# Supplementary material for: Caspase-1 activates gasdermin A in non-mammals
Source: eLife. 2024 Mar 18;12:RP92362. doi: 10.7554/eLife.92362 (PMC10948149; doi:10.7554/eLife.92362)
Supplement: Figure 1—source data 1. [file elife-92362-fig1-data1.zip › Figure 1source data 1.txt]

#NEXUS
Begin taxa;
	Dimensions ntax=1226;
		Taxlabels
			seq1
			seq10
			seq100
			seq1000
			seq1001
			seq1002
			seq1003
			seq1004
			seq1005
			seq1006
			seq1007
			seq1008
			seq1009
			seq101
			seq1010
			seq1011
			seq1012
			seq1013
			seq1014
			seq1015
			seq1016
			seq1017
			seq1018
			seq1019
			seq102
			seq1020
			seq1021
			seq1022
			seq1023
			seq1024
			seq1025
			seq1026
			seq1027
			seq1028
			seq1029
			seq103
			seq1030
			seq1031
			seq1032
			seq1033
			seq1034
			seq1035
			seq1036
			seq1037
			seq1038
			seq1039
			seq104
			seq1040
			seq1041
			seq1042
			seq1043
			seq1044
			seq1045
			seq1046
			seq1047
			seq1048
			seq1049
			seq105
			seq1050
			seq1051
			seq1052
			seq1053
			seq1054
			seq1055
			seq1056
			seq1057
			seq1058
			seq1059
			seq106
			seq1060
			seq1061
			seq1062
			seq1063
			seq1064
			seq1065
			seq1066
			seq1067
			seq1068
			seq1069
			seq107
			seq1070
			seq1071
			seq1072
			seq1073
			seq1074
			seq1075
			seq1076
			seq1077
			seq1078
			seq1079
			seq108
			seq1080
			seq1081
			seq1082
			seq1083
			seq1084
			seq1085
			seq1086
			seq1087
			seq1088
			seq1089
			seq109
			seq1090
			seq1091
			seq1092
			seq1093
			seq1094
			seq1095
			seq1096
			seq1097
			seq1098
			seq1099
			seq11
			seq110
			seq1100
			seq1101
			seq1102
			seq1103
			seq1104
			seq1105
			seq1106
			seq1107
			seq1108
			seq1109
			seq111
			seq1110
			seq1111
			seq1112
			seq1113
			seq1114
			seq1115
			seq1116
			seq1117
			seq1118
			seq1119
			seq112
			seq1120
			seq1121
			seq1122
			seq1123
			seq1124
			seq1125
			seq1126
			seq1127
			seq1128
			seq1129
			seq113
			seq1130
			seq1131
			seq1132
			seq1133
			seq1134
			seq1135
			seq1136
			seq1137
			seq1138
			seq1139
			seq114
			seq1140
			seq1141
			seq1142
			seq1143
			seq1144
			seq1145
			seq1146
			seq1147
			seq1148
			seq1149
			seq115
			seq1150
			seq1151
			seq1152
			seq1153
			seq1154
			seq1155
			seq1156
			seq1157
			seq1158
			seq1159
			seq116
			seq1160
			seq1161
			seq1162
			seq1163
			seq1164
			seq1165
			seq1166
			seq1167
			seq1168
			seq1169
			seq117
			seq1170
			seq1171
			seq1172
			seq1173
			seq1174
			seq1175
			seq1176
			seq1177
			seq1178
			seq1179
			seq118
			seq1180
			seq1181
			seq1182
			seq1183
			seq1184
			seq1185
			seq1186
			seq1187
			seq1188
			seq1189
			seq119
			seq1190
			seq1191
			seq1192
			seq1193
			seq1194
			seq1195
			seq1196
			seq1197
			seq1198
			seq1199
			seq12
			seq120
			seq1200
			seq1201
			seq1202
			seq1203
			seq1204
			seq1205
			seq1206
			seq1207
			seq1208
			seq1209
			seq121
			seq1210
			seq1211
			seq1212
			seq1213
			seq1214
			seq1215
			seq1216
			seq1217
			seq1218
			seq1219
			seq122
			seq1220
			seq1221
			seq1222
			seq1223
			seq1224
			seq1225
			seq1226
			seq123
			seq124
			seq125
			seq126
			seq127
			seq128
			seq129
			seq13
			seq130
			seq131
			seq132
			seq133
			seq134
			seq135
			seq136
			seq137
			seq138
			seq139
			seq14
			seq140
			seq141
			seq142
			seq143
			seq144
			seq145
			seq146
			seq147
			seq148
			seq149
			seq15
			seq150
			seq151
			seq152
			seq153
			seq154
			seq155
			seq156
			seq157
			seq158
			seq159
			seq16
			seq160
			seq161
			seq162
			seq163
			seq164
			seq165
			seq166
			seq167
			seq168
			seq169
			seq17
			seq170
			seq171
			seq172
			seq173
			seq174
			seq175
			seq176
			seq177
			seq178
			seq179
			seq18
			seq180
			seq181
			seq182
			seq183
			seq184
			seq185
			seq186
			seq187
			seq188
			seq189
			seq19
			seq190
			seq191
			seq192
			seq193
			seq194
			seq195
			seq196
			seq197
			seq198
			seq199
			seq2
			seq20
			seq200
			seq201
			seq202
			seq203
			seq204
			seq205
			seq206
			seq207
			seq208
			seq209
			seq21
			seq210
			seq211
			seq212
			seq213
			seq214
			seq215
			seq216
			seq217
			seq218
			seq219
			seq22
			seq220
			seq221
			seq222
			seq223
			seq224
			seq225
			seq226
			seq227
			seq228
			seq229
			seq23
			seq230
			seq231
			seq232
			seq233
			seq234
			seq235
			seq236
			seq237
			seq238
			seq239
			seq24
			seq240
			seq241
			seq242
			seq243
			seq244
			seq245
			seq246
			seq247
			seq248
			seq249
			seq25
			seq250
			seq251
			seq252
			seq253
			seq254
			seq255
			seq256
			seq257
			seq258
			seq259
			seq26
			seq260
			seq261
			seq262
			seq263
			seq264
			seq265
			seq266
			seq267
			seq268
			seq269
			seq27
			seq270
			seq271
			seq272
			seq273
			seq274
			seq275
			seq276
			seq277
			seq278
			seq279
			seq28
			seq280
			seq281
			seq282
			seq283
			seq284
			seq285
			seq286
			seq287
			seq288
			seq289
			seq29
			seq290
			seq291
			seq292
			seq293
			seq294
			seq295
			seq296
			seq297
			seq298
			seq299
			seq3
			seq30
			seq300
			seq301
			seq302
			seq303
			seq304
			seq305
			seq306
			seq307
			seq308
			seq309
			seq31
			seq310
			seq311
			seq312
			seq313
			seq314
			seq315
			seq316
			seq317
			seq318
			seq319
			seq32
			seq320
			seq321
			seq322
			seq323
			seq324
			seq325
			seq326
			seq327
			seq328
			seq329
			seq33
			seq330
			seq331
			seq332
			seq333
			seq334
			seq335
			seq336
			seq337
			seq338
			seq339
			seq34
			seq340
			seq341
			seq342
			seq343
			seq344
			seq345
			seq346
			seq347
			seq348
			seq349
			seq35
			seq350
			seq351
			seq352
			seq353
			seq354
			seq355
			seq356
			seq357
			seq358
			seq359
			seq36
			seq360
			seq361
			seq362
			seq363
			seq364
			seq365
			seq366
			seq367
			seq368
			seq369
			seq37
			seq370
			seq371
			seq372
			seq373
			seq374
			seq375
			seq376
			seq377
			seq378
			seq379
			seq38
			seq380
			seq381
			seq382
			seq383
			seq384
			seq385
			seq386
			seq387
			seq388
			seq389
			seq39
			seq390
			seq391
			seq392
			seq393
			seq394
			seq395
			seq396
			seq397
			seq398
			seq399
			seq4
			seq40
			seq400
			seq401
			seq402
			seq403
			seq404
			seq405
			seq406
			seq407
			seq408
			seq409
			seq41
			seq410
			seq411
			seq412
			seq413
			seq414
			seq415
			seq416
			seq417
			seq418
			seq419
			seq42
			seq420
			seq421
			seq422
			seq423
			seq424
			seq425
			seq426
			seq427
			seq428
			seq429
			seq43
			seq430
			seq431
			seq432
			seq433
			seq434
			seq435
			seq436
			seq437
			seq438
			seq439
			seq44
			seq440
			seq441
			seq442
			seq443
			seq444
			seq445
			seq446
			seq447
			seq448
			seq449
			seq45
			seq450
			seq451
			seq452
			seq453
			seq454
			seq455
			seq456
			seq457
			seq458
			seq459
			seq46
			seq460
			seq461
			seq462
			seq463
			seq464
			seq465
			seq466
			seq467
			seq468
			seq469
			seq47
			seq470
			seq471
			seq472
			seq473
			seq474
			seq475
			seq476
			seq477
			seq478
			seq479
			seq48
			seq480
			seq481
			seq482
			seq483
			seq484
			seq485
			seq486
			seq487
			seq488
			seq489
			seq49
			seq490
			seq491
			seq492
			seq493
			seq494
			seq495
			seq496
			seq497
			seq498
			seq499
			seq5
			seq50
			seq500
			seq501
			seq502
			seq503
			seq504
			seq505
			seq506
			seq507
			seq508
			seq509
			seq51
			seq510
			seq511
			seq512
			seq513
			seq514
			seq515
			seq516
			seq517
			seq518
			seq519
			seq52
			seq520
			seq521
			seq522
			seq523
			seq524
			seq525
			seq526
			seq527
			seq528
			seq529
			seq53
			seq530
			seq531
			seq532
			seq533
			seq534
			seq535
			seq536
			seq537
			seq538
			seq539
			seq54
			seq540
			seq541
			seq542
			seq543
			seq544
			seq545
			seq546
			seq547
			seq548
			seq549
			seq55
			seq550
			seq551
			seq552
			seq553
			seq554
			seq555
			seq556
			seq557
			seq558
			seq559
			seq56
			seq560
			seq561
			seq562
			seq563
			seq564
			seq565
			seq566
			seq567
			seq568
			seq569
			seq57
			seq570
			seq571
			seq572
			seq573
			seq574
			seq575
			seq576
			seq577
			seq578
			seq579
			seq58
			seq580
			seq581
			seq582
			seq583
			seq584
			seq585
			seq586
			seq587
			seq588
			seq589
			seq59
			seq590
			seq591
			seq592
			seq593
			seq594
			seq595
			seq596
			seq597
			seq598
			seq599
			seq6
			seq60
			seq600
			seq601
			seq602
			seq603
			seq604
			seq605
			seq606
			seq607
			seq608
			seq609
			seq61
			seq610
			seq611
			seq612
			seq613
			seq614
			seq615
			seq616
			seq617
			seq618
			seq619
			seq62
			seq620
			seq621
			seq622
			seq623
			seq624
			seq625
			seq626
			seq627
			seq628
			seq629
			seq63
			seq630
			seq631
			seq632
			seq633
			seq634
			seq635
			seq636
			seq637
			seq638
			seq639
			seq64
			seq640
			seq641
			seq642
			seq643
			seq644
			seq645
			seq646
			seq647
			seq648
			seq649
			seq65
			seq650
			seq651
			seq652
			seq653
			seq654
			seq655
			seq656
			seq657
			seq658
			seq659
			seq66
			seq660
			seq661
			seq662
			seq663
			seq664
			seq665
			seq666
			seq667
			seq668
			seq669
			seq67
			seq670
			seq671
			seq672
			seq673
			seq674
			seq675
			seq676
			seq677
			seq678
			seq679
			seq68
			seq680
			seq681
			seq682
			seq683
			seq684
			seq685
			seq686
			seq687
			seq688
			seq689
			seq69
			seq690
			seq691
			seq692
			seq693
			seq694
			seq695
			seq696
			seq697
			seq698
			seq699
			seq7
			seq70
			seq700
			seq701
			seq702
			seq703
			seq704
			seq705
			seq706
			seq707
			seq708
			seq709
			seq71
			seq710
			seq711
			seq712
			seq713
			seq714
			seq715
			seq716
			seq717
			seq718
			seq719
			seq72
			seq720
			seq721
			seq722
			seq723
			seq724
			seq725
			seq726
			seq727
			seq728
			seq729
			seq73
			seq730
			seq731
			seq732
			seq733
			seq734
			seq735
			seq736
			seq737
			seq738
			seq739
			seq74
			seq740
			seq741
			seq742
			seq743
			seq744
			seq745
			seq746
			seq747
			seq748
			seq749
			seq75
			seq750
			seq751
			seq752
			seq753
			seq754
			seq755
			seq756
			seq757
			seq758
			seq759
			seq76
			seq760
			seq761
			seq762
			seq763
			seq764
			seq765
			seq766
			seq767
			seq768
			seq769
			seq77
			seq770
			seq771
			seq772
			seq773
			seq774
			seq775
			seq776
			seq777
			seq778
			seq779
			seq78
			seq780
			seq781
			seq782
			seq783
			seq784
			seq785
			seq786
			seq787
			seq788
			seq789
			seq79
			seq790
			seq791
			seq792
			seq793
			seq794
			seq795
			seq796
			seq797
			seq798
			seq799
			seq8
			seq80
			seq800
			seq801
			seq802
			seq803
			seq804
			seq805
			seq806
			seq807
			seq808
			seq809
			seq81
			seq810
			seq811
			seq812
			seq813
			seq814
			seq815
			seq816
			seq817
			seq818
			seq819
			seq82
			seq820
			seq821
			seq822
			seq823
			seq824
			seq825
			seq826
			seq827
			seq828
			seq829
			seq83
			seq830
			seq831
			seq832
			seq833
			seq834
			seq835
			seq836
			seq837
			seq838
			seq839
			seq84
			seq840
			seq841
			seq842
			seq843
			seq844
			seq845
			seq846
			seq847
			seq848
			seq849
			seq85
			seq850
			seq851
			seq852
			seq853
			seq854
			seq855
			seq856
			seq857
			seq858
			seq859
			seq86
			seq860
			seq861
			seq862
			seq863
			seq864
			seq865
			seq866
			seq867
			seq868
			seq869
			seq87
			seq870
			seq871
			seq872
			seq873
			seq874
			seq875
			seq876
			seq877
			seq878
			seq879
			seq88
			seq880
			seq881
			seq882
			seq883
			seq884
			seq885
			seq886
			seq887
			seq888
			seq889
			seq89
			seq890
			seq891
			seq892
			seq893
			seq894
			seq895
			seq896
			seq897
			seq898
			seq899
			seq9
			seq90
			seq900
			seq901
			seq902
			seq903
			seq904
			seq905
			seq906
			seq907
			seq908
			seq909
			seq91
			seq910
			seq911
			seq912
			seq913
			seq914
			seq915
			seq916
			seq917
			seq918
			seq919
			seq92
			seq920
			seq921
			seq922
			seq923
			seq924
			seq925
			seq926
			seq927
			seq928
			seq929
			seq93
			seq930
			seq931
			seq932
			seq933
			seq934
			seq935
			seq936
			seq937
			seq938
			seq939
			seq94
			seq940
			seq941
			seq942
			seq943
			seq944
			seq945
			seq946
			seq947
			seq948
			seq949
			seq95
			seq950
			seq951
			seq952
			seq953
			seq954
			seq955
			seq956
			seq957
			seq958
			seq959
			seq96
			seq960
			seq961
			seq962
			seq963
			seq964
			seq965
			seq966
			seq967
			seq968
			seq969
			seq97
			seq970
			seq971
			seq972
			seq973
			seq974
			seq975
			seq976
			seq977
			seq978
			seq979
			seq98
			seq980
			seq981
			seq982
			seq983
			seq984
			seq985
			seq986
			seq987
			seq988
			seq989
			seq99
			seq990
			seq991
			seq992
			seq993
			seq994
			seq995
			seq996
			seq997
			seq998
			seq999
			;
End;
Begin trees;
	Translate
		1 seq1,
		2 seq10,
		3 seq100,
		4 seq1000,
		5 seq1001,
		6 seq1002,
		7 seq1003,
		8 seq1004,
		9 seq1005,
		10 seq1006,
		11 seq1007,
		12 seq1008,
		13 seq1009,
		14 seq101,
		15 seq1010,
		16 seq1011,
		17 seq1012,
		18 seq1013,
		19 seq1014,
		20 seq1015,
		21 seq1016,
		22 seq1017,
		23 seq1018,
		24 seq1019,
		25 seq102,
		26 seq1020,
		27 seq1021,
		28 seq1022,
		29 seq1023,
		30 seq1024,
		31 seq1025,
		32 seq1026,
		33 seq1027,
		34 seq1028,
		35 seq1029,
		36 seq103,
		37 seq1030,
		38 seq1031,
		39 seq1032,
		40 seq1033,
		41 seq1034,
		42 seq1035,
		43 seq1036,
		44 seq1037,
		45 seq1038,
		46 seq1039,
		47 seq104,
		48 seq1040,
		49 seq1041,
		50 seq1042,
		51 seq1043,
		52 seq1044,
		53 seq1045,
		54 seq1046,
		55 seq1047,
		56 seq1048,
		57 seq1049,
		58 seq105,
		59 seq1050,
		60 seq1051,
		61 seq1052,
		62 seq1053,
		63 seq1054,
		64 seq1055,
		65 seq1056,
		66 seq1057,
		67 seq1058,
		68 seq1059,
		69 seq106,
		70 seq1060,
		71 seq1061,
		72 seq1062,
		73 seq1063,
		74 seq1064,
		75 seq1065,
		76 seq1066,
		77 seq1067,
		78 seq1068,
		79 seq1069,
		80 seq107,
		81 seq1070,
		82 seq1071,
		83 seq1072,
		84 seq1073,
		85 seq1074,
		86 seq1075,
		87 seq1076,
		88 seq1077,
		89 seq1078,
		90 seq1079,
		91 seq108,
		92 seq1080,
		93 seq1081,
		94 seq1082,
		95 seq1083,
		96 seq1084,
		97 seq1085,
		98 seq1086,
		99 seq1087,
		100 seq1088,
		101 seq1089,
		102 seq109,
		103 seq1090,
		104 seq1091,
		105 seq1092,
		106 seq1093,
		107 seq1094,
		108 seq1095,
		109 seq1096,
		110 seq1097,
		111 seq1098,
		112 seq1099,
		113 seq11,
		114 seq110,
		115 seq1100,
		116 seq1101,
		117 seq1102,
		118 seq1103,
		119 seq1104,
		120 seq1105,
		121 seq1106,
		122 seq1107,
		123 seq1108,
		124 seq1109,
		125 seq111,
		126 seq1110,
		127 seq1111,
		128 seq1112,
		129 seq1113,
		130 seq1114,
		131 seq1115,
		132 seq1116,
		133 seq1117,
		134 seq1118,
		135 seq1119,
		136 seq112,
		137 seq1120,
		138 seq1121,
		139 seq1122,
		140 seq1123,
		141 seq1124,
		142 seq1125,
		143 seq1126,
		144 seq1127,
		145 seq1128,
		146 seq1129,
		147 seq113,
		148 seq1130,
		149 seq1131,
		150 seq1132,
		151 seq1133,
		152 seq1134,
		153 seq1135,
		154 seq1136,
		155 seq1137,
		156 seq1138,
		157 seq1139,
		158 seq114,
		159 seq1140,
		160 seq1141,
		161 seq1142,
		162 seq1143,
		163 seq1144,
		164 seq1145,
		165 seq1146,
		166 seq1147,
		167 seq1148,
		168 seq1149,
		169 seq115,
		170 seq1150,
		171 seq1151,
		172 seq1152,
		173 seq1153,
		174 seq1154,
		175 seq1155,
		176 seq1156,
		177 seq1157,
		178 seq1158,
		179 seq1159,
		180 seq116,
		181 seq1160,
		182 seq1161,
		183 seq1162,
		184 seq1163,
		185 seq1164,
		186 seq1165,
		187 seq1166,
		188 seq1167,
		189 seq1168,
		190 seq1169,
		191 seq117,
		192 seq1170,
		193 seq1171,
		194 seq1172,
		195 seq1173,
		196 seq1174,
		197 seq1175,
		198 seq1176,
		199 seq1177,
		200 seq1178,
		201 seq1179,
		202 seq118,
		203 seq1180,
		204 seq1181,
		205 seq1182,
		206 seq1183,
		207 seq1184,
		208 seq1185,
		209 seq1186,
		210 seq1187,
		211 seq1188,
		212 seq1189,
		213 seq119,
		214 seq1190,
		215 seq1191,
		216 seq1192,
		217 seq1193,
		218 seq1194,
		219 seq1195,
		220 seq1196,
		221 seq1197,
		222 seq1198,
		223 seq1199,
		224 seq12,
		225 seq120,
		226 seq1200,
		227 seq1201,
		228 seq1202,
		229 seq1203,
		230 seq1204,
		231 seq1205,
		232 seq1206,
		233 seq1207,
		234 seq1208,
		235 seq1209,
		236 seq121,
		237 seq1210,
		238 seq1211,
		239 seq1212,
		240 seq1213,
		241 seq1214,
		242 seq1215,
		243 seq1216,
		244 seq1217,
		245 seq1218,
		246 seq1219,
		247 seq122,
		248 seq1220,
		249 seq1221,
		250 seq1222,
		251 seq1223,
		252 seq1224,
		253 seq1225,
		254 seq1226,
		255 seq123,
		256 seq124,
		257 seq125,
		258 seq126,
		259 seq127,
		260 seq128,
		261 seq129,
		262 seq13,
		263 seq130,
		264 seq131,
		265 seq132,
		266 seq133,
		267 seq134,
		268 seq135,
		269 seq136,
		270 seq137,
		271 seq138,
		272 seq139,
		273 seq14,
		274 seq140,
		275 seq141,
		276 seq142,
		277 seq143,
		278 seq144,
		279 seq145,
		280 seq146,
		281 seq147,
		282 seq148,
		283 seq149,
		284 seq15,
		285 seq150,
		286 seq151,
		287 seq152,
		288 seq153,
		289 seq154,
		290 seq155,
		291 seq156,
		292 seq157,
		293 seq158,
		294 seq159,
		295 seq16,
		296 seq160,
		297 seq161,
		298 seq162,
		299 seq163,
		300 seq164,
		301 seq165,
		302 seq166,
		303 seq167,
		304 seq168,
		305 seq169,
		306 seq17,
		307 seq170,
		308 seq171,
		309 seq172,
		310 seq173,
		311 seq174,
		312 seq175,
		313 seq176,
		314 seq177,
		315 seq178,
		316 seq179,
		317 seq18,
		318 seq180,
		319 seq181,
		320 seq182,
		321 seq183,
		322 seq184,
		323 seq185,
		324 seq186,
		325 seq187,
		326 seq188,
		327 seq189,
		328 seq19,
		329 seq190,
		330 seq191,
		331 seq192,
		332 seq193,
		333 seq194,
		334 seq195,
		335 seq196,
		336 seq197,
		337 seq198,
		338 seq199,
		339 seq2,
		340 seq20,
		341 seq200,
		342 seq201,
		343 seq202,
		344 seq203,
		345 seq204,
		346 seq205,
		347 seq206,
		348 seq207,
		349 seq208,
		350 seq209,
		351 seq21,
		352 seq210,
		353 seq211,
		354 seq212,
		355 seq213,
		356 seq214,
		357 seq215,
		358 seq216,
		359 seq217,
		360 seq218,
		361 seq219,
		362 seq22,
		363 seq220,
		364 seq221,
		365 seq222,
		366 seq223,
		367 seq224,
		368 seq225,
		369 seq226,
		370 seq227,
		371 seq228,
		372 seq229,
		373 seq23,
		374 seq230,
		375 seq231,
		376 seq232,
		377 seq233,
		378 seq234,
		379 seq235,
		380 seq236,
		381 seq237,
		382 seq238,
		383 seq239,
		384 seq24,
		385 seq240,
		386 seq241,
		387 seq242,
		388 seq243,
		389 seq244,
		390 seq245,
		391 seq246,
		392 seq247,
		393 seq248,
		394 seq249,
		395 seq25,
		396 seq250,
		397 seq251,
		398 seq252,
		399 seq253,
		400 seq254,
		401 seq255,
		402 seq256,
		403 seq257,
		404 seq258,
		405 seq259,
		406 seq26,
		407 seq260,
		408 seq261,
		409 seq262,
		410 seq263,
		411 seq264,
		412 seq265,
		413 seq266,
		414 seq267,
		415 seq268,
		416 seq269,
		417 seq27,
		418 seq270,
		419 seq271,
		420 seq272,
		421 seq273,
		422 seq274,
		423 seq275,
		424 seq276,
		425 seq277,
		426 seq278,
		427 seq279,
		428 seq28,
		429 seq280,
		430 seq281,
		431 seq282,
		432 seq283,
		433 seq284,
		434 seq285,
		435 seq286,
		436 seq287,
		437 seq288,
		438 seq289,
		439 seq29,
		440 seq290,
		441 seq291,
		442 seq292,
		443 seq293,
		444 seq294,
		445 seq295,
		446 seq296,
		447 seq297,
		448 seq298,
		449 seq299,
		450 seq3,
		451 seq30,
		452 seq300,
		453 seq301,
		454 seq302,
		455 seq303,
		456 seq304,
		457 seq305,
		458 seq306,
		459 seq307,
		460 seq308,
		461 seq309,
		462 seq31,
		463 seq310,
		464 seq311,
		465 seq312,
		466 seq313,
		467 seq314,
		468 seq315,
		469 seq316,
		470 seq317,
		471 seq318,
		472 seq319,
		473 seq32,
		474 seq320,
		475 seq321,
		476 seq322,
		477 seq323,
		478 seq324,
		479 seq325,
		480 seq326,
		481 seq327,
		482 seq328,
		483 seq329,
		484 seq33,
		485 seq330,
		486 seq331,
		487 seq332,
		488 seq333,
		489 seq334,
		490 seq335,
		491 seq336,
		492 seq337,
		493 seq338,
		494 seq339,
		495 seq34,
		496 seq340,
		497 seq341,
		498 seq342,
		499 seq343,
		500 seq344,
		501 seq345,
		502 seq346,
		503 seq347,
		504 seq348,
		505 seq349,
		506 seq35,
		507 seq350,
		508 seq351,
		509 seq352,
		510 seq353,
		511 seq354,
		512 seq355,
		513 seq356,
		514 seq357,
		515 seq358,
		516 seq359,
		517 seq36,
		518 seq360,
		519 seq361,
		520 seq362,
		521 seq363,
		522 seq364,
		523 seq365,
		524 seq366,
		525 seq367,
		526 seq368,
		527 seq369,
		528 seq37,
		529 seq370,
		530 seq371,
		531 seq372,
		532 seq373,
		533 seq374,
		534 seq375,
		535 seq376,
		536 seq377,
		537 seq378,
		538 seq379,
		539 seq38,
		540 seq380,
		541 seq381,
		542 seq382,
		543 seq383,
		544 seq384,
		545 seq385,
		546 seq386,
		547 seq387,
		548 seq388,
		549 seq389,
		550 seq39,
		551 seq390,
		552 seq391,
		553 seq392,
		554 seq393,
		555 seq394,
		556 seq395,
		557 seq396,
		558 seq397,
		559 seq398,
		560 seq399,
		561 seq4,
		562 seq40,
		563 seq400,
		564 seq401,
		565 seq402,
		566 seq403,
		567 seq404,
		568 seq405,
		569 seq406,
		570 seq407,
		571 seq408,
		572 seq409,
		573 seq41,
		574 seq410,
		575 seq411,
		576 seq412,
		577 seq413,
		578 seq414,
		579 seq415,
		580 seq416,
		581 seq417,
		582 seq418,
		583 seq419,
		584 seq42,
		585 seq420,
		586 seq421,
		587 seq422,
		588 seq423,
		589 seq424,
		590 seq425,
		591 seq426,
		592 seq427,
		593 seq428,
		594 seq429,
		595 seq43,
		596 seq430,
		597 seq431,
		598 seq432,
		599 seq433,
		600 seq434,
		601 seq435,
		602 seq436,
		603 seq437,
		604 seq438,
		605 seq439,
		606 seq44,
		607 seq440,
		608 seq441,
		609 seq442,
		610 seq443,
		611 seq444,
		612 seq445,
		613 seq446,
		614 seq447,
		615 seq448,
		616 seq449,
		617 seq45,
		618 seq450,
		619 seq451,
		620 seq452,
		621 seq453,
		622 seq454,
		623 seq455,
		624 seq456,
		625 seq457,
		626 seq458,
		627 seq459,
		628 seq46,
		629 seq460,
		630 seq461,
		631 seq462,
		632 seq463,
		633 seq464,
		634 seq465,
		635 seq466,
		636 seq467,
		637 seq468,
		638 seq469,
		639 seq47,
		640 seq470,
		641 seq471,
		642 seq472,
		643 seq473,
		644 seq474,
		645 seq475,
		646 seq476,
		647 seq477,
		648 seq478,
		649 seq479,
		650 seq48,
		651 seq480,
		652 seq481,
		653 seq482,
		654 seq483,
		655 seq484,
		656 seq485,
		657 seq486,
		658 seq487,
		659 seq488,
		660 seq489,
		661 seq49,
		662 seq490,
		663 seq491,
		664 seq492,
		665 seq493,
		666 seq494,
		667 seq495,
		668 seq496,
		669 seq497,
		670 seq498,
		671 seq499,
		672 seq5,
		673 seq50,
		674 seq500,
		675 seq501,
		676 seq502,
		677 seq503,
		678 seq504,
		679 seq505,
		680 seq506,
		681 seq507,
		682 seq508,
		683 seq509,
		684 seq51,
		685 seq510,
		686 seq511,
		687 seq512,
		688 seq513,
		689 seq514,
		690 seq515,
		691 seq516,
		692 seq517,
		693 seq518,
		694 seq519,
		695 seq52,
		696 seq520,
		697 seq521,
		698 seq522,
		699 seq523,
		700 seq524,
		701 seq525,
		702 seq526,
		703 seq527,
		704 seq528,
		705 seq529,
		706 seq53,
		707 seq530,
		708 seq531,
		709 seq532,
		710 seq533,
		711 seq534,
		712 seq535,
		713 seq536,
		714 seq537,
		715 seq538,
		716 seq539,
		717 seq54,
		718 seq540,
		719 seq541,
		720 seq542,
		721 seq543,
		722 seq544,
		723 seq545,
		724 seq546,
		725 seq547,
		726 seq548,
		727 seq549,
		728 seq55,
		729 seq550,
		730 seq551,
		731 seq552,
		732 seq553,
		733 seq554,
		734 seq555,
		735 seq556,
		736 seq557,
		737 seq558,
		738 seq559,
		739 seq56,
		740 seq560,
		741 seq561,
		742 seq562,
		743 seq563,
		744 seq564,
		745 seq565,
		746 seq566,
		747 seq567,
		748 seq568,
		749 seq569,
		750 seq57,
		751 seq570,
		752 seq571,
		753 seq572,
		754 seq573,
		755 seq574,
		756 seq575,
		757 seq576,
		758 seq577,
		759 seq578,
		760 seq579,
		761 seq58,
		762 seq580,
		763 seq581,
		764 seq582,
		765 seq583,
		766 seq584,
[truncated: 463 more rows]
