# Supplementary material for: Caspase-1 activates gasdermin A in non-mammals
Source: eLife. 2024 Mar 18;12:RP92362. doi: 10.7554/eLife.92362 (PMC10948149; doi:10.7554/eLife.92362)
Supplement: Figure 1—source data 2. [file elife-92362-fig1-data2.zip › Figure 1source data 2.txt]

#NEXUS
[TITLE: NoName]

begin data;
dimensions ntax=1226 nchar=3840;
format interleave datatype=protein   gap=- symbols="WTRMFGHNDAVLIQKPXSYCE";

matrix
seq1              ---------- ---------- ---------- ---------- ---------- 
seq2              ---------- ---------- ---------- ---------- ---------- 
seq370            ---------- ---------- ---------- ---------- ---------- 
seq3              ---------- ---------- ---------- ---------- ---------- 
seq371            ---------- ---------- ---------- ---------- ---------- 
seq372            ---------- ---------- ---------- ---------- ---------- 
seq373            ---------- ---------- ---------- ---------- ---------- 
seq5              ---------- ---------- ---------- ---------- ---------- 
seq374            ---------- ---------- ---------- ---------- ---------- 
seq4              ---------- ---------- ---------- ---------- ---------- 
seq375            ---------- ---------- ---------- ---------- ---------- 
seq368            ---------- ---------- ---------- ---------- ---------- 
seq369            ---------- ---------- ---------- ---------- ---------- 
seq6              ---------- ---------- ---------- ---------- ---------- 
seq377            ---------- ---------- ---------- ---------- ---------- 
seq378            ---------- ---------- ---------- ---------- ---------- 
seq376            ---------- ---------- ---------- ---------- ---------- 
seq361            ---------- ---------- ---------- ---------- ---------- 
seq362            ---------- ---------- ---------- ---------- ---------- 
seq363            ---------- ---------- ---------- ---------- ---------- 
seq364            ---------- ---------- ---------- ---------- ---------- 
seq365            ---------- ---------- ---------- ---------- ---------- 
seq366            ---------- ---------- ---------- ---------- ---------- 
seq367            ---------- ---------- ---------- ---------- ---------- 
seq382            ---------- ---------- ---------- ---------- ---------- 
seq383            ---------- ---------- ---------- ---------- ---------- 
seq384            ---------- ---------- ---------- ---------- ---------- 
seq385            ---------- ---------- ---------- ---------- ---------- 
seq386            ---------- ---------- ---------- ---------- ---------- 
seq387            ---------- ---------- ---------- ---------- ---------- 
seq381            ---------- ---------- ---------- ---------- ---------- 
seq379            ---------- ---------- ---------- ---------- ---------- 
seq380            ---------- ---------- ---------- ---------- ---------- 
seq388            ---------- ---------- ---------- ---------- ---------- 
seq389            ---------- ---------- ---------- ---------- ---------- 
seq390            ---------- ---------- ---------- ---------- ---------- 
seq391            ---------- ---------- ---------- ---------- ---------- 
seq1017           ---------- ---------- ---------- ---------- ---------- 
seq1027           ---------- ---------- ---------- ---------- ---------- 
seq392            ---------- ---------- ---------- ---------- ---------- 
seq393            ---------- ---------- ---------- ---------- ---------- 
seq394            ---------- ---------- ---------- ---------- ---------- 
seq395            ---------- ---------- ---------- ---------- ---------- 
seq396            ---------- ---------- ---------- ---------- ---------- 
seq397            ---------- ---------- ---------- ---------- ---------- 
seq7              ---------- ---------- ---------- ---------- ---------- 
seq8              ---------- ---------- ---------- ---------- ---------- 
seq9              ---------- ---------- ---------- ---------- ---------- 
seq10             ---------- ---------- ---------- ---------- ---------- 
seq11             ---------- ---------- ---------- ---------- ---------- 
seq12             ---------- ---------- ---------- ---------- ---------- 
seq13             ---------- ---------- ---------- ---------- ---------- 
seq14             ---------- ---------- ---------- ---------- ---------- 
seq15             ---------- ---------- ---------- ---------- ---------- 
seq16             ---------- ---------- ---------- ---------- ---------- 
seq17             ---------- ---------- ---------- ---------- ---------- 
seq18             ---------- ---------- ---------- ---------- ---------- 
seq19             ---------- ---------- ---------- ---------- ---------- 
seq20             ---------- ---------- ---------- ---------- ---------- 
seq21             ---------- ---------- ---------- ---------- ---------- 
seq22             ---------- ---------- ---------- ---------- ---------- 
seq23             ---------- ---------- ---------- ---------- ---------- 
seq24             ---------- ---------- ---------- ---------- ---------- 
seq25             ---------- ---------- ---------- ---------- ---------- 
seq26             ---------- ---------- ---------- ---------- ---------- 
seq27             ---------- ---------- ---------- ---------- ---------- 
seq28             ---------- ---------- ---------- ---------- ---------- 
seq29             ---------- ---------- ---------- ---------- ---------- 
seq30             ---------- ---------- ---------- ---------- ---------- 
seq31             ---------- ---------- ---------- ---------- ---------- 
seq32             ---------- ---------- ---------- ---------- ---------- 
seq33             ---------- ---------- ---------- ---------- ---------- 
seq34             ---------- ---------- ---------- ---------- ---------- 
seq35             ---------- ---------- ---------- ---------- ---------- 
seq36             ---------- ---------- ---------- ---------- ---------- 
seq37             ---------- ---------- ---------- ---------- ---------- 
seq38             ---------- ---------- ---------- ---------- ---------- 
seq39             ---------- ---------- ---------- ---------- ---------- 
seq40             ---------- ---------- ---------- ---------- ---------- 
seq41             ---------- ---------- ---------- ---------- ---------- 
seq42             ---------- ---------- ---------- ---------- ---------- 
seq43             ---------- ---------- ---------- ---------- ---------- 
seq44             ---------- ---------- ---------- ---------- ---------- 
seq45             ---------- ---------- ---------- ---------- ---------- 
seq46             ---------- ---------- ---------- ---------- ---------- 
seq47             ---------- ---------- ---------- ---------- ---------- 
seq48             ---------- ---------- ---------- ---------- ---------- 
seq49             ---------- ---------- ---------- ---------- ---------- 
seq50             ---------- ---------- ---------- ---------- ---------- 
seq51             ---------- ---------- ---------- ---------- ---------- 
seq52             MS-------- ---------- ---------- ---------- ---------- 
seq53             MS-------- ---------- ---------- ---------- ---------- 
seq54             MS-------- ---------- ---------- ---------- ---------- 
seq55             ---------- ---------- ---------- ---------- ---------- 
seq56             ---------- ---------- ---------- ---------- ---------- 
seq57             ---------- ---------- ---------- ---------- ---------- 
seq58             ---------- ---------- ---------- ---------- ---------- 
seq59             ---------- ---------- ---------- ---------- ---------- 
seq60             ---------- ---------- ---------- ---------- ---------- 
seq1018           ---------- ---------- ---------- ---------- ---------- 
seq61             ---------- ---------- ---------- ---------- ---------- 
seq62             ---------- ---------- ---------- ---------- ---------- 
seq63             ---------- ---------- ---------- ---------- ---------- 
seq64             ---------- ---------- ---------- ---------- ---------- 
seq65             ---------- ---------- ---------- ---------- ---------- 
seq66             ---------- ---------- ---------- ---------- ---------- 
seq67             ---------- ---------- ---------- ---------- ---------- 
seq68             ---------- ---------- ---------- ---------- ---------- 
seq69             ---------- ---------- ---------- ---------- ---------- 
seq70             ---------- ---------- ---------- ---------- ---------- 
seq71             ---------- ---------- ---------- ---------- ---------- 
seq72             ---------- ---------- ---------- ---------- ---------- 
seq73             ---------- ---------- ---------- ---------- ---------- 
seq74             ---------- ---------- ---------- ---------- ---------- 
seq75             ---------- ---------- ---------- ---------- ---------- 
seq76             ---------- ---------- ---------- ---------- ---------- 
seq77             ---------- ---------- ---------- ---------- ---------- 
seq78             ---------- ---------- ---------- ---------- ---------- 
seq79             ---------- ---------- ---------- ---------- ---------- 
seq80             ---------- ---------- ---------- ---------- ---------- 
seq81             ---------- ---------- ---------- ---------- ---------- 
seq82             ---------- ---------- ---------- ---------- ---------- 
seq83             ---------- ---------- ---------- ---------- ---------- 
seq84             ---------- ---------- ---------- ---------- ---------- 
seq85             ---------- ---------- ---------- ---------- ---------- 
seq86             ---------- ---------- ---------- ---------- ---------- 
seq87             MSWS------ ---------- ---------- ---------- ---------- 
seq88             M--------- ---------- ---------- ---------- ---------- 
seq89             ---------- ---------- ---------- ---------- ---------- 
seq90             ---------- ---------- ---------- ---------- ---------- 
seq91             ---------- ---------- ---------- ---------- ---------- 
seq92             ---------- ---------- ---------- ---------- ---------- 
seq93             ---------- ---------- ---------- ---------- ---------- 
seq94             ---------- ---------- ---------- ---------- ---------- 
seq95             ---------- ---------- ---------- ---------- ---------- 
seq96             ---------- ---------- ---------- ---------- ---------- 
seq97             ---------- ---------- ---------- ---------- ---------- 
seq98             ---------- ---------- ---------- ---------- ---------- 
seq99             ---------- ---------- ---------- ---------- ---------- 
seq100            ---------- ---------- ---------- ---------- ---------- 
seq101            ---------- ---------- ---------- ---------- ---------- 
seq102            ---------- ---------- ---------- ---------- ---------- 
seq1028           ---------- ---------- ---------- ---------- ---------- 
seq103            ---------- ---------- ---------- ---------- ---------- 
seq104            ---------- ---------- ---------- ---------- ---------- 
seq105            ---------- ---------- ---------- ---------- ---------- 
seq106            ---------- ---------- ---------- ---------- ---------- 
seq107            ---------- ---------- ---------- ---------- ---------- 
seq108            ---------- ---------- ---------- ---------- ---------- 
seq109            ---------- ---------- ---------- ---------- ---------- 
seq110            ---------- ---------- ---------- ---------- ---------- 
seq1115           ---------- ---------- ---------- ---------- ---------- 
seq1036           ---------- ---------- ---------- ------MLVW ---------- 
seq1079           ---------- ---------- ---------- ---------- ---------- 
seq1080           ---------- ---------- ---------- ---------- ---------- 
seq1081           ---------- ---------- ---------- ---------- ---------- 
seq1090           ---------- ---------- ---------- ---------- ---------- 
seq1047           ---------- ---------- ---------- ---------- ---------- 
seq1048           ---------- ---------- ---------- ---------- ---------- 
seq1050           ---------- ---------- ---------- ---------- ---------- 
seq1068           ---------- ---------- ---------- ---------- ---------- 
seq1049           ---------- ---------- ---------- ---------- ---------- 
seq1100           ---------- ---------- ---------- ---------- ---------- 
seq1101           ---------- ---------- ---------- ---------- ---------- 
seq1102           ---------- ---------- ---------- ---------- ---------- 
seq1060           ---------- ---------- ---------- ---------- ---------- 
seq1070           ---------- ---------- ---------- ---------- ---------- 
seq1098           ---------- ---------- ---------- ---------- ---------- 
seq304            ---------- ---------- ---------- ---------- ---------- 
seq305            ---------- ---------- ---------- ---------- ---------- 
seq306            ---------- ---------- ---------- ---------- ---------- 
seq307            ---------- ---------- ---------- ---------- ---------- 
seq308            ---------- ---------- ---------- ---------- ---------- 
seq309            ---------- ---------- ---------- ---------- ---------- 
seq310            ---------- ---------- ---------- ---------- ---------- 
seq311            ---------- ---------- ---------- ---------- ---------- 
seq312            ---------- ---------- ---------- ---------- ---------- 
seq1214           ---------- ---------- ---------- ---------- ---------- 
seq313            ---------- ---------- ---------- ---------- ---------- 
seq1216           ---------- ---------- ---------- ---------- ---------- 
seq314            ---------- ---------- ---------- ---------- ---------- 
seq1177           ---------- ---------- ---------- ---------- ---------- 
seq315            ---------- ---------- ---------- ---------- ---------- 
seq1194           ---------- ---------- ---------- ---------- ---------- 
seq316            ---------- ---------- ---------- ---------- ---------- 
seq317            ---------- ---------- ---------- ---------- ---------- 
seq318            ---------- ---------- ---------- ---------- ---------- 
seq319            ---------- ---------- ---------- ---------- ---------- 
seq320            ---------- ---------- ---------- ---------- ---------- 
seq321            ---------- ---------- ---------- ---------- ---------- 
seq322            ---------- ---------- ---------- ---------- ---------- 
seq323            ---------- ---------- ---------- ---------- ---------- 
seq324            ---------- ---------- ---------- ---------- ---------- 
seq325            ---------- ---------- ---------- ---------- ---------- 
seq326            ---------- ---------- ---------- ---------- ---------- 
seq327            ---------- ---------- ---------- ---------- ---------- 
seq328            ---------- ---------- ---------- ---------- ---------- 
seq329            ---------- ---------- ---------- ---------- ---------- 
seq330            ---------- ---------- ---------- ---------- ---------- 
seq331            ---------- ---------- ---------- ---------- ---------- 
seq332            ---------- ---------- ---------- ---------- ---------- 
seq333            ---------- ---------- ---------- ---------- ---------- 
seq334            ---------- ---------- ---------- ---------- ---------- 
seq335            ---------- ---------- ---------- ---------- ---------- 
seq336            ---------- ---------- ---------- ---------- ---------- 
seq337            ---------- ---------- ---------- ---------- ---------- 
seq338            ---------- ---------- ---------- ---------- ---------- 
seq339            ---------- ---------- ---------- ---------- ---------- 
seq340            ---------- ---------- ---------- ---------- ---------- 
seq341            ---------- ---------- ---------- ---------- ---------- 
seq342            ---------- ---------- ---------- ---------- ---------- 
seq343            ---------- ---------- ---------- ---------- ---------- 
seq344            ---------- ---------- ---------- ---------- ---------- 
seq345            ---------- ---------- ---------- ---------- ---------- 
seq346            ---------- ---------- ---------- ---------- ---------- 
seq347            ---------- ---------- ---------- ---------- ---------- 
seq348            ---------- ---------- ---------- ---------- ---------- 
seq349            ---------- ---------- ---------- ---------- ---------- 
seq350            ---------- ---------- ---------- ---------- ---------- 
seq351            ---------- ---------- ---------- ---------- ---------- 
seq352            ---------- ---------- ---------- ---------- ---------- 
seq353            ---------- ---------- ---------- ---------- ---------- 
seq354            ---------- ---------- ---------- ---------- ---------- 
seq355            ---------- ---------- ---------- ---------- ---------- 
seq356            ---------- ---------- ---------- ---------- ---------- 
seq357            ---------- ---------- ---------- ---------- ---------- 
seq358            ---------- ---------- ---------- ---------- ---------- 
seq1117           ---------- ---------- ---------- ---------- ---------- 
seq303            ---------- ---------- ---------- ---------- ---------- 
seq359            ---------- ---------- ---------- ---------- ---------- 
seq360            ---------- ---------- ---------- ---------- ---------- 
seq1033           ---------- ---------- ---------- ---------- ---------- 
seq1082           ---------- ---------- ---------- ---------- ---------- 
seq1084           -----M---- ---------- ---------- ---------- ---------- 
seq1083           -----MLPVP ---------- ------L--- -SYSSVFCA- ---------- 
seq1041           ----LSDACA GI-----DYK LTELNTL--- -EKSRRECA- ---------- 
seq1046           -----MSASP ---------- ---------R TEGQKR---- ---------- 
seq1057           ---------- ---------- ---------- ---------- ---------- 
seq1062           -------MVP GLESFGSEER LDKVGVVFHR AEETERGVV- ---------- 
seq1063           ---------- ---------- ---------- ---------- ---------- 
seq1071           ---------- ---------- ---------- ---------- ---------- 
seq1059           -------MVP GLESFGSEER LDKVGVVFHR AEETERGVV- ---------- 
seq1037           ---------- ---------- ---------- ---------- ---------- 
seq398            ---------- ---------- ---------- ---------- ---------- 
seq399            ---------- ---------- ---------- ---------- ---------- 
seq400            ---------- ---------- ---------- ---------- ---------- 
seq401            ---------- ---------- ---------- ---------- ---------- 
seq402            ---------- ---------- ---------- ---------- ---------- 
seq403            ---------- ---------- ---------- ---------- ---------- 
seq404            ---------- ---------- ---------- ---------- ---------- 
seq405            ---------- ---------- ---------- ---------- ---------- 
seq406            ---------- ---------- ---------- ---------- ---------- 
seq407            ---------- ---------- ---------- ---------- ---------- 
seq408            ---------- ---------- ---------- ---------- ---------- 
seq409            ---------- ---------- ---------- ---------- ---------- 
seq410            ---------- ---------- ---------- ---------- ---------- 
seq411            ---------- ---------- ---------- ---------- ---------- 
seq412            ---------- ---------- ---------- ---------- ---------- 
seq413            ---------- ---------- ---------- ---------- ---------- 
seq414            ---------- ---------- ---------- ---------- ---------- 
seq415            ---------- ---------- ---------- ---------- ---------- 
seq416            ---------- ---------- ---------- ---------- ---------- 
seq417            ---------- ---------- ---------- ---------- ---------- 
seq418            ---------- ---------- ---------- ---------- ---------- 
seq419            ---------- ---------- ---------- ---------- ---------- 
seq420            ---------- ---------- ---------- ---------- ---------- 
seq421            ---------- ---------- ---------- ---------- ---------- 
seq422            ---------- ---------- ---------- ---------- ---------- 
seq423            ---------- ---------- ---------- ---------- ---------- 
seq424            ---------- ---------- ---------- ---------- ---------- 
seq425            ---------- ---------- ---------- ---------- ---------- 
seq426            ---------- ---------- ---------- ---------- ---------- 
seq427            ---------- ---------- ---------- ---------- ---------- 
seq428            ---------- ---------- ---------- ---------- ---------- 
seq429            ---------- ---------- ---------- ---------- ---------- 
seq430            ---------- ---------- ---------- ---------- ---------- 
seq431            ---------- ---------- ---------- ---------- ---------- 
seq432            ---------- ---------- ---------- ---------- ---------- 
seq433            ---------- ---------- ---------- ---------- ---------- 
seq434            ---------- ---------- ---------- ---------- ---------- 
seq435            ---------- ---------- ---------- ---------- ---------- 
seq436            ---------- ---------- ---------- ---------- ---------- 
seq437            ---------- ---------- ---------- ---------- ---------- 
seq438            ---------- ---------- ---------- ---------- ---------- 
seq439            ---------- ---------- ---------- ---------- ---------- 
seq440            ---------- ---------- ---------- ---------- ---------- 
seq441            ---------- ---------- ---------- ---------- ---------- 
seq442            ---------- ---------- ---------- ---------- ---------- 
seq443            ---------- ---------- ---------- ---------- ---------- 
seq444            ---------- ---------- ---------- ---------- ---------- 
seq445            ---------- ---------- ---------- ---------- ---------- 
seq446            ---------- ---------- ---------- ---------- ---------- 
seq447            ---------- ---------- ---------- ---------- ---------- 
seq448            ---------- ---------- ---------- ---------- ---------- 
seq449            ---------- ---------- ---------- ---------- ---------- 
seq450            ---------- ---------- ---------- ---------- ---------- 
seq451            ---------- ---------- ---------- ---------- ---------- 
seq452            ---------- ---------- ---------- ---------- ---------- 
seq453            ---------- ---------- ---------- ---------- ---------- 
seq454            ---------- ---------- ---------- ---------- ---------- 
seq455            ---------- ---------- ---------- ---------- ---------- 
seq456            ---------- ---------- ---------- ---------- ---------- 
seq457            ---------- ---------- ---------- ---------- ---------- 
seq458            ---------- ---------- ---------- ---------- ---------- 
seq459            ---------- ---------- ---------- ---------- ---------- 
seq460            ---------- ---------- ---------- ---------- ---------- 
seq461            ---------- ---------- ---------- ---------- ---------- 
seq462            ---------- ---------- ---------- ---------- ---------- 
seq463            ---------- ---------- ---------- ---------- ---------- 
seq464            ---------- ---------- ---------- ---------- ---------- 
seq465            ---------- ---------- ---------- ---------- ---------- 
seq466            ---------- ---------- ---------- ---------- ---------- 
seq467            ---------- ---------- ---------- ---------- ---------- 
seq468            ---------- ---------- ---------- ---------- ---------- 
seq469            ---------- ---------- ---------- ---------- ---------- 
seq470            ---------- ---------- ---------- ---------- ---------- 
seq471            ---------- ---------- ---------- ---------- ---------- 
seq472            ---------- ---------- ---------- ---------- ---------- 
seq473            ---------- ---------- ---------- ---------- ---------- 
seq474            ---------- ---------- ---------- ---------- ---------- 
seq475            ---------- ---------- ---------- ---------- ---------- 
seq476            ---------- ---------- ---------- ---------- ---------- 
seq477            ---------- ---------- ---------- ---------- ---------- 
seq478            ---------- ---------- ---------- ---------- ---------- 
seq479            ---------- ---------- ---------- ---------- ---------- 
seq480            ---------- ---------- ---------- ---------- ---------- 
seq481            ---------- ---------- ---------- ---------- ---------- 
seq482            ---------- ---------- ---------- ---------- ---------- 
seq483            ---------- ---------- ---------- ---------- ---------- 
seq484            ---------- ---------- ---------- ---------- ---------- 
seq485            ---------- ---------- ---------- ---------- ---------- 
seq486            ---------- ---------- ---------- ---------- ---------- 
seq487            ---------- ---------- ---------- ---------- ---------- 
seq488            ---------- ---------- ---------- ---------- ---------- 
seq489            ---------- ---------- ---------- ---------- ---------- 
seq490            ---------- ---------- ---------- ---------- ---------- 
seq491            ---------- ---------- ---------- ---------- ---------- 
seq492            ---------- ---------- ---------- ---------- ---------- 
seq493            ---------- ---------- ---------- ---------- ---------- 
seq494            ---------- ---------- ---------- ---------- ---------- 
seq495            ---------- ---------- ---------- ---------- ---------- 
seq496            ---------- ---------- ---------- ---------- ---------- 
seq497            ---------- ---------- ---------- ---------- ---------- 
seq498            ---------- ---------- ---------- ---------- ---------- 
seq499            ---------- ---------- ---------- ---------- ---------- 
seq500            ---------- ---------- ---------- ---------- ---------- 
seq501            ---------- ---------- ---------- ---------- ---------- 
seq502            ---------- ---------- ---------- ---------- ---------- 
seq503            ---------- ---------- ---------- ---------- ---------- 
seq504            ---------- ---------- ---------- ---------- ---------- 
seq505            ---------- ---------- ---------- ---------- ---------- 
seq1016           ---------- ---------- ---------- ---------- ---------- 
seq506            ---------- ---------- ---------- ---------- ---------- 
seq507            ---------- ---------- ---------- ---------- ---------- 
seq508            ---------- ---------- ---------- ---------- ---------- 
seq509            ---------- ---------- ---------- ---------- ---------- 
seq510            ---------- ---------- ---------- ---------- ---------- 
seq511            ---------- ---------- ---------- ---------- ---------- 
seq512            ---------- ---------- ---------- ---------- ---------- 
seq513            ---------- ---------- ---------- ---------- ---------- 
seq514            ---------- ---------- ---------- ---------- ---------- 
seq515            ---------- ---------- ---------- ---------- ---------- 
seq1032           ---------- ---------- ---------- ---------- ---------- 
seq516            ---------- ---------- ---------- ---------- ---------- 
seq517            ---------- ---------- ---------- ---------- ---------- 
seq518            ---------- ---------- ---------- ---------- ---------- 
seq519            ---------- ---------- ---------- ---------- ---------- 
seq520            ---------- ---------- ---------- ---------- ---------- 
seq521            ---------- ---------- ---------- ---------- ---------- 
seq522            ---------- ---------- ---------- ---------- ---------- 
seq523            ---------- ---------- ---------- ---------- ---------- 
seq524            ---------- ---------- ---------- ---------- ---------- 
seq525            ---------- ---------- ---------- ---------- ---------- 
seq526            ---------- ---------- ---------- ---------- ---------- 
seq527            ---------- ---------- ---------- ---------- ---------- 
seq528            ---------- ---------- ---------- ---------- ---------- 
seq529            ---------- ---------- ---------- ---------- ---------- 
seq530            ---------- ---------- ---------- ---------- ---------- 
seq531            ---------- ---------- ---------- ---------- ---------- 
seq532            ---------- ---------- ---------- ---------- ---------- 
seq533            ---------- ---------- ---------- ---------- ---------- 
seq534            ---------- ---------- ---------- ---------- ---------- 
seq535            ---------- ---------- ---------- ---------- ---------- 
seq536            ---------- ---------- ---------- ---------- ---------- 
seq537            ---------- ---------- ---------- ---------- ---------- 
seq538            ---------- ---------- ---------- ---------- ---------- 
seq539            ---------- ---------- ---------- ---------- ---------- 
seq540            ---------- ---------- ---------- ---------- ---------- 
seq541            ---------- ---------- ---------- ---------- ---------- 
seq542            ---------- ---------- ---------- ---------- ---------- 
seq543            ---------- ---------- ---------- ---------- ---------- 
seq544            ---------- ---------- ---------- ---------- ---------- 
seq545            ---------- ---------- ---------- ---------- ---------- 
seq546            ---------- ---------- ---------- ---------- ---------- 
seq547            ---------- ---------- ---------- ---------- ---------- 
seq548            ---------- ---------- ---------- ---------- ---------- 
seq549            ---------- ---------- ---------- ---------- ---------- 
seq550            ---------- ---------- ---------- ---------- ---------- 
seq551            ---------- ---------- ---------- ---------- ---------- 
seq552            ---------- ---------- ---------- ---------- ---------- 
seq553            ---------- ---------- ---------- ---------- ---------- 
seq554            ---------- ---------- ---------- ---------- ---------- 
seq555            ---------- ---------- ---------- ---------- ---------- 
seq556            ---------- ---------- ---------- ---------- ---------- 
seq557            ---------- ---------- ---------- ---------- ---------- 
seq558            ---------- ---------- ---------- ---------- ---------- 
seq559            ---------- ---------- ---------- ---------- ---------- 
seq560            ---------- ---------- ---------- ---------- ---------- 
seq561            ---------- ---------- ---------- ---------- ---------- 
seq562            ---------- ---------- ---------- ---------- ---------- 
seq563            ---------- ---------- ---------- ---------- ---------- 
seq564            ---------- ---------- ---------- ---------- ---------- 
seq565            ---------- ---------- ---------- ---------- ---------- 
seq566            ---------- ---------- ---------- ---------- ---------- 
seq567            ---------- ---------- ---------- ---------- ---------- 
seq568            ---------- ---------- ---------- ---------- ---------- 
seq569            ---------- ---------- ---------- ---------- ---------- 
seq570            ---------- ---------- ---------- ---------- ---------- 
seq571            ---------- ---------- ---------- ---------- ---------- 
seq572            ---------- ---------- ---------- ---------- ---------- 
seq573            ---------- ---------- ---------- ---------- ---------- 
seq574            ---------- ---------- ---------- ---------- ---------- 
seq575            ---------- ---------- ---------- ---------- ---------- 
seq576            ---------- ---------- ---------- ---------- ---------- 
seq577            ---------- ---------- ---------- ---------- ---------- 
seq578            ---------- ---------- ---------- ---------- ---------- 
seq579            ---------- ---------- ---------- ---------- ---------- 
seq580            ---------- ---------- ---------- ---------- ---------- 
seq581            ---------- ---------- ---------- ---------- ---------- 
seq582            ---------- ---------- ---------- ---------- ---------- 
seq583            ---------- ---------- ---------- ---------- ---------- 
seq584            ---------- ---------- ---------- ---------- ---------- 
seq585            ---------- ---------- ---------- ---------- ---------- 
seq586            ---------- ---------- ---------- ---------- ---------- 
seq587            ---------- ---------- ---------- ---------- ---------- 
seq588            ---------- ---------- ---------- ---------- ---------- 
seq589            ---------- ---------- ---------- ---------- ---------- 
seq590            ---------- ---------- ---------- ---------- ---------- 
seq591            ---------- ---------- ---------- ---------- ---------- 
seq1204           ---------- ---------- ---------- ---------- ---------- 
seq1205           ---------- ---------- ---------- ---------- ---------- 
seq1206           ---------- ---------- ---------- ---------- ---------- 
seq1207           ---------- ---------- ---------- ---------- ---------- 
seq1208           ---------- ---------- ---------- ---------- ---------- 
seq1209           ---------- ---------- ---------- ---------- ---------- 
seq1210           ---------- ---------- ---------- ---------- ---------- 
seq1211           ---------- ---------- ---------- ---------- ---------- 
seq592            ---------- ---------- ---------- ---------- ---------- 
seq1219           ---------- ---------- ---------- ---------- ---------- 
seq1220           ---------- ---------- ---------- ---------- ---------- 
seq1221           ---------- ---------- ---------- ---------- ---------- 
seq1222           ---------- ---------- ---------- ---------- ---------- 
seq1223           ---------- ---------- ---------- ---------- ---------- 
seq1224           ---------- ---------- ---------- ---------- ---------- 
seq1225           ---------- ---------- ---------- ---------- ---------- 
seq593            ---------- ---------- ---------- ---------- ---------- 
seq1176           ---------- ---------- ---------- ---------- ---------- 
seq1181           ---------- ---------- ---------- ---------- ---------- 
seq1182           ---------- ---------- ---------- ---------- ---------- 
seq1183           ---------- ---------- ---------- ---------- ---------- 
seq1184           ---------- ---------- ---------- ---------- ---------- 
seq1185           ---------- ---------- ---------- ---------- ---------- 
seq1186           ---------- ---------- ---------- ---------- ---------- 
seq1187           ---------- ---------- ---------- ---------- ---------- 
seq1188           ---------- ---------- ---------- ---------- ---------- 
seq1193           ---------- ---------- ---------- ---------- ---------- 
seq1189           ---------- ---------- ---------- ---------- ---------- 
seq1192           ---------- ---------- ---------- ---------- ---------- 
seq1190           ---------- ---------- ---------- ---------- ---------- 
seq1191           ---------- ---------- ---------- ---------- ---------- 
seq1202           ---------- ---------- ---------- ---------- ---------- 
seq594            ---------- ---------- ---------- ---------- ---------- 
seq1197           ---------- ---------- ---------- ---------- ---------- 
seq1198           ---------- ---------- ---------- ---------- ---------- 
seq1199           ---------- ---------- ---------- ---------- ---------- 
seq1200           ---------- ---------- ---------- ---------- ---------- 
seq1201           ---------- ---------- ---------- ---------- ---------- 
seq1203           ---------- ---------- ---------- ---------- ---------- 
seq595            ---------- ---------- ---------- ---------- ---------- 
seq596            ---------- ---------- ---------- ---------- ---------- 
seq597            ---------- ---------- ---------- ---------- ---------- 
seq598            ---------- ---------- ---------- ---------- ---------- 
seq599            ---------- ---------- ---------- ---------- ---------- 
seq600            ---------- ---------- ---------- ---------- ---------- 
seq601            ---------- ---------- ---------- ---------- ---------- 
seq602            ---------- ---------- ---------- ---------- ---------- 
seq603            ---------- ---------- ---------- ---------- ---------- 
seq604            ---------- ---------- ---------- ---------- ---------- 
seq605            ---------- ---------- ---------- ---------- ---------- 
seq606            ---------- ---------- ---------- ---------- ---------- 
seq607            ---------- ---------- ---------- ---------- ---------- 
seq608            ---------- ---------- ---------- ---------- ---------- 
seq609            ---------- ---------- ---------- ---------- ---------- 
seq610            ---------- ---------- ---------- ---------- ---------- 
seq611            ---------- ---------- ---------- ---------- ---------- 
seq612            ---------- ---------- ---------- ---------- ---------- 
seq613            ---------- ---------- ---------- ---------- ---------- 
seq614            ---------- ---------- ---------- ---------- ---------- 
seq615            ---------- ---------- ---------- ---------- ---------- 
seq616            ---------- ---------- ---------- ---------- ---------- 
seq1042           ---------- ---------- ---------- ---------- ---------- 
seq1044           ---------- ---------- ---------- ---------- ---------- 
seq617            ---------- ---------- ---------- ---------- ---------- 
seq1058           ---------- ---------- ---------- ---------- ---------- 
seq1061           ---------- ---------- ---------- ---------- ---------- 
seq1051           ---------- ---------- ---------- ---------- ---------- 
seq1066           ---------- ---------- ---------- ---------- ---------- 
seq1091           ---------- ---------- ---------- ---------- ---------- 
seq1093           ---------- ---------- ---------- ---------- ---------- 
seq1096           ---------- ---------- ---------- ---------- ---------- 
seq1094           ---------- ---------- ---------- ---------- ---------- 
seq1092           ---------- ---------- ---------- ---------- ---------- 
seq1095           ---------- ---------- ---------- ---------- ---------- 
seq1099           ---------- ---------- ---------- ---------- ---------- 
seq1103           ---------- ---------- ---------- ---------- ---------- 
seq1105           ---------- ---------- ---------- ---------- ---------- 
seq1064           ---------- ---------- ---------- ---------- ---------- 
seq1067           ---------- ---------- ---------- ---------- ---------- 
seq1053           ---------- ---------- ---------- ---------- ---------- 
seq1054           ---------- ---------- ---------- ---------- ---------- 
seq1072           ---------- ---------- ---------- ---------- ---------- 
seq1074           ---------- ---------- ---------- ---------- ---------- 
seq1073           ---------- ---------- ---------- ---------- ---------- 
seq618            ---------- ---------- ---------- ---------- ---------- 
seq1078           ---------- ---------- ---------- ---------- ---------- 
seq1086           ---------- ---------- ---------- ---------- ---------- 
seq1039           ---------- ---------- ---------- ---------- ---------- 
seq1035           ---------- ---------- ---------- ---------- ---------- 
seq1040           ---------- ---------- ---------- ---------- ---------- 
seq1106           ---------- ---------- ---------- ---------- ---------- 
seq1085           ---------- ---------- ---------- ---------- ---------- 
seq1104           ---------- ---------- ---------- ---------- ---------- 
seq1075           ---------- ---------- ---------- ---------- ---------- 
seq1065           ---------- ---------- ---------- ---------- ---------- 
seq1052           ---------- ---------- ---------- ---------- ---------- 
seq680            ---------- ---------- ---------- ---------- ---------- 
seq619            ---------- ---------- ---------- ---------- ---------- 
seq620            ---------- ---------- ---------- ---------- ---------- 
seq621            ---------- ---------- ---------- ---------- ---------- 
seq622            ---------- ---------- ---------- ---------- ---------- 
seq623            ---------- ---------- ---------- ---------- ---------- 
seq624            ---------- ---------- ---------- ---------- ---------- 
seq625            ---------- ---------- ---------- ---------- ---------- 
seq626            ---------- ---------- ---------- ---------- ---------- 
seq627            ---------- ---------- ---------- ---------- ---------- 
seq628            ---------- ---------- ---------- ---------- ---------- 
seq629            ---------- ---------- ---------- ---------- ---------- 
seq630            ---------- ---------- ---------- ---------- ---------- 
seq631            ---------- ---------- ---------- ---------- ---------- 
seq632            ---------- ---------- ---------- ---------- ---------- 
seq1167           ---------- ---------- ---------- ---------- ---------- 
seq633            ---------- ---------- ---------- ---------- ---------- 
seq634            ---------- ---------- ---------- ---------- ---------- 
seq635            ---------- ---------- ---------- ---------- ---------- 
seq636            ---------- ---------- ---------- ---------- ---------- 
seq637            ---------- ---------- ---------- ---------- ---------- 
seq638            ---------- ---------- ---------- ---------- ---------- 
seq639            ---------- ---------- ---------- ---------- ---------- 
seq640            ---------- ---------- ---------- ---------- ---------- 
seq1172           ---------- ---------- ---------- ---------- ---------- 
seq1173           ---------- ---------- ---------- ---------- ---------- 
seq641            ---------- ---------- ---------- ---------- ---------- 
seq642            ---------- ---------- ---------- ---------- ---------- 
seq643            ---------- ---------- ---------- ---------- ---------- 
seq644            ---------- ---------- ---------- ---------- ---------- 
seq1138           ---------- ---------- ---------- ---------- ---------- 
seq645            ---------- ---------- ---------- ---------- ---------- 
seq646            ---------- ---------- ---------- ---------- ---------- 
seq647            ---------- ---------- ---------- ---------- ---------- 
seq648            ---------- ---------- ---------- ---------- ---------- 
seq649            ---------- ---------- ---------- ---------- ---------- 
seq650            ---------- ---------- ---------- ---------- ---------- 
seq653            ---------- ---------- ---------- ---------- ---------- 
seq1159           ---------- ---------- ---------- ---------- ---------- 
seq654            ---------- ---------- ---------- ---------- ---------- 
seq655            ---------- ---------- ---------- ---------- ---------- 
seq656            ---------- ---------- ---------- ---------- ---------- 
seq657            ---------- ---------- ---------- ---------- ---------- 
seq658            ---------- ---------- ---------- ---------- ---------- 
seq659            ---------- ---------- ---------- ---------- ---------- 
seq660            ---------- ---------- ---------- ---------- ---------- 
seq661            ---------- ---------- ---------- ---------- ---------- 
seq652            ---------- ---------- ---------- ---------- ---------- 
seq651            ---------- ---------- ---------- ---------- ---------- 
seq662            ---------- ---------- ---------- ---------- ---------- 
seq663            ---------- ---------- ---------- ---------- ---------- 
seq1142           ---------- ---------- ---------- ---------- ---------- 
seq1169           ---------- ---------- ---------- ---------- ---------- 
seq664            ---------- ---------- ---------- ---------- ---------- 
seq1158           ---------- ---------- ---------- ---------- ---------- 
seq665            ---------- ---------- ---------- ---------- ---------- 
seq1156           ---------- ---------- ---------- ---------- ---------- 
seq666            ---------- ---------- ---------- ---------- ---------- 
seq667            ---------- ---------- ---------- ---------- ---------- 
seq668            ---------- ---------- ---------- ---------- ---------- 
seq677            ---------- ---------- ---------- ---------- ---------- 
seq678            ---------- ---------- ---------- ---------- ---------- 
seq1152           ---------- ---------- ---------- ---------- ---------- 
seq1151           ---------- ---------- ---------- ---------- ---------- 
seq1137           ---------- ---------- ---------- ---------- ---------- 
seq1143           ---------- ---------- ---------- ---------- ---------- 
seq1166           ---------- ---------- ---------- ---------- ---------- 
seq1170           ---------- ---------- ---------- ---------- ---------- 
seq1168           ---------- ---------- ---------- ---------- ---------- 
seq1163           ---------- ---------- ---------- ---------- ---------- 
seq676            ---------- ---------- ---------- ---------- ---------- 
seq669            ---------- ---------- ---------- ---------- ---------- 
seq670            ---------- ---------- ---------- ---------- ---------- 
seq671            ---------- ---------- ---------- ---------- ---------- 
seq672            ---------- ---------- ---------- ---------- ---------- 
seq673            ---------- ---------- ---------- ---------- ---------- 
seq674            ---------- ---------- ---------- ---------- ---------- 
seq675            ---------- ---------- ---------- ---------- ---------- 
seq1150           ---------- ---------- ---------- ---------- ---------- 
seq679            ---------- ---------- ---------- ---------- ---------- 
seq1148           ---------- ---------- ---------- ---------- ---------- 
seq681            ---------- ---------- ---------- ---------- ---------- 
seq683            ---------- ---------- ---------- ---------- ---------- 
seq684            ---------- ---------- ---------- ---------- ---------- 
seq685            ---------- ---------- ---------- ---------- ---------- 
seq686            ---------- ---------- ---------- ---------- ---------- 
seq687            ---------- ---------- ---------- ---------- ---------- 
seq688            ---------- ---------- ---------- ---------- ---------- 
seq689            ---------- ---------- ---------- ---------- ---------- 
seq690            ---------- ---------- ---------- ---------- ---------- 
seq691            ---------- ---------- ---------- ---------- ---------- 
seq692            ---------- ---------- ---------- ---------- ---------- 
seq693            ---------- ---------- ---------- ---------- ---------- 
seq694            ---------- ---------- ---------- ---------- ---------- 
seq695            ---------- ---------- ---------- ---------- ---------- 
seq696            ---------- ---------- ---------- ---------- ---------- 
seq697            ---------- ---------- ---------- ---------- ---------- 
seq698            ---------- ---------- ---------- ---------- ---------- 
seq699            ---------- ---------- ---------- ---------- ---------- 
seq700            ---------- ---------- ---------- ---------- ---------- 
seq701            ---------- ---------- ---------- ---------- ---------- 
seq702            ---------- ---------- ---------- ---------- ---------- 
seq703            ---------- ---------- ---------- ---------- ---------- 
seq704            ---------- ---------- ---------- ---------- ---------- 
seq705            ---------- ---------- ---------- ---------- ---------- 
seq706            ---------- ---------- ---------- ---------- ---------- 
seq707            ---------- ---------- ---------- ---------- ---------- 
seq708            ---------- ---------- ---------- ---------- ---------- 
seq709            ---------- ---------- ---------- ---------- ---------- 
seq710            ---------- ---------- ---------- ---------- ---------- 
seq711            ---------- ---------- ---------- ---------- ---------- 
seq712            ---------- ---------- ---------- ---------- ---------- 
seq713            ---------- ---------- ---------- ---------- ---------- 
seq714            ---------- ---------- ---------- ---------- ---------- 
seq715            ---------- ---------- ---------- ---------- ---------- 
seq716            ---------- ---------- ---------- ---------- ---------- 
seq717            ---------- ---------- ---------- ---------- ---------- 
seq718            ---------- ---------- ---------- ---------- ---------- 
seq719            ---------- ---------- ---------- ---------- ---------- 
seq720            ---------- ---------- ---------- ---------- ---------- 
seq721            ---------- ---------- ---------- ---------- ---------- 
seq722            ---------- ---------- ---------- ---------- ---------- 
seq723            ---------- ---------- ---------- ---------- ---------- 
seq724            ---------- ---------- ---------- ---------- ---------- 
seq725            ---------- ---------- ---------- ---------- ---------- 
seq726            ---------- ---------- ---------- ---------- ---------- 
seq727            ---------- ---------- ---------- ---------- ---------- 
seq728            ---------- ---------- ---------- ---------- ---------- 
seq729            ---------- ---------- ---------- ---------- ---------- 
seq730            ---------- ---------- ---------- ---------- ---------- 
seq731            ---------- ---------- ---------- ---------- ---------- 
seq732            ---------- ---------- ---------- ---------- ---------- 
seq733            ---------- ---------- ---------- ---------- ---------- 
seq734            ---------- ---------- ---------- ---------- ---------- 
seq735            ---------- ---------- ---------- ---------- ---------- 
seq736            ---------- ---------- ---------- ---------- ---------- 
seq737            ---------- ---------- ---------- ---------- ---------- 
seq738            ---------- ---------- ---------- ---------- ---------- 
seq739            ---------- ---------- ---------- ---------- ---------- 
seq740            ---------- ---------- ---------- ---------- ---------- 
seq741            ---------- ---------- ---------- ---------- ---------- 
seq742            ---------- ---------- ---------- ---------- ---------- 
seq743            ---------- ---------- ---------- ---------- ---------- 
seq744            ---------- ---------- ---------- ---------- ---------- 
seq745            ---------- ---------- ---------- ---------- ---------- 
seq746            ---------- ---------- ---------- ---------- ---------- 
seq747            ---------- ---------- ---------- ---------- ---------- 
seq748            ---------- ---------- ---------- ---------- ---------- 
seq749            ---------- ---------- ---------- ---------- ---------- 
seq750            ---------- ---------- ---------- ---------- ---------- 
seq751            ---------- ---------- ---------- ---------- ---------- 
seq752            ---------- ---------- ---------- ---------- ---------- 
seq753            ---------- ---------- ---------- ---------- ---------- 
seq754            ---------- ---------- ---------- ---------- ---------- 
seq755            ---------- ---------- ---------- ---------- ---------- 
seq756            ---------- ---------- ---------- ---------- ---------- 
seq757            ---------- ---------- ---------- ---------- ---------- 
seq758            ---------- ---------- ---------- ---------- ---------- 
seq759            ---------- ---------- ---------- ---------- ---------- 
seq760            ---------- ---------- ---------- ---------- ---------- 
seq761            ---------- ---------- ---------- ---------- ---------- 
seq762            ---------- ---------- ---------- ---------- ---------- 
seq763            ---------- ---------- ---------- ---------- ---------- 
seq764            ---------- ---------- ---------- ---------- ---------- 
seq765            ---------- ---------- ---------- ---------- ---------- 
seq766            ---------- ---------- ---------- ---------- ---------- 
seq767            ---------- ---------- ---------- ---------- ---------- 
seq768            ---------- ---------- ---------- ---------- ---------- 
seq769            ---------- ---------- ---------- ---------- ---------- 
seq770            ---------- ---------- ---------- ---------- ---------- 
seq771            ---------- ---------- ---------- ---------- ---------- 
seq772            ---------- ---------- ---------- ---------- ---------- 
seq773            ---------- ---------- ---------- ---------- ---------- 
seq774            ---------- ---------- ---------- ---------- ---------- 
seq775            ---------- ---------- ---------- ---------- ---------- 
seq776            ---------- ---------- ---------- ---------- ---------- 
seq777            ---------- ---------- ---------- ---------- ---------- 
seq778            ---------- ---------- ---------- ---------- ---------- 
seq779            ---------- ---------- ---------- ---------- ---------- 
seq780            ---------- ---------- ---------- ---------- ---------- 
seq781            ---------- ---------- ---------- ---------- ---------- 
seq782            ---------- ---------- ---------- ---------- ---------- 
seq783            ---------- ---------- ---------- ---------- ---------- 
seq784            ---------- ---------- ---------- ---------- ---------- 
seq785            ---------- ---------- ---------- ---------- ---------- 
seq786            ---------- ---------- ---------- ---------- ---------- 
seq787            ---------- ---------- ---------- ---------- ---------- 
seq788            ---------- ---------- ---------- ---------- ---------- 
seq789            ---------- ---------- ---------- ---------- ---------- 
seq790            ---------- ---------- ---------- ---------- ---------- 
seq791            ---------- ---------- ---------- ---------- ---------- 
seq792            ---------- ---------- ---------- ---------- ---------- 
seq793            ---------- ---------- ---------- ---------- ---------- 
seq794            ---------- ---------- ---------- ---------- ---------- 
seq795            ---------- ---------- ---------- ---------- ---------- 
seq796            ---------- ---------- ---------- ---------- ---------- 
seq797            ---------- ---------- ---------- ---------- ---------- 
seq798            ---------- ---------- ---------- ---------- ---------- 
seq799            ---------- ---------- ---------- ---------- ---------- 
seq800            ---------- ---------- ---------- ---------- ---------- 
seq801            ---------- ---------- ---------- ---------- ---------- 
seq802            ---------- ---------- ---------- ---------- ---------- 
seq803            ---------- ---------- ---------- ---------- ---------- 
seq804            ---------- ---------- ---------- ---------- ---------- 
seq805            ---------- ---------- ---------- ---------- ---------- 
seq806            ---------- ---------- ---------- ---------- ---------- 
seq807            ---------- ---------- ---------- ---------- ---------- 
seq808            ---------- ---------- ---------- ---------- ---------- 
seq809            ---------- ---------- ---------- ---------- ---------- 
seq810            ---------- ---------- ---------- ---------- ---------- 
seq811            ---------- ---------- ---------- ---------- ---------- 
seq812            ---------- ---------- ---------- ---------- ---------- 
seq813            ---------- ---------- ---------- ---------- ---------- 
seq814            ---------- ---------- ---------- ---------- ---------- 
seq815            ---------- ---------- ---------- ---------- ---------- 
seq816            ---------- ---------- ---------- ---------- ---------- 
seq817            ---------- ---------- ---------- ---------- ---------- 
seq818            ---------- ---------- ---------- ---------- ---------- 
seq1015           ---------- ---------- ---------- ---------- ---------- 
seq819            ---------- ---------- ---------- ---------- ---------- 
seq820            ---------- ---------- ---------- ---------- ---------- 
seq821            ---------- ---------- ---------- ---------- ---------- 
seq822            ---------- ---------- ---------- ---------- ---------- 
seq823            ---------- ---------- ---------- ---------- ---------- 
seq824            ---------- ---------- ---------- ---------- ---------- 
seq825            ---------- ---------- ---------- ---------- ---------- 
seq826            ---------- ---------- ---------- ---------- ---------- 
seq827            ---------- ---------- ---------- ---------- ---------- 
seq828            ---------- ---------- ---------- ---------- ---------- 
seq829            ---------- ---------- ---------- ---------- ---------- 
seq830            ---------- ---------- ---------- ---------- ---------- 
seq831            ---------- ---------- ---------- ---------- ---------- 
seq832            ---------- ---------- ---------- ---------- ---------- 
seq833            ---------- ---------- ---------- ---------- ---------- 
seq834            ---------- ---------- ---------- ---------- ---------- 
seq835            ---------- ---------- ---------- ---------- ---------- 
seq836            ---------- ---------- ---------- ---------- ---------- 
seq837            ---------- ---------- ---------- ---------- ---------- 
seq838            ---------- ---------- ---------- ---------- ---------- 
seq839            ---------- ---------- ---------- ---------- ---------- 
seq840            ---------- ---------- ---------- ---------- ---------- 
seq841            ---------- ---------- ---------- ---------- ---------- 
seq842            ---------- ---------- ---------- ---------- ---------- 
seq843            ---------- ---------- ---------- ---------- ---------- 
seq844            ---------- ---------- ---------- ---------- ---------- 
seq845            ---------- ---------- ---------- ---------- ---------- 
seq846            ---------- ---------- ---------- ---------- ---------- 
seq847            ---------- ---------- ---------- ---------- ---------- 
seq848            ---------- ---------- ---------- ---------- ---------- 
seq849            ---------- ---------- ---------- ---------- ---------- 
seq850            ---------- ---------- ---------- ---------- ---------- 
seq851            ---------- ---------- ---------- ---------- ---------- 
seq852            ---------- ---------- ---------- ---------- ---------- 
seq853            ---------- ---------- ---------- ---------- ---------- 
seq854            ---------- ---------- ---------- ---------- ---------- 
seq855            ---------- ---------- ---------- ---------- ---------- 
seq856            ---------- ---------- ---------- ---------- ---------- 
seq857            ---------- ---------- ---------- ---------- ---------- 
seq858            ---------- ---------- ---------- ---------- ---------- 
seq859            ---------- ---------- ---------- ---------- ---------- 
seq860            ---------- ---------- ---------- ---------- ---------- 
seq861            ---------- ---------- ---------- ---------- ---------- 
seq862            ---------- ---------- ---------- ---------- ---------- 
seq863            ---------- ---------- ---------- ---------- ---------- 
seq864            ---------- ---------- ---------- ---------- ---------- 
seq865            ---------- ---------- ---------- ---------- ---------- 
seq866            ---------- ---------- ---------- ---------- ---------- 
seq867            ---------- ---------- ---------- ---------- ---------- 
seq868            ---------- ---------- ---------- ---------- ---------- 
seq869            ---------- ---------- ---------- ---------- ---------- 
seq870            ---------- ---------- ---------- ---------- ---------- 
seq871            ---------- ---------- ---------- ---------- ---------- 
seq872            ---------- ---------- ---------- ---------- ---------- 
seq873            ---------- ---------- ---------- ---------- ---------- 
seq874            ---------- ---------- ---------- ---------- ---------- 
seq875            ---------- ---------- ---------- ---------- ---------- 
seq876            ---------- ---------- ---------- ---------- ---------- 
seq877            ---------- ---------- ---------- ---------- ---------- 
seq878            ---------- ---------- ---------- ---------- ---------- 
seq879            ---------- ---------- ---------- ---------- ---------- 
seq880            ---------- ---------- ---------- ---------- ---------- 
seq881            ---------- ---------- ---------- ---------- ---------- 
seq882            ---------- ---------- ---------- ---------- ---------- 
seq883            ---------- ---------- ---------- ---------- ---------- 
seq884            ---------- ---------- ---------- ---------- ---------- 
seq885            ---------- ---------- ---------- ---------- ---------- 
seq886            ---------- ---------- ---------- ---------- ---------- 
seq887            ---------- ---------- ---------- ---------- ---------- 
seq888            ---------- ---------- ---------- ---------- ---------- 
seq889            ---------- ---------- ---------- ---------- ---------- 
seq890            ---------- ---------- ---------- ---------- ---------- 
seq891            ---------- ---------- ---------- ---------- ---------- 
seq892            ---------- ---------- ---------- ---------- ---------- 
seq893            ---------- ---------- ---------- ---------- ---------- 
seq894            ---------- ---------- ---------- ---------- ---------- 
seq895            ---------- ---------- ---------- ---------- ---------- 
seq896            ---------- ---------- ---------- ---------- ---------- 
seq897            ---------- ---------- ---------- ---------- ---------- 
seq898            ---------- ---------- ---------- ---------- ---------- 
seq899            ---------- ---------- ---------- ---------- ---------- 
seq900            ---------- ---------- ---------- ---------- ---------- 
seq901            ---------- ---------- ---------- ---------- ---------- 
seq902            ---------- ---------- ---------- ---------- ---------- 
seq903            ---------- ---------- ---------- ---------- ---------- 
seq904            ---------- ---------- ---------- ---------- ---------- 
seq905            ---------- ---------- ---------- ---------- ---------- 
seq906            ---------- ---------- ---------- ---------- ---------- 
seq907            ---------- ---------- ---------- ---------- ---------- 
seq908            ---------- ---------- ---------- ---------- ---------- 
seq909            ---------- ---------- ---------- ---------- ---------- 
seq910            ---------- ---------- ---------- ---------- ---------- 
seq911            ---------- ---------- ---------- ---------- ---------- 
seq912            ---------- ---------- ---------- ---------- ---------- 
seq913            ---------- ---------- ---------- ---------- ---------- 
seq914            ---------- ---------- ---------- ---------- ---------- 
seq915            ---------- ---------- ---------- ---------- ---------- 
seq916            ---------- ---------- ---------- ---------- ---------- 
seq917            ---------- ---------- ---------- ---------- ---------- 
seq918            ---------- ---------- ---------- ---------- ---------- 
seq919            ---------- ---------- ---------- ---------- ---------- 
seq920            ---------- ---------- ---------- ---------- ---------- 
seq921            ---------- ---------- ---------- ---------- ---------- 
seq922            ---------- ---------- ---------- ---------- ---------- 
seq923            ---------- ---------- ---------- ---------- ---------- 
seq924            ---------- ---------- ---------- ---------- ---------- 
seq925            ---------- ---------- ---------- ---------- ---------- 
seq926            ---------- ---------- ---------- ---------- ---------- 
seq1215           ---------- ---------- ---------- ---------- ---------- 
seq927            ---------- ---------- ---------- ---------- ---------- 
seq1226           ---------- ---------- ---------- ---------- ---------- 
seq928            ---------- ---------- ---------- ---------- ---------- 
seq929            ---------- ---------- ---------- ---------- ---------- 
seq1178           ---------- ---------- ---------- ---------- ---------- 
seq1196           ---------- ---------- ---------- ---------- ---------- 
seq930            ---------- ---------- ---------- ---------- ---------- 
seq931            ---------- ---------- ---------- ---------- ---------- 
seq932            ---------- ---------- ---------- ---------- ---------- 
seq933            ---------- ---------- ---------- ---------- ---------- 
seq934            ---------- ---------- ---------- ---------- ---------- 
seq935            ---------- ---------- ---------- ---------- ---------- 
seq936            ---------- ---------- ---------- ---------- ---------- 
seq937            ---------- ---------- ---------- ---------- ---------- 
seq938            ---------- ---------- ---------- ---------- ---------- 
seq939            ---------- ---------- ---------- ---------- ---------- 
seq940            ---------- ---------- ---------- ---------- ---------- 
seq941            ---------- ---------- ---------- ---------- ---------- 
seq942            ---------- ---------- ---------- ---------- ---------- 
seq943            ---------- ---------- ---------- ---------- ---------- 
seq944            ---------- ---------- ---------- ---------- ---------- 
seq945            ---------- ---------- ---------- ---------- ---------- 
seq946            ---------- ---------- ---------- ---------- ---------- 
seq947            ---------- ---------- ---------- ---------- ---------- 
seq1146           ---------- ---------- ---------- ---------- ---------- 
seq1147           ---------- ---------- ---------- ---------- ---------- 
seq948            ---------- ---------- ---------- ---------- ---------- 
seq949            ---------- ---------- ---------- ---------- ---------- 
seq950            ---------- ---------- ---------- ---------- ---------- 
seq951            ---------- ---------- ---------- ---------- ---------- 
seq952            ---------- ---------- ---------- ---------- ---------- 
seq953            ---------- ---------- ---------- ---------- ---------- 
seq954            ---------- ---------- ---------- ---------- ---------- 
seq955            ---------- ---------- ---------- ---------- ---------- 
seq956            ---------- ---------- ---------- ---------- ---------- 
seq957            ---------- ---------- ---------- ---------- ---------- 
seq962            ---------- ---------- ---------- ---------- ---------- 
seq963            ---------- ---------- ---------- ---------- ---------- 
seq964            ---------- ---------- ---------- ---------- ---------- 
seq965            ---------- ---------- ---------- ---------- ---------- 
seq966            ---------- ---------- ---------- ---------- ---------- 
seq967            ---------- ---------- ---------- ---------- ---------- 
seq968            ---------- ---------- ---------- ---------- ---------- 
seq969            ---------- ---------- ---------- ---------- ---------- 
seq970            ---------- ---------- ---------- ---------- ---------- 
seq971            ---------- ---------- ---------- ---------- ---------- 
seq972            ---------- ---------- ---------- ---------- ---------- 
seq973            ---------- ---------- ---------- ---------- ---------- 
seq974            ---------- ---------- ---------- ---------- ---------- 
seq975            ---------- ---------- ---------- ---------- ---------- 
seq976            ---------- ---------- ---------- ---------- ---------- 
seq977            ---------- ---------- ---------- ---------- ---------- 
seq978            ---------- ---------- ---------- ---------- ---------- 
seq979            ---------- ---------- ---------- ---------- ---------- 
seq980            ---------- ---------- ---------- ---------- ---------- 
seq981            ---------- ---------- ---------- ---------- ---------- 
seq982            ---------- ---------- ---------- ---------- ---------- 
seq983            ---------- ---------- ---------- ---------- ---------- 
seq984            ---------- ---------- ---------- ---------- ---------- 
seq985            ---------- ---------- ---------- ---------- ---------- 
seq986            ---------- ---------- ---------- ---------- ---------- 
seq987            ---------- ---------- ---------- ---------- ---------- 
seq1165           ---------- ---------- ---------- ---------- ---------- 
seq988            ---------- ---------- ---------- ---------- ---------- 
seq990            ---------- ---------- ---------- ---------- ---------- 
seq991            ---------- ---------- ---------- ---------- ---------- 
seq989            ---------- ---------- ---------- ---------- ---------- 
seq992            ---------- ---------- ---------- ---------- ---------- 
seq1171           ---------- ---------- ---------- ---------- ---------- 
seq997            ---------- ---------- ---------- ---------- ---------- 
seq995            ---------- ---------- ---------- ---------- ---------- 
seq994            ---------- ---------- ---------- ---------- ---------- 
seq993            ---------- ---------- ---------- ---------- ---------- 
seq996            MSET------ ---------- -----TL--- ---------- ---------L 
seq998            ---------- ---------- ---------- ---------- ---------- 
seq999            ---------- ---------- ---------- ---------- ---------- 
seq1000           ---------- ---------- ---------- ---------- ---------- 
seq1001           ---------- ---------- ---------- ---------- ---------- 
seq1002           ---------- ---------- ---------- ---------- ---------- 
seq1003           ---------- ---------- ---------- ---------- ---------- 
seq958            ---------- ---------- ---------- ---------- ---------- 
seq959            ---------- ---------- ---------- ---------- ---------- 
seq960            ---------- ---------- ---------- ---------- ---------- 
seq1154           ---------- ---------- ---------- ---------- ---------- 
seq961            ---------- ---------- ---------- ---------- ---------- 
seq1004           ---------- ---------- ---------- ---------- ---------- 
seq1005           ---------- ---------- ---------- ---------- ---------- 
seq1006           ---------- ---------- ---------- ---------- ---------- 
seq1007           ---------- ---------- ---------- ---------- ---------- 
seq1157           ---------- ---------- ---------- ---------- ---------- 
seq1008           ---------- ---------- ---------- ---------- ---------- 
seq1045           ---------- ---------- ---------- ---------- ---------- 
seq1009           ---------- ---------- ---------- ---------- ---------- 
seq1088           ---------- ---------- ---------- ---------- ---------- 
seq1089           ---------- ---------- ---------- ---------- ---------- 
seq1077           ---------- ---------- ---------- ---------- ---------- 
seq1107           ---------- ---------- ---------- ---------- ---------- 
seq1108           ---------- ---------- ---------- ---------- ---------- 
seq1076           ---------- ---------- ---------- ---------- ---------- 
seq1087           ---------- ---------- ---------- ---------- ---------- 
seq1010           ---------- ---------- ---------- ---------- ---------- 
seq1011           ---------- ---------- ---------- ---------- ---------- 
seq1043           ---------- ---------- ---------- ---------- ---------- 
seq1097           ---------- ---------- ---------- ---------- ---------- 
seq1038           TQVT------ ---------- ---------- ---------- ---------- 
seq1034           ---------- ---------- ---------- ---------- ---------- 
seq1012           ---------- ---------- ---------- ---------- ---------- 
seq1128           ---------- ---------- ---------- ---------- ---------- 
seq1132           ---------- ---------- ---------- ---------- ---------- 
seq1136           ---------- ---------- ---------- ---------- ---------- 
seq1127           ---------- ---------- ---------- ---------- ---------- 
seq1129           ---------- ---------- ---------- ---------- ---------- 
seq1131           MEVE------ ---------- ---------- ---------- ---------- 
seq1130           ---------- ---------- ---------- ---------- ---------- 
seq1126           ---------- ---------- ---------- ---------- ---------- 
seq1133           ---------- ---------- ---------- ---------- ---------- 
seq1056           ---------- ---------- ---------- ---------- ---------- 
seq1134           ---------- ---------- ---------- ---------- ---------- 
seq1135           ---------- ---------- ---------- ---------- ---------- 
seq1155           ---------- ---------- ---------- ---------- ---------- 
seq1153           ---------- ---------- ---------- ---------- ---------- 
seq114            ---------- ---------- ---------- ---------- ---------- 
seq115            ---------- ---------- ---------- ---------- ---------- 
seq116            ---------- ---------- ---------- ---------- ---------- 
seq117            ---------- ---------- ---------- ---------- ---------- 
seq118            ---------- ---------- ---------- ---------- ---------- 
seq119            ---------- ---------- ---------- ---------- ---------- 
seq120            ---------- ---------- ---------- ---------- ---------- 
seq121            ---------- ---------- ---------- ---------- ---------- 
seq122            ---------- ---------- ---------- ---------- ---------- 
seq123            ---------- ---------- ---------- ---------- ---------- 
seq124            ---------- ---------- ---------- ---------- ---------- 
seq125            ---------- ---------- ---------- ---------- ---------- 
seq126            ---------- ---------- ---------- ---------- ---------- 
seq127            ---------- ---------- ---------- ---------- ---------- 
seq128            ---------- ---------- ---------- ---------- ---------- 
seq129            ---------- ---------- ---------- ---------- ---------- 
seq130            ---------- ---------- ---------- ---------- ---------- 
seq131            ---------- ---------- ---------- ---------- ---------- 
seq132            ---------- ---------- ---------- ---------- ---------- 
seq133            ---------- ---------- ---------- ---------- ---------- 
seq134            ---------- ---------- ---------- ---------- ---------- 
seq135            ---------- ---------- ---------- ---------- ---------- 
seq136            ---------- ---------- ---------- ---------- ---------- 
seq137            ---------- ---------- ---------- ---------- ---------- 
seq138            MA-------- ---------- ---------- ---------- ---------- 
seq139            ---------- ---------- ---------- ---------- ---------- 
seq140            ---------- ---------- ---------- ---------- ---------- 
seq141            ---------- ---------- ---------- ---------- ---------- 
seq142            ---------- ---------- ---------- ---------- ---------- 
seq143            ---------- ---------- ---------- ---------- ---------- 
seq144            ---------- ---------- ---------- ---------- ---------- 
seq145            ---------- ---------- ---------- ---------- ---------- 
seq146            ---------- ---------- ---------- ---------- ---------- 
seq147            ---------- ---------- ---------- ---------- ---------- 
seq1020           ---------- ---------- ---------- ---------- ---------- 
seq1019           ---------- ---------- ---------- ---------- ---------- 
seq148            ---------- ---------- ---------- ---------- ---------- 
seq149            ---------- ---------- ---------- ---------- ---------- 
seq150            ---------- ---------- ---------- ---------- ---------- 
seq151            ---------- ---------- ---------- ---------- ---------- 
seq152            ---------- ---------- ---------- ---------- ---------- 
seq153            ---------- ---------- ---------- ---------- ---------- 
seq154            ---------- ---------- ---------- ---------- ---------- 
seq155            ---------- ---------- ---------- ---------- ---------- 
seq156            MGLF------ ---------- ---------- ---------- ---------- 
seq157            ---------- ---------- ---------- ---------- ---------- 
seq158            ---------- ---------- ---------- ---------- ---------- 
seq159            ---------- ---------- ---------- ---------- ---------- 
seq160            ---------- ---------- ---------- ---------- ---------- 
seq161            ---------- ---------- ---------- ---------- ---------- 
seq162            ---------- ---------- ---------- ---------- ---------- 
seq163            ---------- ---------- ---------- ---------- ---------- 
seq164            ---------- ---------- ---------- ---------- ---------- 
seq165            ---------- ---------- ---------- ---------- ---------- 
seq166            ---------- ---------- ---------- ---------- ---------- 
seq167            ---------- ---------- ---------- ---------- ---------- 
seq168            ---------- ---------- ---------- ---------- ---------- 
seq169            ---------- ---------- ---------- ---------- ---------- 
seq170            ---------- ---------- ---------- ---------- ---------- 
seq171            ---------- ---------- ---------- ---------- ---------- 
seq172            ---------- ---------- ---------- ---------- ---------- 
seq173            ---------- ---------- ---------- ---------- ---------- 
seq174            ---------- ---------- ---------- ---------- ---------- 
seq175            ---------- ---------- ---------- ---------- ---------- 
seq176            ---------- ---------- ---------- ---------- ---------- 
seq177            ---------- ---------- ---------- ---------- ---------- 
seq178            ---------- ---------- ---------- ---------- ---------- 
seq179            ---------- ---------- ---------- ---------- ---------- 
seq180            ---------- ---------- ---------- ---------- ---------- 
seq181            ---------- ---------- ---------- ---------- ---------- 
seq182            ---------- ---------- ---------- ---------- ---------- 
seq183            ---------- ---------- ---------- ---------- ---------- 
seq184            ---------- ---------- ---------- ---------- ---------- 
seq185            ---------- ---------- ---------- ---------- ---------- 
seq186            M--------- ---------- ---------- ---------- ---------- 
seq187            ---------- ---------- ---------- ---------- ---------- 
seq188            ---------- ---------- ---------- ---------- ---------- 
seq189            ---------- ---------- ---------- ---------- ---------- 
seq190            ---------- ---------- ---------- ---------- ---------- 
seq191            ---------- ---------- ---------- ---------- ---------- 
seq192            ---------- ---------- ---------- ---------- ---------- 
seq193            ---------- ---------- ---------- ---------- ---------- 
seq194            ---------- ---------- ---------- ---------- ---------- 
seq195            ---------- ---------- ---------- ---------- ---------- 
seq196            ---------- ---------- ---------- ---------- ---------- 
seq197            ---------- ---------- ---------- ---------- ---------- 
seq198            ---------- ---------- ---------- ---------- ---------- 
seq199            ---------- ---------- ---------- ---------- ---------- 
seq200            ---------- ---------- ---------- ---------- ---------- 
seq201            ---------- ---------- ---------- ---------- ---------- 
seq202            ---------- ---------- ---------- ---------- ---------- 
seq203            ---------- ---------- ---------- ---------- ---------- 
seq204            ---------- ---------- ---------- ---------- ---------- 
seq205            ---------- ---------- ---------- ---------- ---------- 
seq206            MD-------- ---------- ---------- ---------- ---------- 
seq207            MD-------- ---------- ---------- ---------- ---------- 
seq208            ---------- ---------- ---------- ---------- ---------- 
seq209            ---------- ---------- ---------- ---------- ---------- 
seq210            ---------- ---------- ---------- ---------- ---------- 
seq211            ---------- ---------- ---------- ---------- ---------- 
seq212            ---------- ---------- ---------- ---------- ---------- 
seq213            ---------- ---------- ---------- ---------- ---------- 
seq214            ---------- ---------- ---------- ---------- ---------- 
seq215            ---------- ---------- ---------- ---------- ---------- 
seq216            ---------- ---------- ---------- ---------- ---------- 
seq217            ---------- ---------- ---------- ---------- ---------- 
seq218            ---------- ---------- ---------- ---------- ---------- 
seq219            ---------- ---------- ---------- ---------- ---------- 
seq220            ---------- ---------- ---------- ---------- ---------- 
seq221            ---------- ---------- ---------- ---------- ---------- 
seq222            ---------- ---------- ---------- ---------- ---------- 
seq223            ---------- ---------- ---------- ---------- ---------- 
seq1031           ---------- ---------- ---------- ---------- ---------- 
seq1030           ---------- ---------- ---------- ---------- ---------- 
seq224            ---------- ---------- ---------- ---------- ---------- 
seq225            ---------- ---------- ---------- ---------- ---------- 
seq226            ---------- ---------- ---------- ---------- ---------- 
seq227            ---------- ---------- ---------- ---------- ---------- 
seq228            ---------- ---------- ---------- ---------- ---------- 
seq1013           ---------- ---------- ---------- ---------- ---------- 
seq1121           ---------- ---------- ---------- ---------- ---------- 
seq1014           ---------- ---------- ---------- ---------- ---------- 
seq1122           ---------- ---------- ---------- ---------- ---------- 
seq1118           MRVE------ ---------- --------MA DDWSSYYCIW WISSFVALFL 
seq1119           ---------- ---------- ---------- ---------- ---------- 
seq1120           ---------- ---------- ---------- ---------- ---------- 
seq1125           ---------- ---------- ---------- ---------- ---------- 
seq1123           ---------- ---------- ---------- ---------- ---------- 
seq112            ---------- ---------- ---------- ---------- ---------- 
seq1029           ---------- ---------- ---------- ---------- ---------- 
seq113            ---------- ---------- ---------- ---------- ---------- 
seq1024           ---------- ---------- ---------- ---------- ---------- 
seq229            ---------- ---------- ---------- ---------- ---------- 
seq230            ---------- ---------- ---------- ---------- ---------- 
seq231            ---------- ---------- ---------- ---------- ---------- 
seq232            ---------- ---------- ---------- ---------- ---------- 
seq233            ---------- ---------- ---------- ---------- ---------- 
seq234            ---------- ---------- ---------- ---------- ---------- 
seq235            ---------- ---------- ---------- ---------- ---------- 
seq236            ---------- ---------- ---------- ---------- ---------- 
seq237            ---------- ---------- ---------- ---------- ---------- 
seq238            ---------- ---------- ---------- ---------- ---------- 
seq239            ---------- ---------- ---------- ---------- ---------- 
seq240            ---------- ---------- ---------- ---------- ---------- 
seq241            ---------- ---------- ---------- ---------- ---------- 
seq242            ---------- ---------- ---------- ---------- ---------- 
seq243            ---------- ---------- ---------- ---------- ---------- 
seq244            ---------- ---------- ---------- ---------- ---------- 
seq245            ---------- ---------- ---------- ---------- ---------- 
seq246            ---------- ---------- ---------- ---------- ---------- 
seq247            ---------- ---------- ---------- ---------- ---------- 
seq248            ---------- ---------- ---------- ---------- ---------- 
seq249            ---------- ---------- ---------- ---------- ---------- 
seq250            ---------- ---------- ---------- ---------- ---------- 
seq251            ---------- ---------- ---------- ---------- ---------- 
seq252            ---------- ---------- ---------- ---------- ---------- 
seq253            ---------- ---------- ---------- ---------- ---------- 
seq254            ---------- ---------- ---------- ---------- ---------- 
seq255            ---------- ---------- ---------- ---------- ---------- 
seq256            ---------- ---------- ---------- ---------- ---------- 
seq257            ---------- ---------- ---------- ---------- ---------- 
seq258            ---------- ---------- ---------- ---------- ---------- 
seq259            ---------- ---------- ---------- ---------- ---------- 
seq260            ---------- ---------- ---------- ---------- ---------- 
seq261            ---------- ---------- ---------- ---------- ---------- 
seq262            ---------- ---------- ---------- ---------- ---------- 
seq263            ---------- ---------- ---------- ---------- ---------- 
seq264            ---------- ---------- ---------- ---------- ---------- 
seq265            ---------- ---------- ---------- ---------- ---------- 
seq266            ---------- ---------- ---------- ---------- ---------- 
seq267            ---------- ---------- ---------- ---------- ---------- 
seq1023           ---------- ---------- ---------- ---------- ---------- 
seq1022           ---------- ---------- ---------- ---------- ---------- 
seq1021           ---------- ---------- ---------- ---------- ---------- 
seq1025           ---------- ---------- ---------- ---------- ---------- 
seq1026           ---------- ---------- ---------- ---------- ---------- 
seq268            ---------- ---------- ---------- ---------- ---------- 
seq269            ---------- ---------- ---------- ---------- ---------- 
seq270            ---------- ---------- ---------- ---------- ---------- 
seq271            ---------- ---------- ---------- ---------- ---------- 
seq272            ---------- ---------- ---------- ---------- ---------- 
seq273            ---------- ---------- ---------- ---------- ---------- 
seq274            ---------- ---------- ---------- ---------- ---------- 
seq275            ---------- ---------- ---------- ---------- ---------- 
seq276            ---------- ---------- ---------- ---------- ---------- 
seq277            ---------- ---------- ---------- ---------- ---------- 
seq278            ---------- ---------- ---------- ---------- ---------- 
seq279            ---------- ---------- ---------- ---------- ---------- 
seq280            MACH------ ---------- ---------- ---------- ---------- 
seq281            ---------- ---------- ---------- ---------- ---------- 
seq282            ---------- ---------- ---------- ---------- ---------- 
seq283            ---------- ---------- ---------- ---------- ---------- 
seq284            ---------- ---------- ---------- ---------- ---------- 
seq285            ---------- ---------- ---------- ---------- ---------- 
seq286            ---------- ---------- ---------- ---------- ---------- 
seq287            ---------- ---------- ---------- ---------- ---------- 
seq288            ---------- ---------- ---------- ---------- ---------- 
seq289            ---------- ---------- ---------- ---------- ---------- 
seq290            ---------- ---------- ---------- ---------- ---------- 
seq291            ---------- ---------- ---------- ---------- ---------- 
seq292            ---------- ---------- ---------- ---------- ---------- 
seq293            ---------- ---------- ---------- ---------- ---------- 
seq294            ---------- ---------- ---------- ---------- ---------- 
seq295            ---------- ---------- ---------- ---------- ---------- 
seq296            ---------- ---------- ---------- ---------- ---------- 
seq297            ---------- ---------- ---------- ---------- ---------- 
seq298            ---------- ---------- ---------- ---------- ---------- 
seq299            ---------- ---------- ---------- ---------- ---------- 
seq300            ---------- ---------- ---------- ---------- ---------- 
seq301            ---------- ---------- ---------- ---------- ---------- 
seq302            ---------- ---------- ---------- ---------- ---------- 
seq682            ---------- ---------- ---------- ---------- ---------- 
seq1174           ---------- ---------- ---------- ---------- ---------- 
seq1124           ---------- ---------- ---------- ---------- ---------- 
seq1149           ---------- ---------- ---------- ---------- ---------- 
seq111            ---------- ---------- ---------- ---------- ---------- 
seq1111           ---------- ---------- ---------- ---------- ---------- 
seq1112           ---------- ---------- ---------- ---------- ---------- 
seq1055           ---------- ---------- ---------- ---------- ---------- 
seq1139           ---------- ---------- ---------- ---------- ---------- 
seq1140           ---------- ---------- ---------- ---------- ---------- 
seq1141           ---------- ---------- ---------- ---------- ---------- 
seq1144           ---------- ---------- ---------- ---------- ---------- 
seq1160           ---------- ---------- ---------- ---------- ---------- 
seq1161           ---------- ---------- ---------- ---------- ---------- 
seq1162           ---------- ---------- ---------- ---------- ---------- 
seq1145           ---------- ---------- ---------- ---------- ---------- 
seq1164           ---------- ---------- ---------- ---------- ---------- 
seq1113           ---------- ---------- ---------- ---------- ---------- 
seq1114           ---------- ---------- ---------- ---------- ---------- 
seq1175           ---------- ---------- ---------- ---------- ---------- 
seq1179           ---------- ---------- ---------- ---------- ---------- 
seq1180           ---------- ---------- ---------- ---------- ---------- 
seq1195           ---------- ---------- ---------- ---------- ---------- 
seq1212           ---------- ---------- ---------- ---------- ---------- 
seq1213           ---------- ---------- ---------- ---------- ---------- 
seq1217           ---------- ---------- ---------- ---------- ---------- 
seq1218           ---------- ---------- ---------- ---------- ---------- 
seq1069           ---------- ---------- ---------- ---------- ---------- 
seq1116           ---------- ---------- ---------- ---------- ---------- 
seq1109           MVVR------ ------R--- ---------- ---------- ---------- 
seq1110           MV-------- ------R--- ---------- ---------- ---------- 


seq1              ---------- ---------- ---------- ---------- ---------- 
seq2              ---------- ---------- ---------- ---------- ---------- 
seq370            ---------- ---------- ---------- ---------- ---------- 
seq3              ---------- ---------- ---------- ---------- ---------- 
seq371            ---------- ---------- ---------- ---------- ---------- 
seq372            ---------- ---------- ---------- ---------- ---------- 
seq373            ---------- ---------- ---------- ---------- ---------- 
seq5              ---------- ---------- ---------- ---------- ---------- 
seq374            ---------- ---------- ---------- ---------- ---------- 
seq4              ---------- ---------- ---------- ---------- ---------- 
seq375            ---------- ---------- ---------- ---------- ---------- 
seq368            ---------- ---------- ---------- ---------- ---------- 
seq369            ---------- ---------- ---------- ---------- ---------- 
seq6              ---------- ---------- ---------- ---------- ---------- 
seq377            ---------- ---------- ---------- ---------- ---------- 
seq378            ---------- ---------- ---------- ---------- ---------- 
seq376            ---------- ---------- ---------- ---------- ---------- 
seq361            ---------- ---------- ---------- ---------- ---------- 
seq362            ---------- ---------- ---------- ---------- ---------- 
seq363            ---------- ---------- ---------- ---------- ---------- 
seq364            ---------- ---------- ---------- ---------- ---------- 
seq365            ---------- ---------- ---------- ---------- ---------- 
seq366            ---------- ---------- ---------- ---------- ---------- 
seq367            ---------- ---------- ---------- ---------- ---------- 
seq382            ---------- ---------- ---------- ---------- ---------- 
seq383            ---------- ---------- ---------- ---------- ---------- 
seq384            ---------- ---------- ---------- ---------- ---------- 
seq385            ---------- ---------- ---------- ---------- ---------- 
seq386            ---------- ---------- ---------- ---------- ---------- 
seq387            ---------- ---------- ---------- ---------- ---------- 
seq381            ---------- ---------- ---------- ---------- ---------- 
seq379            ---------- ---------- ---------- ---------- ---------- 
seq380            ---------- ---------- ---------- ---------- ---------- 
seq388            ---------- ---------- ---------- ---------- ---------- 
seq389            ---------- ---------- ---------- ---------- ---------- 
seq390            ---------- ---------- ---------- ---------- ---------- 
seq391            ---------- ---------- ---------- ---------- ---------- 
seq1017           ---------- ---------- ---------- ---------- ---------- 
seq1027           ---------- ---------- ---------- ---------- ---------- 
seq392            ---------- ---------- ---------- ---------- ---------- 
seq393            ---------- ---------- ---------- ---------- ---------- 
seq394            ---------- ---------- ---------- ---------- ---------- 
seq395            ---------- ---------- ---------- ---------- ---------- 
seq396            ---------- ---------- ---------- ---------- ---------- 
seq397            ---------- ---------- ---------- ---------- ---------- 
seq7              ---------- ---------- ---------- ---------- ---------- 
seq8              ---------- ---------- ---------- ---------- ---------- 
seq9              ---------- ---------- ---------- ---------- ---------- 
seq10             ---------- ---------- ---------- ---------- ---------- 
seq11             ---------- ---------- ---------- ---------- ---------- 
seq12             ---------- ---------- ---------- ---------- ---------- 
seq13             ---------- ---------- ---------- ---------- ---------- 
seq14             ---------- ---------- ---------- ---------- ---------- 
seq15             ---------- ---------- ---------- ---------- ---------- 
seq16             ---------- ---------- ---------- ---------- ---------- 
seq17             ---------- ---------- ---------- ---------- ---------- 
seq18             ---------- ---------- ---------- ---------- ---------- 
seq19             ---------- ---------- ---------- ---------- ---------- 
seq20             ---------- ---------- ---------- ---------- ---------- 
seq21             ---------- ---------- ---------- ---------- ---------- 
seq22             ---------- ---------- ---------- ---------- ---------- 
seq23             ---------- ---------- ---------- ---------- ---------- 
seq24             ---------- ---------- ---------- ---------- ---------- 
seq25             ---------- ---------- ---------- ---------- ---------- 
seq26             ---------- ---------- ---------- ---------- ---------- 
seq27             ---------- ---------- ---------- ---------- ---------- 
seq28             ---------- ---------- ---------- ---------- ---------- 
seq29             ---------- ---------- ---------- ---------- ---------- 
seq30             ---------- ---------- ---------- ---------- ---------- 
seq31             ---------- ---------- ---------- ---------- ---------- 
seq32             ---------- ---------- ---------- ---------- ---------- 
seq33             ---------- ---------- ---------- ---------- ---------- 
seq34             ---------- ---------- ---------- ---------- ---------- 
seq35             ---------- ---------- ---------- ---------- ---------- 
seq36             ---------- ---------- ---------- ---------- ---------- 
seq37             ---------- ---------- ---------- ---------- ---------- 
seq38             ---------- ---------- ---------- ---------- ---------- 
seq39             ---------- ---------- ---------- ---------- ---------- 
seq40             ---------- ---------- ---------- ---------- ---------- 
seq41             ---------- ---------- ---------- ---------- ---------- 
seq42             ---------- ---------- ---------- ---------- ---------- 
seq43             ---------- ---------- ---------- ---------- ---------- 
seq44             ---------- ---------- ---------- ---------- ---------- 
seq45             ---------- ---------- ---------- ---------- ---------- 
seq46             ---------- ---------- ---------- ---------- ---------- 
seq47             ---------- ---------- ---------- ---------- ---------- 
seq48             ---------- ---------- ---------- ---------- ---------- 
seq49             ---------- ---------- ---------- ---------- ---------- 
seq50             ---------- ---------- ---------- ---------- ---------- 
seq51             ---------- ---------- ---------- ---------- ---------- 
seq52             ---------- ---------- ---------- ---------- ---------- 
seq53             ---------- ---------- ---------- ---------- ---------- 
seq54             ---------- ---------- ---------- ---------- ---------- 
seq55             ---------- ---------- ---------- ---------- ---------- 
seq56             ---------- ---------- ---------- ---------- ---------- 
seq57             ---------- ---------- ---------- ---------- ---------- 
seq58             ---------- ---------- ---------- ---------- ---------- 
seq59             ---------- ---------- ---------- ---------- ---------- 
seq60             ---------- ---------- ---------- ---------- ---------- 
seq1018           ---------- ---------- ---------- ---------- ---------- 
seq61             ---------- ---------- ---------- ---------- ---------- 
seq62             ---------- ---------- ---------- ---------- ---------- 
seq63             ---------- ---------- ---------- ---------- ---------- 
seq64             ---------- ---------- ---------- ---------- ---------- 
seq65             ---------- ---------- ---------- ---------- ---------- 
seq66             ---------- ---------- ---------- ---------- ---------- 
seq67             ---------- ---------- ---------- ---------- ---------- 
seq68             ---------- ---------- ---------- ---------- ---------- 
seq69             ---------- ---------- ---------- ---------- ---------- 
seq70             ---------- ---------- ---------- ---------- ---------- 
seq71             ---------- ---------- ---------- ---------- ---------- 
seq72             ---------- ---------- ---------- ---------- ---------- 
seq73             ---------- ---------- ---------- ---------- ---------- 
seq74             ---------- ---------- ---------- ---------- ---------- 
seq75             ---------- ---------- ---------- ---------- ---------- 
seq76             ---------- ---------- ---------- ---------- ---------- 
seq77             ---------- ---------- ---------- ---------- ---------- 
seq78             ---------- ---------- ---------- ---------- ---------- 
seq79             ---------- ---------- ---------- ---------- ---------- 
seq80             ---------- ---------- ---------- ---------- ---------- 
seq81             ---------- ---------- ---------- ---------- ---------- 
seq82             ---------- ---------- ---------- ---------- ---------- 
seq83             ---------- ---------- ---------- ---------- ---------- 
seq84             ---------- ---------- ---------- ---------- ---------- 
seq85             ---------- ---------- ---------- ---------- ---------- 
seq86             ---------- ---------- ---------- ---------- ---------- 
seq87             ---------- ---------- ---------- ---------- ---------- 
seq88             ---------- ---------- ---------- ---------- ---------- 
seq89             ---------- ---------- ---------- ---------- ---------- 
seq90             ---------- ---------- ---------- ---------- ---------- 
seq91             ---------- ---------- ---------- ---------- ---------- 
seq92             ---------- ---------- ---------- ---------- ---------- 
seq93             ---------- ---------- ---------- ---------- ---------- 
seq94             ---------- ---------- ---------- ---------- ---------- 
seq95             ---------- ---------- ---------- ---------- ---------- 
seq96             ---------- ---------- ---------- ---------- ---------- 
seq97             ---------- ---------- ---------- ---------- ---------- 
seq98             ---------- ---------- ---------- ---------- ---------- 
seq99             ---------- ---------- ---------- ---------- ---------- 
seq100            ---------- ---------- ---------- ---------- ---------- 
seq101            ---------- ---------- ---------- ---------- ---------- 
seq102            ---------- ---------- ---------- ---------- ---------- 
seq1028           ---------- ---------- ---------- ---------- ---------- 
seq103            ---------- ---------- ---------- ---------- ---------- 
seq104            ---------- ---------- ---------- ---------- ---------- 
seq105            ---------- ---------- ---------- ---------- ---------- 
seq106            ---------- ---------- ---------- ---------- ---------- 
seq107            ---------- ---------- ---------- ---------- ---------- 
seq108            ---------- ---------- ---------- ---------- ---------- 
seq109            ---------- ---------- ---------- ---------- ---------- 
seq110            ---------- ---------- ---------- ---------- ---------- 
seq1115           ---------- ---------- ---------- ---------- ---------- 
seq1036           EW-------- ---------- ---------- EVELKWLARR TE-------- 
seq1079           ---------- ---------- ---------- ---------- ---------- 
seq1080           ---------- ---------- ---------- ---------- ---------- 
seq1081           ---------- ---------- ---------- ---------- ---------- 
seq1090           ---------- ---------- ---------- ---------- ---------- 
seq1047           ---------- ---------- ---------- ---------- ---------- 
seq1048           ---------- ---------- ---------- ---------- ---------- 
seq1050           ---------- ---------- ---------- ---------- ---------- 
seq1068           ---------- ---------- ---------- ---------- ---------- 
seq1049           ---------- ---------- ---------- ---------- ---------- 
seq1100           ---------- ---------- ---------- ---------- ---------- 
seq1101           ---------- ---------- ---------- ---------- ---------- 
seq1102           ---------- ---------- ---------- ---------- ---------- 
seq1060           ---------- ---------- ---------- ---------- ---------- 
seq1070           ---------- ---------- ---------- ---------- ---------- 
seq1098           ---------- ---------- ---------- ---------- ---------- 
seq304            ---------- ---------- ---------- ---------- ---------- 
seq305            ---------- ---------- ---------- ---------- ---------- 
seq306            ---------- ---------- ---------- ---------- ---------- 
seq307            ---------- ---------- ---------- ---------- ---------- 
seq308            ---------- ---------- ---------- ---------- ---------- 
seq309            ---------- ---------- ---------- ---------- ---------- 
seq310            ---------- ---------- ---------- ---------- ---------- 
seq311            ---------- ---------- ---------- ---------- ---------- 
seq312            ---------- ---------- ---------- ---------- ---------- 
seq1214           ---------- ---------- ---------- ---------- ---------- 
seq313            ---------- ---------- ---------- ---------- ---------- 
seq1216           ---------- ---------- ---------- ---------- ---------- 
seq314            ---------- ---------- ---------- ---------- ---------- 
seq1177           ---------- ---------- ---------- ---------- ---------- 
seq315            ---------- ---------- ---------- ---------- ---------- 
seq1194           ---------- ---------- ---------- ---------- ---------- 
seq316            ---------- ---------- ---------- ---------- ---------- 
seq317            ---------- ---------- ---------- ---------- ---------- 
seq318            ---------- ---------- ---------- ---------- ---------- 
seq319            ---------- ---------- ---------- ---------- ---------- 
seq320            ---------- ---------- ---------- ---------- ---------- 
seq321            ---------- ---------- ---------- ---------- ---------- 
seq322            ---------- ---------- ---------- ---------- ---------- 
seq323            ---------- ---------- ---------- ---------- ---------- 
seq324            ---------- ---------- ---------- ---------- ---------- 
seq325            ---------- ---------- ---------- ---------- ---------- 
seq326            ---------- ---------- ---------- ---------- ---------- 
seq327            ---------- ---------- ---------- ---------- ---------- 
seq328            ---------- ---------- ---------- ---------- ---------- 
seq329            ---------- ---------- ---------- ---------- ---------- 
seq330            ---------- ---------- ---------- ---------- ---------- 
seq331            ---------- ---------- ---------- ---------- ---------- 
seq332            ---------- ---------- ---------- ---------- ---------- 
seq333            ---------- ---------- ---------- ---------- ---------- 
seq334            ---------- ---------- ---------- ---------- ---------- 
seq335            ---------- ---------- ---------- ---------- ---------- 
seq336            ---------- ---------- ---------- ---------- ---------- 
seq337            ---------- ---------- ---------- ---------- ---------- 
seq338            ---------- ---------- ---------- ---------- ---------- 
seq339            ---------- ---------- ---------- ---------- ---------- 
seq340            ---------- ---------- ---------- ---------- ---------- 
seq341            ---------- ---------- ---------- ---------- ---------- 
seq342            ---------- ---------- ---------- ---------- ---------- 
seq343            ---------- ---------- ---------- ---------- ---------- 
seq344            ---------- ---------- ---------- ---------- ---------- 
seq345            ---------- ---------- ---------- ---------- ---------- 
seq346            ---------- ---------- ---------- ---------- ---------- 
seq347            ---------- ---------- ---------- ---------- ---------- 
seq348            ---------- ---------- ---------- ---------- ---------- 
seq349            ---------- ---------- ---------- ---------- ---------- 
seq350            ---------- ---------- ---------- ---------- ---------- 
seq351            ---------- ---------- ---------- ---------- ---------- 
seq352            ---------- ---------- ---------- ---------- ---------- 
seq353            ---------- ---------- ---------- ---------- ---------- 
seq354            ---------- ---------- ---------- ---------- ---------- 
seq355            ---------- ---------- ---------- ---------- ---------- 
seq356            ---------- ---------- ---------- ---------- ---------- 
seq357            ---------- ---------- ---------- ---------- ---------- 
seq358            ---------- ---------- ---------- ---------- ---------- 
seq1117           ---------- ---------- ---------- ---------- ---------- 
seq303            ---------- ---------- ---------- ---------- ---------- 
seq359            ---------- ---------- ---------- ---------- ---------- 
seq360            ---------- ---------- ---------- ---------- ---------- 
seq1033           ---------- ---------- ---------- ---------- ---------- 
seq1082           ---------- ---------- ---------- ---------- ---------- 
seq1084           ---------- ---------- ---------- -------RRQ RPGFDPDY-- 
seq1083           ---------- ---------- ---------- -------YLQ NDTIDQSL-- 
seq1041           EN-------- --------L- ---------L AI-WSEDQLK NAAEDKLL-- 
seq1046           ---------- ---------- ---------- ---------- NSGQDL---- 
seq1057           ---------- ---------- ---------- ---------- ---------- 
seq1062           EM-------- ---------- ---------- ---YKIMRST DRQEEM---- 
seq1063           ---------- ---------- ---------- ---------- ---------- 
seq1071           ---------- ---------- ---------- ---------- ---------- 
seq1059           EM-------- ---------- ---------- ---YKIMRST DRQEEM---- 
seq1037           ---------- ---------- ---------- ---------- ---------- 
seq398            ---------- ---------- ---------- ---------- ---------- 
seq399            ---------- ---------- ---------- ---------- ---------- 
seq400            ---------- ---------- ---------- ---------- ---------- 
seq401            ---------- ---------- ---------- ---------- ---------- 
seq402            ---------- ---------- ---------- ---------- ---------- 
seq403            ---------- ---------- ---------- ---------- ---------- 
seq404            ---------- ---------- ---------- ---------- ---------- 
seq405            ---------- ---------- ---------- ---------- ---------- 
seq406            ---------- ---------- ---------- ---------- ---------- 
seq407            ---------- ---------- ---------- ---------- ---------- 
seq408            ---------- ---------- ---------- ---------- ---------- 
seq409            ---------- ---------- ---------- ---------- ---------- 
seq410            ---------- ---------- ---------- ---------- ---------- 
seq411            ---------- ---------- ---------- ---------- ---------- 
seq412            ---------- ---------- ---------- ---------- ---------- 
seq413            ---------- ---------- ---------- ---------- ---------- 
seq414            ---------- ---------- ---------- ---------- ---------- 
seq415            ---------- ---------- ---------- ---------- ---------- 
seq416            ---------- ---------- ---------- ---------- ---------- 
seq417            ---------- ---------- ---------- ---------- ---------- 
seq418            ---------- ---------- ---------- ---------- ---------- 
seq419            ---------- ---------- ---------- ---------- ---------- 
seq420            ---------- ---------- ---------- ---------- ---------- 
seq421            ---------- ---------- ---------- ---------- ---------- 
seq422            ---------- ---------- ---------- ---------- ---------- 
seq423            ---------- ---------- ---------- ---------- ---------- 
seq424            ---------- ---------- ---------- ---------- ---------- 
seq425            ---------- ---------- ---------- ---------- ---------- 
seq426            ---------- ---------- ---------- ---------- ---------- 
seq427            ---------- ---------- ---------- ---------- ---------- 
seq428            ---------- ---------- ---------- ---------- ---------- 
seq429            ---------- ---------- ---------- ---------- ---------- 
seq430            ---------- ---------- ---------- ---------- ---------- 
seq431            ---------- ---------- ---------- ---------- ---------- 
seq432            ---------- ---------- ---------- ---------- ---------- 
seq433            ---------- ---------- ---------- ---------- ---------- 
seq434            ---------- ---------- ---------- ---------- ---------- 
seq435            ---------- ---------- ---------- ---------- ---------- 
seq436            ---------- ---------- ---------- ---------- ---------- 
seq437            ---------- ---------- ---------- ---------- ---------- 
seq438            ---------- ---------- ---------- ---------- ---------- 
seq439            ---------- ---------- ---------- ---------- ---------- 
seq440            ---------- ---------- ---------- ---------- ---------- 
seq441            ---------- ---------- ---------- ---------- ---------- 
seq442            ---------- ---------- ---------- ---------- ---------- 
seq443            ---------- ---------- ---------- ---------- ---------- 
seq444            ---------- ---------- ---------- ---------- ---------- 
seq445            ---------- ---------- ---------- ---------- ---------- 
seq446            ---------- ---------- ---------- ---------- ---------- 
seq447            ---------- ---------- ---------- ---------- ---------- 
seq448            ---------- ---------- ---------- ---------- ---------- 
seq449            ---------- ---------- ---------- ---------- ---------- 
seq450            ---------- ---------- ---------- ---------- ---------- 
seq451            ---------- ---------- ---------- ---------- ---------- 
seq452            ---------- ---------- ---------- ---------- ---------- 
seq453            ---------- ---------- ---------- ---------- ---------- 
seq454            ---------- ---------- ---------- ---------- ---------- 
seq455            ---------- ---------- ---------- ---------- ---------- 
seq456            ---------- ---------- ---------- ---------- ---------- 
seq457            ---------- ---------- ---------- ---------- ---------- 
seq458            ---------- ---------- ---------- ---------- ---------- 
seq459            ---------- ---------- ---------- ---------- ---------- 
seq460            ---------- ---------- ---------- ---------- ---------- 
seq461            ---------- ---------- ---------- ---------- ---------- 
seq462            ---------- ---------- ---------- ---------- ---------- 
seq463            ---------- ---------- ---------- ---------- ---------- 
seq464            ---------- ---------- ---------- ---------- ---------- 
seq465            ---------- ---------- ---------- ---------- ---------- 
seq466            ---------- ---------- ---------- ---------- ---------- 
seq467            ---------- ---------- ---------- ---------- ---------- 
seq468            ---------- ---------- ---------- ---------- ---------- 
seq469            ---------- ---------- ---------- ---------- ---------- 
seq470            ---------- ---------- ---------- ---------- ---------- 
seq471            ---------- ---------- ---------- ---------- ---------- 
seq472            ---------- ---------- ---------- ---------- ---------- 
seq473            ---------- ---------- ---------- ---------- ---------- 
seq474            ---------- ---------- ---------- ---------- ---------- 
seq475            ---------- ---------- ---------- ---------- ---------- 
seq476            ---------- ---------- ---------- ---------- ---------- 
seq477            ---------- ---------- ---------- ---------- ---------- 
seq478            ---------- ---------- ---------- ---------- ---------- 
seq479            ---------- ---------- ---------- ---------- ---------- 
seq480            ---------- ---------- ---------- ---------- ---------- 
seq481            ---------- ---------- ---------- ---------- ---------- 
seq482            ---------- ---------- ---------- ---------- ---------- 
seq483            ---------- ---------- ---------- ---------- ---------- 
seq484            ---------- ---------- ---------- ---------- ---------- 
seq485            ---------- ---------- ---------- ---------- ---------- 
seq486            ---------- ---------- ---------- ---------- ---------- 
seq487            ---------- ---------- ---------- ---------- ---------- 
seq488            ---------- ---------- ---------- ---------- ---------- 
seq489            ---------- ---------- ---------- ---------- ---------- 
seq490            ---------- ---------- ---------- ---------- ---------- 
seq491            ---------- ---------- ---------- ---------- ---------- 
seq492            ---------- ---------- ---------- ---------- ---------- 
seq493            ---------- ---------- ---------- ---------- ---------- 
seq494            ---------- ---------- ---------- ---------- ---------- 
seq495            ---------- ---------- ---------- ---------- ---------- 
seq496            ---------- ---------- ---------- ---------- ---------- 
seq497            ---------- ---------- ---------- ---------- ---------- 
seq498            ---------- ---------- ---------- ---------- ---------- 
seq499            ---------- ---------- ---------- ---------- ---------- 
seq500            ---------- ---------- ---------- ---------- ---------- 
seq501            ---------- ---------- ---------- ---------- ---------- 
seq502            ---------- ---------- ---------- ---------- ---------- 
seq503            ---------- ---------- ---------- ---------- ---------- 
seq504            ---------- ---------- ---------- ---------- ---------- 
seq505            ---------- ---------- ---------- ---------- ---------- 
seq1016           ---------- ---------- ---------- ---------- ---------- 
seq506            ---------- ---------- ---------- ---------- ---------- 
seq507            ---------- ---------- ---------- ---------- ---------- 
seq508            ---------- ---------- ---------- ---------- ---------- 
seq509            ---------- ---------- ---------- ---------- ---------- 
seq510            ---------- ---------- ---------- ---------- ---------- 
seq511            ---------- ---------- ---------- ---------- ---------- 
seq512            ---------- ---------- ---------- ---------- ---------- 
seq513            ---------- ---------- ---------- ---------- ---------- 
seq514            ---------- ---------- ---------- ---------- ---------- 
seq515            ---------- ---------- ---------- ---------- ---------- 
seq1032           ---------- ---------- ---------- ---------- ---------- 
seq516            ---------- ---------- ---------- ---------- ---------- 
seq517            ---------- ---------- ---------- ---------- ---------- 
seq518            ---------- ---------- ---------- ---------- ---------- 
seq519            ---------- ---------- ---------- ---------- ---------- 
seq520            ---------- ---------- ---------- ---------- ---------- 
seq521            ---------- ---------- ---------- ---------- ---------- 
seq522            ---------- ---------- ---------- ---------- ---------- 
seq523            ---------- ---------- ---------- ---------- ---------- 
seq524            ---------- ---------- ---------- ---------- ---------- 
seq525            ---------- ---------- ---------- ---------- ---------- 
seq526            ---------- ---------- ---------- ---------- ---------- 
seq527            ---------- ---------- ---------- ---------- ---------- 
seq528            ---------- ---------- ---------- ---------- ---------- 
seq529            ---------- ---------- ---------- ---------- ---------- 
seq530            ---------- ---------- ---------- ---------- ---------- 
seq531            ---------- ---------- ---------- ---------- ---------- 
seq532            ---------- ---------- ---------- ---------- ---------- 
seq533            ---------- ---------- ---------- ---------- ---------- 
seq534            ---------- ---------- ---------- ---------- ---------- 
seq535            ---------- ---------- ---------- ---------- ---------- 
seq536            ---------- ---------- ---------- ---------- ---------- 
seq537            ---------- ---------- ---------- ---------- ---------- 
seq538            ---------- ---------- ---------- ---------- ---------- 
seq539            ---------- ---------- ---------- ---------- ---------- 
seq540            ---------- ---------- ---------- ---------- ---------- 
seq541            ---------- ---------- ---------- ---------- ---------- 
seq542            ---------- ---------- ---------- ---------- ---------- 
seq543            ---------- ---------- ---------- ---------- ---------- 
seq544            ---------- ---------- ---------- ---------- ---------- 
seq545            ---------- ---------- ---------- ---------- ---------- 
seq546            ---------- ---------- ---------- ---------- ---------- 
seq547            ---------- ---------- ---------- ---------- ---------- 
seq548            ---------- ---------- ---------- ---------- ---------- 
seq549            ---------- ---------- ---------- ---------- ---------- 
seq550            ---------- ---------- ---------- ---------- ---------- 
seq551            ---------- ---------- ---------- ---------- ---------- 
seq552            ---------- ---------- ---------- ---------- ---------- 
seq553            ---------- ---------- ---------- ---------- ---------- 
seq554            ---------- ---------- ---------- ---------- ---------- 
seq555            ---------- ---------- ---------- ---------- ---------- 
seq556            ---------- ---------- ---------- ---------- ---------- 
seq557            ---------- ---------- ---------- ---------- ---------- 
seq558            ---------- ---------- ---------- ---------- ---------- 
seq559            ---------- ---------- ---------- ---------- ---------- 
seq560            ---------- ---------- ---------- ---------- ---------- 
seq561            ---------- ---------- ---------- ---------- ---------- 
seq562            ---------- ---------- ---------- ---------- ---------- 
seq563            ---------- ---------- ---------- ---------- ---------- 
seq564            ---------- ---------- ---------- ---------- ---------- 
seq565            ---------- ---------- ---------- ---------- ---------- 
seq566            ---------- ---------- ---------- ---------- ---------- 
seq567            ---------- ---------- ---------- ---------- ---------- 
seq568            ---------- ---------- ---------- ---------- ---------- 
seq569            ---------- ---------- ---------- ---------- ---------- 
seq570            ---------- ---------- ---------- ---------- ---------- 
seq571            ---------- ---------- ---------- ---------- ---------- 
seq572            ---------- ---------- ---------- ---------- ---------- 
seq573            ---------- ---------- ---------- ---------- ---------- 
seq574            ---------- ---------- ---------- ---------- ---------- 
seq575            ---------- ---------- ---------- ---------- ---------- 
seq576            ---------- ---------- ---------- ---------- ---------- 
seq577            ---------- ---------- ---------- ---------- ---------- 
seq578            ---------- ---------- ---------- ---------- ---------- 
seq579            ---------- ---------- ---------- ---------- ---------- 
seq580            ---------- ---------- ---------- ---------- ---------- 
seq581            ---------- ---------- ---------- ---------- ---------- 
seq582            ---------- ---------- ---------- ---------- ---------- 
seq583            ---------- ---------- ---------- ---------- ---------- 
seq584            ---------- ---------- ---------- ---------- ---------- 
seq585            ---------- ---------- ---------- ---------- ---------- 
seq586            ---------- ---------- ---------- ---------- ---------- 
seq587            ---------- ---------- ---------- ---------- ---------- 
seq588            ---------- ---------- ---------- ---------- ---------- 
seq589            ---------- ---------- ---------- ---------- ---------- 
seq590            ---------- ---------- ---------- ---------- ---------- 
seq591            ---------- ---------- ---------- ---------- ---------- 
seq1204           ---------- ---------- ---------- ---------- ---------- 
seq1205           ---------- ---------- ---------- ---------- ---------- 
seq1206           ---------- ---------- ---------- ---------- ---------- 
seq1207           ---------- ---------- ---------- ---------- ---------- 
seq1208           ---------- ---------- ---------- ---------- ---------- 
seq1209           ---------- ---------- ---------- ---------- ---------- 
seq1210           ---------- ---------- ---------- ---------- ---------- 
seq1211           ---------- ---------- ---------- ---------- ---------- 
seq592            ---------- ---------- ---------- ---------- ---------- 
seq1219           ---------- ---------- ---------- ---------- ---------- 
seq1220           ---------- ---------- ---------- ---------- ---------- 
seq1221           ---------- ---------- ---------- ---------- ---------- 
seq1222           ---------- ---------- ---------- ---------- ---------- 
seq1223           ---------- ---------- ---------- ---------- ---------- 
seq1224           ---------- ---------- ---------- ---------- ---------- 
seq1225           ---------- ---------- ---------- ---------- ---------- 
seq593            ---------- ---------- ---------- ---------- ---------- 
seq1176           ---------- ---------- ---------- ---------- ---------- 
seq1181           ---------- ---------- ---------- ---------- ---------- 
seq1182           ---------- ---------- ---------- ---------- ---------- 
seq1183           ---------- ---------- ---------- ---------- ---------- 
seq1184           ---------- ---------- ---------- ---------- ---------- 
seq1185           ---------- ---------- ---------- ---------- ---------- 
seq1186           ---------- ---------- ---------- ---------- ---------- 
seq1187           ---------- ---------- ---------- ---------- ---------- 
seq1188           ---------- ---------- ---------- ---------- ---------- 
seq1193           ---------- ---------- ---------- ---------- ---------- 
seq1189           ---------- ---------- ---------- ---------- ---------- 
seq1192           ---------- ---------- ---------- ---------- ---------- 
seq1190           ---------- ---------- ---------- ---------- ---------- 
seq1191           ---------- ---------- ---------- ---------- ---------- 
seq1202           ---------- ---------- ---------- ---------- ---------- 
seq594            ---------- ---------- ---------- ---------- ---------- 
seq1197           ---------- ---------- ---------- ---------- ---------- 
seq1198           ---------- ---------- ---------- ---------- ---------- 
seq1199           ---------- ---------- ---------- ---------- ---------- 
seq1200           ---------- ---------- ---------- ---------- ---------- 
seq1201           ---------- ---------- ---------- ---------- ---------- 
seq1203           ---------- ---------- ---------- ---------- ---------- 
seq595            ---------- ---------- ---------- ---------- ---------- 
seq596            ---------- ---------- ---------- ---------- ---------- 
seq597            ---------- ---------- ---------- ---------- ---------- 
seq598            ---------- ---------- ---------- ---------- ---------- 
seq599            ---------- ---------- ---------- ---------- ---------- 
seq600            ---------- ---------- ---------- ---------- ---------- 
seq601            ---------- ---------- ---------- ---------- ---------- 
seq602            ---------- ---------- ---------- ---------- ---------- 
seq603            ---------- ---------- ---------- ---------- ---------- 
seq604            ---------- ---------- ---------- ---------- ---------- 
seq605            ---------- ---------- ---------- ---------- ---------- 
seq606            ---------- ---------- ---------- ---------- ---------- 
seq607            ---------- ---------- ---------- ---------- ---------- 
seq608            ---------- ---------- ---------- ---------- ---------- 
seq609            ---------- ---------- ---------- ---------- ---------- 
seq610            ---------- ---------- ---------- ---------- ---------- 
seq611            ---------- ---------- ---------- ---------- ---------- 
seq612            ---------- ---------- ---------- ---------- ---------- 
seq613            ---------- ---------- ---------- ---------- ---------- 
seq614            ---------- ---------- ---------- ---------- ---------- 
seq615            ---------- ---------- ---------- ---------- ---------- 
seq616            ---------- ---------- ---------- ---------- ---------- 
seq1042           ---------- ---------- ---------- ---------- ---------- 
seq1044           ---------- ---------- ---------- ---------- ---------- 
seq617            ---------- ---------- ---------- ---------- ---------- 
seq1058           ---------- ---------- ---------- ---------- ---------- 
seq1061           ---------- ---------- ---------- ---------- ---------- 
seq1051           ---------- ---------- ---------- ---------- ---------- 
seq1066           ---------- ---------- ---------- ---------- ---------- 
seq1091           ---------- ---------- ---------- ---------- ---------- 
seq1093           ---------- ---------- ---------- ---------- ---------- 
seq1096           ---------- ---------- ---------- ---------- ---------- 
seq1094           ---------- ---------- ---------- ---------- ---------- 
seq1092           ---------- ---------- ---------- ---------- ---------- 
seq1095           ---------- ---------- ---------- ---------- ---------- 
seq1099           ---------- ---------- ---------- ---------- ---------- 
seq1103           ---------- ---------- ---------- ---------- ---------- 
seq1105           ---------- ---------- ---------- ---------- ---------- 
seq1064           ---------- ---------- ---------- ---------- ---------- 
seq1067           ---------- ---------- ---------- ---------- ---------- 
seq1053           ---------- ---------- ---------- ---------- ---------- 
seq1054           ---------- ---------- ---------- ---------- ---------- 
seq1072           ---------- ---------- ---------- ---------- ---------- 
seq1074           ---------- ---------- ---------- ---------- ---------- 
seq1073           ---------- ---------- ---------- ---------- ---------- 
seq618            ---------- ---------- ---------- ---------- ---------- 
seq1078           ---------- ---------- ---------- ---------- ---------- 
seq1086           ---------- ---------- ---------- ---------- ---------- 
seq1039           ---------- ---------- ---------- ---------- ---------- 
seq1035           ---------- ---------- ---------- ---------- ---------- 
seq1040           ---------- ---------- ---------- ---------- ---------- 
seq1106           ---------- ---------- ---------- ---------- ---------- 
seq1085           ---------- ---------- ---------- ---------- ---------- 
seq1104           ---------- ---------- ---------- ---------- ---------- 
seq1075           ---------- ---------- ---------- ---------- ---------- 
seq1065           ---------- ---------- ---------- ---------- ---------- 
seq1052           ---------- ---------- ---------- ---------- ---------- 
seq680            ---------- ---------- ---------- ---------- ---------- 
seq619            ---------- ---------- ---------- ---------- ---------- 
seq620            ---------- ---------- ---------- ---------- ---------- 
seq621            ---------- ---------- ---------- ---------- ---------- 
seq622            ---------- ---------- ---------- ---------- ---------- 
seq623            ---------- ---------- ---------- ---------- ---------- 
seq624            ---------- ---------- ---------- ---------- ---------- 
seq625            ---------- ---------- ---------- ---------- ---------- 
seq626            ---------- ---------- ---------- ---------- ---------- 
seq627            ---------- ---------- ---------- ---------- ---------- 
seq628            ---------- ---------- ---------- ---------- ---------- 
seq629            ---------- ---------- ---------- ---------- ---------- 
seq630            ---------- ---------- ---------- ---------- ---------- 
seq631            ---------- ---------- ---------- ---------- ---------- 
seq632            ---------- ---------- ---------- ---------- ---------- 
seq1167           ---------- ---------- ---------- ---------- ---------- 
seq633            ---------- ---------- ---------- ---------- ---------- 
seq634            ---------- ---------- ---------- ---------- ---------- 
seq635            ---------- ---------- ---------- ---------- ---------- 
seq636            ---------- ---------- ---------- ---------- ---------- 
seq637            ---------- ---------- ---------- ---------- ---------- 
seq638            ---------- ---------- ---------- ---------- ---------- 
seq639            ---------- ---------- ---------- ---------- ---------- 
seq640            ---------- ---------- ---------- ---------- ---------- 
seq1172           ---------- ---------- ---------- ---------- ---------- 
seq1173           ---------- ---------- ---------- ---------- ---------- 
seq641            ---------- ---------- ---------- ---------- ---------- 
seq642            ---------- ---------- ---------- ---------- ---------- 
seq643            ---------- ---------- ---------- ---------- ---------- 
seq644            ---------- ---------- ---------- ---------- ---------- 
seq1138           ---------- ---------- ---------- ---------- ---------- 
seq645            ---------- ---------- ---------- ---------- ---------- 
seq646            ---------- ---------- ---------- ---------- ---------- 
seq647            ---------- ---------- ---------- ---------- ---------- 
seq648            ---------- ---------- ---------- ---------- ---------- 
seq649            ---------- ---------- ---------- ---------- ---------- 
seq650            ---------- ---------- ---------- ---------- ---------- 
seq653            ---------- ---------- ---------- ---------- ---------- 
seq1159           ---------- ---------- ---------- ---------- ---------- 
seq654            ---------- ---------- ---------- ---------- ---------- 
seq655            ---------- ---------- ---------- ---------- ---------- 
seq656            ---------- ---------- ---------- ---------- ---------- 
seq657            ---------- ---------- ---------- ---------- ---------- 
seq658            ---------- ---------- ---------- ---------- ---------- 
seq659            ---------- ---------- ---------- ---------- ---------- 
seq660            ---------- ---------- ---------- ---------- ---------- 
seq661            ---------- ---------- ---------- ---------- ---------- 
seq652            ---------- ---------- ---------- ---------- ---------- 
seq651            ---------- ---------- ---------- ---------- ---------- 
seq662            ---------- ---------- ---------- ---------- ---------- 
seq663            ---------- ---------- ---------- ---------- ---------- 
seq1142           ---------- ---------- ---------- ---------- ---------- 
seq1169           ---------- ---------- ---------- ---------- ---------- 
seq664            ---------- ---------- ---------- ---------- ---------- 
seq1158           ---------- ---------- ---------- ---------- ---------- 
seq665            ---------- ---------- ---------- ---------- ---------- 
seq1156           ---------- ---------- ---------- ---------- ---------- 
seq666            ---------- ---------- ---------- ---------- ---------- 
seq667            ---------- ---------- ---------- ---------- ---------- 
seq668            ---------- ---------- ---------- ---------- ---------- 
seq677            ---------- ---------- ---------- ---------- ---------- 
seq678            ---------- ---------- ---------- ---------- ---------- 
seq1152           ---------- ---------- ---------- ---------- ---------- 
seq1151           ---------- ---------- ---------- ---------- ---------- 
seq1137           ---------- ---------- ---------- ---------- ---------- 
seq1143           ---------- ---------- ---------- ---------- ---------- 
seq1166           ---------- ---------- ---------- ---------- ---------- 
seq1170           ---------- ---------- ---------- ---------- ---------- 
seq1168           ---------- ---------- ---------- ---------- ---------- 
seq1163           ---------- ---------- ---------- ---------- ---------- 
seq676            ---------- ---------- ---------- ---------- ---------- 
seq669            ---------- ---------- ---------- ---------- ---------- 
seq670            ---------- ---------- ---------- ---------- ---------- 
seq671            ---------- ---------- ---------- ---------- ---------- 
seq672            ---------- ---------- ---------- ---------- ---------- 
seq673            ---------- ---------- ---------- ---------- ---------- 
seq674            ---------- ---------- ---------- ---------- ---------- 
seq675            ---------- ---------- ---------- ---------- ---------- 
seq1150           ---------- ---------- ---------- ---------- ---------- 
seq679            ---------- ---------- ---------- ---------- ---------- 
seq1148           ---------- ---------- ---------- ---------- ---------- 
seq681            ---------- ---------- ---------- ---------- ---------- 
seq683            ---------- ---------- ---------- ---------- ---------- 
seq684            ---------- ---------- ---------- ---------- ---------- 
seq685            ---------- ---------- ---------- ---------- ---------- 
seq686            ---------- ---------- ---------- ---------- ---------- 
seq687            ---------- ---------- ---------- ---------- ---------- 
seq688            ---------- ---------- ---------- ---------- ---------- 
seq689            ---------- ---------- ---------- ---------- ---------- 
seq690            ---------- ---------- ---------- ---------- ---------- 
seq691            ---------- ---------- ---------- ---------- ---------- 
seq692            ---------- ---------- ---------- ---------- ---------- 
seq693            ---------- ---------- ---------- ---------- ---------- 
seq694            ---------- ---------- ---------- ---------- ---------- 
seq695            ---------- ---------- ---------- ---------- ---------- 
seq696            ---------- ---------- ---------- ---------- ---------- 
seq697            ---------- ---------- ---------- ---------- ---------- 
seq698            ---------- ---------- ---------- ---------- ---------- 
seq699            ---------- ---------- ---------- ---------- ---------- 
seq700            ---------- ---------- ---------- ---------- ---------- 
seq701            ---------- ---------- ---------- ---------- ---------- 
seq702            ---------- ---------- ---------- ---------- ---------- 
seq703            ---------- ---------- ---------- ---------- ---------- 
seq704            ---------- ---------- ---------- ---------- ---------- 
seq705            ---------- ---------- ---------- ---------- ---------- 
seq706            ---------- ---------- ---------- ---------- ---------- 
seq707            ---------- ---------- ---------- ---------- ---------- 
seq708            ---------- ---------- ---------- ---------- ---------- 
seq709            ---------- ---------- ---------- ---------- ---------- 
seq710            ---------- ---------- ---------- ---------- ---------- 
seq711            ---------- ---------- ---------- ---------- ---------- 
seq712            ---------- ---------- ---------- ---------- ---------- 
seq713            ---------- ---------- ---------- ---------- ---------- 
seq714            ---------- ---------- ---------- ---------- ---------- 
seq715            ---------- ---------- ---------- ---------- ---------- 
seq716            ---------- ---------- ---------- ---------- ---------- 
seq717            ---------- ---------- ---------- ---------- ---------- 
seq718            ---------- ---------- ---------- ---------- ---------- 
seq719            ---------- ---------- ---------- ---------- ---------- 
seq720            ---------- ---------- ---------- ---------- ---------- 
seq721            ---------- ---------- ---------- ---------- ---------- 
seq722            ---------- ---------- ---------- ---------- ---------- 
seq723            ---------- ---------- ---------- ---------- ---------- 
seq724            ---------- ---------- ---------- ---------- ---------- 
seq725            ---------- ---------- ---------- ---------- ---------- 
seq726            ---------- ---------- ---------- ---------- ---------- 
seq727            ---------- ---------- ---------- ---------- ---------- 
seq728            ---------- ---------- ---------- ---------- ---------- 
seq729            ---------- ---------- ---------- ---------- ---------- 
seq730            ---------- ---------- ---------- ---------- ---------- 
seq731            ---------- ---------- ---------- ---------- ---------- 
seq732            ---------- ---------- ---------- ---------- ---------- 
seq733            ---------- ---------- ---------- ---------- ---------- 
seq734            ---------- ---------- ---------- ---------- ---------- 
seq735            ---------- ---------- ---------- ---------- ---------- 
seq736            ---------- ---------- ---------- ---------- ---------- 
seq737            ---------- ---------- ---------- ---------- ---------- 
seq738            ---------- ---------- ---------- ---------- ---------- 
seq739            ---------- ---------- ---------- ---------- ---------- 
seq740            ---------- ---------- ---------- ---------- ---------- 
seq741            ---------- ---------- ---------- ---------- ---------- 
seq742            ---------- ---------- ---------- ---------- ---------- 
seq743            ---------- ---------- ---------- ---------- ---------- 
seq744            ---------- ---------- ---------- ---------- ---------- 
seq745            ---------- ---------- ---------- ---------- ---------- 
seq746            ---------- ---------- ---------- ---------- ---------- 
seq747            ---------- ---------- ---------- ---------- ---------- 
seq748            ---------- ---------- ---------- ---------- ---------- 
seq749            ---------- ---------- ---------- ---------- ---------- 
seq750            ---------- ---------- ---------- ---------- ---------- 
seq751            ---------- ---------- ---------- ---------- ---------- 
seq752            ---------- ---------- ---------- ---------- ---------- 
seq753            ---------- ---------- ---------- ---------- ---------- 
seq754            ---------- ---------- ---------- ---------- ---------- 
seq755            ---------- ---------- ---------- ---------- ---------- 
seq756            ---------- ---------- ---------- ---------- ---------- 
seq757            ---------- ---------- ---------- ---------- ---------- 
seq758            ---------- ---------- ---------- ---------- ---------- 
seq759            ---------- ---------- ---------- ---------- ---------- 
seq760            ---------- ---------- ---------- ---------- ---------- 
seq761            ---------- ---------- ---------- ---------- ---------- 
seq762            ---------- ---------- ---------- ---------- ---------- 
seq763            ---------- ---------- ---------- ---------- ---------- 
seq764            ---------- ---------- ---------- ---------- ---------- 
seq765            ---------- ---------- ---------- ---------- ---------- 
seq766            ---------- ---------- ---------- ---------- ---------- 
seq767            ---------- ---------- ---------- ---------- ---------- 
seq768            ---------- ---------- ---------- ---------- ---------- 
seq769            ---------- ---------- ---------- ---------- ---------- 
seq770            ---------- ---------- ---------- ---------- ---------- 
seq771            ---------- ---------- ---------- ---------- ---------- 
seq772            ---------- ---------- ---------- ---------- ---------- 
seq773            ---------- ---------- ---------- ---------- ---------- 
seq774            ---------- ---------- ---------- ---------- ---------- 
seq775            ---------- ---------- ---------- ---------- ---------- 
seq776            ---------- ---------- ---------- ---------- ---------- 
seq777            ---------- ---------- ---------- ---------- ---------- 
seq778            ---------- ---------- ---------- ---------- ---------- 
seq779            ---------- ---------- ---------- ---------- ---------- 
seq780            ---------- ---------- ---------- ---------- ---------- 
seq781            ---------- ---------- ---------- ---------- ---------- 
seq782            ---------- ---------- ---------- ---------- ---------- 
seq783            ---------- ---------- ---------- ---------- ---------- 
seq784            ---------- ---------- ---------- ---------- ---------- 
seq785            ---------- ---------- ---------- ---------- ---------- 
seq786            ---------- ---------- ---------- ---------- ---------- 
seq787            ---------- ---------- ---------- ---------- ---------- 
seq788            ---------- ---------- ---------- ---------- ---------- 
seq789            ---------- ---------- ---------- ---------- ---------- 
seq790            ---------- ---------- ---------- ---------- ---------- 
seq791            ---------- ---------- ---------- ---------- ---------- 
seq792            ---------- ---------- ---------- ---------- ---------- 
seq793            ---------- ---------- ---------- ---------- ---------- 
seq794            ---------- ---------- ---------- ---------- ---------- 
seq795            ---------- ---------- ---------- ---------- ---------- 
seq796            ---------- ---------- ---------- ---------- ---------- 
seq797            ---------- ---------- ---------- ---------- ---------- 
seq798            ---------- ---------- ---------- ---------- ---------- 
seq799            ---------- ---------- ---------- ---------- ---------- 
seq800            ---------- ---------- ---------- ---------- ---------- 
seq801            ---------- ---------- ---------- ---------- ---------- 
seq802            ---------- ---------- ---------- ---------- ---------- 
seq803            ---------- ---------- ---------- ---------- ---------- 
seq804            ---------- ---------- ---------- ---------- ---------- 
seq805            ---------- ---------- ---------- ---------- ---------- 
seq806            ---------- ---------- ---------- ---------- ---------- 
seq807            ---------- ---------- ---------- ---------- ---------- 
seq808            ---------- ---------- ---------- ---------- ---------- 
seq809            ---------- ---------- ---------- ---------- ---------- 
seq810            ---------- ---------- ---------- ---------- ---------- 
seq811            ---------- ---------- ---------- ---------- ---------- 
seq812            ---------- ---------- ---------- ---------- ---------- 
seq813            ---------- ---------- ---------- ---------- ---------- 
seq814            ---------- ---------- ---------- ---------- ---------- 
seq815            ---------- ---------- ---------- ---------- ---------- 
seq816            ---------- ---------- ---------- ---------- ---------- 
seq817            ---------- ---------- ---------- ---------- ---------- 
seq818            ---------- ---------- ---------- ---------- ---------- 
seq1015           ---------- ---------- ---------- ---------- ---------- 
seq819            ---------- ---------- ---------- ---------- ---------- 
seq820            ---------- ---------- ---------- ---------- ---------- 
seq821            ---------- ---------- ---------- ---------- ---------- 
seq822            ---------- ---------- ---------- ---------- ---------- 
seq823            ---------- ---------- ---------- ---------- ---------- 
seq824            ---------- ---------- ---------- ---------- ---------- 
seq825            ---------- ---------- ---------- ---------- ---------- 
seq826            ---------- ---------- ---------- ---------- ---------- 
seq827            ---------- ---------- ---------- ---------- ---------- 
seq828            ---------- ---------- ---------- ---------- ---------- 
seq829            ---------- ---------- ---------- ---------- ---------- 
seq830            ---------- ---------- ---------- ---------- ---------- 
seq831            ---------- ---------- ---------- ---------- ---------- 
seq832            ---------- ---------- ---------- ---------- ---------- 
seq833            ---------- ---------- ---------- ---------- ---------- 
seq834            ---------- ---------- ---------- ---------- ---------- 
seq835            ---------- ---------- ---------- ---------- ---------- 
seq836            ---------- ---------- ---------- ---------- ---------- 
seq837            ---------- ---------- ---------- ---------- ---------- 
seq838            ---------- ---------- ---------- ---------- ---------- 
seq839            ---------- ---------- ---------- ---------- ---------- 
seq840            ---------- ---------- ---------- ---------- ---------- 
seq841            ---------- ---------- ---------- ---------- ---------- 
seq842            ---------- ---------- ---------- ---------- ---------- 
seq843            ---------- ---------- ---------- ---------- ---------- 
seq844            ---------- ---------- ---------- ---------- ---------- 
seq845            ---------- ---------- ---------- ---------- ---------- 
seq846            ---------- ---------- ---------- ---------- ---------- 
seq847            ---------- ---------- ---------- ---------- ---------- 
seq848            ---------- ---------- ---------- ---------- ---------- 
seq849            ---------- ---------- ---------- ---------- ---------- 
seq850            ---------- ---------- ---------- ---------- ---------- 
seq851            ---------- ---------- ---------- ---------- ---------- 
seq852            ---------- ---------- ---------- ---------- ---------- 
seq853            ---------- ---------- ---------- ---------- ---------- 
seq854            ---------- ---------- ---------- ---------- ---------- 
seq855            ---------- ---------- ---------- ---------- ---------- 
seq856            ---------- ---------- ---------- ---------- ---------- 
seq857            ---------- ---------- ---------- ---------- ---------- 
seq858            ---------- ---------- ---------- ---------- ---------- 
seq859            ---------- ---------- ---------- ---------- ---------- 
seq860            ---------- ---------- ---------- ---------- ---------- 
seq861            ---------- ---------- ---------- ---------- ---------- 
seq862            ---------- ---------- ---------- ---------- ---------- 
seq863            ---------- ---------- ---------- ---------- ---------- 
seq864            ---------- ---------- ---------- ---------- ---------- 
seq865            ---------- ---------- ---------- ---------- ---------- 
seq866            ---------- ---------- ---------- ---------- ---------- 
seq867            ---------- ---------- ---------- ---------- ---------- 
seq868            ---------- ---------- ---------- ---------- ---------- 
seq869            ---------- ---------- ---------- ---------- ---------- 
seq870            ---------- ---------- ---------- ---------- ---------- 
seq871            ---------- ---------- ---------- ---------- ---------- 
seq872            ---------- ---------- ---------- ---------- ---------- 
seq873            ---------- ---------- ---------- ---------- ---------- 
seq874            ---------- ---------- ---------- ---------- ---------- 
seq875            ---------- ---------- ---------- ---------- ---------- 
seq876            ---------- ---------- ---------- ---------- ---------- 
seq877            ---------- ---------- ---------- ---------- ---------- 
seq878            ---------- ---------- ---------- ---------- ---------- 
seq879            ---------- ---------- ---------- ---------- ---------- 
seq880            ---------- ---------- ---------- ---------- ---------- 
seq881            ---------- ---------- ---------- ---------- ---------- 
seq882            ---------- ---------- ---------- ---------- ---------- 
seq883            ---------- ---------- ---------- ---------- ---------- 
seq884            ---------- ---------- ---------- ---------- ---------- 
seq885            ---------- ---------- ---------- ---------- ---------- 
seq886            ---------- ---------- ---------- ---------- ---------- 
seq887            ---------- ---------- ---------- ---------- ---------- 
seq888            ---------- ---------- ---------- ---------- ---------- 
seq889            ---------- ---------- ---------- ---------- ---------- 
seq890            ---------- ---------- ---------- ---------- ---------- 
seq891            ---------- ---------- ---------- ---------- ---------- 
seq892            ---------- ---------- ---------- ---------- ---------- 
seq893            ---------- ---------- ---------- ---------- ---------- 
seq894            ---------- ---------- ---------- ---------- ---------- 
seq895            ---------- ---------- ---------- ---------- ---------- 
seq896            ---------- ---------- ---------- ---------- ---------- 
seq897            ---------- ---------- ---------- ---------- ---------- 
seq898            ---------- ---------- ---------- ---------- ---------- 
seq899            ---------- ---------- ---------- ---------- ---------- 
seq900            ---------- ---------- ---------- ---------- ---------- 
seq901            ---------- ---------- ---------- ---------- ---------- 
seq902            ---------- ---------- ---------- ---------- ---------- 
seq903            ---------- ---------- ---------- ---------- ---------- 
seq904            ---------- ---------- ---------- ---------- ---------- 
seq905            ---------- ---------- ---------- ---------- ---------- 
seq906            ---------- ---------- ---------- ---------- ---------- 
seq907            ---------- ---------- ---------- ---------- ---------- 
seq908            ---------- ---------- ---------- ---------- ---------- 
seq909            ---------- ---------- ---------- ---------- ---------- 
seq910            ---------- ---------- ---------- ---------- ---------- 
seq911            ---------- ---------- ---------- ---------- ---------- 
seq912            ---------- ---------- ---------- ---------- ---------- 
seq913            ---------- ---------- ---------- ---------- ---------- 
seq914            ---------- ---------- ---------- ---------- ---------- 
seq915            ---------- ---------- ---------- ---------- ---------- 
seq916            ---------- ---------- ---------- ---------- ---------- 
seq917            ---------- ---------- ---------- ---------- ---------- 
seq918            ---------- ---------- ---------- ---------- ---------- 
seq919            ---------- ---------- ---------- ---------- ---------- 
seq920            ---------- ---------- ---------- ---------- ---------- 
seq921            ---------- ---------- ---------- ---------- ---------- 
seq922            ---------- ---------- ---------- ---------- ---------- 
seq923            ---------- ---------- ---------- ---------- ---------- 
seq924            ---------- ---------- ---------- ---------- ---------- 
seq925            ---------- ---------- ---------- ---------- ---------- 
seq926            ---------- ---------- ---------- ---------- ---------- 
seq1215           ---------- ---------- ---------- ---------- ---------- 
seq927            ---------- ---------- ---------- ---------- ---------- 
seq1226           ---------- ---------- ---------- ---------- ---------- 
seq928            ---------- ---------- ---------- ---------- ---------- 
seq929            ---------- ---------- ---------- ---------- ---------- 
seq1178           ---------- ---------- ---------- ---------- ---------- 
seq1196           ---------- ---------- ---------- ---------- ---------- 
seq930            ---------- ---------- ---------- ---------- ---------- 
seq931            ---------- ---------- ---------- ---------- ---------- 
seq932            ---------- ---------- ---------- ---------- ---------- 
seq933            ---------- ---------- ---------- ---------- ---------- 
seq934            ---------- ---------- ---------- ---------- ---------- 
seq935            ---------- ---------- ---------- ---------- ---------- 
seq936            ---------- ---------- ---------- ---------- ---------- 
seq937            ---------- ---------- ---------- ---------- ---------- 
seq938            ---------- ---------- ---------- ---------- ---------- 
seq939            ---------- ---------- ---------- ---------- ---------- 
seq940            ---------- ---------- ---------- ---------- ---------- 
seq941            ---------- ---------- ---------- ---------- ---------- 
seq942            ---------- ---------- ---------- ---------- ---------- 
seq943            ---------- ---------- ---------- ---------- ---------- 
seq944            ---------- ---------- ---------- ---------- ---------- 
seq945            ---------- ---------- ---------- ---------- ---------- 
seq946            ---------- ---------- ---------- ---------- ---------- 
seq947            ---------- ---------- ---------- ---------- ---------- 
seq1146           ---------- ---------- ---------- ---------- ---------- 
seq1147           ---------- ---------- ---------- ---------- ---------- 
seq948            ---------- ---------- ---------- ---------- ---------- 
seq949            ---------- ---------- ---------- ---------- ---------- 
seq950            ---------- ---------- ---------- ---------- ---------- 
seq951            ---------- ---------- ---------- ---------- ---------- 
seq952            ---------- ---------- ---------- ---------- ---------- 
seq953            ---------- ---------- ---------- ---------- ---------- 
seq954            ---------- ---------- ---------- ---------- ---------- 
seq955            ---------- ---------- ---------- ---------- ---------- 
seq956            ---------- ---------- ---------- ---------- ---------- 
seq957            ---------- ---------- ---------- ---------- ---------- 
seq962            ---------- ---------- ---------- ---------- ---------- 
seq963            ---------- ---------- ---------- ---------- ---------- 
seq964            ---------- ---------- ---------- ---------- ---------- 
seq965            ---------- ---------- ---------- ---------- ---------- 
seq966            ---------- ---------- ---------- ---------- ---------- 
seq967            ---------- ---------- ---------- ---------- ---------- 
seq968            ---------- ---------- ---------- ---------- ---------- 
seq969            ---------- ---------- ---------- ---------- ---------- 
seq970            ---------- ---------- ---------- ---------- ---------- 
seq971            ---------- ---------- ---------- ---------- ---------- 
seq972            ---------- ---------- ---------- ---------- ---------- 
seq973            ---------- ---------- ---------- ---------- ---------- 
seq974            ---------- ---------- ---------- ---------- ---------- 
seq975            ---------- ---------- ---------- ---------- ---------- 
seq976            ---------- ---------- ---------- ---------- ---------- 
seq977            ---------- ---------- ---------- ---------- ---------- 
seq978            ---------- ---------- ---------- ---------- ---------- 
seq979            ---------- ---------- ---------- ---------- ---------- 
seq980            ---------- ---------- ---------- ---------- ---------- 
seq981            ---------- ---------- ---------- ---------- ---------- 
seq982            ---------- ---------- ---------- ---------- ---------- 
seq983            ---------- ---------- ---------- ---------- ---------- 
seq984            ---------- ---------- ---------- ---------- ---------- 
seq985            ---------- ---------- ---------- ---------- ---------- 
seq986            ---------- ---------- ---------- ---------- ---------- 
seq987            ---------- ---------- ---------- ---------- ---------- 
seq1165           ---------- ---------- ---------- ---------- ---------- 
seq988            ---------- ---------- ---------- ---------- ---------- 
seq990            ---------- ---------- ---------- ---------- ---------- 
seq991            ---------- ---------- ---------- ---------- ---------- 
seq989            ---------- ---------- ---------- ---------- ---------- 
seq992            ---------- ---------- ---------- ---------- ---------- 
seq1171           ---------- ---------- ---------- ---------- ---------- 
seq997            ---------- ---------- ---------- ---------- ---------- 
seq995            ---------- ---------- ---------- ---------- ---------- 
seq994            ---------- ---------- ---------- ---------- ---------- 
seq993            ---------- ---------- ---------- ---------- ---------- 
seq996            NW-------- ---------- ---------- ---------- ---------- 
seq998            ---------- ---------- ---------- ---------- ---------- 
seq999            ---------- ---------- ---------- ---------- ---------- 
seq1000           ---------- ---------- ---------- ---------- ---------- 
seq1001           ---------- ---------- ---------- ---------- ---------- 
seq1002           ---------- ---------- ---------- ---------- ---------- 
seq1003           ---------- ---------- ---------- ---------- ---------- 
seq958            ---------- ---------- ---------- ---------- ---------- 
seq959            ---------- ---------- ---------- ---------- ---------- 
seq960            ---------- ---------- ---------- ---------- ---------- 
seq1154           ---------- ---------- ---------- ---------- ---------- 
seq961            ---------- ---------- ---------- ---------- ---------- 
seq1004           ---------- ---------- ---------- ---------- ---------- 
seq1005           ---------- ---------- ---------- ---------- ---------- 
seq1006           ---------- ---------- ---------- ---------- ---------- 
seq1007           ---------- ---------- ---------- ---------- ---------- 
seq1157           ---------- ---------- ---------- ---------- ---------- 
seq1008           ---------- ---------- ---------- ---------- ---------- 
seq1045           ---------- ---------- ---------- ---------- ---------- 
seq1009           ---------- ---------- ---------- ---------- ---------- 
seq1088           ---------- ---------- ---------- ---------- ---------- 
seq1089           ---------- ---------- ---------- ---------- ---------- 
seq1077           ---------- ---------- ---------- ---------- ---------- 
seq1107           ---------- ---------- ---------- ---------- ---------- 
seq1108           ---------- ---------- ---------- ---------- ---------- 
seq1076           ---------- ---------- ---------- ---------- ---------- 
seq1087           ---------- ---------- ---------- ---------- ---------- 
seq1010           ---------- ---------- ---------- ---------- ---------- 
seq1011           ---------- ---------- ---------- ---------- ---------- 
seq1043           ---------- ---------- ---------- ---------- ---------- 
seq1097           ---------- ---------- ---------- ---------- ---------- 
seq1038           ---------- ---------- ---------- ---------- ---------- 
seq1034           ---------- ---------- ---------- ---------- ---------- 
seq1012           ---------- ---------- ---------- ---------- ---------- 
seq1128           ---------- ---------- ---------- ---------- ---------- 
seq1132           ---------- ---------- ---------- ---------- ---------- 
seq1136           ---------- ---------- ---------- ---------- ---------- 
seq1127           ---------- ---------- ---------- ---------- ---------- 
seq1129           ---------- ---------- ---------- ---------- ---------- 
seq1131           ---------- ---------- ---------N DGKLPF---- ---------- 
seq1130           ---------- ---------- ---------- ---------- ---------- 
seq1126           ---------- ---------- ---------- ---------- ---------- 
seq1133           ---------- ---------- ---------- ---------- ---------- 
seq1056           ---------- ---------- ---------- ---------- ---------- 
seq1134           ---------- ---------- ---------- ---------- ---------- 
seq1135           ---------- ---------- ---------- ---------- ---------- 
seq1155           ---------- ---------- ---------- ---------- ---------- 
seq1153           ---------- ---------- ---------- ---------- ---------- 
seq114            ---------- ---------- ---------- ---------- ---------- 
seq115            ---------- ---------- ---------- ---------- ---------- 
seq116            ---------- ---------- ---------- ---------- ---------- 
seq117            ---------- ---------- ---------- ---------- ---------- 
seq118            ---------- ---------- ---------- ---------- ---------- 
seq119            ---------- ---------- ---------- ---------- ---------- 
seq120            ---------- ---------- ---------- ---------- ---------- 
seq121            ---------- ---------- ---------- ---------- ---------- 
seq122            ---------- ---------- ---------- ---------- ---------- 
seq123            ---------- ---------- ---------- ---------- ---------- 
seq124            ---------- ---------- ---------- ---------- ---------- 
seq125            ---------- ---------- ---------- ---------- ---------- 
seq126            ---------- ---------- ---------- ---------- ---------- 
seq127            ---------- ---------- ---------- ---------- ---------- 
seq128            ---------- ---------- ---------- ---------- ---------- 
seq129            ---------- ---------- ---------- ---------- ---------- 
seq130            ---------- ---------- ---------- ---------- ---------- 
seq131            ---------- ---------- ---------- ---------- ---------- 
seq132            ---------- ---------- ---------- ---------- ---------- 
seq133            ---------- ---------- ---------- ---------- ---------- 
seq134            ---------- ---------- ---------- ---------- ---------- 
seq135            ---------- ---------- ---------- ---------- ---------- 
seq136            ---------- ---------- ---------- ---------- ---------- 
seq137            ---------- ---------- ---------- ---------- ---------- 
seq138            ---------- ---------- ---------- ---------- ---------- 
seq139            ---------- ---------- ---------- ---------- ---------- 
seq140            ---------- ---------- ---------- ---------- ---------- 
seq141            ---------- ---------- ---------- ---------- ---------- 
seq142            ---------- ---------- ---------- ---------- ---------- 
seq143            ---------- ---------- ---------- ---------- ---------- 
seq144            ---------- ---------- ---------- ---------- ---------- 
seq145            ---------- ---------- ---------- ---------- ---------- 
seq146            ---------- ---------- ---------- ---------- ---------- 
seq147            ---------- ---------- ---------- ---------- ---------- 
seq1020           ---------- ---------- ---------- ---------- ---------- 
seq1019           ---------- ---------- ---------- ---------- ---------- 
seq148            ---------- ---------- ---------- ---------- ---------- 
seq149            ---------- ---------- ---------- ---------- ---------- 
seq150            ---------- ---------- ---------- ---------- ---------- 
seq151            ---------- ---------- ---------- ---------- ---------- 
seq152            ---------- ---------- ---------- ---------- ---------- 
seq153            ---------- ---------- ---------- ---------- ---------- 
seq154            ---------- ---------- ---------- ---------- ---------- 
seq155            ---------- ---------- ---------- ---------- ---------- 
seq156            ---------- ---------- ---------- ---------- ---------- 
seq157            ---------- ---------- ---------- ---------- ---------- 
seq158            ---------- ---------- ---------- ---------- ---------- 
seq159            ---------- ---------- ---------- ---------- ---------- 
seq160            ---------- ---------- ---------- ---------- ---------- 
seq161            ---------- ---------- ---------- ---------- ---------- 
seq162            ---------- ---------- ---------- ---------- ---------- 
seq163            ---------- ---------- ---------- ---------- ---------- 
seq164            ---------- ---------- ---------- ---------- ---------- 
seq165            ---------- ---------- ---------- ---------- ---------- 
seq166            ---------- ---------- ---------- ---------- ---------- 
seq167            ---------- ---------- ---------- ---------- ---------- 
seq168            ---------- ---------- ---------- ---------- ---------- 
seq169            ---------- ---------- ---------- ---------- ---------- 
seq170            ---------- ---------- ---------- ---------- ---------- 
seq171            ---------- ---------- ---------- ---------- ---------- 
seq172            ---------- ---------- ---------- ---------- ---------- 
seq173            ---------- ---------- ---------- ---------- ---------- 
seq174            ---------- ---------- ---------- ---------- ---------- 
seq175            ---------- ---------- ---------- ---------- ---------- 
seq176            ---------- ---------- ---------- ---------- ---------- 
seq177            ---------- ---------- ---------- ---------- ---------- 
seq178            ---------- ---------- ---------- ---------- ---------- 
seq179            ---------- ---------- ---------- ---------- ---------- 
seq180            ---------- ---------- ---------- ---------- ---------- 
seq181            ---------- ---------- ---------- ---------- ---------- 
seq182            ---------- ---------- ---------- ---------- ---------- 
seq183            ---------- ---------- ---------- ---------- ---------- 
seq184            ---------- ---------- ---------- ---------- ---------- 
seq185            ---------- ---------- ---------- ---------- ---------- 
seq186            ---------- ---------- ---------- ---------- ---------- 
seq187            ---------- ---------- ---------- ---------- ---------- 
seq188            ---------- ---------- ---------- ---------- ---------- 
seq189            ---------- ---------- ---------- ---------- ---------- 
seq190            ---------- ---------- ---------- ---------- ---------- 
seq191            ---------- ---------- ---------- ---------- ---------- 
seq192            ---------- ---------- ---------- ---------- ---------- 
seq193            ---------- ---------- ---------- ---------- ---------- 
seq194            ---------- ---------- ---------- ---------- ---------- 
seq195            ---------- ---------- ---------- ---------- ---------- 
seq196            ---------- ---------- ---------- ---------- ---------- 
seq197            ---------- ---------- ---------- ---------- ---------- 
seq198            ---------- ---------- ---------- ---------- ---------- 
seq199            ---------- ---------- ---------- ---------- ---------- 
seq200            ---------- ---------- ---------- ---------- ---------- 
seq201            ---------- ---------- ---------- ---------- ---------- 
seq202            ---------- ---------- ---------- ---------- ---------- 
seq203            ---------- ---------- ---------- ---------- ---------- 
seq204            ---------- ---------- ---------- ---------- ---------- 
seq205            ---------- ---------- ---------- ---------- ---------- 
seq206            ---------- ---------- ---------- ---------- ---------- 
seq207            ---------- ---------- ---------- ---------- ---------- 
seq208            ---------- ---------- ---------- ---------- ---------- 
seq209            ---------- ---------- ---------- ---------- ---------- 
seq210            ---------- ---------- ---------- ---------- ---------- 
seq211            ---------- ---------- ---------- ---------- ---------- 
seq212            ---------- ---------- ---------- ---------- ---------- 
seq213            ---------- ---------- ---------- ---------- ---------- 
seq214            ---------- ---------- ---------- ---------- ---------- 
seq215            ---------- ---------- ---------- ---------- ---------- 
seq216            ---------- ---------- ---------- ---------- ---------- 
seq217            ---------- ---------- ---------- ---------- ---------- 
seq218            ---------- ---------- ---------- ---------- ---------- 
seq219            ---------- ---------- ---------- ---------- ---------- 
seq220            ---------- ---------- ---------- ---------- ---------- 
seq221            ---------- ---------- ---------- ---------- ---------- 
seq222            ---------- ---------- ---------- ---------- ---------- 
seq223            ---------- ---------- ---------- ---------- ---------- 
seq1031           ---------- ---------- ---------- ---------- ---------- 
seq1030           ---------- ---------- ---------- ---------- ---------- 
seq224            ---------- ---------- ---------- ---------- ---------- 
seq225            ---------- ---------- ---------- ---------- ---------- 
seq226            ---------- ---------- ---------- ---------- ---------- 
seq227            ---------- ---------- ---------- ---------- ---------- 
seq228            ---------- ---------- ---------- ---------- ---------- 
seq1013           ---------- ---------- ---------- ---------- ---------- 
seq1121           ---------- ---------- ---------- ---------- ---------- 
seq1014           ---------- ---------- ---------- ---------- ---------- 
seq1122           ---------- ---------- ---------- ---------- ---------- 
seq1118           EIVIRCLHKI HIAANIFGLY CCCIEYVGSY EGKLLFDLAT RTRSEETVDN 
seq1119           ---------- ---------Y LCCYLYMILL NSGKSHD--Q RVGLPKGV-- 
seq1120           ---------- ---------- ---------- ------E--E NL-------- 
seq1125           ---------- ---------- ---------- ---------- ---------- 
seq1123           ---------- ---------- ---------- ---------- ---------- 
seq112            ---------- ---------- ---------- ---------- ---------- 
seq1029           ---------- ---------- ---------- ---------- ---------- 
seq113            ---------- ---------- ---------- ---------- ---------- 
seq1024           ---------- ---------- ---------- ---------- ---------- 
seq229            ---------- ---------- ---------- ---------- ---------- 
seq230            ---------- ---------- ---------- ---------- ---------- 
seq231            ---------- ---------- ---------- ---------- ---------- 
seq232            ---------- ---------- ---------- ---------- ---------- 
seq233            ---------- ---------- ---------- ---------- ---------- 
seq234            ---------- ---------- ---------- ---------- ---------- 
seq235            ---------- ---------- ---------- ---------- ---------- 
seq236            ---------- ---------- ---------- ---------- ---------- 
seq237            ---------- ---------- ---------- ---------- ---------- 
seq238            ---------- ---------- ---------- ---------- ---------- 
seq239            ---------- ---------- ---------- ---------- ---------- 
seq240            ---------- ---------- ---------- ---------- ---------- 
seq241            ---------- ---------- ---------- ---------- ---------- 
seq242            ---------- ---------- ---------- ---------- ---------- 
seq243            ---------- ---------- ---------- ---------- ---------- 
seq244            ---------- ---------- ---------- ---------- ---------- 
seq245            ---------- ---------- ---------- ---------- ---------- 
seq246            ---------- ---------- ---------- ---------- ---------- 
seq247            ---------- ---------- ---------- ---------- ---------- 
seq248            ---------- ---------- ---------- ---------- ---------- 
seq249            ---------- ---------- ---------- ---------- ---------- 
seq250            ---------- ---------- ---------- ---------- ---------- 
seq251            ---------- ---------- ---------- ---------- ---------- 
seq252            ---------- ---------- ---------- ---------- ---------- 
seq253            ---------- ---------- ---------- ---------- ---------- 
seq254            ---------- ---------- ---------- ---------- ---------- 
seq255            ---------- ---------- ---------- ---------- ---------- 
seq256            ---------- ---------- ---------- ---------- ---------- 
seq257            ---------- ---------- ---------- ---------- ---------- 
seq258            ---------- ---------- ---------- ---------- ---------- 
seq259            ---------- ---------- ---------- ---------- ---------- 
seq260            ---------- ---------- ---------- ---------- ---------- 
seq261            ---------- ---------- ---------- ---------- ---------- 
seq262            ---------- ---------- ---------- ---------- ---------- 
seq263            ---------- ---------- ---------- ---------- ---------- 
seq264            ---------- ---------- ---------- ---------- ---------- 
seq265            ---------- ---------- ---------- ---------- ---------- 
seq266            ---------- ---------- ---------- ---------- ---------- 
seq267            ---------- ---------- ---------- ---------- ---------- 
seq1023           ---------- ---------- ---------- ---------- ---------- 
seq1022           ---------- ---------- ---------- ---------- ---------- 
seq1021           ---------- ---------- ---------- ---------- ---------- 
seq1025           ---------- ---------- ---------- ---------- ---------- 
seq1026           ---------- ---------- ---------- ---------- ---------- 
seq268            ---------- ---------- ---------- ---------- ---------- 
seq269            ---------- ---------- ---------- ---------- ---------- 
seq270            ---------- ---------- ---------- ---------- ---------- 
seq271            ---------- ---------- ---------- ---------- ---------- 
seq272            ---------- ---------- ---------- ---------- ---------- 
seq273            ---------- ---------- ---------- ---------- ---------- 
seq274            ---------- ---------- ---------- ---------- ---------- 
seq275            ---------- ---------- ---------- ---------- ---------- 
seq276            ---------- ---------- ---------- ---------- ---------- 
seq277            ---------- ---------- ---------- ---------- ---------- 
seq278            ---------- ---------- ---------- ---------- ---------- 
seq279            ---------- ---------- ---------- ---------- ---------- 
seq280            ---------- ---------- ---------- ---------- ---------- 
seq281            ---------- ---------- ---------- ---------- ---------- 
seq282            ---------- ---------- ---------- ---------- ---------- 
seq283            ---------- ---------- ---------- ---------- ---------- 
seq284            ---------- ---------- ---------- ---------- ---------- 
seq285            ---------- ---------- ---------- ---------- ---------- 
seq286            ---------- ---------- ---------- ---------- ---------- 
seq287            ---------- ---------- ---------- ---------- ---------- 
seq288            ---------- ---------- ---------- ---------- ---------- 
seq289            ---------- ---------- ---------- ---------- ---------- 
seq290            ---------- ---------- ---------- ---------- ---------- 
seq291            ---------- ---------- ---------- ---------- ---------- 
seq292            ---------- ---------- ---------- ---------- ---------- 
seq293            ---------- ---------- ---------- ---------- ---------- 
seq294            ---------- ---------- ---------- ---------- ---------- 
seq295            ---------- ---------- ---------- ---------- ---------- 
seq296            ---------- ---------- ---------- ---------- ---------- 
seq297            ---------- ---------- ---------- ---------- ---------- 
seq298            ---------- ---------- ---------- ---------- ---------- 
seq299            ---------- ---------- ---------- ---------- ---------- 
seq300            ---------- ---------- ---------- ---------- ---------- 
seq301            ---------- ---------- ---------- ---------- ---------- 
seq302            ---------- ---------- ---------- ---------- ---------- 
seq682            ---------- ---------- ---------- ---------- ---------- 
seq1174           ---------- ---------- ---------- ---------- ---------- 
seq1124           ---------- ---------- ---------- ---------- ---------- 
seq1149           ---------- ---------- ---------- ---------- ---------- 
seq111            ---------- ---------- ---------- ---------- ---------- 
seq1111           ---------- ---------- ---------- ---------- ---------- 
seq1112           ---------- ---------- ---------- ---------- ---------- 
seq1055           ---------- ---------- ---------- ---------- ---------- 
seq1139           ---------- ---------- ---------- ---------- ---------- 
seq1140           ---------- ---------- ---------- ---------- ---------- 
seq1141           ---------- ---------- ---------- ---------- ---------- 
seq1144           ---------- ---------- ---------- ---------- ---------- 
seq1160           ---------- ---------- ---------- ---------- ---------- 
seq1161           ---------- ---------- ---------- ---------- ---------- 
seq1162           ---------- ---------- ---------- ---------- ---------- 
seq1145           ---------- ---------- ---------- ---------- ---------- 
seq1164           ---------- ---------- ---------- ---------- ---------- 
seq1113           ---------- ---------- ---------- ---------- ---------- 
seq1114           ---------- ---------- ---------- ---------- ---------- 
seq1175           ---------- ---------- ---------- ---------- ---------- 
seq1179           ---------- ---------- ---------- ---------- ---------- 
seq1180           ---------- ---------- ---------- ---------- ---------- 
seq1195           ---------- ---------- ---------- ---------- ---------- 
seq1212           ---------- ---------- ---------- ---------- ---------- 
seq1213           ---------- ---------- ---------- ---------- ---------- 
seq1217           ---------- ---------- ---------- ---------- ---------- 
seq1218           ---------- ---------- ---------- ---------- ---------- 
seq1069           ---------- ---------- ---------- ---------- ---------- 
seq1116           ---------- ---------- ---------- ---------- ---------- 
seq1109           ---------- ---------- ---------- ---------- ---------N 
seq1110           ---------- ---------- ---------- ---------- ---------- 


seq1              ---------- ---------- ---------- ---------- ---------- 
seq2              ---------- ---------- ---------- ---------- ---------- 
seq370            ---------- ---------- ---------- ---------- ---------- 
seq3              ---------- ---------- ---------- ---------- ---------- 
seq371            ---------- ---------- ---------- ---------- ---------- 
seq372            ---------- ---------- ---------- ---------- ---------- 
seq373            ---------- ---------- ---------- ---------- ---------- 
seq5              ---------- ---------- ---------- ---------- ---------- 
seq374            ---------- ---------- ---------- ---------- ---------- 
seq4              ---------- ---------- ---------- ---------- ---------- 
seq375            ---------- ---------- ---------- ---------- ---------- 
seq368            ---------- ---------- ---------- ---------- ---------- 
seq369            ---------- ---------- ---------- ---------- ---------- 
seq6              ---------- ---------- ---------- ---------- ---------- 
seq377            ---------- ---------- ---------- ---------- ---------- 
seq378            ---------- ---------- ---------- ---------- ---------- 
seq376            ---------- ---------- ---------- ---------- ---------- 
seq361            ---------- ---------- ---------- ---------- ---------- 
seq362            ---------- ---------- ---------- ---------- ---------- 
seq363            ---------- ---------- ---------- ---------- ---------- 
seq364            ---------- ---------- ---------- ---------- ---------- 
seq365            ---------- ---------- ---------- ---------- ---------- 
seq366            ---------- ---------- ---------- ---------- ---------- 
seq367            ---------- ---------- ---------- ---------- ---------- 
seq382            ---------- ---------- ---------- ---------- ---------- 
seq383            ---------- ---------- ---------- ---------- ---------- 
seq384            ---------- ---------- ---------- ---------- ---------- 
seq385            ---------- ---------- ---------- ---------- ---------- 
seq386            ---------- ---------- ---------- ---------- ---------- 
seq387            ---------- ---------- ---------- ---------- ---------- 
seq381            ---------- ---------- ---------- ---------- ---------- 
seq379            ---------- ---------- ---------- ---------- ---------- 
seq380            ---------- ---------- ---------- ---------- ---------- 
seq388            ---------- ---------- ---------- ---------- ---------- 
seq389            ---------- ---------- ---------- ---------- ---------- 
seq390            ---------- ---------- ---------- ---------- ---------- 
seq391            ---------- ---------- ---------- ---------- ---------- 
seq1017           ---------- ---------- ---------- ---------- ---------- 
seq1027           ---------- ---------- ---------- ---------- ---------- 
seq392            ---------- ---------- ---------- ---------- ---------- 
seq393            ---------- ---------- ---------- ---------- ---------- 
seq394            ---------- ---------- ---------- ---------- ---------- 
seq395            ---------- ---------- ---------- ---------- ---------- 
seq396            ---------- ---------- ---------- ---------- ---------- 
seq397            ---------- ---------- ---------- ---------- ---------- 
seq7              ---------- ---------- ---------- ---------- ---------- 
seq8              ---------- ---------- ---------- ---------- ---------- 
seq9              ---------- ---------- ---------- ---------- ---------- 
seq10             ---------- ---------- ---------- ---------- ---------- 
seq11             ---------- ---------- ---------- ---------- ---------- 
seq12             ---------- ---------- ---------- ---------- ---------- 
seq13             ---------- ---------- ---------- ---------- ---------- 
seq14             ---------- ---------- ---------- ---------- ---------- 
seq15             ---------- ---------- ---------- ---------- ---------- 
seq16             ---------- ---------- ---------- ---------- ---------- 
seq17             ---------- ---------- ---------- ---------- ---------- 
seq18             ---------- ---------- ---------- ---------- ---------- 
seq19             ---------- ---------- ---------- ---------- ---------- 
seq20             ---------- ---------- ---------- ---------- ---------- 
seq21             ---------- ---------- ---------- ---------- ---------- 
seq22             ---------- ---------- ---------- ---------- ---------- 
seq23             ---------- ---------- ---------- ---------- ---------- 
seq24             ---------- ---------- ---------- ---------- ---------- 
seq25             ---------- ---------- ---------- ---------- ---------- 
seq26             ---------- ---------- ---------- ---------- ---------- 
seq27             ---------- ---------- ---------- ---------- ---------- 
seq28             ---------- ---------- ---------- ---------- ---------- 
seq29             ---------- ---------- ---------- ---------- ---------- 
seq30             ---------- ---------- ---------- ---------- ---------- 
seq31             ---------- ---------- ---------- ---------- ---------- 
seq32             ---------- ---------- ---------- ---------- ---------- 
seq33             ---------- ---------- ---------- ---------- ---------- 
seq34             ---------- ---------- ---------- ---------- ---------- 
seq35             ---------- ---------- ---------- ---------- ---------- 
seq36             ---------- ---------- ---------- ---------- ---------- 
seq37             ---------- ---------- ---------- ---------- ---------- 
seq38             ---------- ---------- ---------- ---------- ---------- 
seq39             ---------- ---------- ---------- ---------- ---------- 
seq40             ---------- ---------- ---------- ---------- ---------- 
seq41             ---------- ---------- ---------- ---------- ---------- 
seq42             ---------- ---------- ---------- ---------- ---------- 
seq43             ---------- ---------- ---------- ---------- ---------- 
seq44             ---------- ---------- ---------- ---------- ---------- 
seq45             ---------- ---------- ---------- ---------- ---------- 
seq46             ---------- ---------- ---------- ---------- ---------- 
seq47             ---------- ---------- ---------- ---------- ---------- 
seq48             ---------- ---------- ---------- ---------- ---------- 
seq49             ---------- ---------- ---------- ---------- ---------- 
seq50             ---------- ---------- ---------- ---------- ---------- 
seq51             ---------- ---------- ---------- ---------- ---------- 
seq52             ---------- ---------- ---------- ---------- ---------- 
seq53             ---------- ---------- ---------- ---------- ---------- 
seq54             ---------- ---------- ---------- ---------- ---------- 
seq55             ---------- ---------- ---------- ---------- ---------- 
seq56             ---------- ---------- ---------- ---------- ---------- 
seq57             ---------- ---------- ---------- ---------- ---------- 
seq58             ---------- ---------- ---------- ---------- ---------- 
seq59             ---------- ---------- ---------- ---------- ---------- 
seq60             ---------- ---------- ---------- ---------- ---------- 
seq1018           ---------- ---------- ---------- ---------- ---------- 
seq61             ---------- ---------- ---------- ---------- ---------- 
seq62             ---------- ---------- ---------- ---------- ---------- 
seq63             ---------- ---------- ---------- ---------- ---------- 
seq64             ---------- ---------- ---------- ---------- ---------- 
seq65             ---------- ---------- ---------- ---------- ---------- 
seq66             ---------- ---------- ---------- ---------- ---------- 
seq67             ---------- ---------- ---------- ---------- ---------- 
seq68             ---------- ---------- ---------- ---------- ---------- 
seq69             ---------- ---------- ---------- ---------- ---------- 
seq70             ---------- ---------- ---------- ---------- ---------- 
seq71             ---------- ---------- ---------- ---------- ---------- 
seq72             ---------- ---------- ---------- ---------- ---------- 
seq73             ---------- ---------- ---------- ---------- ---------- 
seq74             ---------- ---------- ---------- ---------- ---------- 
seq75             ---------- ---------- ---------- ---------- ---------- 
seq76             ---------- ---------- ---------- ---------- ---------- 
seq77             ---------- ---------- ---------- ---------- ---------- 
seq78             ---------- ---------- ---------- ---------- ---------- 
seq79             ---------- ---------- ---------- ---------- ---------- 
seq80             ---------- ---------- ---------- ---------- ---------- 
seq81             ---------- ---------- ---------- ---------- ---------- 
seq82             ---------- ---------- ---------- ---------- ---------- 
seq83             ---------- ---------- ---------- ---------- ---------- 
seq84             ---------- ---------- ---------- ---------- ---------- 
seq85             ---------- ---------- ---------- ---------- ---------- 
seq86             ---------- ---------- ---------- ---------- ---------- 
seq87             ---------- ---------- ---------- --------PN LSL------- 
seq88             ---------- ---------- ---------- ---------- ---------- 
seq89             ---------- ---------- ---------- ---------- ---------- 
seq90             ---------- ---------- ---------- ---------- ---------- 
seq91             ---------- ---------- ---------- ---------- ---------- 
seq92             ---------- ---------- ---------- ---------- ---------- 
seq93             ---------- ---------- ---------- ---------- ---------- 
seq94             ---------- ---------- ---------- ---------- ---------- 
seq95             ---------- ---------- ---------- ---------- ---------- 
seq96             ---------- ---------- ---------- ---------- ---------- 
seq97             ---------- ---------- ---------- ---------- ---------- 
seq98             ---------- ---------- ---------- ---------- ---------- 
seq99             ---------- ---------- ---------- ---------- ---------- 
seq100            ---------- ---------- ---------- ---------- ---------- 
seq101            ---------- ---------- ---------- ---------- ---------- 
seq102            ---------- ---------- ---------- ---------- ---------- 
seq1028           ---------- ---------- ---------- ---------- ---------- 
seq103            ---------- ---------- ---------- ---------- ---------- 
seq104            ---------- ---------- ---------- ---------- ---------- 
seq105            ---------- ---------- ---------- ---------- ---------- 
seq106            ---------- ---------- ---------- ---------- ---------- 
seq107            ---------- ---------- ---------- ---------- ---------- 
seq108            ---------- ---------- ---------- ---------- ---------- 
seq109            ---------- ---------- ---------- ---------- ---------- 
seq110            ---------- ---------- ---------- ---------- ---------- 
seq1115           ---------- ---------- ---------- ---------- ---------- 
seq1036           ---------- ---------- ---------- ---------- ---------- 
seq1079           ---------- ---------- ---------- ---------- ---------- 
seq1080           ---------- ---------- ---------- ---------- ---------- 
seq1081           ---------- ---------- ---------- ---------- ---------- 
seq1090           ---------- ---------- ---------- ---------- ---------- 
seq1047           ---------- ---------- ---------- ---------- ---------- 
seq1048           ---------- ---------- ---------- ---------- ---------- 
seq1050           ---------- ---------- ---------- ---------- ---------- 
seq1068           ---------- ---------- ---------- ---------- ---------- 
seq1049           ---------- ---------- ---------- ---------- ---------- 
seq1100           ---------- ---------- ---------- ---------- ---------- 
seq1101           ---------- ---------- ---------- ---------- ---------- 
seq1102           ---------- ---------- ---------- ---------- ---------- 
seq1060           ---------- ---------- ---------- ---------- ---------- 
seq1070           ---------- ---------- ---------- ---------- ---------- 
seq1098           ---------- ---------- ---------- ---------- ---------- 
seq304            ---------- ---------- ---------- ---------- ---------- 
seq305            ---------- ---------- ---------- ---------- ---------- 
seq306            ---------- ---------- ---------- ---------- ---------- 
seq307            ---------- ---------- ---------- ---------- ---------- 
seq308            ---------- ---------- ---------- ---------- ---------- 
seq309            ---------- ---------- ---------- ---------- ---------- 
seq310            ---------- ---------- ---------- ---------- ---------- 
seq311            ---------- ---------- ---------- ---------- ---------- 
seq312            ---------- ---------- ---------- ---------- ---------- 
seq1214           ---------- ---------- ---------- ---------- ---------- 
seq313            ---------- ---------- ---------- ---------- ---------- 
seq1216           ---------- ---------- ---------- ---------- ---------- 
seq314            ---------- ---------- ---------- ---------- ---------- 
seq1177           ---------- ---------- ---------- ---------- ---------- 
seq315            ---------- ---------- ---------- ---------- ---------- 
seq1194           ---------- ---------- ---------- ---------- ---------- 
seq316            ---------- ---------- ---------- ---------- ---------- 
seq317            ---------- ---------- ---------- ---------- ---------- 
seq318            ---------- ---------- ---------- ---------- ---------- 
seq319            ---------- ---------- ---------- ---------- ---------- 
seq320            ---------- ---------- ---------- ---------- ---------- 
seq321            ---------- ---------- ---------- ---------- ---------- 
seq322            ---------- ---------- ---------- ---------- ---------- 
seq323            ---------- ---------- ---------- ---------- ---------- 
seq324            ---------- ---------- ---------- ---------- ---------- 
seq325            ---------- ---------- ---------- ---------- ---------- 
seq326            ---------- ---------- ---------- ---------- ---------- 
seq327            ---------- ---------- ---------- ---------- ---------- 
seq328            ---------- ---------- ---------- ---------- ---------- 
seq329            ---------- ---------- ---------- ---------- ---------- 
seq330            ---------- ---------- ---------- ---------- ---------- 
seq331            ---------- ---------- ---------- ---------- ---------- 
seq332            ---------- ---------- ---------- ---------- ---------- 
seq333            ---------- ---------- ---------- ---------- ---------- 
seq334            ---------- ---------- ---------- ---------- ---------- 
seq335            ---------- ---------- ---------- ---------- ---------- 
seq336            ---------- ---------- ---------- ---------- ---------- 
seq337            ---------- ---------- ---------- ---------- ---------- 
seq338            ---------- ---------- ---------- ---------- ---------- 
seq339            ---------- ---------- ---------- ---------- ---------- 
seq340            ---------- ---------- ---------- ---------- ---------- 
seq341            ---------- ---------- ---------- ---------- ---------- 
seq342            ---------- ---------- ---------- ---------- ---------- 
seq343            ---------- ---------- ---------- ---------- ---------- 
seq344            ---------- ---------- ---------- ---------- ---------- 
seq345            ---------- ---------- ---------- ---------- ---------- 
seq346            ---------- ---------- ---------- ---------- ---------- 
seq347            ---------- ---------- ---------- ---------- ---------- 
seq348            ---------- ---------- ---------- ---------- ---------- 
seq349            ---------- ---------- ---------- ---------- ---------- 
seq350            ---------- ---------- ---------- ---------- ---------- 
seq351            ---------- ---------- ---------- ---------- ---------- 
seq352            ---------- ---------- ---------- ---------- ---------- 
seq353            ---------- ---------- ---------- ---------- ---------- 
seq354            ---------- ---------- ---------- ---------- ---------- 
seq355            ---------- ---------- ---------- ---------- ---------- 
seq356            ---------- ---------- ---------- ---------- ---------- 
seq357            ---------- ---------- ---------- ---------- ---------- 
seq358            ---------- ---------- ---------- ---------- ---------- 
seq1117           ---------- ---------- ---------- ---------- ---------- 
seq303            ---------- ---------- ---------- ---------- ---------- 
seq359            ---------- ---------- ---------- ---------- ---------- 
seq360            ---------- ---------- ---------- ---------- ---------- 
seq1033           ---------- ---------- ---------- ---------- ---------- 
seq1082           ---------- ---------- ---------- ---------- ---------- 
seq1084           ---------- ---------- ---------- ---------- ---------- 
seq1083           ---------- ---------- ---------- ---------- ---------- 
seq1041           ---------- ---------- KAV------- ---------- ---------- 
seq1046           ---------- ---------- ---------- ---------- ---------- 
seq1057           ---------- ---------- ---------- ---------- ---------- 
seq1062           ---------- ---------- ---------- ---------- ---------- 
seq1063           ---------- ---------- ---------- ---------- ---------- 
seq1071           ---------- ---------- ---------- ---------- ---------- 
seq1059           ---------- ---------- ---------- ---------- ---------- 
seq1037           ---------- ---------- ---------- ---------- ---------- 
seq398            ---------- ---------- ---------- ---------- ---------- 
seq399            ---------- ---------- ---------- ---------- ---------- 
seq400            ---------- ---------- ---------- ---------- ---------- 
seq401            ---------- ---------- ---------- ---------- ---------- 
seq402            ---------- ---------- ---------- ---------- ---------- 
seq403            ---------- ---------- ---------- ---------- ---------- 
seq404            ---------- ---------- ---------- ---------- ---------- 
seq405            ---------- ---------- ---------- ---------- ---------- 
seq406            ---------- ---------- ---------- ---------- ---------- 
seq407            ---------- ---------- ---------- ---------- ---------- 
seq408            ---------- ---------- ---------- ---------- ---------- 
seq409            ---------- ---------- ---------- ---------- ---------- 
seq410            ---------- ---------- ---------- ---------- ---------- 
seq411            ---------- ---------- ---------- ---------- ---------- 
seq412            ---------- ---------- ---------- ---------- ---------- 
seq413            ---------- ---------- ---------- ---------- ---------- 
seq414            ---------- ---------- ---------- ---------- ---------- 
seq415            ---------- ---------- ---------- ---------- ---------- 
seq416            ---------- ---------- ---------- ---------- ---------- 
seq417            ---------- ---------- ---------- ---------- ---------- 
seq418            ---------- ---------- ---------- ---------- ---------- 
seq419            ---------- ---------- ---------- ---------- ---------- 
seq420            ---------- ---------- ---------- ---------- ---------- 
seq421            ---------- ---------- ---------- ---------- ---------- 
seq422            ---------- ---------- ---------- ---------- ---------- 
seq423            ---------- ---------- ---------- ---------- ---------- 
seq424            ---------- ---------- ---------- ---------- ---------- 
seq425            ---------- ---------- ---------- ---------- ---------- 
seq426            ---------- ---------- ---------- ---------- ---------- 
seq427            ---------- ---------- ---------- ---------- ---------- 
seq428            ---------- ---------- ---------- ---------- ---------- 
seq429            ---------- ---------- ---------- ---------- ---------- 
seq430            ---------- ---------- ---------- ---------- ---------- 
seq431            ---------- ---------- ---------- ---------- ---------- 
seq432            ---------- ---------- ---------- ---------- ---------- 
seq433            ---------- ---------- ---------- ---------- ---------- 
seq434            ---------- ---------- ---------- ---------- ---------- 
seq435            ---------- ---------- ---------- ---------- ---------- 
seq436            ---------- ---------- ---------- ---------- ---------- 
seq437            ---------- ---------- ---------- ---------- ---------- 
seq438            ---------- ---------- ---------- ---------- ---------- 
seq439            ---------- ---------- ---------- ---------- ---------- 
seq440            ---------- ---------- ---------- ---------- ---------- 
seq441            ---------- ---------- ---------- ---------- ---------- 
seq442            ---------- ---------- ---------- ---------- ---------- 
seq443            ---------- ---------- ---------- ---------- ---------- 
seq444            ---------- ---------- ---------- ---------- ---------- 
seq445            ---------- ---------- ---------- ---------- ---------- 
seq446            ---------- ---------- ---------- ---------- ---------- 
seq447            ---------- ---------- ---------- ---------- ---------- 
seq448            ---------- ---------- ---------- ---------- ---------- 
seq449            ---------- ---------- ---------- ---------- ---------- 
seq450            ---------- ---------- ---------- ---------- ---------- 
seq451            ---------- ---------- ---------- ---------- ---------- 
seq452            ---------- ---------- ---------- ---------- ---------- 
seq453            ---------- ---------- ---------- ---------- ---------- 
seq454            ---------- ---------- ---------- ---------- ---------- 
seq455            ---------- ---------- ---------- ---------- ---------- 
seq456            ---------- ---------- ---------- ---------- ---------- 
seq457            ---------- ---------- ---------- ---------- ---------- 
seq458            ---------- ---------- ---------- ---------- ---------- 
seq459            ---------- ---------- ---------- ---------- ---------- 
seq460            ---------- ---------- ---------- ---------- ---------- 
seq461            ---------- ---------- ---------- ---------- ---------- 
seq462            ---------- ---------- ---------- ---------- ---------- 
seq463            ---------- ---------- ---------- ---------- ---------- 
seq464            ---------- ---------- ---------- ---------- ---------- 
seq465            ---------- ---------- ---------- ---------- ---------- 
seq466            ---------- ---------- ---------- ---------- ---------- 
seq467            ---------- ---------- ---------- ---------- ---------- 
seq468            ---------- ---------- ---------- ---------- ---------- 
seq469            ---------- ---------- ---------- ---------- ---------- 
seq470            ---------- ---------- ---------- ---------- ---------- 
seq471            ---------- ---------- ---------- ---------- ---------- 
seq472            ---------- ---------- ---------- ---------- ---------- 
seq473            ---------- ---------- ---------- ---------- ---------- 
seq474            ---------- ---------- ---------- ---------- ---------- 
seq475            ---------- ---------- ---------- ---------- ---------- 
seq476            ---------- ---------- ---------- ---------- ---------- 
seq477            ---------- ---------- ---------- ---------- ---------- 
seq478            ---------- ---------- ---------- ---------- ---------- 
seq479            ---------- ---------- ---------- ---------- ---------- 
seq480            ---------- ---------- ---------- ---------- ---------- 
seq481            ---------- ---------- ---------- ---------- ---------- 
seq482            ---------- ---------- ---------- ---------- ---------- 
seq483            ---------- ---------- ---------- ---------- ---------- 
seq484            ---------- ---------- ---------- ---------- ---------- 
seq485            ---------- ---------- ---------- ---------- ---------- 
seq486            ---------- ---------- ---------- ---------- ---------- 
seq487            ---------- ---------- ---------- ---------- ---------- 
seq488            ---------- ---------- ---------- ---------- ---------- 
seq489            ---------- ---------- ---------- ---------- ---------- 
seq490            ---------- ---------- ---------- ---------- ---------- 
seq491            ---------- ---------- ---------- ---------- ---------- 
seq492            ---------- ---------- ---------- ---------- ---------- 
seq493            ---------- ---------- ---------- ---------- ---------- 
seq494            ---------- ---------- ---------- ---------- ---------- 
seq495            ---------- ---------- ---------- ---------- ---------- 
seq496            ---------- ---------- ---------- ---------- ---------- 
seq497            ---------- ---------- ---------- ---------- ---------- 
seq498            ---------- ---------- ---------- ---------- ---------- 
seq499            ---------- ---------- ---------- ---------- ---------- 
seq500            ---------- ---------- ---------- ---------- ---------- 
seq501            ---------- ---------- ---------- ---------- ---------- 
seq502            ---------- ---------- ---------- ---------- ---------- 
seq503            ---------- ---------- ---------- ---------- ---------- 
seq504            ---------- ---------- ---------- ---------- ---------- 
seq505            ---------- ---------- ---------- ---------- ---------- 
seq1016           ---------- ---------- ---------- ---------- ---------- 
seq506            ---------- ---------- ---------- ---------- ---------- 
seq507            ---------- ---------- ---------- ---------- ---------- 
seq508            ---------- ---------- ---------- ---------- ---------- 
seq509            ---------- ---------- ---------- ---------- ---------- 
seq510            ---------- ---------- ---------- ---------- ---------- 
seq511            ---------- ---------- ---------- ---------- ---------- 
seq512            ---------- ---------- ---------- ---------- ---------- 
seq513            ---------- ---------- ---------- ---------- ---------- 
seq514            ---------- ---------- ---------- ---------- ---------- 
seq515            ---------- ---------- ---------- ---------- ---------- 
seq1032           ---------- ---------- ---------- ---------- ---------- 
seq516            ---------- ---------- ---------- ---------- ---------- 
seq517            ---------- ---------- ---------- ---------- ---------- 
seq518            ---------- ---------- ---------- ---------- ---------- 
seq519            ---------- ---------- ---------- ---------- ---------- 
seq520            ---------- ---------- ---------- ---------- ---------- 
seq521            ---------- ---------- ---------- ---------- ---------- 
seq522            ---------- ---------- ---------- ---------- ---------- 
seq523            ---------- ---------- ---------- ---------- ---------- 
seq524            ---------- ---------- ---------- ---------- ---------- 
seq525            ---------- ---------- ---------- ---------- ---------- 
seq526            ---------- ---------- ---------- ---------- ---------- 
seq527            ---------- ---------- ---------- ---------- ---------- 
seq528            ---------- ---------- ---------- ---------- ---------- 
seq529            ---------- ---------- ---------- ---------- ---------- 
seq530            ---------- ---------- ---------- ---------- ---------- 
seq531            ---------- ---------- ---------- ---------- ---------- 
seq532            ---------- ---------- ---------- ---------- ---------- 
seq533            ---------- ---------- ---------- ---------- ---------- 
seq534            ---------- ---------- ---------- ---------- ---------- 
seq535            ---------- ---------- ---------- ---------- ---------- 
seq536            ---------- ---------- ---------- ---------- ---------- 
seq537            ---------- ---------- ---------- ---------- ---------- 
seq538            ---------- ---------- ---------- ---------- ---------- 
seq539            ---------- ---------- ---------- ---------- ---------- 
seq540            ---------- ---------- ---------- ---------- ---------- 
seq541            ---------- ---------- ---------- ---------- ---------- 
seq542            ---------- ---------- ---------- ---------- ---------- 
seq543            ---------- ---------- ---------- ---------- ---------- 
seq544            ---------- ---------- ---------- ---------- ---------- 
seq545            ---------- ---------- ---------- ---------- ---------- 
seq546            ---------- ---------- ---------- ---------- ---------- 
seq547            ---------- ---------- ---------- ---------- ---------- 
seq548            ---------- ---------- ---------- ---------- ---------- 
seq549            ---------- ---------- ---------- ---------- ---------- 
seq550            ---------- ---------- ---------- ---------- ---------- 
seq551            ---------- ---------- ---------- ---------- ---------- 
seq552            ---------- ---------- ---------- ---------- ---------- 
seq553            ---------- ---------- ---------- ---------- ---------- 
seq554            ---------- ---------- ---------- ---------- ---------- 
seq555            ---------- ---------- ---------- ---------- ---------- 
seq556            ---------- ---------- ---------- ---------- ---------- 
seq557            ---------- ---------- ---------- ---------- ---------- 
seq558            ---------- ---------- ---------- ---------- ---------- 
seq559            ---------- ---------- ---------- ---------- ---------- 
seq560            ---------- ---------- ---------- ---------- ---------- 
seq561            ---------- ---------- ---------- ---------- ---------- 
seq562            ---------- ---------- ---------- ---------- ---------- 
seq563            ---------- ---------- ---------- ---------- ---------- 
seq564            ---------- ---------- ---------- ---------- ---------- 
seq565            ---------- ---------- ---------- ---------- ---------- 
seq566            ---------- ---------- ---------- ---------- ---------- 
seq567            ---------- ---------- ---------- ---------- ---------- 
seq568            ---------- ---------- ---------- ---------- ---------- 
seq569            ---------- ---------- ---------- ---------- ---------- 
seq570            ---------- ---------- ---------- ---------- ---------- 
seq571            ---------- ---------- ---------- ---------- ---------- 
seq572            ---------- ---------- ---------- ---------- ---------- 
seq573            ---------- ---------- ---------- ---------- ---------- 
seq574            ---------- ---------- ---------- ---------- ---------- 
seq575            ---------- ---------- ---------- ---------- ---------- 
seq576            ---------- ---------- ---------- ---------- ---------- 
seq577            ---------- ---------- ---------- ---------- ---------- 
seq578            ---------- ---------- ---------- ---------- ---------- 
seq579            ---------- ---------- ---------- ---------- ---------- 
seq580            ---------- ---------- ---------- ---------- ---------- 
seq581            ---------- ---------- ---------- ---------- ---------- 
seq582            ---------- ---------- ---------- ---------- ---------- 
seq583            ---------- ---------- ---------- ---------- ---------- 
seq584            ---------- ---------- ---------- ---------- ---------- 
seq585            ---------- ---------- ---------- ---------- ---------- 
seq586            ---------- ---------- ---------- ---------- ---------- 
seq587            ---------- ---------- ---------- ---------- ---------- 
seq588            ---------- ---------- ---------- ---------- ---------- 
seq589            ---------- ---------- ---------- ---------- ---------- 
seq590            ---------- ---------- ---------- ---------- ---------- 
seq591            ---------- ---------- ---------- ---------- ---------- 
seq1204           ---------- ---------- ---------- ---------- ---------- 
seq1205           ---------- ---------- ---------- ---------- ---------- 
seq1206           ---------- ---------- ---------- ---------- ---------- 
seq1207           ---------- ---------- ---------- ---------- ---------- 
seq1208           ---------- ---------- ---------- ---------- ---------- 
seq1209           ---------- ---------- ---------- ---------- ---------- 
seq1210           ---------- ---------- ---------- ---------- ---------- 
seq1211           ---------- ---------- ---------- ---------- ---------- 
seq592            ---------- ---------- ---------- ---------- ---------- 
seq1219           ---------- ---------- ---------- ---------- ---------- 
seq1220           ---------- ---------- ---------- ---------- ---------- 
seq1221           ---------- ---------- ---------- ---------- ---------- 
seq1222           ---------- ---------- ---------- ---------- ---------- 
seq1223           ---------- ---------- ---------- ---------- ---------- 
seq1224           ---------- ---------- ---------- ---------- ---------- 
seq1225           ---------- ---------- ---------- ---------- ---------- 
seq593            ---------- ---------- ---------- ---------- ---------- 
seq1176           ---------- ---------- ---------- ---------- ---------- 
seq1181           ---------- ---------- ---------- ---------- ---------- 
seq1182           ---------- ---------- ---------- ---------- ---------- 
seq1183           ---------- ---------- ---------- ---------- ---------- 
seq1184           ---------- ---------- ---------- ---------- ---------- 
seq1185           ---------- ---------- ---------- ---------- ---------- 
seq1186           ---------- ---------- ---------- ---------- ---------- 
seq1187           ---------- ---------- ---------- ---------- ---------- 
seq1188           ---------- ---------- ---------- ---------- ---------- 
seq1193           ---------- ---------- ---------- ---------- ---------- 
seq1189           ---------- ---------- ---------- ---------- ---------- 
seq1192           ---------- ---------- ---------- ---------- ---------- 
seq1190           ---------- ---------- ---------- ---------- ---------- 
seq1191           ---------- ---------- ---------- ---------- ---------- 
seq1202           ---------- ---------- ---------- ---------- ---------- 
seq594            ---------- ---------- ---------- ---------- ---------- 
seq1197           ---------- ---------- ---------- ---------- ---------- 
seq1198           ---------- ---------- ---------- ---------- ---------- 
seq1199           ---------- ---------- ---------- ---------- ---------- 
seq1200           ---------- ---------- ---------- ---------- ---------- 
seq1201           ---------- ---------- ---------- ---------- ---------- 
seq1203           ---------- ---------- ---------- ---------- ---------- 
seq595            ---------- ---------- ---------- ---------- ---------- 
seq596            ---------- ---------- ---------- ---------- ---------- 
seq597            ---------- ---------- ---------- ---------- ---------- 
seq598            ---------- ---------- ---------- ---------- ---------- 
seq599            ---------- ---------- ---------- ---------- ---------- 
seq600            ---------- ---------- ---------- ---------- ---------- 
seq601            ---------- ---------- ---------- ---------- ---------- 
seq602            ---------- ---------- ---------- ---------- ---------- 
seq603            ---------- ---------- ---------- ---------- ---------- 
seq604            ---------- ---------- ---------- ---------- ---------- 
seq605            ---------- ---------- ---------- ---------- ---------- 
seq606            ---------- ---------- ---------- ---------- ---------- 
seq607            ---------- ---------- ---------- ---------- ---------- 
seq608            ---------- ---------- ---------- ---------- ---------- 
seq609            ---------- ---------- ---------- ---------- ---------- 
seq610            ---------- ---------- ---------- ---------- ---------- 
seq611            ---------- ---------- ---------- ---------- ---------- 
seq612            ---------- ---------- ---------- ---------- ---------- 
seq613            ---------- ---------- ---------- ---------- ---------- 
seq614            ---------- ---------- ---------- ---------- ---------- 
seq615            ---------- ---------- ---------- ---------- ---------- 
seq616            ---------- ---------- ---------- ---------- ---------- 
seq1042           ---------- ---------- ---------- ---------- ---------- 
seq1044           ---------- ---------- ---------- ---------- ---------- 
seq617            ---------- ---------- ---------- ---------- ---------- 
seq1058           ---------- ---------- ---------- ---------- ---------- 
seq1061           ---------- ---------- ---------- ---------- ---------- 
seq1051           ---------- ---------- ---------- ---------- ---------- 
seq1066           ---------- ---------- ---------- ---------- ---------- 
seq1091           ---------- ---------- ---------- ---------- ---------- 
seq1093           ---------- ---------- ---------- ---------- ---------- 
seq1096           ---------- ---------- ---------- ---------- ---------- 
seq1094           ---------- ---------- ---------- ---------- ---------- 
seq1092           ---------- ---------- ---------- ---------- ---------- 
seq1095           ---------- ---------- ---------- ---------- ---------- 
seq1099           ---------- ---------- ---------- ---------- ---------- 
seq1103           ---------- ---------- ---------- ---------- ---------- 
seq1105           ---------- ---------- ---------- ---------- ---------- 
seq1064           ---------- ---------- ---------- ---------- ---------- 
seq1067           ---------- ---------- ---------- ---------- ---------- 
seq1053           ---------- ---------- ---------- ---------- ---------- 
seq1054           ---------- ---------- ---------- ---------- ---------- 
seq1072           ---------- ---------- ---------- ---------- ---------- 
seq1074           ---------- ---------- ---------- ---------- ---------- 
seq1073           ---------- ---------- ---------- ---------- ---------- 
seq618            ---------- ---------- ---------- ---------- ---------- 
seq1078           ---------- ---------- ---------- ---------- ---------- 
seq1086           ---------- ---------- ---------- ---------- ---------- 
seq1039           ---------- ---------- ---------- ---------- ---------- 
seq1035           ---------- ---------- ---------- ---------- ---------- 
seq1040           ---------- ---------- ---------- ---------- ---------- 
seq1106           ---------- ---------- ---------- ---------- ---------- 
seq1085           ---------- ---------- ---------- ---------- ---------- 
seq1104           ---------- ---------- ---------- ---------- ---------- 
seq1075           ---------- ---------- ---------- ---------- ---------- 
seq1065           ---------- ---------- ---------- ---------- ---------- 
seq1052           ---------- ---------- ---------- ---------- ---------- 
seq680            ---------- ---------- ---------- ---------- ---------- 
seq619            ---------- ---------- ---------- ---------- ---------- 
seq620            ---------- ---------- ---------- ---------- ---------- 
seq621            ---------- ---------- ---------- ---------- ---------- 
seq622            ---------- ---------- ---------- ---------- ---------- 
seq623            ---------- ---------- ---------- ---------- ---------- 
seq624            ---------- ---------- ---------- ---------- ---------- 
seq625            ---------- ---------- ---------- ---------- ---------- 
seq626            ---------- ---------- ---------- ---------- ---------- 
seq627            ---------- ---------- ---------- ---------- ---------- 
seq628            ---------- ---------- ---------- ---------- ---------- 
seq629            ---------- ---------- ---------- ---------- ---------- 
seq630            ---------- ---------- ---------- ---------- ---------- 
seq631            ---------- ---------- ---------- ---------- ---------- 
seq632            ---------- ---------- ---------- ---------- ---------- 
seq1167           ---------- ---------- ---------- ---------- ---------- 
seq633            ---------- ---------- ---------- ---------- ---------- 
seq634            ---------- ---------- ---------- ---------- ---------- 
seq635            ---------- ---------- ---------- ---------- ---------- 
seq636            ---------- ---------- ---------- ---------- ---------- 
seq637            ---------- ---------- ---------- ---------- ---------- 
seq638            ---------- ---------- ---------- ---------- ---------- 
seq639            ---------- ---------- ---------- ---------- ---------- 
seq640            ---------- ---------- ---------- ---------- ---------- 
seq1172           ---------- ---------- ---------- ---------- ---------- 
seq1173           ---------- ---------- ---------- ---------- ---------- 
seq641            ---------- ---------- ---------- ---------- ---------- 
seq642            ---------- ---------- ---------- ---------- ---------- 
seq643            ---------- ---------- ---------- ---------- ---------- 
seq644            ---------- ---------- ---------- ---------- ---------- 
seq1138           ---------- ---------- ---------- ---------- ---------- 
seq645            ---------- ---------- ---------- ---------- ---------- 
seq646            ---------- ---------- ---------- ---------- ---------- 
seq647            ---------- ---------- ---------- ---------- ---------- 
seq648            ---------- ---------- ---------- ---------- ---------- 
seq649            ---------- ---------- ---------- ---------- ---------- 
seq650            ---------- ---------- ---------- ---------- ---------- 
seq653            ---------- ---------- ---------- ---------- ---------- 
seq1159           ---------- ---------- ---------- ---------- ---------- 
seq654            ---------- ---------- ---------- ---------- ---------- 
seq655            ---------- ---------- ---------- ---------- ---------- 
seq656            ---------- ---------- ---------- ---------- ---------- 
seq657            ---------- ---------- ---------- ---------- ---------- 
seq658            ---------- ---------- ---------- ---------- ---------- 
seq659            ---------- ---------- ---------- ---------- ---------- 
seq660            ---------- ---------- ---------- ---------- ---------- 
seq661            ---------- ---------- ---------- ---------- ---------- 
seq652            ---------- ---------- ---------- ---------- ---------- 
seq651            ---------- ---------- ---------- ---------- ---------- 
seq662            ---------- ---------- ---------- ---------- ---------- 
seq663            ---------- ---------- ---------- ---------- ---------- 
seq1142           ---------- ---------- ---------- ---------- ---------- 
seq1169           ---------- ---------- ---------- ---------- ---------- 
seq664            ---------- ---------- ---------- ---------- ---------- 
seq1158           ---------- ---------- ---------- ---------- ---------- 
seq665            ---------- ---------- ---------- ---------- ---------- 
seq1156           ---------- ---------- ---------- ---------- ---------- 
seq666            ---------- ---------- ---------- ---------- ---------- 
seq667            ---------- ---------- ---------- ---------- ---------- 
seq668            ---------- ---------- ---------- ---------- ---------- 
seq677            ---------- ---------- ---------- ---------- ---------- 
seq678            ---------- ---------- ---------- ---------- ---------- 
seq1152           ---------- ---------- ---------- ---------- ---------- 
seq1151           ---------- ---------- ---------- ---------- ---------- 
seq1137           ---------- ---------- ---------- ---------- ---------- 
seq1143           ---------- ---------- ---------- ---------- ---------- 
seq1166           ---------- ---------- ---------- ---------- ---------- 
seq1170           ---------- ---------- ---------- ---------- ---------- 
seq1168           ---------- ---------- ---------- ---------- ---------- 
seq1163           ---------- ---------- ---------- ---------- ---------- 
seq676            ---------- ---------- ---------- ---------- ---------- 
seq669            ---------- ---------- ---------- ---------- ---------- 
seq670            ---------- ---------- ---------- ---------- ---------- 
seq671            ---------- ---------- ---------- ---------- ---------- 
seq672            ---------- ---------- ---------- ---------- ---------- 
seq673            ---------- ---------- ---------- ---------- ---------- 
seq674            ---------- ---------- ---------- ---------- ---------- 
seq675            ---------- ---------- ---------- ---------- ---------- 
seq1150           ---------- ---------- ---------- ---------- ---------- 
seq679            ---------- ---------- ---------- ---------- ---------- 
seq1148           ---------- ---------- ---------- ---------- ---------- 
seq681            ---------- ---------- ---------- ---------- ---------- 
seq683            ---------- ---------- ---------- ---------- ---------- 
seq684            ---------- ---------- ---------- ---------- ---------- 
seq685            ---------- ---------- ---------- ---------- ---------- 
seq686            ---------- ---------- ---------- ---------- ---------- 
seq687            ---------- ---------- ---------- ---------- ---------- 
seq688            ---------- ---------- ---------- ---------- ---------- 
seq689            ---------- ---------- ---------- ---------- ---------- 
seq690            ---------- ---------- ---------- ---------- ---------- 
seq691            ---------- ---------- ---------- ---------- ---------- 
seq692            ---------- ---------- ---------- ---------- ---------- 
seq693            ---------- ---------- ---------- ---------- ---------- 
seq694            ---------- ---------- ---------- ---------- ---------- 
seq695            ---------- ---------- ---------- ---------- ---------- 
seq696            ---------- ---------- ---------- ---------- ---------- 
seq697            ---------- ---------- ---------- ---------- ---------- 
seq698            ---------- ---------- ---------- ---------- ---------- 
seq699            ---------- ---------- ---------- ---------- ---------- 
seq700            ---------- ---------- ---------- ---------- ---------- 
seq701            ---------- ---------- ---------- ---------- ---------- 
seq702            ---------- ---------- ---------- ---------- ---------- 
seq703            ---------- ---------- ---------- ---------- ---------- 
seq704            ---------- ---------- ---------- ---------- ---------- 
seq705            ---------- ---------- ---------- ---------- ---------- 
seq706            ---------- ---------- ---------- ---------- ---------- 
seq707            ---------- ---------- ---------- ---------- ---------- 
seq708            ---------- ---------- ---------- ---------- ---------- 
seq709            ---------- ---------- ---------- ---------- ---------- 
seq710            ---------- ---------- ---------- ---------- ---------- 
seq711            ---------- ---------- ---------- ---------- ---------- 
seq712            ---------- ---------- ---------- ---------- ---------- 
seq713            ---------- ---------- ---------- ---------- ---------- 
seq714            ---------- ---------- ---------- ---------- ---------- 
seq715            ---------- ---------- ---------- ---------- ---------- 
seq716            ---------- ---------- ---------- ---------- ---------- 
seq717            ---------- ---------- ---------- ---------- ---------- 
seq718            ---------- ---------- ---------- ---------- ---------- 
seq719            ---------- ---------- ---------- ---------- ---------- 
seq720            ---------- ---------- ---------- ---------- ---------- 
seq721            ---------- ---------- ---------- ---------- ---------- 
seq722            ---------- ---------- ---------- ---------- ---------- 
seq723            ---------- ---------- ---------- ---------- ---------- 
seq724            ---------- ---------- ---------- ---------- ---------- 
seq725            ---------- ---------- ---------- ---------- ---------- 
seq726            ---------- ---------- ---------- ---------- ---------- 
seq727            ---------- ---------- ---------- ---------- ---------- 
seq728            ---------- ---------- ---------- ---------- ---------- 
seq729            ---------- ---------- ---------- ---------- ---------- 
seq730            ---------- ---------- ---------- ---------- ---------- 
seq731            ---------- ---------- ---------- ---------- ---------- 
seq732            ---------- ---------- ---------- ---------- ---------- 
seq733            ---------- ---------- ---------- ---------- ---------- 
seq734            ---------- ---------- ---------- ---------- ---------- 
seq735            ---------- ---------- ---------- ---------- ---------- 
seq736            ---------- ---------- ---------- ---------- ---------- 
seq737            ---------- ---------- ---------- ---------- ---------- 
seq738            ---------- ---------- ---------- ---------- ---------- 
seq739            ---------- ---------- ---------- ---------- ---------- 
seq740            ---------- ---------- ---------- ---------- ---------- 
seq741            ---------- ---------- ---------- ---------- ---------- 
seq742            ---------- ---------- ---------- ---------- ---------- 
seq743            ---------- ---------- ---------- ---------- ---------- 
seq744            ---------- ---------- ---------- ---------- ---------- 
seq745            ---------- ---------- ---------- ---------- ---------- 
seq746            ---------- ---------- ---------- ---------- ---------- 
seq747            ---------- ---------- ---------- ---------- ---------- 
seq748            ---------- ---------- ---------- ---------- ---------- 
seq749            ---------- ---------- ---------- ---------- ---------- 
seq750            ---------- ---------- ---------- ---------- ---------- 
seq751            ---------- ---------- ---------- ---------- ---------- 
seq752            ---------- ---------- ---------- ---------- ---------- 
seq753            ---------- ---------- ---------- ---------- ---------- 
seq754            ---------- ---------- ---------- ---------- ---------- 
seq755            ---------- ---------- ---------- ---------- ---------- 
seq756            ---------- ---------- ---------- ---------- ---------- 
seq757            ---------- ---------- ---------- ---------- ---------- 
seq758            ---------- ---------- ---------- ---------- ---------- 
seq759            ---------- ---------- ---------- ---------- ---------- 
seq760            ---------- ---------- ---------- ---------- ---------- 
seq761            ---------- ---------- ---------- ---------- ---------- 
seq762            ---------- ---------- ---------- ---------- ---------- 
seq763            ---------- ---------- ---------- ---------- ---------- 
seq764            ---------- ---------- ---------- ---------- ---------- 
seq765            ---------- ---------- ---------- ---------- ---------- 
seq766            ---------- ---------- ---------- ---------- ---------- 
seq767            ---------- ---------- ---------- ---------- ---------- 
seq768            ---------- ---------- ---------- ---------- ---------- 
seq769            ---------- ---------- ---------- ---------- ---------- 
seq770            ---------- ---------- ---------- ---------- ---------- 
seq771            ---------- ---------- ---------- ---------- ---------- 
seq772            ---------- ---------- ---------- ---------- ---------- 
seq773            ---------- ---------- ---------- ---------- ---------- 
seq774            ---------- ---------- ---------- ---------- ---------- 
seq775            ---------- ---------- ---------- ---------- ---------- 
seq776            ---------- ---------- ---------- ---------- ---------- 
seq777            ---------- ---------- ---------- ---------- ---------- 
seq778            ---------- ---------- ---------- ---------- ---------- 
seq779            ---------- ---------- ---------- ---------- ---------- 
seq780            ---------- ---------- ---------- ---------- ---------- 
seq781            ---------- ---------- ---------- ---------- ---------- 
seq782            ---------- ---------- ---------- ---------- ---------- 
seq783            ---------- ---------- ---------- ---------- ---------- 
seq784            ---------- ---------- ---------- ---------- ---------- 
seq785            ---------- ---------- ---------- ---------- ---------- 
seq786            ---------- ---------- ---------- ---------- ---------- 
seq787            ---------- ---------- ---------- ---------- ---------- 
seq788            ---------- ---------- ---------- ---------- ---------- 
seq789            ---------- ---------- ---------- ---------- ---------- 
seq790            ---------- ---------- ---------- ---------- ---------- 
seq791            ---------- ---------- ---------- ---------- ---------- 
seq792            ---------- ---------- ---------- ---------- ---------- 
seq793            ---------- ---------- ---------- ---------- ---------- 
seq794            ---------- ---------- ---------- ---------- ---------- 
seq795            ---------- ---------- ---------- ---------- ---------- 
seq796            ---------- ---------- ---------- ---------- ---------- 
seq797            ---------- ---------- ---------- ---------- ---------- 
seq798            ---------- ---------- ---------- ---------- ---------- 
seq799            ---------- ---------- ---------- ---------- ---------- 
seq800            ---------- ---------- ---------- ---------- ---------- 
seq801            ---------- ---------- ---------- ---------- ---------- 
seq802            ---------- ---------- ---------- ---------- ---------- 
seq803            ---------- ---------- ---------- ---------- ---------- 
seq804            ---------- ---------- ---------- ---------- ---------- 
seq805            ---------- ---------- ---------- ---------- ---------- 
seq806            ---------- ---------- ---------- ---------- ---------- 
seq807            ---------- ---------- ---------- ---------- ---------- 
seq808            ---------- ---------- ---------- ---------- ---------- 
seq809            ---------- ---------- ---------- ---------- ---------- 
seq810            ---------- ---------- ---------- ---------- ---------- 
seq811            ---------- ---------- ---------- ---------- ---------- 
seq812            ---------- ---------- ---------- ---------- ---------- 
seq813            ---------- ---------- ---------- ---------- ---------- 
seq814            ---------- ---------- ---------- ---------- ---------- 
seq815            ---------- ---------- ---------- ---------- ---------- 
seq816            ---------- ---------- ---------- ---------- ---------- 
seq817            ---------- ---------- ---------- ---------- ---------- 
seq818            ---------- ---------- ---------- ---------- ---------- 
seq1015           ---------- ---------- ---------- ---------- ---------- 
seq819            ---------- ---------- ---------- ---------- ---------- 
seq820            ---------- ---------- ---------- ---------- ---------- 
seq821            ---------- ---------- ---------- ---------- ---------- 
seq822            ---------- ---------- ---------- ---------- ---------- 
seq823            ---------- ---------- ---------- ---------- ---------- 
seq824            ---------- ---------- ---------- ---------- ---------- 
seq825            ---------- ---------- ---------- ---------- ---------- 
seq826            ---------- ---------- ---------- ---------- ---------- 
seq827            ---------- ---------- ---------- ---------- ---------- 
seq828            ---------- ---------- ---------- ---------- ---------- 
seq829            ---------- ---------- ---------- ---------- ---------- 
seq830            ---------- ---------- ---------- ---------- ---------- 
seq831            ---------- ---------- ---------- ---------- ---------- 
seq832            ---------- ---------- ---------- ---------- ---------- 
seq833            ---------- ---------- ---------- ---------- ---------- 
seq834            ---------- ---------- ---------- ---------- ---------- 
seq835            ---------- ---------- ---------- ---------- ---------- 
seq836            ---------- ---------- ---------- ---------- ---------- 
seq837            ---------- ---------- ---------- ---------- ---------- 
seq838            ---------- ---------- ---------- ---------- ---------- 
seq839            ---------- ---------- ---------- ---------- ---------- 
seq840            ---------- ---------- ---------- ---------- ---------- 
seq841            ---------- ---------- ---------- ---------- ---------- 
seq842            ---------- ---------- ---------- ---------- ---------- 
seq843            ---------- ---------- ---------- ---------- ---------- 
seq844            ---------- ---------- ---------- ---------- ---------- 
seq845            ---------- ---------- ---------- ---------- ---------- 
seq846            ---------- ---------- ---------- ---------- ---------- 
seq847            ---------- ---------- ---------- ---------- ---------- 
seq848            ---------- ---------- ---------- ---------- ---------- 
seq849            ---------- ---------- ---------- ---------- ---------- 
seq850            ---------- ---------- ---------- ---------- ---------- 
seq851            ---------- ---------- ---------- ---------- ---------- 
seq852            ---------- ---------- ---------- ---------- ---------- 
seq853            ---------- ---------- ---------- ---------- ---------- 
seq854            ---------- ---------- ---------- ---------- ---------- 
seq855            ---------- ---------- ---------- ---------- ---------- 
seq856            ---------- ---------- ---------- ---------- ---------- 
seq857            ---------- ---------- ---------- ---------- ---------- 
seq858            ---------- ---------- ---------- ---------- ---------- 
seq859            ---------- ---------- ---------- ---------- ---------- 
seq860            ---------- ---------- ---------- ---------- ---------- 
seq861            ---------- ---------- ---------- ---------- ---------- 
seq862            ---------- ---------- ---------- ---------- ---------- 
seq863            ---------- ---------- ---------- ---------- ---------- 
seq864            ---------- ---------- ---------- ---------- ---------- 
seq865            ---------- ---------- ---------- ---------- ---------- 
seq866            ---------- ---------- ---------- ---------- ---------- 
seq867            ---------- ---------- ---------- ---------- ---------- 
seq868            ---------- ---------- ---------- ---------- ---------- 
seq869            ---------- ---------- ---------- ---------- ---------- 
seq870            ---------- ---------- ---------- ---------- ---------- 
seq871            ---------- ---------- ---------- ---------- ---------- 
seq872            ---------- ---------- ---------- ---------- ---------- 
seq873            ---------- ---------- ---------- ---------- ---------- 
seq874            ---------- ---------- ---------- ---------- ---------- 
seq875            ---------- ---------- ---------- ---------- ---------- 
seq876            ---------- ---------- ---------- ---------- ---------- 
seq877            ---------- ---------- ---------- ---------- ---------- 
seq878            ---------- ---------- ---------- ---------- ---------- 
seq879            ---------- ---------- ---------- ---------- ---------- 
seq880            ---------- ---------- ---------- ---------- ---------- 
seq881            ---------- ---------- ---------- ---------- ---------- 
seq882            ---------- ---------- ---------- ---------- ---------- 
seq883            ---------- ---------- ---------- ---------- ---------- 
seq884            ---------- ---------- ---------- ---------- ---------- 
seq885            ---------- ---------- ---------- ---------- ---------- 
seq886            ---------- ---------- ---------- ---------- ---------- 
seq887            ---------- ---------- ---------- ---------- ---------- 
seq888            ---------- ---------- ---------- ---------- ---------- 
seq889            ---------- ---------- ---------- ---------- ---------- 
seq890            ---------- ---------- ---------- ---------- ---------- 
seq891            ---------- ---------- ---------- ---------- ---------- 
seq892            ---------- ---------- ---------- ---------- ---------- 
seq893            ---------- ---------- ---------- ---------- ---------- 
seq894            ---------- ---------- ---------- ---------- ---------- 
seq895            ---------- ---------- ---------- ---------- ---------- 
seq896            ---------- ---------- ---------- ---------- ---------- 
seq897            ---------- ---------- ---------- ---------- ---------- 
seq898            ---------- ---------- ---------- ---------- ---------- 
seq899            ---------- ---------- ---------- ---------- ---------- 
seq900            ---------- ---------- ---------- ---------- ---------- 
seq901            ---------- ---------- ---------- ---------- ---------- 
seq902            ---------- ---------- ---------- ---------- ---------- 
seq903            ---------- ---------- ---------- ---------- ---------- 
seq904            ---------- ---------- ---------- ---------- ---------- 
seq905            ---------- ---------- ---------- ---------- ---------- 
seq906            ---------- ---------- ---------- ---------- ---------- 
seq907            ---------- ---------- ---------- ---------- ---------- 
seq908            ---------- ---------- ---------- ---------- ---------- 
seq909            ---------- ---------- ---------- ---------- ---------- 
seq910            ---------- ---------- ---------- ---------- ---------- 
seq911            ---------- ---------- ---------- ---------- ---------- 
seq912            ---------- ---------- ---------- ---------- ---------- 
seq913            ---------- ---------- ---------- ---------- ---------- 
seq914            ---------- ---------- ---------- ---------- ---------- 
seq915            ---------- ---------- ---------- ---------- ---------- 
seq916            ---------- ---------- ---------- ---------- ---------- 
seq917            ---------- ---------- ---------- ---------- ---------- 
seq918            ---------- ---------- ---------- ---------- ---------- 
seq919            ---------- ---------- ---------- ---------- ---------- 
seq920            ---------- ---------- ---------- ---------- ---------- 
seq921            ---------- ---------- ---------- ---------- ---------- 
seq922            ---------- ---------- ---------- ---------- ---------- 
seq923            ---------- ---------- ---------- ---------- ---------- 
seq924            ---------- ---------- ---------- ---------- ---------- 
seq925            ---------- ---------- ---------- ---------- ---------- 
seq926            ---------- ---------- ---------- ---------- ---------- 
seq1215           ---------- ---------- ---------- ---------- ---------- 
seq927            ---------- ---------- ---------- ---------- ---------- 
seq1226           ---------- ---------- ---------- ---------- ---------- 
seq928            ---------- ---------- ---------- ---------- ---------- 
seq929            ---------- ---------- ---------- ---------- ---------- 
seq1178           ---------- ---------- ---------- ---------- ---------- 
seq1196           ---------- ---------- ---------- ---------- ---------- 
seq930            ---------- ---------- ---------- ---------- ---------- 
seq931            ---------- ---------- ---------- ---------- ---------- 
seq932            ---------- ---------- ---------- ---------- ---------- 
seq933            ---------- ---------- ---------- ---------- ---------- 
seq934            ---------- ---------- ---------- ---------- ---------- 
seq935            ---------- ---------- ---------- ---------- ---------- 
seq936            ---------- ---------- ---------- ---------- ---------- 
seq937            ---------- ---------- ---------- ---------- ---------- 
seq938            ---------- ---------- ---------- ---------- ---------- 
seq939            ---------- ---------- ---------- ---------- ---------- 
seq940            ---------- ---------- ---------- ---------- ---------- 
seq941            ---------- ---------- ---------- ---------- ---------- 
seq942            ---------- ---------- ---------- ---------- ---------- 
seq943            ---------- ---------- ---------- ---------- ---------- 
seq944            ---------- ---------- ---------- ---------- ---------- 
seq945            ---------- ---------- ---------- ---------- ---------- 
seq946            ---------- ---------- ---------- ---------- ---------- 
seq947            ---------- ---------- ---------- ---------- ---------- 
seq1146           ---------- ---------- ---------- ---------- ---------- 
seq1147           ---------- ---------- ---------- ---------- ---------- 
seq948            ---------- ---------- ---------- ---------- ---------- 
seq949            ---------- ---------- ---------- ---------- ---------- 
seq950            ---------- ---------- ---------- ---------- ---------- 
seq951            ---------- ---------- ---------- ---------- ---------- 
seq952            ---------- ---------- ---------- ---------- ---------- 
seq953            ---------- ---------- ---------- ---------- ---------- 
seq954            ---------- ---------- ---------- ---------- ---------- 
seq955            ---------- ---------- ---------- ---------- ---------- 
seq956            ---------- ---------- ---------- ---------- ---------- 
seq957            ---------- ---------- ---------- ---------- ---------- 
seq962            ---------- ---------- ---------- ---------- ---------- 
seq963            ---------- ---------- ---------- ---------- ---------- 
seq964            ---------- ---------- ---------- ---------- ---------- 
seq965            ---------- ---------- ---------- ---------- ---------- 
seq966            ---------- ---------- ---------- ---------- ---------- 
seq967            ---------- ---------- ---------- ---------- ---------- 
seq968            ---------- ---------- ---------- ---------- ---------- 
seq969            ---------- ---------- ---------- ---------- ---------- 
seq970            ---------- ---------- ---------- ---------- ---------- 
seq971            ---------- ---------- ---------- ---------- ---------- 
seq972            ---------- ---------- ---------- ---------- ---------- 
seq973            ---------- ---------- ---------- ---------- ---------- 
seq974            ---------- ---------- ---------- ---------- ---------- 
seq975            ---------- ---------- ---------- ---------- ---------- 
seq976            ---------- ---------- ---------- ---------- ---------- 
seq977            ---------- ---------- ---------- ---------- ---------- 
seq978            ---------- ---------- ---------- ---------- ---------- 
seq979            ---------- ---------- ---------- ---------- ---------- 
seq980            ---------- ---------- ---------- ---------- ---------- 
seq981            ---------- ---------- ---------- ---------- ---------- 
seq982            ---------- ---------- ---------- ---------- ---------- 
seq983            ---------- ---------- ---------- ---------- ---------- 
seq984            ---------- ---------- ---------- ---------- ---------- 
seq985            ---------- ---------- ---------- ---------- ---------- 
seq986            ---------- ---------- ---------- ---------- ---------- 
seq987            ---------- ---------- ---------- ---------- ---------- 
seq1165           ---------- ---------- ---------- ---------- ---------- 
seq988            ---------- ---------- ---------- ---------- ---------- 
seq990            ---------- ---------- ---------- ---------- ---------- 
seq991            ---------- ---------- ---------- ---------- ---------- 
seq989            ---------- ---------- ---------- ---------- ---------- 
seq992            ---------- ---------- ---------- ---------- ---------- 
seq1171           ---------- ---------- ---------- ---------- ---------- 
seq997            ---------- ---------- ---------- ---------- ---------- 
seq995            ---------- ---------- ---------- ---------- ---------- 
seq994            ---------- ---------- ---------- ---------- ---------- 
seq993            ---------- ---------- ---------- ---------- ---------- 
seq996            ---------- --------LQ SAKLH----- --------PA VTP------- 
seq998            ---------- ---------- ---------- ---------- ---------- 
seq999            ---------- ---------- ---------- ---------- ---------- 
seq1000           ---------- ---------- ---------- ---------- ---------- 
seq1001           ---------- ---------- ---------- ---------- ---------- 
seq1002           ---------- ---------- ---------- ---------- ---------- 
seq1003           ---------- ---------- ---------- ---------- ---------- 
seq958            ---------- ---------- ---------- ---------- ---------- 
seq959            ---------- ---------- ---------- ---------- ---------- 
seq960            ---------- ---------- ---------- ---------- ---------- 
seq1154           ---------- ---------- ---------- ---------- ---------- 
seq961            ---------- ---------- ---------- ---------- ---------- 
seq1004           ---------- ---------- ---------- ---------- ---------- 
seq1005           ---------- ---------- ---------- ---------- ---------- 
seq1006           ---------- ---------- ---------- ---------- ---------- 
seq1007           ---------- ---------- ---------- ---------- ---------- 
seq1157           ---------- ---------- ---------- ---------- ---------- 
seq1008           ---------- ---------- ---------- ---------- ---------- 
seq1045           ---------- ---------- ---------- ---------- ---------- 
seq1009           ---------- ---------- ---------- ---------- ---------- 
seq1088           ---------- ---------- ---------- ---------- ---------- 
seq1089           ---------- ---------- ---------- ---------- ---------- 
seq1077           ---------- ---------- ---------- ---------- ---------- 
seq1107           ---------- ---------- ---------- ---------- ---------- 
seq1108           ---------- ---------- ---------- ---------- ---------- 
seq1076           ---------- ---------- ---------- ---------- ---------- 
seq1087           ---------- ---------- ---------- ---------- ---------- 
seq1010           ---------- ---------- ---------- ---------- ---------- 
seq1011           ---------- ---------- ---------- ---------- ---------- 
seq1043           ---------- ---------- ---------- ---------- ---------- 
seq1097           ---------- ---------- ---------- ---------- ---------- 
seq1038           ---------- ---------L DPVYH----- ---------- ---------- 
seq1034           ---------- ---------- ---------- ---------- ---------- 
seq1012           ---------- ---------- ---------- ---------- ---------- 
seq1128           ---------- ---------- ---------- ---------- ---------- 
seq1132           ---------- ---------- ---------- ---------- ---------- 
seq1136           ---------- ---------- ---------- ---------- ---------- 
seq1127           ---------- ---------- ---------- ---------- ---------- 
seq1129           ---------- ---------- ---------- ---------- ---------- 
seq1131           ---------- ---------L DVLIK----- ------RRPD GS-------- 
seq1130           ---------- ---------- ---------- ---------- ---------- 
seq1126           ---------- ---------- ---------- ---------- ---------- 
seq1133           ---------- ---------- ---------- ---------- ---------- 
seq1056           ---------- ---------- ---------- ---------- ---------- 
seq1134           ---------- ---------- ---------- ---------- ---------- 
seq1135           ---------- ---------- ---------- ---------- ---------- 
seq1155           ---------- ---------- ---------- ---------- ---------- 
seq1153           ---------- ---------- ---------- ---------- ---------- 
seq114            ---------- ---------- ---------- ---------- ---------- 
seq115            ---------- ---------- ---------- ---------- ---------- 
seq116            ---------- ---------- ---------- ---------- ---------- 
seq117            ---------- ---------- ---------- ---------- ---------- 
seq118            ---------- ---------- ---------- ---------- ---------- 
seq119            ---------- ---------- ---------- ---------- ---------- 
seq120            ---------- ---------- ---------- ---------- ---------- 
seq121            ---------- ---------- ---------- ---------- ---------- 
seq122            ---------- ---------- ---------- ---------- ---------- 
seq123            ---------- ---------- ---------- ---------- ---------- 
seq124            ---------- ---------- ---------- ---------- ---------- 
seq125            ---------- ---------- ---------- ---------- ---------- 
seq126            ---------- ---------- ---------- ---------- ---------- 
seq127            ---------- ---------- ---------- ---------- ---------- 
seq128            ---------- ---------- ---------- ---------- ---------- 
seq129            ---------- ---------- ---------- ---------- ---------- 
seq130            ---------- ---------- ---------- ---------- ---------- 
seq131            ---------- ---------- ---------- ---------- ---------- 
seq132            ---------- ---------- ---------- ---------- ---------- 
seq133            ---------- ---------- ---------- ---------- ---------- 
seq134            ---------- ---------- ---------- ---------- ---------- 
seq135            ---------- ---------- ---------- ---------- ---------- 
seq136            ---------- ---------- ---------- ---------- ---------- 
seq137            ---------- ---------- ---------- ---------- ---------- 
seq138            ---------- --SAFQRVVR SVVQELDH-- ---SRELVPV DSLRSSTSFR 
seq139            ---------- ---------- ---------- ---------- ---------- 
seq140            ---------- ---------- ---------- ---------- ---------- 
seq141            ---------- ---------- ---------- ---------- ---------- 
seq142            ---------- ---------- ---------- ---------- ---------- 
seq143            ---------- ---------- ---------- ---------- ---------- 
seq144            ---------- ---------- ---------- ---------- ---------- 
seq145            ---------- ---------- ---------- ---------- ---------- 
seq146            ---------- ---------- ---------- ---------- ---------- 
seq147            ---------- ---------- ---------- ---------- ---------- 
seq1020           ---------- ---------- ---------- ---------- ---------- 
seq1019           ---------- ---------- ---------- ---------- ---------- 
seq148            ---------- ---------- ---------- ---------- ---------- 
seq149            ---------- ---------- ---------- ---------- ---------- 
seq150            ---------- ---------- ---------- ---------- ---------- 
seq151            ---------- ---------- ---------- ---------- ---------- 
seq152            ---------- ---------- ---------- ---------- ---------- 
seq153            ---------- ---------- ---------- ---------- ---------- 
seq154            ---------- ---------- ---------- ---------- ---------- 
seq155            ---------- ---------- ---------- ---------- ---------- 
seq156            ----S----- -PLAMARVVG KARRGCGRLA GACPGALGPA ASGLVSLSTG 
seq157            ---------- ---------- ---------- ---------- ---------- 
seq158            ---------- ---------- ---------- ---------- ---------- 
seq159            ---------- ---------- ---------- ---------- ---------- 
seq160            ---------- ---------- ---------- ---------- ---------- 
seq161            ---------- ---------- ---------- ---------- ---------- 
seq162            ---------- ---------- ---------- ---------- ---------- 
seq163            ---------- ---------- ---------- ---------- ---------- 
seq164            ---------- ---------- ---------- ---------- ---------- 
seq165            ---------- ---------- ---------- ---------- ---------- 
seq166            ---------- ---------- ---------- ---------- ---------- 
seq167            ---------- ---------- ---------- ---------- ---------- 
seq168            ---------- ---------- ---------- ---------- ---------- 
seq169            ---------- ---------- ---------- ---------- ---------- 
seq170            ---------- ---------- ---------- ---------- ---------- 
seq171            ---------- ---------- ---------- ---------- ---------- 
seq172            ---------- ---------- ---------- ---------- ---------- 
seq173            ---------- ---------- ---------- ---------- ---------- 
seq174            ---------- ---------- ---------- ---------- ---------- 
seq175            ---------- ---------- ---------- ---------- ---------- 
seq176            ---------- ---------- ---------- ---------- ---------- 
seq177            ---------- ---------- ---------- ---------- ---------- 
seq178            ---------- ---------- ---------- ---------- ---------- 
seq179            ---------- ---------- ---------- ---------- ---------- 
seq180            ---------- ---------- ---------- ---------- ---------- 
seq181            ---------- ---------- ---------- ---------- ---------- 
seq182            ---------- ---------- ---------- ---------- ---------- 
seq183            ---------- ---------- ---------- ---------- ---------- 
seq184            ---------- ---------- ---------- ---------- ---------- 
seq185            ---------- ---------- ---------- ---------- ---------- 
seq186            ---------- ---------- ---------- ---------- ---------- 
seq187            ---------- ---------- ---------- ---------- ---------- 
seq188            ---------- ---------- ---------- ---------- ---------- 
seq189            ---------- ---------- ---------- ---------- ---------- 
seq190            ---------- ---------- ---------- ---------- ---------- 
seq191            ---------- ---------- ---------- ---------- ---------- 
seq192            ---------- ---------- ---------- ---------- ---------- 
seq193            ---------- ---------- ---------- ---------- ---------- 
seq194            ---------- ---------- ---------- ---------- ---------- 
seq195            ---------- ---------- ---------- ---------- ---------- 
seq196            ---------- ---------- ---------- ---------- ---------- 
seq197            ---------- ---------- ---------- ---------- ---------- 
seq198            ---------- ---------- ---------- ---------- ---------- 
seq199            ---------- ---------- ---------- ---------- ---------- 
seq200            ---------- ---------- ---------- ---------- ---------- 
seq201            ---------- ---------- ---------- ---------- ---------- 
seq202            ---------- ---------- ---------- ---------- ---------- 
seq203            ---------- ---------- ---------- ---------- ---------- 
seq204            ---------- ---------- ---------- ---------- ---------- 
seq205            ---------- ---------- ---------- ---------- ---------- 
seq206            ----S----- ---------- ---------- ---SRKKEAA GS-------- 
seq207            ----S----- ---------- ---------- ---SRKKEAA GS-------- 
seq208            ---------- ---------- ---------- ---------- ---------- 
seq209            ---------- ---------- ---------- ---------- ---------- 
seq210            ---------- ---------- ---------- ---------- ---------- 
seq211            ---------- ---------- ---------- ---------- ---------- 
seq212            ---------- ---------- ---------- ---------- ---------- 
seq213            ---------- ---------- ---------- ---------- ---------- 
seq214            ---------- ---------- ---------- ---------- ---------- 
seq215            ---------- ---------- ---------- ---------- ---------- 
seq216            ---------- ---------- ---------- ---------- ---------- 
seq217            ---------- ---------- ---------- ---------- ---------- 
seq218            ---------- ---------- ---------- ---------- ---------- 
seq219            ---------- ---------- ---------- ---------- ---------- 
seq220            ---------- ---------- ---------- ---------- ---------- 
seq221            ---------- ---------- ---------- ---------- ---------- 
seq222            ---------- ---------- ---------- ---------- ---------- 
seq223            ---------- ---------- ---------- ---------- ---------- 
seq1031           ---------- ---------- ---------- ---------- ---------- 
seq1030           ---------- ---------- ---------- ---------- ---------- 
seq224            ---------- ---------- ---------- ---------- ---------- 
seq225            ---------- ---------- ---------- ---------- ---------- 
seq226            ---------- ---------- ---------- ---------- ---------- 
seq227            ---------- ---------- ---------- ---------- ---------- 
seq228            ---------- ---------- ---------- ---------- ---------- 
seq1013           ---------- ---------- ---------- ---------- ---------- 
seq1121           ---------- ---------- ---------- ---------- ---------- 
seq1014           ---------- ---------- ---------- ---------- ---------- 
seq1122           ---------- ---------- ---------- ---------- ---------- 
seq1118           YDAAFYNCVP DDSSCRSVVA EPVSEINHRC GK------PA GST------- 
seq1119           ---------- ---------- EP-------- ---------- ---------- 
seq1120           ---------- ---------- ---------- ---------- ---------- 
seq1125           ---------- ---------- ---------- ---------- ---------- 
seq1123           ---------- ---------- ---------- ---------- ---------- 
seq112            ---------- ---------- ---------- ---------- ---------- 
seq1029           ---------- ---------- ---------- ---------- ---------- 
seq113            ---------- ---------- ---------- ---------- ---------- 
seq1024           ---------- ---------- ---------- ---------- ---------- 
seq229            ---------- ---------- ---------- ---------- ---------- 
seq230            ---------- ---------- ---------- ---------- ---------- 
seq231            ---------- ---------- ---------- ---------- ---------- 
seq232            ---------- ---------- ---------- ---------- ---------- 
seq233            ---------- ---------- ---------- ---------- ---------- 
seq234            ---------- ---------- ---------- ---------- ---------- 
seq235            ---------- ---------- ---------- ---------- ---------- 
seq236            ---------- ---------- ---------- ---------- ---------- 
seq237            ---------- ---------- ---------- ---------- ---------- 
seq238            ---------- ---------- ---------- ---------- ---------- 
seq239            ---------- ---------- ---------- ---------- ---------- 
seq240            ---------- ---------- ---------- ---------- ---------- 
seq241            ---------- ---------- ---------- ---------- ---------- 
seq242            ---------- ---------- ---------- ---------- ---------- 
seq243            ---------- ---------- ---------- ---------- ---------- 
seq244            ---------- ---------- ---------- ---------- ---------- 
seq245            ---------- ---------- ---------- ---------- ---------- 
seq246            ---------- ---------- ---------- ---------- ---------- 
seq247            ---------- ---------- ---------- ---------- ---------- 
seq248            ---------- ---------- ---------- ---------- ---------- 
seq249            ---------- ---------- ---------- ---------- ---------- 
seq250            ---------- ---------- ---------- ---------- ---------- 
seq251            ---------- ---------- ---------- ---------- ---------- 
seq252            ---------- ---------- ---------- ---------- ---------- 
seq253            ---------- ---------- ---------- ---------- ---------- 
seq254            ---------- ---------- ---------- ---------- ---------- 
seq255            ---------- ---------- ---------- ---------- ---------- 
seq256            ---------- ---------- ---------- ---------- ---------- 
seq257            ---------- ---------- ---------- ---------- ---------- 
seq258            ---------- ---------- ---------- ---------- ---------- 
seq259            ---------- ---------- ---------- ---------- ---------- 
seq260            ---------- ---------- ---------- ---------- ---------- 
seq261            ---------- ---------- ---------- ---------- ---------- 
seq262            ---------- ---------- ---------- ---------- ---------- 
seq263            ---------- ---------- ---------- ---------- ---------- 
seq264            ---------- ---------- ---------- ---------- ---------- 
seq265            ---------- ---------- ---------- ---------- ---------- 
seq266            ---------- ---------- ---------- ---------- ---------- 
seq267            ---------- ---------- ---------- ---------- ---------- 
seq1023           ---------- ---------- ---------- ---------- ---------- 
seq1022           ---------- ---------- ---------- ---------- ---------- 
seq1021           ---------- ---------- ---------- ---------- ---------- 
seq1025           ---------- ---------- ---------- ---------- ---------- 
seq1026           ---------- ---------- ---------- ---------- ---------- 
seq268            ---------- ---------- ---------- ---------- ---------- 
seq269            ---------- ---------- ---------- ---------- ---------- 
seq270            ---------- ---------- ---------- ---------- ---------- 
seq271            ---------- ---------- ---------- ---------- ---------- 
seq272            ---------- ---------- ---------- ---------- ---------- 
seq273            ---------- ---------- ---------- ---------- ---------- 
seq274            ---------- ---------- ---------- ---------- ---------- 
seq275            ---------- ---------- ---------- ---------- ---------- 
seq276            ---------- ---------- ---------- ---------- ---------- 
seq277            ---------- ---------- ---------- ---------- ---------- 
seq278            ---------- ---------- ---------- ---------- ---------- 
seq279            ---------- ---------- ---------- ---------- ---------- 
seq280            ---------- -------VIL PP-------- GK-------- ---------- 
seq281            ---------- ---------- ---------- ---------- ---------- 
seq282            ---------- ---------- ---------- ---------- ---------- 
seq283            ---------- ---------- ---------- ---------- ---------- 
seq284            ---------- ---------- ---------- ---------- ---------- 
seq285            ---------- ---------- ---------- ---------- ---------- 
seq286            ---------- ---------- ---------- ---------- ---------- 
seq287            ---------- ---------- ---------- ---------- ---------- 
seq288            ---------- ---------- ---------- ---------- ---------- 
seq289            ---------- ---------- ---------- ---------- ---------- 
seq290            ---------- ---------- ---------- ---------- ---------- 
seq291            ---------- ---------- ---------- ---------- ---------- 
seq292            ---------- ---------- ---------- ---------- ---------- 
seq293            ---------- ---------- ---------- ---------- ---------- 
seq294            ---------- ---------- ---------- ---------- ---------- 
seq295            ---------- ---------- ---------- ---------- ---------- 
seq296            ---------- ---------- ---------- ---------- ---------- 
seq297            ---------- ---------- ---------- ---------- ---------- 
seq298            ---------- ---------- ---------- ---------- ---------- 
seq299            ---------- ---------- ---------- ---------- ---------- 
seq300            ---------- ---------- ---------- ---------- ---------- 
seq301            ---------- ---------- ---------- ---------- ---------- 
seq302            ---------- ---------- ---------- ---------- ---------- 
seq682            ---------- ---------- ---------- ---------- ---------- 
seq1174           ---------- ---------- ---------- ---------- ---------- 
seq1124           ---------- ---------- ---------- ---------- ---------- 
seq1149           ---------- ---------- ---------- ---------- ---------- 
seq111            ---------- ---------- ---------- ---------- ---------- 
seq1111           ---------- ---------- ---------- ---------- ---------- 
seq1112           ---------- ---------- ---------- ---------- ---------- 
seq1055           ---------- ---------- ---------- ---------- ---------- 
seq1139           ---------- ---------- ---------- ---------- ---------- 
seq1140           ---------- ---------- ---------- ---------- ---------- 
seq1141           ---------- ---------- ---------- ---------- ---------- 
seq1144           ---------- ---------- ---------- ---------- ---------- 
seq1160           ---------- ---------- ---------- ---------- ---------- 
seq1161           ---------- ---------- ---------- ---------- ---------- 
seq1162           ---------- ---------- ---------- ---------- ---------- 
seq1145           ---------- ---------- ---------- ---------- ---------- 
seq1164           ---------- ---------- ---------- ---------- ---------- 
seq1113           ---------- ---------- ---------- ---------- ---------- 
seq1114           ---------- ---------- ---------- ---------- ---------- 
seq1175           ---------- ---------- ---------- ---------- ---------- 
seq1179           ---------- ---------- ---------- ---------- ---------- 
seq1180           ---------- ---------- ---------- ---------- ---------- 
seq1195           ---------- ---------- ---------- ---------- ---------- 
seq1212           ---------- ---------- ---------- ---------- ---------- 
seq1213           ---------- ---------- ---------- ---------- ---------- 
seq1217           ---------- ---------- ---------- ---------- ---------- 
seq1218           ---------- ---------- ---------- ---------- ---------- 
seq1069           ---------- ---------- ---------- ---------- ---------- 
seq1116           ---------- ---------- ---------- ---------- ---------- 
seq1109           FDGR------ ---------- ---NGIRRNE GR------PC G--------- 
seq1110           ---------- ---------- ---------- ---------- ---------- 


seq1              ---------- ---------- ---------- ---------- ---------- 
seq2              ---------- ---------- ---------- ---------- ---------- 
seq370            ---------- ---------- ---------- ---------- ---------- 
seq3              ---------- ---------- ---------- ---------- ---------- 
seq371            ---------- ---------- ---------- ---------- ---------- 
seq372            ---------- ---------- ---------- ---------- ---------- 
seq373            ---------- ---------- ---------- ---------- ---------- 
seq5              ---------- ---------- ---------- ---------- ---------- 
seq374            ---------- ---------- ---------- ---------- ---------- 
seq4              ---------- ---------- ---------- ---------- ---------- 
seq375            ---------- ---------- ---------- ---------- ---------- 
seq368            ---------- ---------- ---------- ---------- ---------- 
seq369            ---------- ---------- ---------- ---------- ---------- 
seq6              ---------- ---------- ---------- ---------- ---------- 
seq377            ---------- ---------- ---------- ---------- ---------- 
seq378            ---------- ---------- ---------- ---------- ---------- 
seq376            ---------- ---------- ---------- ---------- ---------- 
seq361            ---------- ---------- ---------- ---------- ---------- 
seq362            ---------- ---------- ---------- ---------- ---------- 
seq363            ---------- ---------- ---------- ---------- ---------- 
seq364            ---------- ---------- ---------- ---------- ---------- 
seq365            ---------- ---------- ---------- ---------- ---------- 
seq366            ---------- ---------- ---------- ---------- ---------- 
seq367            ---------- ---------- ---------- ---------- ---------- 
seq382            ---------- ---------- ---------- ---------- ---------- 
seq383            ---------- ---------- ---------- ---------- ---------- 
seq384            ---------- ---------- ---------- ---------- ---------- 
seq385            ---------- ---------- ---------- ---------- ---------- 
seq386            ---------- ---------- ---------- ---------- ---------- 
seq387            ---------- ---------- ---------- ---------- ---------- 
seq381            ---------- ---------- ---------- ---------- ---------- 
seq379            ---------- ---------- ---------- ---------- ---------- 
seq380            ---------- ---------- ---------- ---------- ---------- 
seq388            ---------- ---------- ---------- ---------- ---------- 
seq389            ---------- ---------- ---------- ---------- ---------- 
seq390            ---------- ---------- ---------- ---------- ---------- 
seq391            ---------- ---------- ---------- ---------- ---------- 
seq1017           ---------- ---------- ---------- ---------- ---------- 
seq1027           ---------- ---------- ---------- ---------- ---------- 
seq392            ---------- ---------- ---------- ---------- ---------- 
seq393            ---------- ---------- ---------- ---------- ---------- 
seq394            ---------- ---------- ---------- ---------- ---------- 
seq395            ---------- ---------- ---------- ---------- ---------- 
seq396            ---------- ---------- ---------- ---------- ---------- 
seq397            ---------- ---------- ---------- ---------- ---------- 
seq7              ---------- ---------- ---------- ---------- ---------- 
seq8              ---------- ---------- ---------- ---------- ---------- 
seq9              ---------- ---------- ---------- ---------- ---------- 
seq10             ---------- ---------- ---------- ---------- ---------- 
seq11             ---------- ---------- ---------- ---------- ---------- 
seq12             ---------- ---------- ---------- ---------- ---------- 
seq13             ---------- ---------- ---------- ---------- ---------- 
seq14             ---------- ---------- ---------- ---------- ---------- 
seq15             ---------- ---------- ---------- ---------- ---------- 
seq16             ---------- ---------- ---------- ---------- ---------- 
seq17             ---------- ---------- ---------- ---------- ---------- 
seq18             ---------- ---------- ---------- ---------- ---------- 
seq19             ---------- ---------- ---------- ---------- ---------- 
seq20             ---------- ---------- ---------- ---------- ---------- 
seq21             ---------- ---------- ---------- ---------- ---------- 
seq22             ---------- ---------- ---------- ---------- ---------- 
seq23             ---------- ---------- ---------- ---------- ---------- 
seq24             ---------- ---------- ---------- ---------- ---------- 
seq25             ---------- ---------- ---------- ---------- ---------- 
seq26             ---------- ---------- ---------- ---------- ---------- 
seq27             ---------- ---------- ---------- ---------- ---------- 
seq28             ---------- ---------- ---------- ---------- ---------- 
seq29             ---------- ---------- ---------- ---------- ---------- 
seq30             ---------- ---------- ---------- ---------- ---------- 
seq31             ---------- ---------- ---------- ---------- ---------- 
seq32             ---------- ---------- ---------- ---------- ---------- 
seq33             ---------- ---------- ---------- ---------- ---------- 
seq34             ---------- ---------- ---------- ---------- ---------- 
seq35             ---------- ---------- ---------- ---------- ---------- 
seq36             ---------- ---------- ---------- ---------- ---------- 
seq37             ---------- ---------- ---------- ---------- ---------- 
seq38             ---------- ---------- ---------- ---------- ---------- 
seq39             ---------- ---------- ---------- ---------- ---------- 
seq40             ---------- ---------- ---------- ---------- ---------- 
seq41             ---------- ---------- ---------- ---------- ---------- 
seq42             ---------- ---------- ---------- ---------- ---------- 
seq43             ---------- ---------- ---------- ---------- ---------- 
seq44             ---------- ---------- ---------- ---------- ---------- 
seq45             ---------- ---------- ---------- ---------- ---------- 
seq46             ---------- ---------- ---------- ---------- ---------- 
seq47             ---------- ---------- ---------- ---------- ---------- 
seq48             ---------- ---------- ---------- ---------- ---------- 
seq49             ---------- ---------- ---------- ---------- ---------- 
seq50             ---------- ---------- ---------- ---------- ---------- 
seq51             ---------- ---------- ---------- ---------- ---------- 
seq52             ---------- ---------- ---------- ---------- ---------- 
seq53             ---------- ---------- ---------- ---------- ---------- 
seq54             ---------- ---------- ---------- ---------- ---------- 
seq55             ---------- ---------- ---------- ---------- ---------- 
seq56             ---------- ---------- ---------- ---------- ---------- 
seq57             ---------- ---------- ---------- ---------- ---------- 
seq58             ---------- ---------- ---------- ---------- ---------- 
seq59             ---------- ---------- ---------- ---------- ---------- 
seq60             ---------- ---------- ---------- ---------- ---------- 
seq1018           ---------- ---------- ---------- ---------- ---------- 
seq61             ---------- ---------- ---------- ---------- ---------- 
seq62             ---------- ---------- ---------- ---------- ---------- 
seq63             ---------- ---------- ---------- ---------- ---------- 
seq64             ---------- ---------- ---------- ---------- ---------- 
seq65             ---------- ---------- ---------- ---------- ---------- 
seq66             ---------- ---------- ---------- ---------- ---------- 
seq67             ---------- ---------- ---------- ---------- ---------- 
seq68             ---------- ---------- ---------- ---------- ---------- 
seq69             ---------- ---------- ---------- ---------- ---------- 
seq70             ---------- ---------- ---------- ---------- ---------- 
seq71             ---------- ---------- ---------- ---------- ---------- 
seq72             ---------- ---------- ---------- ---------- ---------- 
seq73             ---------- ---------- ---------- ---------- ---------- 
seq74             ---------- ---------- ---------- ---------- ---------- 
seq75             ---------- ---------- ---------- ---------- ---------- 
seq76             ---------- ---------- ---------- ---------- ---------- 
seq77             ---------- ---------- ---------- ---------- ---------- 
seq78             ---------- ---------- ---------- ---------- ---------- 
seq79             ---------- ---------- ---------- ---------- ---------- 
seq80             ---------- ---------- ---------- ---------- ---------- 
seq81             ---------- ---------- ---------- ---------- ---------- 
seq82             ---------- ---------- ---------- ---------- ---------- 
seq83             ---------- ---------- ---------- ---------- ---------- 
seq84             ---------- ---------- ---------- ---------- ---------- 
seq85             ---------- ---------- ---------- ---------- ---------- 
seq86             ---------- ---------- ---------- ---------- ---------- 
seq87             -FCL------ ---------- ---------- ---------- ---------- 
seq88             ---------- ---------- ---------- ---------- ---------- 
seq89             ---------- ---------- ---------- ---------- ---------- 
seq90             ---------- ---------- ---------- ---------- ---------- 
seq91             ---------- ---------- ---------- ---------- ---------- 
seq92             ---------- ---------- ---------- ---------- ---------- 
seq93             ---------- ---------- ---------- ---------- ---------- 
seq94             ---------- ---------- ---------- ---------- ---------- 
seq95             ---------- ---------- ---------- ---------- ---------- 
seq96             ---------- ---------- ---------- ---------- ---------- 
seq97             ---------- ---------- ---------- ---------- ---------- 
seq98             ---------- ---------- ---------- ---------- ---------- 
seq99             ---------- ---------- ---------- ---------- ---------- 
seq100            ---------- ---------- ---------- ---------- ---------- 
seq101            ---------- ---------- ---------- ---------- ---------- 
seq102            ---------- ---------- ---------- ---------- ---------- 
seq1028           ---------- ---------- ---------- ---------- ---------- 
seq103            ---------- ---------- ---------- ---------- ---------- 
seq104            ---------- ---------- ---------- ---------- ---------- 
seq105            ---------- ---------- ---------- ---------- ---------- 
seq106            ---------- ---------- ---------- ---------- ---------- 
seq107            ---------- ---------- ---------- ---------- ---------- 
seq108            ---------- ---------- ---------- ---------- ---------- 
seq109            ---------- ---------- ---------- ---------- ---------- 
seq110            ---------- ---------- ---------- ---------- ---------- 
seq1115           ---------- ---------- ---------- ---------- ---------- 
seq1036           ---------- ---------- ---------- ---------- ---------- 
seq1079           ---------- ---------- ---------- ---------- ---------- 
seq1080           ---------- ---------- ---------- ---------- ---------- 
seq1081           ---------- ---------- ---------- ---------- ---------- 
seq1090           ---------- ---------- ---------- ---------- ---------- 
seq1047           ---------- ---------- ---------- ---------- ---------- 
seq1048           ---------- ---------- ---------- ---------- ---------- 
seq1050           ---------- ---------- ---------- ---------- ---------- 
seq1068           ---------- ---------- ---------- ---------- ---------- 
seq1049           ---------- ---------- ---------- ---------- ---------- 
seq1100           ---------- ---------- ---------- ---------- ---------- 
seq1101           ---------- ---------- ---------- ---------- ---------- 
seq1102           ---------- ---------- ---------- ---------- ---------- 
seq1060           ---------- ---------- ---------- ---------- ---------- 
seq1070           ---------- ---------- ---------- ---------- ---------- 
seq1098           ---------- ---------- ---------- ---------- ---------- 
seq304            ---------- ---------- ---------- ---------- ---------- 
seq305            ---------- ---------- ---------- ---------- ---------- 
seq306            ---------- ---------- ---------- ---------- ---------- 
seq307            ---------- ---------- ---------- ---------- ---------- 
seq308            ---------- ---------- ---------- ---------- ---------- 
seq309            ---------- ---------- ---------- ---------- ---------- 
seq310            ---------- ---------- ---------- ---------- ---------- 
seq311            ---------- ---------- ---------- ---------- ---------- 
seq312            ---------- ---------- ---------- ---------- ---------- 
seq1214           ---------- ---------- ---------- ---------- ---------- 
seq313            ---------- ---------- ---------- ---------- ---------- 
seq1216           ---------- ---------- ---------- ---------- ---------- 
seq314            ---------- ---------- ---------- ---------- ---------- 
seq1177           ---------- ---------- ---------- ---------- ---------- 
seq315            ---------- ---------- ---------- ---------- ---------- 
seq1194           ---------- ---------- ---------- ---------- ---------- 
seq316            ---------- ---------- ---------- ---------- ---------- 
seq317            ---------- ---------- ---------- ---------- ---------- 
seq318            ---------- ---------- ---------- ---------- ---------- 
seq319            ---------- ---------- ---------- ---------- ---------- 
seq320            ---------- ---------- ---------- ---------- ---------- 
seq321            ---------- ---------- ---------- ---------- ---------- 
seq322            ---------- ---------- ---------- ---------- ---------- 
seq323            ---------- ---------- ---------- ---------- ---------- 
seq324            ---------- ---------- ---------- ---------- ---------- 
seq325            ---------- ---------- ---------- ---------- ---------- 
seq326            ---------- ---------- ---------- ---------- ---------- 
seq327            ---------- ---------- ---------- ---------- ---------- 
seq328            ---------- ---------- ---------- ---------- ---------- 
seq329            ---------- ---------- ---------- ---------- ---------- 
seq330            ---------- ---------- ---------- ---------- ---------- 
seq331            ---------- ---------- ---------- ---------- ---------- 
seq332            ---------- ---------- ---------- ---------- ---------- 
seq333            ---------- ---------- ---------- ---------- ---------- 
seq334            ---------- ---------- ---------- ---------- ---------- 
seq335            ---------- ---------- ---------- ---------- ---------- 
seq336            ---------- ---------- ---------- ---------- ---------- 
seq337            ---------- ---------- ---------- ---------- ---------- 
seq338            ---------- ---------- ---------- ---------- ---------- 
seq339            ---------- ---------- ---------- ---------- ---------- 
seq340            ---------- ---------- ---------- ---------- ---------- 
seq341            ---------- ---------- ---------- ---------- ---------- 
seq342            ---------- ---------- ---------- ---------- ---------- 
seq343            ---------- ---------- ---------- ---------- ---------- 
seq344            ---------- ---------- ---------- ---------- ---------- 
seq345            ---------- ---------- ---------- ---------- ---------- 
seq346            ---------- ---------- ---------- ---------- ---------- 
seq347            ---------- ---------- ---------- ---------- ---------- 
seq348            ---------- ---------- ---------- ---------- ---------- 
seq349            ---------- ---------- ---------- ---------- ---------- 
seq350            ---------- ---------- ---------- ---------- ---------- 
seq351            ---------- ---------- ---------- ---------- ---------- 
seq352            ---------- ---------- ---------- ---------- ---------- 
seq353            ---------- ---------- ---------- ---------- ---------- 
seq354            ---------- ---------- ---------- ---------- ---------- 
seq355            ---------- ---------- ---------- ---------- ---------- 
seq356            ---------- ---------- ---------- ---------- ---------- 
seq357            ---------- ---------- ---------- ---------- ---------- 
seq358            ---------- ---------- ---------- ---------- ---------- 
seq1117           ---------- ---------- ---------- ---------- ---------- 
seq303            ---------- ---------- ---------- ---------- ---------- 
seq359            ---------- ---------- ---------- ---------- ---------- 
seq360            ---------- ---------- ---------- ---------- ---------- 
seq1033           ---------- ---------- ---------- ---------- ---------- 
seq1082           ---------- ---------- ---------- ---------- ---------- 
seq1084           ---------- ---------- ---------- ---------- ---------- 
seq1083           ---------- ---------- ---------- ---------- ---------- 
seq1041           ---------- ---------- ------TFLL AAL------- ---------- 
seq1046           ---------- ---------- ---------- ---------- ---------- 
seq1057           ---------- ---------- ---------- ---------- ---------- 
seq1062           ---------- ---------- ---------- ---------- ---------- 
seq1063           ---------- ---------- ---------- ---------- ---------- 
seq1071           ---------- ---------- ---------- ---------- ---------- 
seq1059           ---------- ---------- ---------- ---------- ---------- 
seq1037           ---------- ---------- ---------- ---------- ---------- 
seq398            ---------- ---------- ---------- ---------- ---------- 
seq399            ---------- ---------- ---------- ---------- ---------- 
seq400            ---------- ---------- ---------- ---------- ---------- 
seq401            ---------- ---------- ---------- ---------- ---------- 
seq402            ---------- ---------- ---------- ---------- ---------- 
seq403            ---------- ---------- ---------- ---------- ---------- 
seq404            ---------- ---------- ---------- ---------- ---------- 
seq405            ---------- ---------- ---------- ---------- ---------- 
seq406            ---------- ---------- ---------- ---------- ---------- 
seq407            ---------- ---------- ---------- ---------- ---------- 
seq408            ---------- ---------- ---------- ---------- ---------- 
seq409            ---------- ---------- ---------- ---------- ---------- 
seq410            ---------- ---------- ---------- ---------- ---------- 
seq411            ---------- ---------- ---------- ---------- ---------- 
seq412            ---------- ---------- ---------- ---------- ---------- 
seq413            ---------- ---------- ---------- ---------- ---------- 
seq414            ---------- ---------- ---------- ---------- ---------- 
seq415            ---------- ---------- ---------- ---------- ---------- 
seq416            ---------- ---------- ---------- ---------- ---------- 
seq417            ---------- ---------- ---------- ---------- ---------- 
seq418            ---------- ---------- ---------- ---------- ---------- 
seq419            ---------- ---------- ---------- ---------- ---------- 
seq420            ---------- ---------- ---------- ---------- ---------- 
seq421            ---------- ---------- ---------- ---------- ---------- 
seq422            ---------- ---------- ---------- ---------- ---------- 
seq423            ---------- ---------- ---------- ---------- ---------- 
seq424            ---------- ---------- ---------- ---------- ---------- 
seq425            ---------- ---------- ---------- ---------- ---------- 
seq426            ---------- ---------- ---------- ---------- ---------- 
seq427            ---------- ---------- ---------- ---------- ---------- 
seq428            ---------- ---------- ---------- ---------- ---------- 
seq429            ---------- ---------- ---------- ---------- ---------- 
seq430            ---------- ---------- ---------- ---------- ---------- 
seq431            ---------- ---------- ---------- ---------- ---------- 
seq432            ---------- ---------- ---------- ---------- ---------- 
seq433            ---------- ---------- ---------- ---------- ---------- 
seq434            ---------- ---------- ---------- ---------- ---------- 
seq435            ---------- ---------- ---------- ---------- ---------- 
seq436            ---------- ---------- ---------- ---------- ---------- 
seq437            ---------- ---------- ---------- ---------- ---------- 
seq438            ---------- ---------- ---------- ---------- ---------- 
seq439            ---------- ---------- ---------- ---------- ---------- 
seq440            ---------- ---------- ---------- ---------- ---------- 
seq441            ---------- ---------- ---------- ---------- ---------- 
seq442            ---------- ---------- ---------- ---------- ---------- 
seq443            ---------- ---------- ---------- ---------- ---------- 
seq444            ---------- ---------- ---------- ---------- ---------- 
seq445            ---------- ---------- ---------- ---------- ---------- 
seq446            ---------- ---------- ---------- ---------- ---------- 
seq447            ---------- ---------- ---------- ---------- ---------- 
seq448            ---------- ---------- ---------- ---------- ---------- 
seq449            ---------- ---------- ---------- ---------- ---------- 
seq450            ---------- ---------- ---------- ---------- ---------- 
seq451            ---------- ---------- ---------- ---------- ---------- 
seq452            ---------- ---------- ---------- ---------- ---------- 
seq453            ---------- ---------- ---------- ---------- ---------- 
seq454            ---------- ---------- ---------- ---------- ---------- 
seq455            ---------- ---------- ---------- ---------- ---------- 
seq456            ---------- ---------- ---------- ---------- ---------- 
seq457            ---------- ---------- ---------- ---------- ---------- 
seq458            ---------- ---------- ---------- ---------- ---------- 
seq459            ---------- ---------- ---------- ---------- ---------- 
seq460            ---------- ---------- ---------- ---------- ---------- 
seq461            ---------- ---------- ---------- ---------- ---------- 
seq462            ---------- ---------- ---------- ---------- ---------- 
seq463            ---------- ---------- ---------- ---------- ---------- 
seq464            ---------- ---------- ---------- ---------- ---------- 
seq465            ---------- ---------- ---------- ---------- ---------- 
seq466            ---------- ---------- ---------- ---------- ---------- 
seq467            ---------- ---------- ---------- ---------- ---------- 
seq468            ---------- ---------- ---------- ---------- ---------- 
seq469            ---------- ---------- ---------- ---------- ---------- 
seq470            ---------- ---------- ---------- ---------- ---------- 
seq471            ---------- ---------- ---------- ---------- ---------- 
seq472            ---------- ---------- ---------- ---------- ---------- 
seq473            ---------- ---------- ---------- ---------- ---------- 
seq474            ---------- ---------- ---------- ---------- ---------- 
seq475            ---------- ---------- ---------- ---------- ---------- 
seq476            ---------- ---------- ---------- ---------- ---------- 
seq477            ---------- ---------- ---------- ---------- ---------- 
seq478            ---------- ---------- ---------- ---------- ---------- 
seq479            ---------- ---------- ---------- ---------- ---------- 
seq480            ---------- ---------- ---------- ---------- ---------- 
seq481            ---------- ---------- ---------- ---------- ---------- 
seq482            ---------- ---------- ---------- ---------- ---------- 
seq483            ---------- ---------- ---------- ---------- ---------- 
seq484            ---------- ---------- ---------- ---------- ---------- 
seq485            ---------- ---------- ---------- ---------- ---------- 
seq486            ---------- ---------- ---------- ---------- ---------- 
seq487            ---------- ---------- ---------- ---------- ---------- 
seq488            ---------- ---------- ---------- ---------- ---------- 
seq489            ---------- ---------- ---------- ---------- ---------- 
seq490            ---------- ---------- ---------- ---------- ---------- 
seq491            ---------- ---------- ---------- ---------- ---------- 
seq492            ---------- ---------- ---------- ---------- ---------- 
seq493            ---------- ---------- ---------- ---------- ---------- 
seq494            ---------- ---------- ---------- ---------- ---------- 
seq495            ---------- ---------- ---------- ---------- ---------- 
seq496            ---------- ---------- ---------- ---------- ---------- 
seq497            ---------- ---------- ---------- ---------- ---------- 
seq498            ---------- ---------- ---------- ---------- ---------- 
seq499            ---------- ---------- ---------- ---------- ---------- 
seq500            ---------- ---------- ---------- ---------- ---------- 
seq501            ---------- ---------- ---------- ---------- ---------- 
seq502            ---------- ---------- ---------- ---------- ---------- 
seq503            ---------- ---------- ---------- ---------- ---------- 
seq504            ---------- ---------- ---------- ---------- ---------- 
seq505            ---------- ---------- ---------- ---------- ---------- 
seq1016           ---------- ---------- ---------- ---------- ---------- 
seq506            ---------- ---------- ---------- ---------- ---------- 
seq507            ---------- ---------- ---------- ---------- ---------- 
seq508            ---------- ---------- ---------- ---------- ---------- 
seq509            ---------- ---------- ---------- ---------- ---------- 
seq510            ---------- ---------- ---------- ---------- ---------- 
seq511            ---------- ---------- ---------- ---------- ---------- 
seq512            ---------- ---------- ---------- ---------- ---------- 
seq513            ---------- ---------- ---------- ---------- ---------- 
seq514            ---------- ---------- ---------- ---------- ---------- 
seq515            ---------- ---------- ---------- ---------- ---------- 
seq1032           ---------- ---------- ---------- ---------- ---------- 
seq516            ---------- ---------- ---------- ---------- ---------- 
seq517            ---------- ---------- ---------- ---------- ---------- 
seq518            ---------- ---------- ---------- ---------- ---------- 
seq519            ---------- ---------- ---------- ---------- ---------- 
seq520            ---------- ---------- ---------- ---------- ---------- 
seq521            ---------- ---------- ---------- ---------- ---------- 
seq522            ---------- ---------- ---------- ---------- ---------- 
seq523            ---------- ---------- ---------- ---------- ---------- 
seq524            ---------- ---------- ---------- ---------- ---------- 
seq525            ---------- ---------- ---------- ---------- ---------- 
seq526            ---------- ---------- ---------- ---------- ---------- 
seq527            ---------- ---------- ---------- ---------- ---------- 
seq528            ---------- ---------- ---------- ---------- ---------- 
seq529            ---------- ---------- ---------- ---------- ---------- 
seq530            ---------- ---------- ---------- ---------- ---------- 
seq531            ---------- ---------- ---------- ---------- ---------- 
seq532            ---------- ---------- ---------- ---------- ---------- 
seq533            ---------- ---------- ---------- ---------- ---------- 
seq534            ---------- ---------- ---------- ---------- ---------- 
seq535            ---------- ---------- ---------- ---------- ---------- 
seq536            ---------- ---------- ---------- ---------- ---------- 
seq537            ---------- ---------- ---------- ---------- ---------- 
seq538            ---------- ---------- ---------- ---------- ---------- 
seq539            ---------- ---------- ---------- ---------- ---------- 
seq540            ---------- ---------- ---------- ---------- ---------- 
seq541            ---------- ---------- ---------- ---------- ---------- 
seq542            ---------- ---------- ---------- ---------- ---------- 
seq543            ---------- ---------- ---------- ---------- ---------- 
seq544            ---------- ---------- ---------- ---------- ---------- 
seq545            ---------- ---------- ---------- ---------- ---------- 
seq546            ---------- ---------- ---------- ---------- ---------- 
seq547            ---------- ---------- ---------- ---------- ---------- 
seq548            ---------- ---------- ---------- ---------- ---------- 
seq549            ---------- ---------- ---------- ---------- ---------- 
seq550            ---------- ---------- ---------- ---------- ---------- 
seq551            ---------- ---------- ---------- ---------- ---------- 
seq552            ---------- ---------- ---------- ---------- ---------- 
seq553            ---------- ---------- ---------- ---------- ---------- 
seq554            ---------- ---------- ---------- ---------- ---------- 
seq555            ---------- ---------- ---------- ---------- ---------- 
seq556            ---------- ---------- ---------- ---------- ---------- 
seq557            ---------- ---------- ---------- ---------- ---------- 
seq558            ---------- ---------- ---------- ---------- ---------- 
seq559            ---------- ---------- ---------- ---------- ---------- 
seq560            ---------- ---------- ---------- ---------- ---------- 
seq561            ---------- ---------- ---------- ---------- ---------- 
seq562            ---------- ---------- ---------- ---------- ---------- 
seq563            ---------- ---------- ---------- ---------- ---------- 
seq564            ---------- ---------- ---------- ---------- ---------- 
seq565            ---------- ---------- ---------- ---------- ---------- 
seq566            ---------- ---------- ---------- ---------- ---------- 
seq567            ---------- ---------- ---------- ---------- ---------- 
seq568            ---------- ---------- ---------- ---------- ---------- 
seq569            ---------- ---------- ---------- ---------- ---------- 
seq570            ---------- ---------- ---------- ---------- ---------- 
seq571            ---------- ---------- ---------- ---------- ---------- 
seq572            ---------- ---------- ---------- ---------- ---------- 
seq573            ---------- ---------- ---------- ---------- ---------- 
seq574            ---------- ---------- ---------- ---------- ---------- 
seq575            ---------- ---------- ---------- ---------- ---------- 
seq576            ---------- ---------- ---------- ---------- ---------- 
seq577            ---------- ---------- ---------- ---------- ---------- 
seq578            ---------- ---------- ---------- ---------- ---------- 
seq579            ---------- ---------- ---------- ---------- ---------- 
seq580            ---------- ---------- ---------- ---------- ---------- 
seq581            ---------- ---------- ---------- ---------- ---------- 
seq582            ---------- ---------- ---------- ---------- ---------- 
seq583            ---------- ---------- ---------- ---------- ---------- 
seq584            ---------- ---------- ---------- ---------- ---------- 
seq585            ---------- ---------- ---------- ---------- ---------- 
seq586            ---------- ---------- ---------- ---------- ---------- 
seq587            ---------- ---------- ---------- ---------- ---------- 
seq588            ---------- ---------- ---------- ---------- ---------- 
seq589            ---------- ---------- ---------- ---------- ---------- 
seq590            ---------- ---------- ---------- ---------- ---------- 
seq591            ---------- ---------- ---------- ---------- ---------- 
seq1204           ---------- ---------- ---------- ---------- ---------- 
seq1205           ---------- ---------- ---------- ---------- ---------- 
seq1206           ---------- ---------- ---------- ---------- ---------- 
seq1207           ---------- ---------- ---------- ---------- ---------- 
seq1208           ---------- ---------- ---------- ---------- ---------- 
seq1209           ---------- ---------- ---------- ---------- ---------- 
seq1210           ---------- ---------- ---------- ---------- ---------- 
seq1211           ---------- ---------- ---------- ---------- ---------- 
seq592            ---------- ---------- ---------- ---------- ---------- 
seq1219           ---------- ---------- ---------- ---------- ---------- 
seq1220           ---------- ---------- ---------- ---------- ---------- 
seq1221           ---------- ---------- ---------- ---------- ---------- 
seq1222           ---------- ---------- ---------- ---------- ---------- 
seq1223           ---------- ---------- ---------- ---------- ---------- 
seq1224           ---------- ---------- ---------- ---------- ---------- 
seq1225           ---------- ---------- ---------- ---------- ---------- 
seq593            ---------- ---------- ---------- ---------- ---------- 
seq1176           ---------- ---------- ---------- ---------- ---------- 
seq1181           ---------- ---------- ---------- ---------- ---------- 
seq1182           ---------- ---------- ---------- ---------- ---------- 
seq1183           ---------- ---------- ---------- ---------- ---------- 
seq1184           ---------- ---------- ---------- ---------- ---------- 
seq1185           ---------- ---------- ---------- ---------- ---------- 
seq1186           ---------- ---------- ---------- ---------- ---------- 
seq1187           ---------- ---------- ---------- ---------- ---------- 
seq1188           ---------- ---------- ---------- ---------- ---------- 
seq1193           ---------- ---------- ---------- ---------- ---------- 
seq1189           ---------- ---------- ---------- ---------- ---------- 
seq1192           ---------- ---------- ---------- ---------- ---------- 
seq1190           ---------- ---------- ---------- ---------- ---------- 
seq1191           ---------- ---------- ---------- ---------- ---------- 
seq1202           ---------- ---------- ---------- ---------- ---------- 
seq594            ---------- ---------- ---------- ---------- ---------- 
seq1197           ---------- ---------- ---------- ---------- ---------- 
seq1198           ---------- ---------- ---------- ---------- ---------- 
seq1199           ---------- ---------- ---------- ---------- ---------- 
seq1200           ---------- ---------- ---------- ---------- ---------- 
seq1201           ---------- ---------- ---------- ---------- ---------- 
seq1203           ---------- ---------- ---------- ---------- ---------- 
seq595            ---------- ---------- ---------- ---------- ---------- 
seq596            ---------- ---------- ---------- ---------- ---------- 
seq597            ---------- ---------- ---------- ---------- ---------- 
seq598            ---------- ---------- ---------- ---------- ---------- 
seq599            ---------- ---------- ---------- ---------- ---------- 
seq600            ---------- ---------- ---------- ---------- ---------- 
seq601            ---------- ---------- ---------- ---------- ---------- 
seq602            ---------- ---------- ---------- ---------- ---------- 
seq603            ---------- ---------- ---------- ---------- ---------- 
seq604            ---------- ---------- ---------- ---------- ---------- 
seq605            ---------- ---------- ---------- ---------- ---------- 
seq606            ---------- ---------- ---------- ---------- ---------- 
seq607            ---------- ---------- ---------- ---------- ---------- 
seq608            ---------- ---------- ---------- ---------- ---------- 
seq609            ---------- ---------- ---------- ---------- ---------- 
seq610            ---------- ---------- ---------- ---------- ---------- 
seq611            ---------- ---------- ---------- ---------- ---------- 
seq612            ---------- ---------- ---------- ---------- ---------- 
seq613            ---------- ---------- ---------- ---------- ---------- 
seq614            ---------- ---------- ---------- ---------- ---------- 
seq615            ---------- ---------- ---------- ---------- ---------- 
seq616            ---------- ---------- ---------- ---------- ---------- 
seq1042           ---------- ---------- ---------- ---------- ---------- 
seq1044           ---------- ---------- ---------- ---------- ---------- 
seq617            ---------- ---------- ---------- ---------- ---------- 
seq1058           ---------- ---------- ---------- ---------- ---------- 
seq1061           ---------- ---------- ---------- ---------- ---------- 
seq1051           ---------- ---------- ---------- ---------- ---------- 
seq1066           ---------- ---------- ---------- ---------- ---------- 
seq1091           ---------- ---------- ---------- ---------- ---------- 
seq1093           ---------- ---------- ---------- ---------- ---------- 
seq1096           ---------- ---------- ---------- ---------- ---------- 
seq1094           ---------- ---------- ---------- ---------- ---------- 
seq1092           ---------- ---------- ---------- ---------- ---------- 
seq1095           ---------- ---------- ---------- ---------- ---------- 
seq1099           ---------- ---------- ---------- ---------- ---------- 
seq1103           ---------- ---------- ---------- ---------- ---------- 
seq1105           ---------- ---------- ---------- ---------- ---------- 
seq1064           ---------- ---------- ---------- ---------- ---------- 
seq1067           ---------- ---------- ---------- ---------- ---------- 
seq1053           ---------- ---------- ---------- ---------- ---------- 
seq1054           ---------- ---------- ---------- ---------- ---------- 
seq1072           ---------- ---------- ---------- ---------- ---------- 
seq1074           ---------- ---------- ---------- ---------- ---------- 
seq1073           ---------- ---------- ---------- ---------- ---------- 
seq618            ---------- ---------- ---------- ---------- ---------- 
seq1078           ---------- ---------- ---------- ---------- ---------- 
seq1086           ---------- ---------- ---------- ---------- ---------- 
seq1039           ---------- ---------- ---------- ---------- ---------- 
seq1035           ---------- ---------- ---------- ---------- ---------- 
seq1040           ---------- ---------- ---------- ---------- ---------- 
seq1106           ---------- ---------- ---------- ---------- ---------- 
seq1085           ---------- ---------- ---------- ---------- ---------- 
seq1104           ---------- ---------- ---------- ---------- ---------- 
seq1075           ---------- ---------- ---------- ---------- ---------- 
seq1065           ---------- ---------- ---------- ---------- ---------- 
seq1052           ---------- ---------- ---------- ---------- ---------- 
seq680            ---------- ---------- ---------- ---------- ---------- 
seq619            ---------- ---------- ---------- ---------- ---------- 
seq620            ---------- ---------- ---------- ---------- ---------- 
seq621            ---------- ---------- ---------- ---------- ---------- 
seq622            ---------- ---------- ---------- ---------- ---------- 
seq623            ---------- ---------- ---------- ---------- ---------- 
seq624            ---------- ---------- ---------- ---------- ---------- 
seq625            ---------- ---------- ---------- ---------- ---------- 
seq626            ---------- ---------- ---------- ---------- ---------- 
seq627            ---------- ---------- ---------- ---------- ---------- 
seq628            ---------- ---------- ---------- ---------- ---------- 
seq629            ---------- ---------- ---------- ---------- ---------- 
seq630            ---------- ---------- ---------- ---------- ---------- 
seq631            ---------- ---------- ---------- ---------- ---------- 
seq632            ---------- ---------- ---------- ---------- ---------- 
seq1167           ---------- ---------- ---------- ---------- ---------- 
seq633            ---------- ---------- ---------- ---------- ---------- 
seq634            ---------- ---------- ---------- ---------- ---------- 
seq635            ---------- ---------- ---------- ---------- ---------- 
seq636            ---------- ---------- ---------- ---------- ---------- 
seq637            ---------- ---------- ---------- ---------- ---------- 
seq638            ---------- ---------- ---------- ---------- ---------- 
seq639            ---------- ---------- ---------- ---------- ---------- 
seq640            ---------- ---------- ---------- ---------- ---------- 
seq1172           ---------- ---------- ---------- ---------- ---------- 
seq1173           ---------- ---------- ---------- ---------- ---------- 
seq641            ---------- ---------- ---------- ---------- ---------- 
seq642            ---------- ---------- ---------- ---------- ---------- 
seq643            ---------- ---------- ---------- ---------- ---------- 
seq644            ---------- ---------- ---------- ---------- ---------- 
seq1138           ---------- ---------- ---------- ---------- ---------- 
seq645            ---------- ---------- ---------- ---------- ---------- 
seq646            ---------- ---------- ---------- ---------- ---------- 
seq647            ---------- ---------- ---------- ---------- ---------- 
seq648            ---------- ---------- ---------- ---------- ---------- 
seq649            ---------- ---------- ---------- ---------- ---------- 
seq650            ---------- ---------- ---------- ---------- ---------- 
seq653            ---------- ---------- ---------- ---------- ---------- 
seq1159           ---------- ---------- ---------- ---------- ---------- 
seq654            ---------- ---------- ---------- ---------- ---------- 
seq655            ---------- ---------- ---------- ---------- ---------- 
seq656            ---------- ---------- ---------- ---------- ---------- 
seq657            ---------- ---------- ---------- ---------- ---------- 
seq658            ---------- ---------- ---------- ---------- ---------- 
seq659            ---------- ---------- ---------- ---------- ---------- 
seq660            ---------- ---------- ---------- ---------- ---------- 
seq661            ---------- ---------- ---------- ---------- ---------- 
seq652            ---------- ---------- ---------- ---------- ---------- 
seq651            ---------- ---------- ---------- ---------- ---------- 
seq662            ---------- ---------- ---------- ---------- ---------- 
seq663            ---------- ---------- ---------- ---------- ---------- 
seq1142           ---------- ---------- ---------- ---------- ---------- 
seq1169           ---------- ---------- ---------- ---------- ---------- 
seq664            ---------- ---------- ---------- ---------- ---------- 
seq1158           ---------- ---------- ---------- ---------- ---------- 
seq665            ---------- ---------- ---------- ---------- ---------- 
seq1156           ---------- ---------- ---------- ---------- ---------- 
seq666            ---------- ---------- ---------- ---------- ---------- 
seq667            ---------- ---------- ---------- ---------- ---------- 
seq668            ---------- ---------- ---------- ---------- ---------- 
seq677            ---------- ---------- ---------- ---------- ---------- 
seq678            ---------- ---------- ---------- ---------- ---------- 
seq1152           ---------- ---------- ---------- ---------- ---------- 
seq1151           ---------- ---------- ---------- ---------- ---------- 
seq1137           ---------- ---------- ---------- ---------- ---------- 
seq1143           ---------- ---------- ---------- ---------- ---------- 
seq1166           ---------- ---------- ---------- ---------- ---------- 
seq1170           ---------- ---------- ---------- ---------- ---------- 
seq1168           ---------- ---------- ---------- ---------- ---------- 
seq1163           ---------- ---------- ---------- ---------- ---------- 
seq676            ---------- ---------- ---------- ---------- ---------- 
seq669            ---------- ---------- ---------- ---------- ---------- 
seq670            ---------- ---------- ---------- ---------- ---------- 
seq671            ---------- ---------- ---------- ---------- ---------- 
seq672            ---------- ---------- ---------- ---------- ---------- 
seq673            ---------- ---------- ---------- ---------- ---------- 
seq674            ---------- ---------- ---------- ---------- ---------- 
seq675            ---------- ---------- ---------- ---------- ---------- 
seq1150           ---------- ---------- ---------- ---------- ---------- 
seq679            ---------- ---------- ---------- ---------- ---------- 
seq1148           ---------- ---------- ---------- ---------- ---------- 
seq681            ---------- ---------- ---------- ---------- ---------- 
seq683            ---------- ---------- ---------- ---------- ---------- 
seq684            ---------- ---------- ---------- ---------- ---------- 
seq685            ---------- ---------- ---------- ---------- ---------- 
seq686            ---------- ---------- ---------- ---------- ---------- 
seq687            ---------- ---------- ---------- ---------- ---------- 
seq688            ---------- ---------- ---------- ---------- ---------- 
seq689            ---------- ---------- ---------- ---------- ---------- 
seq690            ---------- ---------- ---------- ---------- ---------- 
seq691            ---------- ---------- ---------- ---------- ---------- 
seq692            ---------- ---------- ---------- ---------- ---------- 
seq693            ---------- ---------- ---------- ---------- ---------- 
seq694            ---------- ---------- ---------- ---------- ---------- 
seq695            ---------- ---------- ---------- ---------- ---------- 
seq696            ---------- ---------- ---------- ---------- ---------- 
seq697            ---------- ---------- ---------- ---------- ---------- 
seq698            ---------- ---------- ---------- ---------- ---------- 
seq699            ---------- ---------- ---------- ---------- ---------- 
seq700            ---------- ---------- ---------- ---------- ---------- 
seq701            ---------- ---------- ---------- ---------- ---------- 
seq702            ---------- ---------- ---------- ---------- ---------- 
seq703            ---------- ---------- ---------- ---------- ---------- 
seq704            ---------- ---------- ---------- ---------- ---------- 
seq705            ---------- ---------- ---------- ---------- ---------- 
seq706            ---------- ---------- ---------- ---------- ---------- 
seq707            ---------- ---------- ---------- ---------- ---------- 
seq708            ---------- ---------- ---------- ---------- ---------- 
seq709            ---------- ---------- ---------- ---------- ---------- 
seq710            ---------- ---------- ---------- ---------- ---------- 
seq711            ---------- ---------- ---------- ---------- ---------- 
seq712            ---------- ---------- ---------- ---------- ---------- 
seq713            ---------- ---------- ---------- ---------- ---------- 
seq714            ---------- ---------- ---------- ---------- ---------- 
seq715            ---------- ---------- ---------- ---------- ---------- 
seq716            ---------- ---------- ---------- ---------- ---------- 
seq717            ---------- ---------- ---------- ---------- ---------- 
seq718            ---------- ---------- ---------- ---------- ---------- 
seq719            ---------- ---------- ---------- ---------- ---------- 
seq720            ---------- ---------- ---------- ---------- ---------- 
seq721            ---------- ---------- ---------- ---------- ---------- 
seq722            ---------- ---------- ---------- ---------- ---------- 
seq723            ---------- ---------- ---------- ---------- ---------- 
seq724            ---------- ---------- ---------- ---------- ---------- 
seq725            ---------- ---------- ---------- ---------- ---------- 
seq726            ---------- ---------- ---------- ---------- ---------- 
seq727            ---------- ---------- ---------- ---------- ---------- 
seq728            ---------- ---------- ---------- ---------- ---------- 
seq729            ---------- ---------- ---------- ---------- ---------- 
seq730            ---------- ---------- ---------- ---------- ---------- 
seq731            ---------- ---------- ---------- ---------- ---------- 
seq732            ---------- ---------- ---------- ---------- ---------- 
seq733            ---------- ---------- ---------- ---------- ---------- 
seq734            ---------- ---------- ---------- ---------- ---------- 
seq735            ---------- ---------- ---------- ---------- ---------- 
seq736            ---------- ---------- ---------- ---------- ---------- 
seq737            ---------- ---------- ---------- ---------- ---------- 
seq738            ---------- ---------- ---------- ---------- ---------- 
seq739            ---------- ---------- ---------- ---------- ---------- 
seq740            ---------- ---------- ---------- ---------- ---------- 
seq741            ---------- ---------- ---------- ---------- ---------- 
seq742            ---------- ---------- ---------- ---------- ---------- 
seq743            ---------- ---------- ---------- ---------- ---------- 
seq744            ---------- ---------- ---------- ---------- ---------- 
seq745            ---------- ---------- ---------- ---------- ---------- 
seq746            ---------- ---------- ---------- ---------- ---------- 
seq747            ---------- ---------- ---------- ---------- ---------- 
seq748            ---------- ---------- ---------- ---------- ---------- 
seq749            ---------- ---------- ---------- ---------- ---------- 
seq750            ---------- ---------- ---------- ---------- ---------- 
seq751            ---------- ---------- ---------- ---------- ---------- 
seq752            ---------- ---------- ---------- ---------- ---------- 
seq753            ---------- ---------- ---------- ---------- ---------- 
seq754            ---------- ---------- ---------- ---------- ---------- 
seq755            ---------- ---------- ---------- ---------- ---------- 
seq756            ---------- ---------- ---------- ---------- ---------- 
seq757            ---------- ---------- ---------- ---------- ---------- 
seq758            ---------- ---------- ---------- ---------- ---------- 
seq759            ---------- ---------- ---------- ---------- ---------- 
seq760            ---------- ---------- ---------- ---------- ---------- 
seq761            ---------- ---------- ---------- ---------- ---------- 
seq762            ---------- ---------- ---------- ---------- ---------- 
seq763            ---------- ---------- ---------- ---------- ---------- 
seq764            ---------- ---------- ---------- ---------- ---------- 
seq765            ---------- ---------- ---------- ---------- ---------- 
seq766            ---------- ---------- ---------- ---------- ---------- 
seq767            ---------- ---------- ---------- ---------- ---------- 
seq768            ---------- ---------- ---------- ---------- ---------- 
seq769            ---------- ---------- ---------- ---------- ---------- 
seq770            ---------- ---------- ---------- ---------- ---------- 
seq771            ---------- ---------- ---------- ---------- ---------- 
seq772            ---------- ---------- ---------- ---------- ---------- 
seq773            ---------- ---------- ---------- ---------- ---------- 
seq774            ---------- ---------- ---------- ---------- ---------- 
seq775            ---------- ---------- ---------- ---------- ---------- 
seq776            ---------- ---------- ---------- ---------- ---------- 
seq777            ---------- ---------- ---------- ---------- ---------- 
seq778            ---------- ---------- ---------- ---------- ---------- 
seq779            ---------- ---------- ---------- ---------- ---------- 
seq780            ---------- ---------- ---------- ---------- ---------- 
seq781            ---------- ---------- ---------- ---------- ---------- 
seq782            ---------- ---------- ---------- ---------- ---------- 
seq783            ---------- ---------- ---------- ---------- ---------- 
seq784            ---------- ---------- ---------- ---------- ---------- 
seq785            ---------- ---------- ---------- ---------- ---------- 
seq786            ---------- ---------- ---------- ---------- ---------- 
seq787            ---------- ---------- ---------- ---------- ---------- 
seq788            ---------- ---------- ---------- ---------- ---------- 
seq789            ---------- ---------- ---------- ---------- ---------- 
seq790            ---------- ---------- ---------- ---------- ---------- 
seq791            ---------- ---------- ---------- ---------- ---------- 
seq792            ---------- ---------- ---------- ---------- ---------- 
seq793            ---------- ---------- ---------- ---------- ---------- 
seq794            ---------- ---------- ---------- ---------- ---------- 
seq795            ---------- ---------- ---------- ---------- ---------- 
seq796            ---------- ---------- ---------- ---------- ---------- 
seq797            ---------- ---------- ---------- ---------- ---------- 
seq798            ---------- ---------- ---------- ---------- ---------- 
seq799            ---------- ---------- ---------- ---------- ---------- 
seq800            ---------- ---------- ---------- ---------- ---------- 
seq801            ---------- ---------- ---------- ---------- ---------- 
seq802            ---------- ---------- ---------- ---------- ---------- 
seq803            ---------- ---------- ---------- ---------- ---------- 
seq804            ---------- ---------- ---------- ---------- ---------- 
seq805            ---------- ---------- ---------- ---------- ---------- 
seq806            ---------- ---------- ---------- ---------- ---------- 
seq807            ---------- ---------- ---------- ---------- ---------- 
seq808            ---------- ---------- ---------- ---------- ---------- 
seq809            ---------- ---------- ---------- ---------- ---------- 
seq810            ---------- ---------- ---------- ---------- ---------- 
seq811            ---------- ---------- ---------- ---------- ---------- 
seq812            ---------- ---------- ---------- ---------- ---------- 
seq813            ---------- ---------- ---------- ---------- ---------- 
seq814            ---------- ---------- ---------- ---------- ---------- 
seq815            ---------- ---------- ---------- ---------- ---------- 
seq816            ---------- ---------- ---------- ---------- ---------- 
seq817            ---------- ---------- ---------- ---------- ---------- 
seq818            ---------- ---------- ---------- ---------- ---------- 
seq1015           ---------- ---------- ---------- ---------- ---------- 
seq819            ---------- ---------- ---------- ---------- ---------- 
seq820            ---------- ---------- ---------- ---------- ---------- 
seq821            ---------- ---------- ---------- ---------- ---------- 
seq822            ---------- ---------- ---------- ---------- ---------- 
seq823            ---------- ---------- ---------- ---------- ---------- 
seq824            ---------- ---------- ---------- ---------- ---------- 
seq825            ---------- ---------- ---------- ---------- ---------- 
seq826            ---------- ---------- ---------- ---------- ---------- 
seq827            ---------- ---------- ---------- ---------- ---------- 
seq828            ---------- ---------- ---------- ---------- ---------- 
seq829            ---------- ---------- ---------- ---------- ---------- 
seq830            ---------- ---------- ---------- ---------- ---------- 
seq831            ---------- ---------- ---------- ---------- ---------- 
seq832            ---------- ---------- ---------- ---------- ---------- 
seq833            ---------- ---------- ---------- ---------- ---------- 
seq834            ---------- ---------- ---------- ---------- ---------- 
seq835            ---------- ---------- ---------- ---------- ---------- 
seq836            ---------- ---------- ---------- ---------- ---------- 
seq837            ---------- ---------- ---------- ---------- ---------- 
seq838            ---------- ---------- ---------- ---------- ---------- 
seq839            ---------- ---------- ---------- ---------- ---------- 
seq840            ---------- ---------- ---------- ---------- ---------- 
seq841            ---------- ---------- ---------- ---------- ---------- 
seq842            ---------- ---------- ---------- ---------- ---------- 
seq843            ---------- ---------- ---------- ---------- ---------- 
seq844            ---------- ---------- ---------- ---------- ---------- 
seq845            ---------- ---------- ---------- ---------- ---------- 
seq846            ---------- ---------- ---------- ---------- ---------- 
seq847            ---------- ---------- ---------- ---------- ---------- 
seq848            ---------- ---------- ---------- ---------- ---------- 
seq849            ---------- ---------- ---------- ---------- ---------- 
seq850            ---------- ---------- ---------- ---------- ---------- 
seq851            ---------- ---------- ---------- ---------- ---------- 
seq852            ---------- ---------- ---------- ---------- ---------- 
seq853            ---------- ---------- ---------- ---------- ---------- 
seq854            ---------- ---------- ---------- ---------- ---------- 
seq855            ---------- ---------- ---------- ---------- ---------- 
seq856            ---------- ---------- ---------- ---------- ---------- 
seq857            ---------- ---------- ---------- ---------- ---------- 
seq858            ---------- ---------- ---------- ---------- ---------- 
seq859            ---------- ---------- ---------- ---------- ---------- 
seq860            ---------- ---------- ---------- ---------- ---------- 
seq861            ---------- ---------- ---------- ---------- ---------- 
seq862            ---------- ---------- ---------- ---------- ---------- 
seq863            ---------- ---------- ---------- ---------- ---------- 
seq864            ---------- ---------- ---------- ---------- ---------- 
seq865            ---------- ---------- ---------- ---------- ---------- 
seq866            ---------- ---------- ---------- ---------- ---------- 
seq867            ---------- ---------- ---------- ---------- ---------- 
seq868            ---------- ---------- ---------- ---------- ---------- 
seq869            ---------- ---------- ---------- ---------- ---------- 
seq870            ---------- ---------- ---------- ---------- ---------- 
seq871            ---------- ---------- ---------- ---------- ---------- 
seq872            ---------- ---------- ---------- ---------- ---------- 
seq873            ---------- ---------- ---------- ---------- ---------- 
seq874            ---------- ---------- ---------- ---------- ---------- 
seq875            ---------- ---------- ---------- ---------- ---------- 
seq876            ---------- ---------- ---------- ---------- ---------- 
seq877            ---------- ---------- ---------- ---------- ---------- 
seq878            ---------- ---------- ---------- ---------- ---------- 
seq879            ---------- ---------- ---------- ---------- ---------- 
seq880            ---------- ---------- ---------- ---------- ---------- 
seq881            ---------- ---------- ---------- ---------- ---------- 
seq882            ---------- ---------- ---------- ---------- ---------- 
seq883            ---------- ---------- ---------- ---------- ---------- 
seq884            ---------- ---------- ---------- ---------- ---------- 
seq885            ---------- ---------- ---------- ---------- ---------- 
seq886            ---------- ---------- ---------- ---------- ---------- 
seq887            ---------- ---------- ---------- ---------- ---------- 
seq888            ---------- ---------- ---------- ---------- ---------- 
seq889            ---------- ---------- ---------- ---------- ---------- 
seq890            ---------- ---------- ---------- ---------- ---------- 
seq891            ---------- ---------- ---------- ---------- ---------- 
seq892            ---------- ---------- ---------- ---------- ---------- 
seq893            ---------- ---------- ---------- ---------- ---------- 
seq894            ---------- ---------- ---------- ---------- ---------- 
seq895            ---------- ---------- ---------- ---------- ---------- 
seq896            ---------- ---------- ---------- ---------- ---------- 
seq897            ---------- ---------- ---------- ---------- ---------- 
seq898            ---------- ---------- ---------- ---------- ---------- 
seq899            ---------- ---------- ---------- ---------- ---------- 
seq900            ---------- ---------- ---------- ---------- ---------- 
seq901            ---------- ---------- ---------- ---------- ---------- 
seq902            ---------- ---------- ---------- ---------- ---------- 
seq903            ---------- ---------- ---------- ---------- ---------- 
seq904            ---------- ---------- ---------- ---------- ---------- 
seq905            ---------- ---------- ---------- ---------- ---------- 
seq906            ---------- ---------- ---------- ---------- ---------- 
seq907            ---------- ---------- ---------- ---------- ---------- 
seq908            ---------- ---------- ---------- ---------- ---------- 
seq909            ---------- ---------- ---------- ---------- ---------- 
seq910            ---------- ---------- ---------- ---------- ---------- 
seq911            ---------- ---------- ---------- ---------- ---------- 
seq912            ---------- ---------- ---------- ---------- ---------- 
seq913            ---------- ---------- ---------- ---------- ---------- 
seq914            ---------- ---------- ---------- ---------- ---------- 
seq915            ---------- ---------- ---------- ---------- ---------- 
seq916            ---------- ---------- ---------- ---------- ---------- 
seq917            ---------- ---------- ---------- ---------- ---------- 
seq918            ---------- ---------- ---------- ---------- ---------- 
seq919            ---------- ---------- ---------- ---------- ---------- 
seq920            ---------- ---------- ---------- ---------- ---------- 
seq921            ---------- ---------- ---------- ---------- ---------- 
seq922            ---------- ---------- ---------- ---------- ---------- 
seq923            ---------- ---------- ---------- ---------- ---------- 
seq924            ---------- ---------- ---------- ---------- ---------- 
seq925            ---------- ---------- ---------- ---------- ---------- 
seq926            ---------- ---------- ---------- ---------- ---------- 
seq1215           ---------- ---------- ---------- ---------- ---------- 
seq927            ---------- ---------- ---------- ---------- ---------- 
seq1226           ---------- ---------- ---------- ---------- ---------- 
seq928            ---------- ---------- ---------- ---------- ---------- 
seq929            ---------- ---------- ---------- ---------- ---------- 
seq1178           ---------- ---------- ---------- ---------- ---------- 
seq1196           ---------- ---------- ---------- ---------- ---------- 
seq930            ---------- ---------- ---------- ---------- ---------- 
seq931            ---------- ---------- ---------- ---------- ---------- 
seq932            ---------- ---------- ---------- ---------- ---------- 
seq933            ---------- ---------- ---------- ---------- ---------- 
seq934            ---------- ---------- ---------- ---------- ---------- 
seq935            ---------- ---------- ---------- ---------- ---------- 
seq936            ---------- ---------- ---------- ---------- ---------- 
seq937            ---------- ---------- ---------- ---------- ---------- 
seq938            ---------- ---------- ---------- ---------- ---------- 
seq939            ---------- ---------- ---------- ---------- ---------- 
seq940            ---------- ---------- ---------- ---------- ---------- 
seq941            ---------- ---------- ---------- ---------- ---------- 
seq942            ---------- ---------- ---------- ---------- ---------- 
seq943            ---------- ---------- ---------- ---------- ---------- 
seq944            ---------- ---------- ---------- ---------- ---------- 
seq945            ---------- ---------- ---------- ---------- ---------- 
seq946            ---------- ---------- ---------- ---------- ---------- 
seq947            ---------- ---------- ---------- ---------- ---------- 
seq1146           ---------- ---------- ---------- ---------- ---------- 
seq1147           ---------- ---------- ---------- ---------- ---------- 
seq948            ---------- ---------- ---------- ---------- ---------- 
seq949            ---------- ---------- ---------- ---------- ---------- 
seq950            ---------- ---------- ---------- ---------- ---------- 
seq951            ---------- ---------- ---------- ---------- ---------- 
seq952            ---------- ---------- ---------- ---------- ---------- 
seq953            ---------- ---------- ---------- ---------- ---------- 
seq954            ---------- ---------- ---------- ---------- ---------- 
seq955            ---------- ---------- ---------- ---------- ---------- 
seq956            ---------- ---------- ---------- ---------- ---------- 
seq957            ---------- ---------- ---------- ---------- ---------- 
seq962            ---------- ---------- ---------- ---------- ---------- 
seq963            ---------- ---------- ---------- ---------- ---------- 
seq964            ---------- ---------- ---------- ---------- ---------- 
seq965            ---------- ---------- ---------- ---------- ---------- 
seq966            ---------- ---------- ---------- ---------- ---------- 
seq967            ---------- ---------- ---------- ---------- ---------- 
seq968            ---------- ---------- ---------- ---------- ---------- 
seq969            ---------- ---------- ---------- ---------- ---------- 
seq970            ---------- ---------- ---------- ---------- ---------- 
seq971            ---------- ---------- ---------- ---------- ---------- 
seq972            ---------- ---------- ---------- ---------- ---------- 
seq973            ---------- ---------- ---------- ---------- ---------- 
seq974            ---------- ---------- ---------- ---------- ---------- 
seq975            ---------- ---------- ---------- ---------- ---------- 
seq976            ---------- ---------- ---------- ---------- ---------- 
seq977            ---------- ---------- ---------- ---------- ---------- 
seq978            ---------- ---------- ---------- ---------- ---------- 
seq979            ---------- ---------- ---------- ---------- ---------- 
seq980            ---------- ---------- ---------- ---------- ---------- 
seq981            ---------- ---------- ---------- ---------- ---------- 
seq982            ---------- ---------- ---------- ---------- ---------- 
seq983            ---------- ---------- ---------- ---------- ---------- 
seq984            ---------- ---------- ---------- ---------- ---------- 
seq985            ---------- ---------- ---------- ---------- ---------- 
seq986            ---------- ---------- ---------- ---------- ---------- 
seq987            ---------- ---------- ---------- ---------- ---------- 
seq1165           ---------- ---------- ---------- ---------- ---------- 
seq988            ---------- ---------- ---------- ---------- ---------- 
seq990            ---------- ---------- ---------- ---------- ---------- 
seq991            ---------- ---------- ---------- ---------- ---------- 
seq989            ---------- ---------- ---------- ---------- ---------- 
seq992            ---------- ---------- ---------- ---------- ---------- 
seq1171           ---------- ---------- ---------- ---------- ---------- 
seq997            ---------- ---------- ---------- ---------- ---------- 
seq995            ---------- ---------- ---------- ---------- ---------- 
seq994            ---------- ---------- ---------- ---------- ---------- 
seq993            ---------- ---------- ---------- ---------- ---------- 
seq996            ---------- ---------- ---------- ---------- ---------- 
seq998            ---------- ---------- ---------- ---------- ---------- 
seq999            ---------- ---------- ---------- ---------- ---------- 
seq1000           ---------- ---------- ---------- ---------- ---------- 
seq1001           ---------- ---------- ---------- ---------- ---------- 
seq1002           ---------- ---------- ---------- ---------- ---------- 
seq1003           ---------- ---------- ---------- ---------- ---------- 
seq958            ---------- ---------- ---------- ---------- ---------- 
seq959            ---------- ---------- ---------- ---------- ---------- 
seq960            ---------- ---------- ---------- ---------- ---------- 
seq1154           ---------- ---------- ---------- ---------- ---------- 
seq961            ---------- ---------- ---------- ---------- ---------- 
seq1004           ---------- ---------- ---------- ---------- ---------- 
seq1005           ---------- ---------- ---------- ---------- ---------- 
seq1006           ---------- ---------- ---------- ---------- ---------- 
seq1007           ---------- ---------- ---------- ---------- ---------- 
seq1157           ---------- ---------- ---------- ---------- ---------- 
seq1008           ---------- ---------- ---------- ---------- ---------- 
seq1045           ---------- ---------- ---------- ---------- ---------- 
seq1009           ---------- ---------- ---------- ---------- ---------- 
seq1088           ---------- ---------- ---------- ---------- ---------- 
seq1089           ---------- ---------- ---------- ---------- ---------- 
seq1077           ---------- ---------- ---------- ---------- ---------- 
seq1107           ---------- ---------- ---------- ---------- ---------- 
seq1108           ---------- ---------- ---------- ---------- ---------- 
seq1076           ---------- ---------- ---------- ---------- ---------- 
seq1087           ---------- ---------- ---------- ---------- ---------- 
seq1010           ---------- ---------- ---------- ---------- ---------- 
seq1011           ---------- ---------- ---------- ---------- ---------- 
seq1043           ---------- ---------- ---------- ---------- ---------- 
seq1097           ---------- ---------- ---------- ---------- ---------- 
seq1038           ---------- ---------- ---------- ---------- ---------- 
seq1034           ---------- ---------- ---------- ---------- ---------- 
seq1012           ---------- ---------- ---------- ---------- ---------- 
seq1128           ---------- ---------- ---------- ---------- ---------- 
seq1132           ---------- ---------- ---------- ---------- ---------- 
seq1136           ---------- ---------- ---------- ---------- ---------- 
seq1127           ---------- ---------- ---------- ---------- ---------- 
seq1129           ---------- ---------- ---------- ---------- ---------- 
seq1131           ---------- ---------- ---------- ---------- ---------- 
seq1130           ---------- ---------- ---------- ---------- ---------- 
seq1126           ---------- ---------- ---------- ---------- ---------- 
seq1133           ---------- ---------- ---------- ---------- ---------- 
seq1056           ---------- ---------- ---------- ---------- ---------- 
seq1134           ---------- ---------- ---------- ---------- ---------- 
seq1135           ---------- ---------- ---------- ---------- ---------- 
seq1155           ---------- ---------- ---------- ---------- ---------- 
seq1153           ---------- ---------- ---------- ---------- ---------- 
seq114            ---------- ---------- ---------- ---------- ---------- 
seq115            ---------- ---------- ---------- ---------- ---------- 
seq116            ---------- ---------- ---------- ---------- ---------- 
seq117            ---------- ---------- ---------- ---------- ---------- 
seq118            ---------- ---------- ---------- ---------- ---------- 
seq119            ---------- ---------- ---------- ---------- ---------- 
seq120            ---------- ---------- ---------- ---------- ---------- 
seq121            ---------- ---------- ---------- ---------- ---------- 
seq122            ---------- ---------- ---------- ---------- ---------- 
seq123            ---------- ---------- ---------- ---------- ---------- 
seq124            ---------- ---------- ---------- ---------- ---------- 
seq125            ---------- ---------- ---------- ---------- ---------- 
seq126            ---------- ---------- ---------- ---------- ---------- 
seq127            ---------- ---------- ---------- ---------- ---------- 
seq128            ---------- ---------- ---------- ---------- ---------- 
seq129            ---------- ---------- ---------- ---------- ---------- 
seq130            ---------- ---------- ---------- ---------- ---------- 
seq131            ---------- ---------- ---------- ---------- ---------- 
seq132            ---------- ---------- ---------- ---------- ---------- 
seq133            ---------- ---------- ---------- ---------- ---------- 
seq134            ---------- ---------- ---------- ---------- ---------- 
seq135            ---------- ---------- ---------- ---------- ---------- 
seq136            ---------- ---------- ---------- ---------- ---------- 
seq137            ---------- ---------- ---------- ---------- ---------- 
seq138            PYCL------ ---VSRKPSS SWFWR----- ---------- ---------- 
seq139            ---------- ---------- ---------- ---------- ---------- 
seq140            ---------- ---------- ---------- ---------- ---------- 
seq141            ---------- ---------- ---------- ---------- ---------- 
seq142            ---------- ---------- ---------- ---------- ---------- 
seq143            ---------- ---------- ---------- ---------- ---------- 
seq144            ---------- ---------- ---------- ---------- ---------- 
seq145            ---------- ---------- ---------- ---------- ---------- 
seq146            ---------- ---------- ---------- ---------- ---------- 
seq147            ---------- ---------- ---------- ---------- ---------- 
seq1020           ---------- ---------- ---------- ---------- ---------- 
seq1019           ---------- ---------- ---------- ---------- ---------- 
seq148            ---------- ---------- ---------- ---------- ---------- 
seq149            ---------- ---------- ---------- ---------- ---------- 
seq150            ---------- ---------- ---------- ---------- ---------- 
seq151            ---------- ---------- ---------- ---------- ---------- 
seq152            ---------- ---------- ---------- ---------- ---------- 
seq153            ---------- ---------- ---------- ---------- ---------- 
seq154            ---------- ---------- ---------- ---------- ---------- 
seq155            ---------- ---------- ---------- ---------- ---------- 
seq156            GLCV------ ---AGRLPRL A--KR----- ---------- ---------- 
seq157            ---------- ---------- ---------- ---------- ---------- 
seq158            ---------- ---------- ---------- ---------- ---------- 
seq159            ---------- ---------- ---------- ---------- ---------- 
seq160            ---------- ---------- ---------- ---------- ---------- 
seq161            ---------- ---------- ---------- ---------- ---------- 
seq162            ---------- ---------- ---------- ---------- ---------- 
seq163            ---------- ---------- ---------- ---------- ---------- 
seq164            ---------- ---------- ---------- ---------- ---------- 
seq165            ---------- ---------- ---------- ---------- ---------- 
seq166            ---------- ---------- ---------- ---------- ---------- 
seq167            ---------- ---------- ---------- ---------- ---------- 
seq168            ---------- ---------- ---------- ---------- ---------- 
seq169            ---------- ---------- ---------- ---------- ---------- 
seq170            ---------- ---------- ---------- ---------- ---------- 
seq171            ---------- ---------- ---------- ---------- ---------- 
seq172            ---------- ---------- ---------- ---------- ---------- 
seq173            ---------- ---------- ---------- ---------- ---------- 
seq174            ---------- ---------- ---------- ---------- ---------- 
seq175            ---------- ---------- ---------- ---------- ---------- 
seq176            ---------- ---------- ---------- ---------- ---------- 
seq177            ---------- ---------- ---------- ---------- ---------- 
seq178            ---------- ---------- ---------- ---------- ---------- 
seq179            ---------- ---------- ---------- ---------- ---------- 
seq180            ---------- ---------- ---------- ---------- ---------- 
seq181            ---------- ---------- ---------- ---------- ---------- 
seq182            ---------- ---------- ---------- ---------- ---------- 
seq183            ---------- ---------- ---------- ---------- ---------- 
seq184            ---------- ---------- ---------- ---------- ---------- 
seq185            ---------- ---------- ---------- ---------- ---------- 
seq186            ---------- ---------- ---------- ---------- ---------- 
seq187            ---------- ---------- ---------- ---------- ---------- 
seq188            ---------- ---------- ---------- ---------- ---------- 
seq189            ---------- ---------- ---------- ---------- ---------- 
seq190            ---------- ---------- ---------- ---------- ---------- 
seq191            ---------- ---------- ---------- ---------- ---------- 
seq192            ---------- ---------- ---------- ---------- ---------- 
seq193            ---------- ---------- ---------- ---------- ---------- 
seq194            ---------- ---------- ---------- ---------- ---------- 
seq195            ---------- ---------- ---------- ---------- ---------- 
seq196            ---------- ---------- ---------- ---------- ---------- 
seq197            ---------- ---------- ---------- ---------- ---------- 
seq198            ---------- ---------- ---------- ---------- ---------- 
seq199            ---------- ---------- ---------- ---------- ---------- 
seq200            ---------- ---------- ---------- ---------- ---------- 
seq201            ---------- ---------- ---------- ---------- ---------- 
seq202            ---------- ---------- ---------- ---------- ---------- 
seq203            ---------- ---------- ---------- ---------- ---------- 
seq204            ---------- ---------- ---------- ---------- ---------- 
seq205            ---------- ---------- ---------- ---------- ---------- 
seq206            ---------- --------AA SWRGR----- ---LWARWLV PLRAGR---- 
seq207            ---------- --------AA SWRGR----- ---LWARWLV PLRAGR---- 
seq208            ---------- ---------- ---------- ---------- ---------- 
seq209            ---------- ---------- ---------- ---------- ---------- 
seq210            ---------- ---------- ---------- ---------- ---------- 
seq211            ---------- ---------- ---------- ---------- ---------- 
seq212            ---------- ---------- ---------- ---------- ---------- 
seq213            ---------- ---------- ---------- ---------- ---------- 
seq214            ---------- ---------- ---------- ---------- ---------- 
seq215            ---------- ---------- ---------- ---------- ---------- 
seq216            ---------- ---------- ---------- ---------- ---------- 
seq217            ---------- ---------- ---------- ---------- ---------- 
seq218            ---------- ---------- ---------- ---------- ---------- 
seq219            ---------- ---------- ---------- ---------- ---------- 
seq220            ---------- ---------- ---------- ---------- ---------- 
seq221            ---------- ---------- ---------- ---------- ---------- 
seq222            ---------- ---------- ---------- ---------- ---------- 
seq223            ---------- ---------- ---------- ---------- ---------- 
seq1031           ---------- ---------- ---------- ---------- ---------- 
seq1030           ---------- ---------- ---------- ---------- ---------- 
seq224            ---------- ---------- ---------- ---------- ---------- 
seq225            ---------- ---------- ---------- ---------- ---------- 
seq226            ---------- ---------- ---------- ---------- ---------- 
seq227            ---------- ---------- ---------- ---------- ---------- 
seq228            ---------- ---------- ---------- ---------- ---------- 
seq1013           ---------- ---------- ---------- ---------- ---------- 
seq1121           ---------- ---------- ---------- ---------- ---------- 
seq1014           ---------- ---------- ---------- ---------- ---------- 
seq1122           ---------- ---------- ---------- ---------- ---------- 
seq1118           GMCLFNAGCY YNGVSFKNMD EWSDSEDPCK KFVCRTRFLV RIIMERLSIR 
seq1119           ---------- ---------- ---------- ---YDVRYGI KVFR------ 
seq1120           ---------- ---------- ---------- ---------V KIFV------ 
seq1125           ---------- ---------- ---------- ---------- ---------- 
seq1123           ---------- ---------- ---------- ---------- ---------- 
seq112            ---------- ---------- ---------- ---------- ---------- 
seq1029           ---------- ---------- ---------- ---------- ---------- 
seq113            ---------- ---------- ---------- ---------- ---------- 
seq1024           ---------- ---------- ---------- ---------- ---------- 
seq229            ---------- ---------- ---------- ---------- ---------- 
seq230            ---------- ---------- ---------- ---------- ---------- 
seq231            ---------- ---------- ---------- ---------- ---------- 
seq232            ---------- ---------- ---------- ---------- ---------- 
seq233            ---------- ---------- ---------- ---------- ---------- 
seq234            ---------- ---------- ---------- ---------- ---------- 
seq235            ---------- ---------- ---------- ---------- ---------- 
seq236            ---------- ---------- ---------- ---------- ---------- 
seq237            ---------- ---------- ---------- ---------- ---------- 
seq238            ---------- ---------- ---------- ---------- ---------- 
seq239            ---------- ---------- ---------- ---------- ---------- 
seq240            ---------- ---------- ---------- ---------- ---------- 
seq241            ---------- ---------- ---------- ---------- ---------- 
seq242            ---------- ---------- ---------- ---------- ---------- 
seq243            ---------- ---------- ---------- ---------- ---------- 
seq244            ---------- ---------- ---------- ---------- ---------- 
seq245            ---------- ---------- ---------- ---------- ---------- 
seq246            ---------- ---------- ---------- ---------- ---------- 
seq247            ---------- ---------- ---------- ---------- ---------- 
seq248            ---------- ---------- ---------- ---------- ---------- 
seq249            ---------- ---------- ---------- ---------- ---------- 
seq250            ---------- ---------- ---------- ---------- ---------- 
seq251            ---------- ---------- ---------- ---------- ---------- 
seq252            ---------- ---------- ---------- ---------- ---------- 
seq253            ---------- ---------- ---------- ---------- ---------- 
seq254            ---------- ---------- ---------- ---------- ---------- 
seq255            ---------- ---------- ---------- ---------- ---------- 
seq256            ---------- ---------- ---------- ---------- ---------- 
seq257            ---------- ---------- ---------- ---------- ---------- 
seq258            ---------- ---------- ---------- ---------- ---------- 
seq259            ---------- ---------- ---------- ---------- ---------- 
seq260            ---------- ---------- ---------- ---------- ---------- 
seq261            ---------- ---------- ---------- ---------- ---------- 
seq262            ---------- ---------- ---------- ---------- ---------- 
seq263            ---------- ---------- ---------- ---------- ---------- 
seq264            ---------- ---------- ---------- ---------- ---------- 
seq265            ---------- ---------- ---------- ---------- ---------- 
seq266            ---------- ---------- ---------- ---------- ---------- 
seq267            ---------- ---------- ---------- ---------- ---------- 
seq1023           ---------- ---------- ---------- ---------- ---------- 
seq1022           ---------- ---------- ---------- ---------- ---------- 
seq1021           ---------- ---------- ---------- ---------- ---------- 
seq1025           ---------- ---------- ---------- ---------- ---------- 
seq1026           ---------- ---------- ---------- ---------- ---------- 
seq268            ---------- ---------- ---------- ---------- ---------- 
seq269            ---------- ---------- ---------- ---------- ---------- 
seq270            ---------- ---------- ---------- ---------- ---------- 
seq271            ---------- ---------- ---------- ---------- ---------- 
seq272            ---------- ---------- ---------- ---------- ---------- 
seq273            ---------- ---------- ---------- ---------- ---------- 
seq274            ---------- ---------- ---------- ---------- ---------- 
seq275            ---------- ---------- ---------- ---------- ---------- 
seq276            ---------- ---------- ---------- ---------- ---------- 
seq277            ---------- ---------- ---------- ---------- ---------- 
seq278            ---------- ---------- ---------- ---------- ---------- 
seq279            ---------- ---------- ---------- ---------- ---------- 
seq280            ---------- ---------- ---------- ---------- ---------- 
seq281            ---------- ---------- ---------- ---------- ---------- 
seq282            ---------- ---------- ---------- ---------- ---------- 
seq283            ---------- ---------- ---------- ---------- ---------- 
seq284            ---------- ---------- ---------- ---------- ---------- 
seq285            ---------- ---------- ---------- ---------- ---------- 
seq286            ---------- ---------- ---------- ---------- ---------- 
seq287            ---------- ---------- ---------- ---------- ---------- 
seq288            ---------- ---------- ---------- ---------- ---------- 
seq289            ---------- ---------- ---------- ---------- ---------- 
seq290            ---------- ---------- ---------- ---------- ---------- 
seq291            ---------- ---------- ---------- ---------- ---------- 
seq292            ---------- ---------- ---------- ---------- ---------- 
seq293            ---------- ---------- ---------- ---------- ---------- 
seq294            ---------- ---------- ---------- ---------- ---------- 
seq295            ---------- ---------- ---------- ---------- ---------- 
seq296            ---------- ---------- ---------- ---------- ---------- 
seq297            ---------- ---------- ---------- ---------- ---------- 
seq298            ---------- ---------- ---------- ---------- ---------- 
seq299            ---------- ---------- ---------- ---------- ---------- 
seq300            ---------- ---------- ---------- ---------- ---------- 
seq301            ---------- ---------- ---------- ---------- ---------- 
seq302            ---------- ---------- ---------- ---------- ---------- 
seq682            ---------- ---------- ---------- ---------- ---------- 
seq1174           ---------- ---------- ---------- ---------- ---------- 
seq1124           ---------- ---------- ---------- ---------- ---------- 
seq1149           ---------- ---------- ---------- ---------- ---------- 
seq111            ---------- ---------- ---------- ---------- ---------- 
seq1111           ---------- ---------- ---------- ---------- ---------- 
seq1112           ---------- ---------- ---------- ---------- ---------- 
seq1055           ---------- ---------- ---------- ---------- ---------- 
seq1139           ---------- ---------- ---------- ---------- ---------- 
seq1140           ---------- ---------- ---------- ---------- ---------- 
seq1141           ---------- ---------- ---------- ---------- ---------- 
seq1144           ---------- ---------- ---------- ---------- ---------- 
seq1160           ---------- ---------- ---------- ---------- ---------- 
seq1161           ---------- ---------- ---------- ---------- ---------- 
seq1162           ---------- ---------- ---------- ---------- ---------- 
seq1145           ---------- ---------- ---------- ---------- ---------- 
seq1164           ---------- ---------- ---------- ---------- ---------- 
seq1113           ---------- ---------- ---------- ---------- ---------- 
seq1114           ---------- ---------- ---------- ---------- ---------- 
seq1175           ---------- ---------- ---------- ---------- ---------- 
seq1179           ---------- ---------- ---------- ---------- ---------- 
seq1180           ---------- ---------- ---------- ---------- ---------- 
seq1195           ---------- ---------- ---------- ---------- ---------- 
seq1212           ---------- ---------- ---------- ---------- ---------- 
seq1213           ---------- ---------- ---------- ---------- ---------- 
seq1217           ---------- ---------- ---------- ---------- ---------- 
seq1218           ---------- ---------- ---------- ---------- ---------- 
seq1069           ---------- ---------- ---------- ---------- ---------- 
seq1116           ---------- ---------- ---------- ---------- ---------- 
seq1109           ---------- ---------- EWTSRQ---- ---------- ---------- 
seq1110           ---------- ---------- ---------- ---------- ---------- 


seq1              ---------- ---------- ---------- ---------- ---------- 
seq2              ---------- ---------- ---------- ---------- ---------- 
seq370            ---------- ---------- ---------- ---------- ---------- 
seq3              ---------- ---------- ---------- ---------- ---------- 
seq371            ---------- ---------- ---------- ---------- ---------- 
seq372            ---------- ---------- ---------- ---------- ---------- 
seq373            ---------- ---------- ---------- ---------- ---------- 
seq5              ---------- ---------- ---------- ---------- ---------- 
seq374            ---------- ---------- ---------- ---------- ---------- 
seq4              ---------- ---------- ---------- ---------- ---------- 
seq375            ---------- ---------- ---------- ---------- ---------- 
seq368            ---------- ---------- ---------- ---------- ---------- 
seq369            ---------- ---------- ---------- ---------- ---------- 
seq6              ---------- ---------- ---------- ---------- ---------- 
seq377            ---------- ---------- ---------- ---------- ---------- 
seq378            ---------- ---------- ---------- ---------- ---------- 
seq376            ---------- ---------- ---------- ---------- ---------- 
seq361            ---------- ---------- ---------- ---------- ---------- 
seq362            ---------- ---------- ---------- ---------- ---------- 
seq363            ---------- ---------- ---------- ---------- ---------- 
seq364            ---------- ---------- ---------- ---------- ---------- 
seq365            ---------- ---------- ---------- ---------- ---------- 
seq366            ---------- ---------- ---------- ---------- ---------- 
seq367            ---------- ---------- ---------- ---------- ---------- 
seq382            ---------- ---------- ---------- ---------- ---------- 
seq383            ---------- ---------- ---------- ---------- ---------- 
seq384            ---------- ---------- ---------- ---------- ---------- 
seq385            ---------- ---------- ---------- ---------- ---------- 
seq386            ---------- ---------- ---------- ---------- ---------- 
seq387            ---------- ---------- ---------- ---------- ---------- 
seq381            ---------- ---------- ---------- ---------- ---------- 
seq379            ---------- ---------- ---------- ---------- ---------- 
seq380            ---------- ---------- ---------- ---------- ---------- 
seq388            ---------- ---------- ---------- ---------- ---------- 
seq389            ---------- ---------- ---------- ---------- ---------- 
seq390            ---------- ---------- ---------- ---------- ---------- 
seq391            ---------- ---------- ---------- ---------- ---------- 
seq1017           ---------- ---------- ---------- ---------- ---------- 
seq1027           ---------- ---------- ---------- ---------- ---------- 
seq392            ---------- ---------- ---------- ---------- ---------- 
seq393            ---------- ---------- ---------- ---------- ---------- 
seq394            ---------- ---------- ---------- ---------- ---------- 
seq395            ---------- ---------- ---------- ---------- ---------- 
seq396            ---------- ---------- ---------- ---------- ---------- 
seq397            ---------- ---------- ---------- ---------- ---------- 
seq7              ---------- ---------- ---------- ---------- ---------- 
seq8              ---------- ---------- ---------- ---------- ---------- 
seq9              ---------- ---------- ---------- ---------- ---------- 
seq10             ---------- ---------- ---------- ---------- ---------- 
seq11             ---------- ---------- ---------- ---------- ---------- 
seq12             ---------- ---------- ---------- ---------- ---------- 
seq13             ---------- ---------- ---------- ---------- ---------- 
seq14             ---------- ---------- ---------- ---------- ---------- 
seq15             ---------- ---------- ---------- ---------- ---------- 
seq16             ---------- ---------- ---------- ---------- ---------- 
seq17             ---------- ---------- ---------- ---------- ---------- 
seq18             ---------- ---------- ---------- ---------- ---------- 
seq19             ---------- ---------- ---------- ---------- ---------- 
seq20             ---------- ---------- ---------- ---------- ---------- 
seq21             ---------- ---------- ---------- ---------- ---------- 
seq22             ---------- ---------- ---------- ---------- ---------- 
seq23             ---------- ---------- ---------- ---------- ---------- 
seq24             ---------- ---------- ---------- ---------- ---------- 
seq25             ---------- ---------- ---------- ---------- ---------- 
seq26             ---------- ---------- ---------- ---------- ---------- 
seq27             ---------- ---------- ---------- ---------- ---------- 
seq28             ---------- ---------- ---------- ---------- ---------- 
seq29             ---------- ---------- ---------- ---------- ---------- 
seq30             ---------- ---------- ---------- ---------- ---------- 
seq31             ---------- ---------- ---------- ---------- ---------- 
seq32             ---------- ---------- ---------- ---------- ---------- 
seq33             ---------- ---------- ---------- ---------- ---------- 
seq34             ---------- ---------- ---------- ---------- ---------- 
seq35             ---------- ---------- ---------- ---------- ---------- 
seq36             ---------- ---------- ---------- ---------- ---------- 
seq37             ---------- ---------- ---------- ---------- ---------- 
seq38             ---------- ---------- ---------- ---------- ---------- 
seq39             ---------- ---------- ---------- ---------- ---------- 
seq40             ---------- ---------- ---------- ---------- ---------- 
seq41             ---------- ---------- ---------- ---------- ---------- 
seq42             ---------- ---------- ---------- ---------- ---------- 
seq43             ---------- ---------- ---------- ---------- ---------- 
seq44             ---------- ---------- ---------- ---------- ---------- 
seq45             ---------- ---------- ---------- ---------- ---------- 
seq46             ---------- ---------- ---------- ---------- ---------- 
seq47             ---------- ---------- ---------- ---------- ---------- 
seq48             ---------- ---------- ---------- ---------- ---------- 
seq49             ---------- ---------- ---------- ---------- ---------- 
seq50             ---------- ---------- ---------- ---------- ---------- 
seq51             ---------- ---------- ---------- ---------- ---------- 
seq52             ---------- ---------- ---------- ---------- ---------- 
seq53             ---------- ---------- ---------- ---------- ---------- 
seq54             ---------- ---------- ---------- ---------- ---------- 
seq55             ---------- ---------- ---------- ---------- ---------- 
seq56             ---------- ---------- ---------- ---------- ---------- 
seq57             ---------- ---------- ---------- ---------- ---------- 
seq58             ---------- ---------- ---------- ---------- ---------- 
seq59             ---------- ---------- ---------- ---------- ---------- 
seq60             ---------- ---------- ---------- ---------- ---------- 
seq1018           ---------- ---------- ---------- ---------- ---------- 
seq61             ---------- ---------- ---------- ---------- ---------- 
seq62             ---------- ---------- ---------- ---------- ---------- 
seq63             ---------- ---------- ---------- ---------- ---------- 
seq64             ---------- ---------- ---------- ---------- ---------- 
seq65             ---------- ---------- ---------- ---------- ---------- 
seq66             ---------- ---------- ---------- ---------- ---------- 
seq67             ---------- ---------- ---------- ---------- ---------- 
seq68             ---------- ---------- ---------- ---------- ---------- 
seq69             ---------- ---------- ---------- ---------- ---------- 
seq70             ---------- ---------- ---------- ---------- ---------- 
seq71             ---------- ---------- ---------- ---------- ---------- 
seq72             ---------- ---------- ---------- ---------- ---------- 
seq73             ---------- ---------- ---------- ---------- ---------- 
seq74             ---------- ---------- ---------- ---------- ---------- 
seq75             ---------- ---------- ---------- ---------- ---------- 
seq76             ---------- ---------- ---------- ---------- ---------- 
seq77             ---------- ---------- ---------- ---------- ---------- 
seq78             ---------- ---------- ---------- ---------- ---------- 
seq79             ---------- ---------- ---------- ---------- ---------- 
seq80             ---------- ---------- ---------- ---------- ---------- 
seq81             ---------- ---------- ---------- ---------- ---------- 
seq82             ---------- ---------- ---------- ---------- ---------- 
seq83             ---------- ---------- ---------- ---------- ---------- 
seq84             ---------- ---------- ---------- ---------- ---------- 
seq85             ---------- ---------- ---------- ---------- ---------- 
seq86             ---------- ---------- ---------- ---------- ---------- 
seq87             ---------- ---------- ---------- ---------- ---------- 
seq88             ---------- ---------- ---------- ---------- ---------- 
seq89             ---------- ---------- ---------- ---------- ---------- 
seq90             ---------- ---------- ---------- ---------- ---------- 
seq91             ---------- ---------- ---------- ---------- ---------- 
seq92             ---------- ---------- ---------- ---------- ---------- 
seq93             ---------- ---------- ---------- ---------- ---------- 
seq94             ---------- ---------- ---------- ---------- ---------- 
seq95             ---------- ---------- ---------- ---------- ---------- 
seq96             ---------- ---------- ---------- ---------- ---------- 
seq97             ---------- ---------- ---------- ---------- ---------- 
seq98             ---------- ---------- ---------- ---------- ---------- 
seq99             ---------- ---------- ---------- ---------- ---------- 
seq100            ---------- ---------- ---------- ---------- ---------- 
seq101            ---------- ---------- ---------- ---------- ---------- 
seq102            ---------- ---------- ---------- ---------- ---------- 
seq1028           ---------- ---------- ---------- ---------- ---------- 
seq103            ---------- ---------- ---------- ---------- ---------- 
seq104            ---------- ---------- ---------- ---------- ---------- 
seq105            ---------- ---------- ---------- ---------- ---------- 
seq106            ---------- ---------- ---------- ---------- ---------- 
seq107            ---------- ---------- ---------- ---------- ---------- 
seq108            ---------- ---------- ---------- ---------- ---------- 
seq109            ---------- ---------- ---------- ---------- ---------- 
seq110            ---------- ---------- ---------- ---------- ---------- 
seq1115           ---------- ---------- ---------- ---------- ---------- 
seq1036           ---------- ---------- ---------- ---------- ---------- 
seq1079           ---------- ---------- ---------- ---------- ---------- 
seq1080           ---------- ---------- ---------- ---------- ---------- 
seq1081           ---------- ---------- ---------- ---------- ---------- 
seq1090           ---------- ---------- ---------- ---------- ---------- 
seq1047           ---------- ---------- ---------- ---------- ---------- 
seq1048           ---------- ---------- ---------- ---------- ---------- 
seq1050           ---------- ---------- ---------- ---------- ---------- 
seq1068           ---------- ---------- ---------- ---------- ---------- 
seq1049           ---------- ---------- ---------- ---------- ---------- 
seq1100           ---------- ---------- ---------- ---------- ---------- 
seq1101           ---------- ---------- ---------- ---------- ---------- 
seq1102           ---------- ---------- ---------- ---------- ---------- 
seq1060           ---------- ---------- ---------- ---------- ---------- 
seq1070           ---------- ---------- ---------- ---------- ---------- 
seq1098           ---------- ---------- ---------- ---------- ---------- 
seq304            ---------- ---------- ---------- ---------- ---------- 
seq305            ---------- ---------- ---------- ---------- ---------- 
seq306            ---------- ---------- ---------- ---------- ---------- 
seq307            ---------- ---------- ---------- ---------- ---------- 
seq308            ---------- ---------- ---------- ---------- ---------- 
seq309            ---------- ---------- ---------- ---------- ---------- 
seq310            ---------- ---------- ---------- ---------- ---------- 
seq311            ---------- ---------- ---------- ---------- ---------- 
seq312            ---------- ---------- ---------- ---------- ---------- 
seq1214           ---------- ---------- ---------- ---------- ---------- 
seq313            ---------- ---------- ---------- ---------- ---------- 
seq1216           ---------- ---------- ---------- ---------- ---------- 
seq314            ---------- ---------- ---------- ---------- ---------- 
seq1177           ---------- ---------- ---------- ---------- ---------- 
seq315            ---------- ---------- ---------- ---------- ---------- 
seq1194           ---------- ---------- ---------- ---------- ---------- 
seq316            ---------- ---------- ---------- ---------- ---------- 
seq317            ---------- ---------- ---------- ---------- ---------- 
seq318            ---------- ---------- ---------- ---------- ---------- 
seq319            ---------- ---------- ---------- ---------- ---------- 
seq320            ---------- ---------- ---------- ---------- ---------- 
seq321            ---------- ---------- ---------- ---------- ---------- 
seq322            ---------- ---------- ---------- ---------- ---------- 
seq323            ---------- ---------- ---------- ---------- ---------- 
seq324            ---------- ---------- ---------- ---------- ---------- 
seq325            ---------- ---------- ---------- ---------- ---------- 
seq326            ---------- ---------- ---------- ---------- ---------- 
seq327            ---------- ---------- ---------- ---------- ---------- 
seq328            ---------- ---------- ---------- ---------- ---------- 
seq329            ---------- ---------- ---------- ---------- ---------- 
seq330            ---------- ---------- ---------- ---------- ---------- 
seq331            ---------- ---------- ---------- ---------- ---------- 
seq332            ---------- ---------- ---------- ---------- ---------- 
seq333            ---------- ---------- ---------- ---------- ---------- 
seq334            ---------- ---------- ---------- ---------- ---------- 
seq335            ---------- ---------- ---------- ---------- ---------- 
seq336            ---------- ---------- ---------- ---------- ---------- 
seq337            ---------- ---------- ---------- ---------- ---------- 
seq338            ---------- ---------- ---------- ---------- ---------- 
seq339            ---------- ---------- ---------- ---------- ---------- 
seq340            ---------- ---------- ---------- ---------- ---------- 
seq341            ---------- ---------- ---------- ---------- ---------- 
seq342            ---------- ---------- ---------- ---------- ---------- 
seq343            ---------- ---------- ---------- ---------- ---------- 
seq344            ---------- ---------- ---------- ---------- ---------- 
seq345            ---------- ---------- ---------- ---------- ---------- 
seq346            ---------- ---------- ---------- ---------- ---------- 
seq347            ---------- ---------- ---------- ---------- ---------- 
seq348            ---------- ---------- ---------- ---------- ---------- 
seq349            ---------- ---------- ---------- ---------- ---------- 
seq350            ---------- ---------- ---------- ---------- ---------- 
seq351            ---------- ---------- ---------- ---------- ---------- 
seq352            ---------- ---------- ---------- ---------- ---------- 
seq353            ---------- ---------- ---------- ---------- ---------- 
seq354            ---------- ---------- ---------- ---------- ---------- 
seq355            ---------- ---------- ---------- ---------- ---------- 
seq356            ---------- ---------- ---------- ---------- ---------- 
seq357            ---------- ---------- ---------- ---------- ---------- 
seq358            ---------- ---------- ---------- ---------- ---------- 
seq1117           ---------- ---------- ---------- ---------- ---------- 
seq303            ---------- ---------- ---------- ---------- ---------- 
seq359            ---------- ---------- ---------- ---------- ---------- 
seq360            ---------- ---------- ---------- ---------- ---------- 
seq1033           ---------- ---------- ---------- ---------- ---------- 
seq1082           ---------- ---------- ---------- ---------- ---------- 
seq1084           ---------- -------GRC PYGV------ ---------- ---------- 
seq1083           ---------- -------QFY PLHS------ ---------- ---------- 
seq1041           ---------- -------EDL PPAT-LPLLI QS-------- ---------L 
seq1046           ---------- ---------- ---------- ---------- ---------- 
seq1057           ---------- ---------- ---------- ---------- ---------- 
seq1062           ---------- ---------- ---------- ---------- ---------- 
seq1063           ---------- ---------- ---------- ---------- ---------- 
seq1071           ---------- ---------- ---------- ---------- ---------- 
seq1059           ---------- ---------- ---------- ---------- ---------- 
seq1037           ---------- ---------- ---------- ---------- ---------- 
seq398            ---------- ---------- ---------- ---------- ---------- 
seq399            ---------- ---------- ---------- ---------- ---------- 
seq400            ---------- ---------- ---------- ---------- ---------- 
seq401            ---------- ---------- ---------- ---------- ---------- 
seq402            ---------- ---------- ---------- ---------- ---------- 
seq403            ---------- ---------- ---------- ---------- ---------- 
seq404            ---------- ---------- ---------- ---------- ---------- 
seq405            ---------- ---------- ---------- ---------- ---------- 
seq406            ---------- ---------- ---------- ---------- ---------- 
seq407            ---------- ---------- ---------- ---------- ---------- 
seq408            ---------- ---------- ---------- ---------- ---------- 
seq409            ---------- ---------- ---------- ---------- ---------- 
seq410            ---------- ---------- ---------- ---------- ---------- 
seq411            ---------- ---------- ---------- ---------- ---------- 
seq412            ---------- ---------- ---------- ---------- ---------- 
seq413            ---------- ---------- ---------- ---------- ---------- 
seq414            ---------- ---------- ---------- ---------- ---------- 
seq415            ---------- ---------- ---------- ---------- ---------- 
seq416            ---------- ---------- ---------- ---------- ---------- 
seq417            ---------- ---------- ---------- ---------- ---------- 
seq418            ---------- ---------- ---------- ---------- ---------- 
seq419            ---------- ---------- ---------- ---------- ---------- 
seq420            ---------- ---------- ---------- ---------- ---------- 
seq421            ---------- ---------- ---------- ---------- ---------- 
seq422            ---------- ---------- ---------- ---------- ---------- 
seq423            ---------- ---------- ---------- ---------- ---------- 
seq424            ---------- ---------- ---------- ---------- ---------- 
seq425            ---------- ---------- ---------- ---------- ---------- 
seq426            ---------- ---------- ---------- ---------- ---------- 
seq427            ---------- ---------- ---------- ---------- ---------- 
seq428            ---------- ---------- ---------- ---------- ---------- 
seq429            ---------- ---------- ---------- ---------- ---------- 
seq430            ---------- ---------- ---------- ---------- ---------- 
seq431            ---------- ---------- ---------- ---------- ---------- 
seq432            ---------- ---------- ---------- ---------- ---------- 
seq433            ---------- ---------- ---------- ---------- ---------- 
seq434            ---------- ---------- ---------- ---------- ---------- 
seq435            ---------- ---------- ---------- ---------- ---------- 
seq436            ---------- ---------- ---------- ---------- ---------- 
seq437            ---------- ---------- ---------- ---------- ---------- 
seq438            ---------- ---------- ---------- ---------- ---------- 
seq439            ---------- ---------- ---------- ---------- ---------- 
seq440            ---------- ---------- ---------- ---------- ---------- 
seq441            ---------- ---------- ---------- ---------- ---------- 
seq442            ---------- ---------- ---------- ---------- ---------- 
seq443            ---------- ---------- ---------- ---------- ---------- 
seq444            ---------- ---------- ---------- ---------- ---------- 
seq445            ---------- ---------- ---------- ---------- ---------- 
seq446            ---------- ---------- ---------- ---------- ---------- 
seq447            ---------- ---------- ---------- ---------- ---------- 
seq448            ---------- ---------- ---------- ---------- ---------- 
seq449            ---------- ---------- ---------- ---------- ---------- 
seq450            ---------- ---------- ---------- ---------- ---------- 
seq451            ---------- ---------- ---------- ---------- ---------- 
seq452            ---------- ---------- ---------- ---------- ---------- 
seq453            ---------- ---------- ---------- ---------- ---------- 
seq454            ---------- ---------- ---------- ---------- ---------- 
seq455            ---------- ---------- ---------- ---------- ---------- 
seq456            ---------- ---------- ---------- ---------- ---------- 
seq457            ---------- ---------- ---------- ---------- ---------- 
seq458            ---------- ---------- ---------- ---------- ---------- 
seq459            ---------- ---------- ---------- ---------- ---------- 
seq460            ---------- ---------- ---------- ---------- ---------- 
seq461            ---------- ---------- ---------- ---------- ---------- 
seq462            ---------- ---------- ---------- ---------- ---------- 
seq463            ---------- ---------- ---------- ---------- ---------- 
seq464            ---------- ---------- ---------- ---------- ---------- 
seq465            ---------- ---------- ---------- ---------- ---------- 
seq466            ---------- ---------- ---------- ---------- ---------- 
seq467            ---------- ---------- ---------- ---------- ---------- 
seq468            ---------- ---------- ---------- ---------- ---------- 
seq469            ---------- ---------- ---------- ---------- ---------- 
seq470            ---------- ---------- ---------- ---------- ---------- 
seq471            ---------- ---------- ---------- ---------- ---------- 
seq472            ---------- ---------- ---------- ---------- ---------- 
seq473            ---------- ---------- ---------- ---------- ---------- 
seq474            ---------- ---------- ---------- ---------- ---------- 
seq475            ---------- ---------- ---------- ---------- ---------- 
seq476            ---------- ---------- ---------- ---------- ---------- 
seq477            ---------- ---------- ---------- ---------- ---------- 
seq478            ---------- ---------- ---------- ---------- ---------- 
seq479            ---------- ---------- ---------- ---------- ---------- 
seq480            ---------- ---------- ---------- ---------- ---------- 
seq481            ---------- ---------- ---------- ---------- ---------- 
seq482            ---------- ---------- ---------- ---------- ---------- 
seq483            ---------- ---------- ---------- ---------- ---------- 
seq484            ---------- ---------- ---------- ---------- ---------- 
seq485            ---------- ---------- ---------- ---------- ---------- 
seq486            ---------- ---------- ---------- ---------- ---------- 
seq487            ---------- ---------- ---------- ---------- ---------- 
seq488            ---------- ---------- ---------- ---------- ---------- 
seq489            ---------- ---------- ---------- ---------- ---------- 
seq490            ---------- ---------- ---------- ---------- ---------- 
seq491            ---------- ---------- ---------- ---------- ---------- 
seq492            ---------- ---------- ---------- ---------- ---------- 
seq493            ---------- ---------- ---------- ---------- ---------- 
seq494            ---------- ---------- ---------- ---------- ---------- 
seq495            ---------- ---------- ---------- ---------- ---------- 
seq496            ---------- ---------- ---------- ---------- ---------- 
seq497            ---------- ---------- ---------- ---------- ---------- 
seq498            ---------- ---------- ---------- ---------- ---------- 
seq499            ---------- ---------- ---------- ---------- ---------- 
seq500            ---------- ---------- ---------- ---------- ---------- 
seq501            ---------- ---------- ---------- ---------- ---------- 
seq502            ---------- ---------- ---------- ---------- ---------- 
seq503            ---------- ---------- ---------- ---------- ---------- 
seq504            ---------- ---------- ---------- ---------- ---------- 
seq505            ---------- ---------- ---------- ---------- ---------- 
seq1016           ---------- ---------- ---------- ---------- ---------- 
seq506            ---------- ---------- ---------- ---------- ---------- 
seq507            ---------- ---------- ---------- ---------- ---------- 
seq508            ---------- ---------- ---------- ---------- ---------- 
seq509            ---------- ---------- ---------- ---------- ---------- 
seq510            ---------- ---------- ---------- ---------- ---------- 
seq511            ---------- ---------- ---------- ---------- ---------- 
seq512            ---------- ---------- ---------- ---------- ---------- 
seq513            ---------- ---------- ---------- ---------- ---------- 
seq514            ---------- ---------- ---------- ---------- ---------- 
seq515            ---------- ---------- ---------- ---------- ---------- 
seq1032           ---------- ---------- ---------- ---------- ---------- 
seq516            ---------- ---------- ---------- ---------- ---------- 
seq517            ---------- ---------- ---------- ---------- ---------- 
seq518            ---------- ---------- ---------- ---------- ---------- 
seq519            ---------- ---------- ---------- ---------- ---------- 
seq520            ---------- ---------- ---------- ---------- ---------- 
seq521            ---------- ---------- ---------- ---------- ---------- 
seq522            ---------- ---------- ---------- ---------- ---------- 
seq523            ---------- ---------- ---------- ---------- ---------- 
seq524            ---------- ---------- ---------- ---------- ---------- 
seq525            ---------- ---------- ---------- ---------- ---------- 
seq526            ---------- ---------- ---------- ---------- ---------- 
seq527            ---------- ---------- ---------- ---------- ---------- 
seq528            ---------- ---------- ---------- ---------- ---------- 
seq529            ---------- ---------- ---------- ---------- ---------- 
seq530            ---------- ---------- ---------- ---------- ---------- 
seq531            ---------- ---------- ---------- ---------- ---------- 
seq532            ---------- ---------- ---------- ---------- ---------- 
seq533            ---------- ---------- ---------- ---------- ---------- 
seq534            ---------- ---------- ---------- ---------- ---------- 
seq535            ---------- ---------- ---------- ---------- ---------- 
seq536            ---------- ---------- ---------- ---------- ---------- 
seq537            ---------- ---------- ---------- ---------- ---------- 
seq538            ---------- ---------- ---------- ---------- ---------- 
seq539            ---------- ---------- ---------- ---------- ---------- 
seq540            ---------- ---------- ---------- ---------- ---------- 
seq541            ---------- ---------- ---------- ---------- ---------- 
seq542            ---------- ---------- ---------- ---------- ---------- 
seq543            ---------- ---------- ---------- ---------- ---------- 
seq544            ---------- ---------- ---------- ---------- ---------- 
seq545            ---------- ---------- ---------- ---------- ---------- 
seq546            ---------- ---------- ---------- ---------- ---------- 
seq547            ---------- ---------- ---------- ---------- ---------- 
seq548            ---------- ---------- ---------- ---------- ---------- 
seq549            ---------- ---------- ---------- ---------- ---------- 
seq550            ---------- ---------- ---------- ---------- ---------- 
seq551            ---------- ---------- ---------- ---------- ---------- 
seq552            ---------- ---------- ---------- ---------- ---------- 
seq553            ---------- ---------- ---------- ---------- ---------- 
seq554            ---------- ---------- ---------- ---------- ---------- 
seq555            ---------- ---------- ---------- ---------- ---------- 
seq556            ---------- ---------- ---------- ---------- ---------- 
seq557            ---------- ---------- ---------- ---------- ---------- 
seq558            ---------- ---------- ---------- ---------- ---------- 
seq559            ---------- ---------- ---------- ---------- ---------- 
seq560            ---------- ---------- ---------- ---------- ---------- 
seq561            ---------- ---------- ---------- ---------- ---------- 
seq562            ---------- ---------- ---------- ---------- ---------- 
seq563            ---------- ---------- ---------- ---------- ---------- 
seq564            ---------- ---------- ---------- ---------- ---------- 
seq565            ---------- ---------- ---------- ---------- ---------- 
seq566            ---------- ---------- ---------- ---------- ---------- 
seq567            ---------- ---------- ---------- ---------- ---------- 
seq568            ---------- ---------- ---------- ---------- ---------- 
seq569            ---------- ---------- ---------- ---------- ---------- 
seq570            ---------- ---------- ---------- ---------- ---------- 
seq571            ---------- ---------- ---------- ---------- ---------- 
seq572            ---------- ---------- ---------- ---------- ---------- 
seq573            ---------- ---------- ---------- ---------- ---------- 
seq574            ---------- ---------- ---------- ---------- ---------- 
seq575            ---------- ---------- ---------- ---------- ---------- 
seq576            ---------- ---------- ---------- ---------- ---------- 
seq577            ---------- ---------- ---------- ---------- ---------- 
seq578            ---------- ---------- ---------- ---------- ---------- 
seq579            ---------- ---------- ---------- ---------- ---------- 
seq580            ---------- ---------- ---------- ---------- ---------- 
seq581            ---------- ---------- ---------- ---------- ---------- 
seq582            ---------- ---------- ---------- ---------- ---------- 
seq583            ---------- ---------- ---------- ---------- ---------- 
seq584            ---------- ---------- ---------- ---------- ---------- 
seq585            ---------- ---------- ---------- ---------- ---------- 
seq586            ---------- ---------- ---------- ---------- ---------- 
seq587            ---------- ---------- ---------- ---------- ---------- 
seq588            ---------- ---------- ---------- ---------- ---------- 
seq589            ---------- ---------- ---------- ---------- ---------- 
seq590            ---------- ---------- ---------- ---------- ---------- 
seq591            ---------- ---------- ---------- ---------- ---------- 
seq1204           ---------- ---------- ---------- ---------- ---------- 
seq1205           ---------- ---------- ---------- ---------- ---------- 
seq1206           ---------- ---------- ---------- ---------- ---------- 
seq1207           ---------- ---------- ---------- ---------- ---------- 
seq1208           ---------- ---------- ---------- ---------- ---------- 
seq1209           ---------- ---------- ---------- ---------- ---------- 
seq1210           ---------- ---------- ---------- ---------- ---------- 
seq1211           ---------- ---------- ---------- ---------- ---------- 
seq592            ---------- ---------- ---------- ---------- ---------- 
seq1219           ---------- ---------- ---------- ---------- ---------- 
seq1220           ---------- ---------- ---------- ---------- ---------- 
seq1221           ---------- ---------- ---------- ---------- ---------- 
seq1222           ---------- ---------- ---------- ---------- ---------- 
seq1223           ---------- ---------- ---------- ---------- ---------- 
seq1224           ---------- ---------- ---------- ---------- ---------- 
seq1225           ---------- ---------- ---------- ---------- ---------- 
seq593            ---------- ---------- ---------- ---------- ---------- 
seq1176           ---------- ---------- ---------- ---------- ---------- 
seq1181           ---------- ---------- ---------- ---------- ---------- 
seq1182           ---------- ---------- ---------- ---------- ---------- 
seq1183           ---------- ---------- ---------- ---------- ---------- 
seq1184           ---------- ---------- ---------- ---------- ---------- 
seq1185           ---------- ---------- ---------- ---------- ---------- 
seq1186           ---------- ---------- ---------- ---------- ---------- 
seq1187           ---------- ---------- ---------- ---------- ---------- 
seq1188           ---------- ---------- ---------- ---------- ---------- 
seq1193           ---------- ---------- ---------- ---------- ---------- 
seq1189           ---------- ---------- ---------- ---------- ---------- 
seq1192           ---------- ---------- ---------- ---------- ---------- 
seq1190           ---------- ---------- ---------- ---------- ---------- 
seq1191           ---------- ---------- ---------- ---------- ---------- 
seq1202           ---------- ---------- ---------- ---------- ---------- 
seq594            ---------- ---------- ---------- ---------- ---------- 
seq1197           ---------- ---------- ---------- ---------- ---------- 
seq1198           ---------- ---------- ---------- ---------- ---------- 
seq1199           ---------- ---------- ---------- ---------- ---------- 
seq1200           ---------- ---------- ---------- ---------- ---------- 
seq1201           ---------- ---------- ---------- ---------- ---------- 
seq1203           ---------- ---------- ---------- ---------- ---------- 
seq595            ---------- ---------- ---------- ---------- ---------- 
seq596            ---------- ---------- ---------- ---------- ---------- 
seq597            ---------- ---------- ---------- ---------- ---------- 
seq598            ---------- ---------- ---------- ---------- ---------- 
seq599            ---------- ---------- ---------- ---------- ---------- 
seq600            ---------- ---------- ---------- ---------- ---------- 
seq601            ---------- ---------- ---------- ---------- ---------- 
seq602            ---------- ---------- ---------- ---------- ---------- 
seq603            ---------- ---------- ---------- ---------- ---------- 
seq604            ---------- ---------- ---------- ---------- ---------- 
seq605            ---------- ---------- ---------- ---------- ---------- 
seq606            ---------- ---------- ---------- ---------- ---------- 
seq607            ---------- ---------- ---------- ---------- ---------- 
seq608            ---------- ---------- ---------- ---------- ---------- 
seq609            ---------- ---------- ---------- ---------- ---------- 
seq610            ---------- ---------- ---------- ---------- ---------- 
seq611            ---------- ---------- ---------- ---------- ---------- 
seq612            ---------- ---------- ---------- ---------- ---------- 
seq613            ---------- ---------- ---------- ---------- ---------- 
seq614            ---------- ---------- ---------- ---------- ---------- 
seq615            ---------- ---------- ---------- ---------- ----------
[truncated: 6,572,600 more chars]
