# Supplementary material for: Caspase-1 activates gasdermin A in non-mammals
Source: eLife. 2024 Mar 18;12:RP92362. doi: 10.7554/eLife.92362 (PMC10948149; doi:10.7554/eLife.92362)
Supplement: Figure 1—figure supplement 1—source data 1. [file elife-92362-fig1-figsupp1-data1.zip › Figure 1figure supplement 1source data 1.txt]

seq1	translated
seq2	ELK01559.1 8161 GasderminB Pteropus alecto
seq3	XP_046533427.1 240398 gasderminB Equus quagga
seq4	XP_036124311.1 237395 gasderminB Molossus molossus
seq5	KAF5920816.1 240399 hypothetical protein HPG69_003611 Diceros bicornis minor
seq6	XP_028021127.1 197344 gasderminB Balaenoptera acutorostrata scammoni
seq7	GsdmA|NP_835465.2_Gsdma_Homo_sapiens
seq8	GsdmA|XP_004041806.1_Gsdma_Gorilla_gorilla_gorilla
seq9	GsdmA|XP_008955035.1_Gsdma_Pan_paniscus
seq10	GsdmA|XP_001171222.1_Gsdma_Pan_troglodytes
seq11	GsdmA|XP_024091062.1_Gsdma_Pongo_abelii
seq12	GsdmA|XP_014975037.1_Gsdma_Macaca_mulatta
seq13	GsdmA|XP_011723579.1_Gsdma_Macaca_nemestrina
seq14	GsdmA|XP_008011013.1_Gsdma_isoform_X1_Chlorocebus_sabaeus
seq15	GsdmA|XP_011854366.1_Gsdma_Mandrillus_leucophaeus
seq16	GsdmA|XP_025218676.1_Gsdma_Theropithecus_gelada
seq17	GsdmA|XP_021784852.1_Gsdma_isoform_X1_Papio_anubis
seq18	GsdmA|XP_005584115.1_Gsdma_isoform_X1_Macaca_fascicularis
seq19	GsdmA|XP_023060010.1_Gsdma_Piliocolobus_tephrosceles
seq20	GsdmA|XP_011785254.1_Gsdma_Colobus_angolensis_palliatus
seq21	GsdmA|XP_017724755.1_Gsdma_isoform_X1_Rhinopithecus_bieti
seq22	GsdmA|XP_010373819.1_Gsdma_Rhinopithecus_roxellana
seq23	GsdmA|XP_012307501.1_Gsdma_Aotus_nancymaae
seq24	GsdmA|XP_017352685.1_Gsdma_Cebus_capucinus_imitator
seq25	GsdmA|XP_003942931.1_Gsdma_Saimiri_boliviensis_boliviensis
seq26	GsdmA|XP_012658360.1_Gsdma_Otolemur_garnettii
seq27	GsdmA|XP_012621524.1_Gsdma_Microcebus_murinus
seq28	GsdmA|XP_012516382.1_Gsdma_Propithecus_coquereli
seq29	GsdmA|XP_008063364.1_Gsdma_Carlito_syrichta
seq30	GsdmA|XP_008580237.1_Gsdma_Galeopterus_variegatus
seq31	GsdmA|XP_012893237.1_Gsdma_Dipodomys_ordii
seq32	GsdmA|XP_020031928.1_Gsdma_Castor_canadensis
seq33	GsdmA|XP_014446163.1_Gsdma_Tupaia_chinensis
seq34	GsdmA|XP_029784118.1_Gsdma_isoform_X1_Suricata_suricatta
seq35	GsdmA|XP_026889645.1_Gsdma_isoform_X1_Acinonyx_jubatus
seq36	GsdmA|XP_019673388.1_Gsdma_isoform_X1_Felis_catus
seq37	GsdmA|XP_007085856.1_Gsdma_Panthera_tigris_altaica
seq38	GsdmA|XP_025773357.1_Gsdma_Puma_concolor
seq39	GsdmA|XP_019271588.1_Gsdma_isoform_X1_Panthera_pardus
seq40	GsdmA|XP_026368703.1_Gsdma_isoform_X1_Ursus_arctos_horribilis
seq41	GsdmA|XP_008687546.1_Gsdma_isoform_X1_Ursus_maritimus
seq42	GsdmA|XP_019665612.1_Gsdma_Ailuropoda_melanoleuca
seq43	GsdmA|XP_012917953.1_Gsdma_isoform_X1_Mustela_putorius_furo
seq44	GsdmA|XP_027945757.1_Gsdma_isoform_X1_Eumetopias_jubatus
seq45	GsdmA|XP_025715235.1_Gsdma_Callorhinus_ursinus
seq46	GsdmA|XP_027423431.1_Gsdma_Zalophus_californianus
seq47	GsdmA|XP_021560076.1_Gsdma_isoform_X1_Neomonachus_schauinslandi
seq48	GsdmA|XP_006749918.1_Gsdma_Leptonychotes_weddellii
seq49	GsdmA|XP_012416038.1_Gsdma_Odobenus_rosmarus_divergens
seq50	GsdmA|XP_025852001.1_Gsdma_isoform_X2_Vulpes_vulpes
seq51	GsdmA|XP_025296309.1_Gsdma_isoform_X1_Canis_lupus_dingo
seq52	GsdmA|XP_001500838.3_Gsdma_isoform_X1_Equus_caballus
seq53	GsdmA|XP_008517125.1_Gsdma_isoform_X1_Equus_przewalskii
seq54	GsdmA|XP_014689408.1_Gsdma_isoform_X1_Equus_asinus
seq55	GsdmA|XP_004434607.1_Gsdma_isoform_X1_Ceratotherium_simum_simum
seq56	GsdmA|NP_067322.1_Gsdma_Mus_musculus
seq57	GsdmA|XP_028611014.1_Gsdma_isoform_X1_Grammomys_surdaster
seq58	GsdmA|XP_028745379.1_Gsdma_isoform_X1_Peromyscus_leucopus
seq59	GsdmA|XP_006971892.1_Gsdma_isoform_X1_Peromyscus_maniculatus_bairdii
seq60	GsdmA|XP_012973102.1_Gsdma_isoform_X2_Mesocricetus_auratus
seq61	GsdmA|XP_026645688.1_Gsdma_isoform_X2_Microtus_ochrogaster
seq62	GsdmA|NP_001101767.1_Gsdma_Rattus_norvegicus
seq63	GsdmA|XP_027778953.1_Gsdma_isoform_X2_Marmota_flaviventris
seq64	GsdmA|XP_026242881.1_Gsdma_isoform_X2_Urocitellus_parryii
seq65	GsdmA|XP_015351255.1_Gsdma_Marmota_marmota_marmota
seq66	GsdmA|XP_005322019.1_Gsdma_Ictidomys_tridecemlineatus
seq67	GsdmA|XP_002719393.1_Gsdma_isoform_X1_Oryctolagus_cuniculus
seq68	GsdmA|XP_004591216.1_Gsdma_isoform_X2_Ochotona_princeps
seq69	GsdmA|XP_013835119.1_Gsdma_isoform_X1_Sus_scrofa
seq70	GsdmA|XP_004012902.1_Gsdma_Ovis_aries
seq71	GsdmA|XP_011997233.1_Gsdma_Ovis_aries_musimon
seq72	GsdmA|XP_005693821.2_Gsdma_Capra_hircus
seq73	GsdmA|NP_001071558.1_Gsdma_Bos_taurus
seq74	GsdmA|XP_019836267.1_Gsdma_Bos_indicus
seq75	GsdmA|XP_005898083.1_Gsdma_Bos_mutus
seq76	GsdmA|XP_010840931.1_Gsdma_Bison_bison_bison
seq77	GsdmA|XP_006068650.1_Gsdma_isoform_X2_Bubalus_bubalis
seq78	GsdmA|XP_020745726.1_Gsdma_isoform_X1_Odocoileus_virginianus_texanus
seq79	GsdmA|XP_004655518.1_Gsdma_isoform_X1_Jaculus_jaculus
seq80	GsdmA|XP_027984604.1_Gsdma_isoform_X1_Eptesicus_fuscus
seq81	GsdmA|XP_005861942.1_Gsdma_Myotis_brandtii
seq82	GsdmA|XP_006774377.2_Gsdma_Myotis_davidii
seq83	GsdmA|XP_016057700.1_Gsdma_Miniopterus_natalensis
seq84	GsdmA|XP_024429158.1_Gsdma_Desmodus_rotundus
seq85	GsdmA|XP_006924750.1_Gsdma_Pteropus_alecto
seq86	GsdmA|XP_011381342.1_Gsdma_Pteropus_vampyrus
seq87	GsdmA|XP_016020090.1_Gsdma_isoform_X1_Rousettus_aegyptiacus
seq88	GsdmA|XP_019494184.1_Gsdma_isoform_X1_Hipposideros_armiger
seq89	GsdmA|XP_006833732.1_Gsdma_Chrysochloris_asiatica
seq90	GsdmA|XP_007940243.1_Gsdma_Orycteropus_afer_afer
seq91	GsdmA|XP_012581601.1_Gsdma_isoform_X1_Condylura_cristata
seq92	GsdmA|XP_007531080.1_Gsdma_Erinaceus_europaeus
seq93	GsdmA|XP_017497970.1_Gsdma_Manis_javanica
seq94	GsdmA|XP_004633937.1_Gsdma_Octodon_degus
seq95	GsdmA|XP_013374647.1_Gsdma_isoform_X1_Chinchilla_lanigera
seq96	GsdmA|XP_013005065.1_Gsdma_Cavia_porcellus
seq97	GsdmA|XP_004859525.1_Gsdma_Heterocephalus_glaber
seq98	GsdmA|XP_004608992.1_Gsdma_Sorex_araneus
seq99	GsdmA|XP_015103368.1_Gsdma_Vicugna_pacos
seq100	GsdmA|XP_006176398.1_Gsdma_Camelus_ferus
seq101	GsdmA|XP_010990107.1_Gsdma_Camelus_dromedarius
seq102	GsdmA|XP_010958761.1_Gsdma_Camelus_bactrianus
seq103	GsdmA|XP_012411464.1_Gsdma_isoform_X1_Trichechus_manatus_latirostris
seq104	GsdmA|XP_021509099.1_Gsdma_Meriones_unguiculatus
seq105	GsdmA|XP_020853178.1_Gsdma_isoform_X1_Phascolarctos_cinereus
seq106	GsdmA|XP_027729048.1_Gsdma_Vombatus_ursinus
seq107	GsdmA|XP_012403791.1_Gsdma_isoform_X1_Sarcophilus_harrisii
seq108	GsdmA|NP_084003.2_Gsdma2_isoform_1_Mus_musculus
seq109	GsdmA|NP_001007462.1_Gsdma3_Mus_musculus
seq110	GsdmA|XP_007654365.3_Gsdma_isoform_X1_Ornithorhynchus_anatinus
seq111	GsdmD|XP_028917767.1_Gsdmd_
seq112	GsdmC|XP_017197091.1_gasderminC_Oryctolagus_cuniculus
seq113	GsdmC|XP_025726321.1_gasderminC_Callorhinus_ursinus
seq114	GsdmD|NP_001159709.1_Gsdmd_
seq115	GsdmD|XP_001152706.2_Gsdmd_X2_
seq116	GsdmD|XP_003819507.1_Gsdmd_X3_
seq117	GsdmD|XP_024106658.1_Gsdmd_X1_
seq118	GsdmD|XP_032616510.1_Gsdmd_
seq119	GsdmD|XP_015001617.2_Gsdmd_X3_
seq120	GsdmD|XP_005564295.1_Gsdmd_X5_
seq121	GsdmD|XP_011750785.1_Gsdmd_X4_
seq122	GsdmD|XP_025250524.1_Gsdmd_X2_
seq123	GsdmD|XP_003903292.1_Gsdmd_X3_
seq124	GsdmD|XP_011831038.1_Gsdmd_
seq125	GsdmD|XP_011905474.1_Gsdmd_X2_
seq126	GsdmD|XP_007999960.1_Gsdmd_X1_
seq127	GsdmD|XP_017738915.1_Gsdmd_X2_
seq128	GsdmD|XP_010383809.2_Gsdmd_X3_
seq129	GsdmD|XP_008981331.1_Gsdmd_
seq130	GsdmD|XP_021527750.1_Gsdmd_
seq131	GsdmD|XP_032111043.1_Gsdmd_X1_
seq132	GsdmD|XP_017367031.1_Gsdmd_X1_
seq133	GsdmD|XP_003942159.1_Gsdmd_X2_
seq134	GsdmD|XP_012608366.1_Gsdmd_X3_
seq135	GsdmD|XP_012503394.1_Gsdmd_X2_
seq136	GsdmD|XP_003802420.1_Gsdmd_X1_
seq137	GsdmD|XP_008054914.2_Gsdmd_
seq138	GsdmD|XP_008581297.1_Gsdmd_
seq139	GsdmD|XP_010600015.1_Gsdmd_X1_
seq140	GsdmD|XP_023597400.1_Gsdmd_
seq141	GsdmD|NP_081236.1_Gsdmd_
seq142	GsdmD|XP_021039083.1_Gsdmd_X1_
seq143	GsdmD|XP_021072889.1_Gsdmd_X1_
seq144	GsdmD|XP_031202285.1_Gsdmd_
seq145	GsdmD|NP_001124025.1_Gsdmd_
seq146	GsdmD|XP_032772926.1_Gsdmd_
seq147	GsdmD|XP_021078648.1_Gsdmd_X1_
seq148	GsdmD|XP_003510483.1_Gsdmd_
seq149	GsdmD|XP_015863152.1_Gsdmd_
seq150	GsdmD|XP_008832746.1_Gsdmd_
seq151	GsdmD|XP_027806786.1_Gsdmd_
seq152	GsdmD|XP_015342041.1_Gsdmd_
seq153	GsdmD|XP_026265627.1_Gsdmd_
seq154	GsdmD|XP_005316153.1_Gsdmd_
seq155	GsdmD|XP_004656438.1_Gsdmd_
seq156	GsdmD|XP_017525087.1_Gsdmd_X3_
seq157	GsdmD|XP_028389413.1_Gsdmd_
seq158	GsdmD|XP_016075669.1_Gsdmd_
seq159	GsdmD|XP_015994746.1_Gsdmd_
seq160	GsdmD|XP_011373217.1_Gsdmd_
seq161	GsdmD|XP_006913014.1_Gsdmd_
seq162	GsdmD|XP_008157982.1_Gsdmd_
seq163	GsdmD|XP_015426878.1_Gsdmd_X3_
seq164	GsdmD|NP_001039625.1_Gsdmd_
seq165	GsdmD|XP_005888687.1_Gsdmd_
seq166	GsdmD|XP_010852842.1_Gsdmd_
seq167	GsdmD|XP_006045211.2_Gsdmd_X2_
seq168	GsdmD|XP_017914166.1_Gsdmd_X3_
seq169	GsdmD|XP_027829189.1_Gsdmd_X3_
seq170	GsdmD|XP_020736699.1_Gsdmd_
seq171	GsdmD|XP_020946165.1_Gsdmd_
seq172	GsdmD|XP_032465962.1_Gsdmd_X1_
seq173	GsdmD|XP_024596904.1_Gsdmd_X1_
seq174	GsdmD|XP_029059666.1_Gsdmd_X1_
seq175	GsdmD|XP_022411150.1_Gsdmd_X1_
seq176	GsdmD|XP_030732008.1_Gsdmd_X2_
seq177	GsdmD|XP_026988031.1_Gsdmd_X2_
seq178	GsdmD|XP_004265441.1_Gsdmd_
seq179	GsdmD|XP_007464679.1_Gsdmd_
seq180	GsdmD|XP_007113167.2_Gsdmd_X1_
seq181	GsdmD|XP_007167001.1_Gsdmd_
seq182	GsdmD|XP_031546305.1_Gsdmd_
seq183	GsdmD|XP_032323580.1_Gsdmd_X1_
seq184	GsdmD|XP_010959450.1_Gsdmd_X1_
seq185	GsdmD|XP_031295648.1_Gsdmd_X1_
seq186	GsdmD|XP_014652722.1_Gsdmd_
seq187	GsdmD|XP_023504872.1_Gsdmd_
seq188	GsdmD|XP_014713657.1_Gsdmd_
seq189	GsdmD|XP_008534512.1_Gsdmd_
seq190	GsdmD|XP_006152136.1_Gsdmd_X2_
seq191	GsdmD|XP_012889351.1_Gsdmd_X1_
seq192	GsdmD|XP_010637563.1_Gsdmd_X2_
seq193	GsdmD|XP_021106782.1_Gsdmd_X2_
seq194	GsdmD|XP_005395830.1_Gsdmd_X1_
seq195	GsdmD|XP_004639026.2_Gsdmd_X1_
seq196	GsdmD|XP_013001158.1_Gsdmd_X3_
seq197	GsdmD|XP_007954323.1_Gsdmd_
seq198	GsdmD|XP_019513341.1_Gsdmd_
seq199	GsdmD|XP_006830929.1_Gsdmd_
seq200	GsdmD|XP_004697675.1_Gsdmd_
seq201	GsdmD|XP_032171400.1_Gsdmd_X1_
seq202	GsdmD|XP_032704245.1_Gsdmd_
seq203	GsdmD|XP_022282557.1_Gsdmd_X3_
seq204	GsdmD|XP_025306643.1_Gsdmd_X3_
seq205	GsdmD|XP_025843337.1_Gsdmd_
seq206	GsdmD|XP_026344710.1_Gsdmd_X1_
seq207	GsdmD|XP_008682309.1_Gsdmd_X1_
seq208	GsdmD|XP_019658251.1_Gsdmd_X2_
seq209	GsdmD|XP_032271700.1_Gsdmd_X1_
seq210	GsdmD|XP_021544405.1_Gsdmd_
seq211	GsdmD|XP_030875078.1_Gsdmd_X1_
seq212	GsdmD|XP_027949315.1_Gsdmd_X2_
seq213	GsdmD|XP_027467977.1_Gsdmd_X2_
seq214	GsdmD|XP_025727038.1_Gsdmd_X1_
seq215	GsdmD|XP_029779202.1_Gsdmd_Suricata_suricatta
seq216	GsdmD|XP_023104116.1_Gsdmd_
seq217	GsdmD|XP_026919519.1_Gsdmd_
seq218	GsdmD|XP_030160048.1_Gsdmd_
seq219	GsdmD|XP_019290543.1_Gsdmd_
seq220	GsdmD|XP_004480061.1_Gsdmd_X2_
seq221	GsdmD|XP_006879495.1_Gsdmd_
seq222	GsdmD|XP_004580923.1_Gsdmd_
seq223	GsdmD|XP_008252155.1_Gsdmd_
seq224	GsdmD|XP_016040631.1_Gsdmd_X1_
seq225	GsdmD|XP_004618751.1_Gsdmd_
seq226	GsdmD|XP_007488898.1_Gsdmd_
seq227	GsdmD|XP_020850599.1_Gsdmd_
seq228	GsdmD|XP_012397449.2_Gsdmd_
seq229	GsdmC|NP_113603.1_gasderminC_Homo_sapiens
seq230	GsdmC|XP_004047578.3_gasderminC_Gorilla_gorilla_gorilla
seq231	GsdmC|XP_001153860.1_gasderminC_Pan_troglodytes
seq232	GsdmC|XP_003820501.1_gasderminC_Pan_paniscus
seq233	GsdmC|XP_002819473.1_gasderminC_Pongo_abelii
seq234	GsdmC|XP_032614393.1_gasderminC_Hylobates_moloch
seq235	GsdmC|XP_003256254.2_gasderminC_Nomascus_leucogenys
seq236	GsdmC|XP_028708741.1_gasderminC_Macaca_mulatta
seq237	GsdmC|XP_005564120.1_gasderminC_Macaca_fascicularis
seq238	GsdmC|XP_025250365.1_gasderminC_Theropithecus_gelada
seq239	GsdmC|XP_011758353.1_gasderminC_Macaca_nemestrina
seq240	GsdmC|XP_003903208.1_gasderminC_X5_Papio_anubis
seq241	GsdmC|XP_007999718.1_gasderminC_X2_Chlorocebus_sabaeus
seq242	GsdmC|XP_011921019.1_gasderminC_X4_Cercocebus_atys
seq243	GsdmC|XP_011831848.1_gasderminC_Mandrillus_leucophaeus
seq244	GsdmC|XP_023078764.2_gasderminC_Piliocolobus_tephrosceles
seq245	GsdmC|XP_011793570.1_gasderminC_Colobus_angolensis_palliatus
seq246	GsdmC|XP_017725971.1_gasderminC_Rhinopithecus_bieti
seq247	GsdmC|XP_030793163.1_gasderminC_X1_Rhinopithecus_roxellana
seq248	GsdmC|XP_032109296.1_gasderminC_Sapajus_apella
seq249	GsdmC|XP_017354851.1_gasderminC_Cebus_capucinus_imitator
seq250	GsdmC|XP_010342559.1_gasderminC_Saimiri_boliviensis_boliviensis
seq251	GsdmC|XP_008981514.1_gasderminC_X1_Callithrix_jacchus
seq252	GsdmC|XP_027804089.1_gasderminC_Marmota_flaviventris
seq253	GsdmC|XP_015341781.1_gasderminC_Marmota_marmota_marmota
seq254	GsdmC|XP_026263122.1_gasderminC_Urocitellus_parryii
seq255	GsdmC|XP_021578221.1_gasderminC_Ictidomys_tridecemlineatus
seq256	GsdmC|XP_004656383.1_gasderminC_Jaculus_jaculus
seq257	GsdmC|NP_113555.1_gasderminC_Mus_musculus
seq258	GsdmC|XP_021039645.1_gasderminC_X1_Mus_caroli
seq259	GsdmC|NP_001161746.1_gasderminC2_Mus_musculus
seq260	GsdmC|NP_899017.2_gasderminC3_Mus_musculus
seq261	GsdmC|NP_083268.1_gasderminC4_Mus_musculus
seq262	GsdmC|XP_021073018.1_gasderminC_Mus_pahari
seq263	GsdmC|XP_017450238.1_gasderminC_X1_Rattus_norvegicus
seq264	GsdmC|XP_032771866.1_gasderminC_Rattus_rattus
seq265	GsdmC|XP_028629109.1_gasderminC_Grammomys_surdaster
seq266	GsdmC|XP_021501085.1_gasderminC_Meriones_unguiculatus
seq267	GsdmC|XP_005078752.1_gasderminC_Mesocricetus_auratus
seq268	GsdmC|XP_008843720.1_gasderminC_Nannospalax_galili
seq269	GsdmC|XP_010641186.1_gasderminC_Fukomys_damarensis
seq270	GsdmC|XP_021107746.1_gasderminC_Heterocephalus_glaber
seq271	GsdmC|XP_013376750.1_gasderminC_X1_Chinchilla_lanigera
seq272	GsdmC|XP_023419805.1_gasderminC_Cavia_porcellus
seq273	GsdmC|XP_032729332.1_gasderminC_Lontra_canadensis
seq274	GsdmC|XP_032171903.1_gasderminC_Mustela_erminea
seq275	GsdmC|XP_019650518.1_gasderminC_Ailuropoda_melanoleuca
seq276	GsdmC|XP_026351145.1_gasderminC_Ursus_arctos_horribilis
seq277	GsdmC|XP_008687605.1_gasderminC_Ursus_maritimus
seq278	GsdmC|XP_022282826.1_gasderminC_Canis_lupus_familiaris
seq279	GsdmC|XP_025306872.1_gasderminC_Canis_lupus_dingo
seq280	GsdmC|XP_029779186.1_gasderminC_Suricata_suricatta
seq281	GsdmC|XP_019678683.1_gasderminC_Felis_catus
seq282	GsdmC|XP_026919714.1_gasderminC_Acinonyx_jubatus
seq283	GsdmC|XP_019315398.1_gasderminC_X1_Panthera_pardus
seq284	GsdmC|XP_030160404.1_gasderminC_Lynx_canadensis
seq285	GsdmC|XP_025778779.1_gasderminC_Puma_concolor
seq286	GsdmC|NP_001039469.1_gasderminC_Bos_taurus
seq287	GsdmC|XP_019829042.1_gasderminC_Bos_indicus
seq288	GsdmC|XP_005900062.1_gasderminC_Bos_mutus
seq289	GsdmC|XP_010842633.1_gasderminC_Bison_bison_bison
seq290	GsdmC|XP_006042923.1_gasderminC_Bubalus_bubalis
seq291	GsdmC|XP_020730911.1_gasderminC_Odocoileus_virginianus_texanus
seq292	GsdmC|XP_013843492.1_gasderminC_X1_Sus_scrofa
seq293	GsdmC|XP_007941614.1_gasderminC_Orycteropus_afer_afer
seq294	GsdmC|XP_023401449.1_gasderminC_Loxodonta_africana
seq295	GsdmC|XP_028389399.1_gasderminC_Phyllostomus_discolor
seq296	GsdmC|XP_024427836.1_gasderminC_Desmodus_rotundus
seq297	GsdmC|XP_016071620.1_gasderminC_Miniopterus_natalensis
seq298	GsdmC|XP_027630809.1_gasderminC_Tupaia_chinensis
seq299	GsdmC|XP_004602662.1_gasderminC_Sorex_araneus
seq300	GsdmC|XP_012578355.1_gasderminC_Condylura_cristata
seq301	GsdmC|XP_012377894.1_gasderminC_Dasypus_novemcinctus
seq302	GsdmC|XP_012664852.2_gasderminC_Otolemur_garnettii
seq303	GsdmC|XP_031803207.1_gasderminC_Sarcophilus_harrisii
seq304	GsdmA|XP_028558572.1_Gsdma_Podarcis_muralis
seq305	GsdmA|XP_008111551.1_Gsdma_isoform_X1_Anolis_carolinensis
seq306	GsdmA|XP_015279010.1_Gsdma_Gekko_japonicus
seq307	GsdmA|XP_025022523.1_Gsdma_isoform_X1_Python_bivittatus
seq308	GsdmA|XP_015687751.1_Gsdma_Protobothrops_mucrosquamatus
seq309	GsdmA|XP_026573339.1_Gsdma_Pseudonaja_textilis
seq310	GsdmA|XP_026535498.1_Gsdma_Notechis_scutatus
seq311	GsdmA|XP_013929683.1_Gsdma_Thamnophis_sirtalis
seq312	GsdmA|XP_019405871.1_Gsdma_Crocodylus_porosus
seq313	GsdmA|XP_019362599.1_Gsdma_Gavialis_gangeticus
seq314	GsdmA|XP_014451785.1_Gsdma_Alligator_mississippiensis
seq315	GsdmA|XP_006022649.1_Gsdma_Alligator_sinensis
seq316	GsdmA|XP_026510609.1_Gsdma_isoform_X1_Terrapene_carolina_triunguis
seq317	GsdmA|XP_008160950.1_Gsdma_isoform_X1_Chrysemys_picta_bellii
seq318	GsdmA|XP_006117469.1_Gsdma_isoform_X2_Pelodiscus_sinensis
seq319	GsdmA|XP_021388636.1_Gsdma_Lonchura_striata_domestica
seq320	GsdmA|XP_012426589.1_Gsdma_Taeniopygia_guttata
seq321	GsdmA|XP_009094796.1_Gsdma_Serinus_canaria
seq322	GsdmA|XP_026655008.1_Gsdma_Zonotrichia_albicollis
seq323	GsdmA|XP_015506851.1_Gsdma_Parus_major
seq324	GsdmA|XP_005531574.2_Gsdma_Pseudopodoces_humilis
seq325	GsdmA|XP_019149421.2_Gsdma_Corvus_cornix_cornix
seq326	GsdmA|XP_008634137.1_Gsdma_Corvus_brachyrhynchos
seq327	GsdmA|XP_016159802.1_Gsdma_Ficedula_albicollis
seq328	GsdmA|XP_027763648.1_Gsdma_Empidonax_traillii
seq329	GsdmA|XP_027603785.1_Gsdma_Pipra_filicauda
seq330	GsdmA|XP_009082361.1_Gsdma_Acanthisitta_chloris
seq331	GsdmA|NP_001026532.1_Gsdma_Gallus_gallus
seq332	GsdmA|XP_015741468.1_Gsdma_isoform_X2_Coturnix_japonica
seq333	GsdmA|XP_021233895.1_Gsdma_Numida_meleagris
seq334	GsdmA|XP_025973622.1_Gsdma_isoform_X1_Dromaius_novaehollandiae
seq335	GsdmA|XP_025928753.1_Gsdma_Apteryx_rowi
seq336	GsdmA|XP_013800181.1_Gsdma_Apteryx_australis_mantelli
seq337	GsdmA|XP_009672097.1_Gsdma_isoform_X1_Struthio_camelus_australis
seq338	GsdmA|XP_025897146.1_Gsdma_Nothoprocta_perdicaria
seq339	GsdmA|XP_029878858.1_Gsdma_isoform_X1_Aquila_chrysaetos_chrysaetos
seq340	GsdmA|XP_011592385.1_Gsdma_isoform_X1_Aquila_chrysaetos_canadensis
seq341	GsdmA|XP_010583858.1_Gsdma_Haliaeetus_leucocephalus
seq342	GsdmA|XP_009333228.1_Gsdma_Pygoscelis_adeliae
seq343	GsdmA|XP_009288830.1_Gsdma_Aptenodytes_forsteri
seq344	GsdmA|XP_009640852.1_Gsdma_Egretta_garzetta
seq345	GsdmA|XP_009933676.1_Gsdma_Opisthocomus_hoazin
seq346	GsdmA|XP_009568865.1_Gsdma_Cuculus_canorus
seq347	GsdmA|XP_009463179.1_Gsdma_Nipponia_nippon
seq348	GsdmA|XP_026720458.1_Gsdma_Athene_cunicularia
seq349	GsdmA|XP_014135543.1_Gsdma_Falco_cherrug
seq350	GsdmA|XP_013150873.1_Gsdma_Falco_peregrinus
seq351	GsdmA|XP_008503983.1_Gsdma_Calypte_anna
seq352	GsdmA|XP_010007212.1_Gsdma_Chaetura_pelagica
seq353	GsdmA|XP_009883759.1_Gsdma_Charadrius_vociferus
seq354	GsdmA|XP_005513819.1_Gsdma_Columba_livia
seq355	GsdmA|XP_014813419.1_Gsdma_Calidris_pugnax
seq356	GsdmA|XP_009897998.1_Gsdma_Picoides_pubescens
seq357	GsdmA|XP_013057526.1_Gsdma_Anser_cygnoides_domesticus
seq358	GsdmA|XP_027301037.1_Gsdma_Anas_platyrhynchos
seq359	GsdmA|XP_030077862.1_Gsdma_isoform_X1_Microcaecilia_unicolor
seq360	GsdmA|XP_029428328.1_Gsdma_Rhinatrema_bivittatum
seq361	GsdmB|NP_001159430.1 gasderminB isoform 3 Homo sapiens
seq362	GsdmB|XP_008955037.1_Gsdmb_X1_
seq363	GsdmB|XP_018883925.1_Gsdmb_X2_
seq364	GsdmB|XP_009430521.1_Gsdmb_X1_
seq365	GsdmB|XP_003278296.2_Gsdmb_X1_
seq366	GsdmB|XP_032019389.1_Gsdmb_X1_
seq367	GsdmB|XP_002827669.2_Gsdmb_X1_
seq368	GsdmB|XP_028377233.1_Gsdmb_
seq369	GsdmB|XP_024429114.1_Gsdmb_
seq370	GsdmB|XP_032947748.1_Gsdmb_X3_
seq371	GsdmB|XP_023508346.1_Gsdmb_X2_
seq372	GsdmB|XP_008517122.1_Gsdmb_
seq373	GsdmB|XP_014689450.1_Gsdmb_
seq374	GsdmB|XP_004434611.1_Gsdmb_
seq375	GsdmB|XP_016057754.1_Gsdmb_
seq376	GsdmB|XP_023441904.1_Gsdmb_
seq377	GsdmB|XP_010990153.1_Gsdmb_
seq378	GsdmB|XP_010958860.1_Gsdmb_
seq379	GsdmB|XP_007940378.1_Gsdmb_
seq380	GsdmB|XP_023409166.1_Gsdmb_
seq381	GsdmB|XP_005653979.2_Gsdmb_
seq382	GsdmB|XP_015314316.2_Gsdmb_X1_
seq383	GsdmB|XP_010840944.1_Gsdmb_X4_
seq384	GsdmB|XP_005898079.1_Gsdmb_
seq385	GsdmB|XP_013827805.2_Gsdmb_
seq386	GsdmB|XP_012041444.2_Gsdmb_
seq387	GsdmB|XP_025135973.1_Gsdmb_X1_
seq388	GsdmB|XP_012658361.1_Gsdmb_
seq389	GsdmB|XP_027630559.1_Gsdmb_
seq390	GsdmB|XP_006833730.1_Gsdmb_
seq391	GsdmB|XP_012973048.1_Gsdmb_
seq392	GsdmB|XP_027279932.1_Gsdmb_X2_
seq393	GsdmB|XP_012581499.1_Gsdmb_
seq394	GsdmB|XP_022279619.1_Gsdmb_
seq395	GsdmB|XP_025296608.1_Gsdmb_
seq396	GsdmB|XP_016285970.1_Gsdmb_
seq397	GsdmB|XP_023358160.1_Gsdmb_
seq398	GsdmE|NP_001120925.1_Gsdme_a_
seq399	GsdmE|XP_003318404.2_Gsdme_X1_
seq400	GsdmE|XP_003807976.1_Gsdme_
seq401	GsdmE|XP_004045238.1_Gsdme_
seq402	GsdmE|XP_003270464.1_Gsdme_
seq403	GsdmE|XP_032615042.1_Gsdme_X1_
seq404	GsdmE|XP_024105635.1_Gsdme_
seq405	GsdmE|XP_001096213.2_Gsdme_X1_
seq406	GsdmE|XP_011729491.1_Gsdme_
seq407	GsdmE|XP_005550020.1_Gsdme_X1_
seq408	GsdmE|XP_011937000.1_Gsdme_X1_
seq409	GsdmE|XP_011825996.1_Gsdme_
seq410	GsdmE|XP_025236017.1_Gsdme_
seq411	GsdmE|XP_003896238.1_Gsdme_
seq412	GsdmE|XP_007980048.1_Gsdme_
seq413	GsdmE|XP_017719435.1_Gsdme_
seq414	GsdmE|XP_010374233.1_Gsdme_X1_
seq415	GsdmE|XP_011793945.1_Gsdme_X1_
seq416	GsdmE|XP_023081708.1_Gsdme_
seq417	GsdmE|XP_009000514.1_Gsdme_
seq418	GsdmE|XP_021525833.1_Gsdme_
seq419	GsdmE|XP_003935184.1_Gsdme_X1_
seq420	GsdmE|XP_017382493.1_Gsdme_
seq421	GsdmE|XP_032142871.1_Gsdme_
seq422	GsdmE|XP_008070518.1_Gsdme_
seq423	GsdmE|XP_012628783.1_Gsdme_
seq424	GsdmE|XP_012496187.1_Gsdme_
seq425	GsdmE|NP_001180041.1_Gsdme_
seq426	GsdmE|XP_019824428.1_Gsdme_
seq427	GsdmE|XP_005902937.1_Gsdme_
seq428	GsdmE|XP_010853670.1_Gsdme_
seq429	GsdmE|XP_006055333.1_Gsdme_
seq430	GsdmE|XP_017902561.1_Gsdme_
seq431	GsdmE|XP_014950834.1_Gsdme_
seq432	GsdmE|XP_020733682.1_Gsdme_
seq433	GsdmE|XP_031310922.1_Gsdme_
seq434	GsdmE|XP_010966934.1_Gsdme_
seq435	GsdmE|XP_015092757.1_Gsdme_
seq436	GsdmE|XP_007466126.1_Gsdme_
seq437	GsdmE|XP_019782285.1_Gsdme_
seq438	GsdmE|XP_030713228.1_Gsdme_
seq439	GsdmE|XP_026958176.1_Gsdme_
seq440	GsdmE|XP_004265687.1_Gsdme_
seq441	GsdmE|XP_029089784.1_Gsdme_
seq442	GsdmE|XP_022440687.1_Gsdme_X1_
seq443	GsdmE|XP_003788653.1_Gsdme_
seq444	GsdmE|XP_032728909.1_Gsdme_
seq445	GsdmE|XP_004743370.1_Gsdme_
seq446	GsdmE|XP_032160672.1_Gsdme_X1_
seq447	GsdmE|XP_004397435.1_Gsdme_
seq448	GsdmE|XP_027975160.1_Gsdme_
seq449	GsdmE|XP_027429302.1_Gsdme_X1_
seq450	GsdmE|XP_025729082.1_Gsdme_X1_
seq451	GsdmE|XP_032257813.1_Gsdme_X1_
seq452	GsdmE|XP_008684626.1_Gsdme_
seq453	GsdmE|XP_026363612.1_Gsdme_
seq454	GsdmE|XP_029786190.1_Gsdme_X2_
seq455	GsdmE|XP_853956.2_Gsdme_
seq456	GsdmE|XP_025320189.1_Gsdme_
seq457	GsdmE|XP_025848911.1_Gsdme_
seq458	GsdmE|XP_019654189.1_Gsdme_
seq459	GsdmE|NP_001075358.1_Gsdme_
seq460	GsdmE|XP_008515297.1_Gsdme_
seq461	GsdmE|XP_014694495.1_Gsdme_
seq462	GsdmE|XP_004418969.1_Gsdme_
seq463	GsdmE|XP_006929316.1_Gsdme_
seq464	GsdmE|XP_026930937.1_Gsdme_
seq465	GsdmE|XP_025785639.1_Gsdme_
seq466	GsdmE|XP_030163969.1_Gsdme_
seq467	GsdmE|XP_019299169.1_Gsdme_
seq468	GsdmE|XP_007089104.1_Gsdme_
seq469	GsdmE|XP_007529121.1_Gsdme_
seq470	GsdmE|XP_021109770.1_Gsdme_X1_
seq471	GsdmE|XP_010626527.1_Gsdme_X1_
seq472	GsdmE|XP_004626528.1_Gsdme_
seq473	GsdmE|XP_013366053.1_Gsdme_X1_
seq474	GsdmE|XP_003467957.1_Gsdme_X2_
seq475	GsdmE|XP_015345627.1_Gsdme_
seq476	GsdmE|XP_027788502.1_Gsdme_
seq477	GsdmE|XP_026256023.1_Gsdme_X1_
seq478	GsdmE|XP_021577894.1_Gsdme_
seq479	GsdmE|XP_020034992.1_Gsdme_
seq480	GsdmE|XP_006912064.1_Gsdme_X2_
seq481	GsdmE|XP_023387299.1_Gsdme_
seq482	GsdmE|XP_016015049.1_Gsdme_X2_
seq483	GsdmE|XP_019507556.1_Gsdme_
seq484	GsdmE|XP_016072537.1_Gsdme_X1_
seq485	GsdmE|XP_028011374.1_Gsdme_
seq486	GsdmE|XP_006779071.1_Gsdme_
seq487	GsdmE|XP_005872327.1_Gsdme_
seq488	GsdmE|XP_028381748.1_Gsdme_
seq489	GsdmE|XP_024418892.1_Gsdme_
seq490	GsdmE|XP_017506043.1_Gsdme_
seq491	GsdmE|XP_007944697.1_Gsdme_
seq492	GsdmE|XP_023400115.1_Gsdme_
seq493	GsdmE|XP_004377520.1_Gsdme_
seq494	GsdmE|XP_006832344.1_Gsdme_
seq495	GsdmE|XP_004447610.1_Gsdme_X1_
seq496	GsdmE|NP_001178678.1_Gsdme_
seq497	GsdmE|NP_061239.1_Gsdme_precursor_
seq498	GsdmE|XP_021020548.1_Gsdme_X1_
seq499	GsdmE|XP_029334243.1_Gsdme_X2_
seq500	GsdmE|XP_021046698.1_Gsdme_
seq501	GsdmE|XP_031237728.1_Gsdme_
seq502	GsdmE|XP_032762429.1_Gsdme_
seq503	GsdmE|XP_028645887.1_Gsdme_
seq504	GsdmE|XP_027272248.1_Gsdme_X1_
seq505	GsdmE|XP_005087240.1_Gsdme_
seq506	GsdmE|XP_005366675.2_Gsdme_X1_
seq507	GsdmE|XP_006982246.1_Gsdme_X1_
seq508	GsdmE|XP_021486754.1_Gsdme_X1_
seq509	GsdmE|XP_008839709.1_Gsdme_
seq510	GsdmE|XP_004652861.1_Gsdme_
seq511	GsdmE|XP_004604319.1_Gsdme_
seq512	GsdmE|XP_020934334.1_Gsdme_
seq513	GsdmE|XP_012879848.1_Gsdme_
seq514	GsdmE|XP_004582613.1_Gsdme_
seq515	GsdmE|XP_002713872.1_Gsdme_
seq516	GsdmE|XP_004702903.1_Gsdme_
seq517	GsdmE|XP_012576204.1_Gsdme_
seq518	GsdmE|XP_027728246.1_Gsdme_X1_
seq519	GsdmE|XP_020849090.1_Gsdme_
seq520	GsdmE|XP_031796450.1_Gsdme_
seq521	GsdmE|XP_007505411.1_Gsdme_X1_
seq522	GsdmE|XP_028926176.1_Gsdme_X2_
seq523	GsdmE|XP_021393912.1_Gsdme_
seq524	GsdmE|XP_030120727.2_Gsdme_
seq525	GsdmE|XP_015473236.1_Gsdme_X4_
seq526	GsdmE|XP_014104276.1_Gsdme_
seq527	GsdmE|XP_023776256.1_Gsdme_
seq528	GsdmE|XP_019141156.1_Gsdme_
seq529	GsdmE|XP_017586669.1_Gsdme_X1_
seq530	GsdmE|XP_031965418.1_Gsdme_X1_
seq531	GsdmE|XP_030090516.1_Gsdme_
seq532	GsdmE|XP_005480924.2_Gsdme_
seq533	GsdmE|XP_014162807.1_Gsdme_X2_
seq534	GsdmE|XP_030799876.1_Gsdme_
seq535	GsdmE|XP_014749818.1_Gsdme_
seq536	GsdmE|XP_005041048.1_Gsdme_X1_
seq537	GsdmE|XP_017679311.1_Gsdme_
seq538	GsdmE|XP_017930682.2_Gsdme_
seq539	GsdmE|XP_027594245.1_Gsdme_X1_
seq540	GsdmE|XP_032566913.1_Gsdme_X1_
seq541	GsdmE|XP_027531052.1_Gsdme_X1_
seq542	GsdmE|XP_027495202.1_Gsdme_X1_
seq543	GsdmE|XP_027751877.1_Gsdme_X1_
seq544	GsdmE|XP_009076145.1_Gsdme_
seq545	GsdmE|XP_010575897.1_Gsdme_
seq546	GsdmE|XP_009928905.1_Gsdme_
seq547	GsdmE|XP_029866133.1_Gsdme_X1_
seq548	GsdmE|XP_009808686.1_Gsdme_
seq549	GsdmE|XP_009636961.1_Gsdme_
seq550	GsdmE|XP_009464781.1_Gsdme_
seq551	GsdmE|XP_009324004.1_Gsdme_
seq552	GsdmE|XP_009280316.1_Gsdme_
seq553	GsdmE|XP_009582421.1_Gsdme_
seq554	GsdmE|XP_010165530.1_Gsdme_
seq555	GsdmE|XP_010116360.1_Gsdme_
seq556	GsdmE|XP_009489562.1_Gsdme_
seq557	GsdmE|XP_027670555.1_Gsdme_X1_
seq558	GsdmE|XP_027642249.1_Gsdme_X1_
seq559	GsdmE|XP_009960492.1_Gsdme_
seq560	GsdmE|XP_010009916.1_Gsdme_
seq561	GsdmE|XP_030345602.1_Gsdme_
seq562	GsdmE|XP_030909399.1_Gsdme_X2_
seq563	GsdmE|XP_009960564.2_Gsdme_X1_
seq564	GsdmE|XP_009506330.1_Gsdme_
seq565	GsdmE|XP_026697503.1_Gsdme_X1_
seq566	GsdmE|XP_010131040.1_Gsdme_
seq567	GsdmE|XP_010072951.1_Gsdme_
seq568	GsdmE|XP_010183520.1_Gsdme_
seq569	GsdmE|XP_009877840.1_Gsdme_
seq570	GsdmE|XP_009939657.1_Gsdme_
seq571	GsdmE|XP_009863572.1_Gsdme_
seq572	GsdmE|XP_009906998.1_Gsdme_
seq573	GsdmE|XP_009561166.1_Gsdme_
seq574	GsdmE|XP_008933812.1_Gsdme_
seq575	GsdmE|XP_030301104.1_Gsdme_
seq576	GsdmE|XP_013027320.1_Gsdme_X1_
seq577	GsdmE|XP_012955994.2_Gsdme_X2_
seq578	GsdmE|XP_032037140.1_Gsdme_X1_
seq579	GsdmE|XP_010005878.1_Gsdme_
seq580	GsdmE|XP_021243122.1_Gsdme_
seq581	GsdmE|XP_015709261.1_Gsdme_
seq582	GsdmE|XP_010711078.1_Gsdme_X1_
seq583	GsdmE|XP_031445980.1_Gsdme_
seq584	GsdmE|NP_001006361.1_Gsdme_
seq585	GsdmE|XP_010220413.1_Gsdme_
seq586	GsdmE|XP_025889163.1_Gsdme_X1_
seq587	GsdmE|XP_009674755.1_Gsdme_X1_
seq588	GsdmE|XP_025959584.1_Gsdme_X1_
seq589	GsdmE|XP_010199052.1_Gsdme_
seq590	GsdmE|XP_010144987.1_Gsdme_
seq591	GsdmE|XP_019390343.1_Gsdme_X2_
seq592	GsdmE|XP_019364145.1_Gsdme_X2_
seq593	GsdmE|XP_019353382.1_Gsdme_X1_
seq594	GsdmE|XP_025063881.1_Gsdme_X1_
seq595	GsdmE|XP_027689547.1_Gsdme_X1_
seq596	GsdmE|XP_023962559.1_Gsdme_
seq597	GsdmE|XP_029766858.1_Gsdme_X1_
seq598	GsdmE|XP_032629745.1_Gsdme_X2_
seq599	GsdmE|XP_030406666.1_Gsdme_X2_
seq600	GsdmE|XP_014436716.1_Gsdme_X2_
seq601	GsdmE|XP_020636651.1_Gsdme_
seq602	GsdmE|XP_028605735.1_Gsdme_X1_
seq603	GsdmE|XP_008110872.1_Gsdme_
seq604	GsdmE|XP_015285233.1_Gsdme_
seq605	GsdmE|XP_015666066.1_Gsdme_
seq606	GsdmE|XP_013909822.1_Gsdme_
seq607	GsdmE|XP_032093603.1_Gsdme_
seq608	GsdmE|XP_026562200.1_Gsdme_
seq609	GsdmE|XP_026529423.1_Gsdme_
seq610	GsdmE|XP_007433152.1_Gsdme_X1_
seq611	GsdmE|XP_030057926.1_Gsdme_
seq612	GsdmE|XP_029444983.1_Gsdme_X1_
seq613	GsdmE|XP_018431097.1_Gsdme_
seq614	GsdmE|XP_012821030.1_Gsdme_X2_
seq615	GsdmE|XP_014351702.1_Gsdme_
seq616	GsdmE|NP_001279331.1_Gsdme_
seq617	GsdmE|XP_020389028.1_Gsdme_
seq618	GsdmE|XP_032903802.1_Gsdme_
seq619	GsdmE|XP_006902459.1_Gsdme_
seq620	GsdmE|XP_022071512.1_Gsdme_
seq621	GsdmE|XP_023155220.1_Gsdme_X2_
seq622	GsdmE|XP_008289283.1_Gsdme_
seq623	GsdmE|XP_018544241.1_Gsdme_
seq624	GsdmE|XP_022621341.1_Gsdme_
seq625	GsdmE|XP_023258886.1_Gsdme_
seq626	GsdmE|XP_029360163.1_Gsdme_X1_
seq627	GsdmE|XP_010740226.3_Gsdme_
seq628	GsdmE|XP_032375584.1_Gsdme_X1_
seq629	GsdmE|XP_031154890.1_Gsdme_
seq630	GsdmE|XP_028435836.1_Gsdme_
seq631	GsdmE|XP_031709071.1_Gsdme_X2_
seq632	GsdmE|XP_029307874.1_Gsdme_
seq633	GsdmE|XP_030248788.1_Gsdme_
seq634	GsdmE|XP_028983881.1_Gsdme_
seq635	GsdmE|XP_026226820.1_Gsdme_
seq636	GsdmE|XP_019948910.1_Gsdme_X1_
seq637	GsdmE|XP_020468482.1_Gsdme_
seq638	GsdmE|XP_028280814.1_Gsdme_
seq639	GsdmE|XP_026149143.1_Gsdme_X1_
seq640	GsdmE|XP_010773239.1_Gsdme_
seq641	GsdmE|XP_029927409.1_Gsdme_
seq642	GsdmE|XP_030012894.1_Gsdme_
seq643	GsdmE|XP_005934833.1_Gsdme_X1_
seq644	GsdmE|XP_005738539.1_Gsdme_
seq645	GsdmE|XP_004541527.2_Gsdme_
seq646	GsdmE|XP_026041600.1_Gsdme_
seq647	GsdmE|XP_003454487.2_Gsdme_
seq648	GsdmE|XP_031602092.1_Gsdme_
seq649	GsdmE|XP_030606161.1_Gsdme_
seq650	GsdmE|XP_020492757.1_Gsdme_
seq651	GsdmE|XP_016893587.1_Gsdme_X2_
seq652	GsdmE|XP_028326593.1_Gsdme_
seq653	GsdmE|XP_015259533.1_Gsdme_
seq654	GsdmE|XP_012718094.1_Gsdme_
seq655	GsdmE|XP_014892308.1_Gsdme_
seq656	GsdmE|XP_016536172.1_Gsdme_
seq657	GsdmE|XP_014859812.1_Gsdme_
seq658	GsdmE|XP_017165221.1_Gsdme_X1_
seq659	GsdmE|XP_023186332.1_Gsdme_X1_
seq660	GsdmE|XP_027868606.1_Gsdme_
seq661	GsdmE|XP_032413990.1_Gsdme_X1_
seq662	GsdmE|XP_029958404.1_Gsdme_
seq663	GsdmE|XP_017282053.1_Gsdme_
seq664	GsdmE|XP_020793187.1_Gsdme_
seq665	GsdmE|XP_011604087.2_Gsdme_
seq666	GsdmE|XP_019741943.1_Gsdme_
seq667	GsdmE|XP_020565794.1_Gsdme_X2_
seq668	GsdmE|XP_024123324.1_Gsdme_
seq669	GsdmE|XP_007233439.2_Gsdme_
seq670	GsdmE|XP_017327120.1_Gsdme_
seq671	GsdmE|XP_026855871.1_Gsdme_
seq672	GsdmE|XP_016419594.1_Gsdme_X1_
seq673	GsdmE|XP_016337634.1_Gsdme_X1_
seq674	GsdmE|XP_016142929.1_Gsdme_X1_
seq675	GsdmE|NP_001001947.1_gasdermin_Eb_
seq676	GsdmE|XP_031432605.1_Gsdme_
seq677	GsdmE|XP_028835239.1_Gsdme_
seq678	GsdmE|XP_029588348.1_Gsdme_X1_
seq679	GsdmE|XP_023658342.1_Gsdme_X1_
seq680	GsdmE|XP_028674104.1_Gsdme_
seq681	GsdmE|XP_031441875.1_Gsdme_
seq682	GsdmE|XP_005170134.1_Gsdme_
seq683	Pejvk|NP_001036167.1_pejvakin_1_
seq684	Pejvk|XP_014965926.1_pejvakin_X1_
seq685	Pejvk|XP_005573657.1__pejvakin_X1_Macaca_fascicularis
seq686	Pejvk|XP_025260082.1_pejvakin_X4_
seq687	Pejvk|XP_011902507.1_pejvakin_X1_Cercocebus_atys
seq688	Pejvk|XP_011847215.1_pejvakin_X2_Mandrillus_leucophaeus
seq689	Pejvk|XP_011717756.1_pejvakin_X1_
seq690	Pejvk|XP_007963659.1_pejvakin_Chlorocebus_sabaeus
seq691	Pejvk|NP_001036167.1_Pjvk_1_
seq692	Pejvk|XP_014965926.1_Pjvk_X1_
seq693	Pejvk|XP_005573657.1_Pjvk_X1_
seq694	Pejvk|XP_025260082.1_Pjvk_X4_
seq695	Pejvk|XP_011902507.1_Pjvk_X1_
seq696	Pejvk|XP_011847215.1_Pjvk_X2_
seq697	Pejvk|XP_011717756.1_Pjvk_X1_
seq698	Pejvk|XP_007963659.1_Pjvk_
seq699	Pejvk|XP_011799435.1_pejvakin_X1_Colobus_angolensis_palliatus
seq700	Pejvk|XP_011799435.1_Pjvk_X1_
seq701	Pejvk|XP_008053529.1_pejvakin_
seq702	Pejvk|XP_008053529.1_Pjvk_
seq703	Pejvk|XP_023068107.1_pejvakin_X2_
seq704	Pejvk|XP_023068107.1_Pjvk_X2_
seq705	Pejvk|XP_032611165.1_pejvakin_X1_
seq706	Pejvk|XP_032611165.1_Pjvk_X1_
seq707	Pejvk|XP_009236151.1_pejvakin_X1_
seq708	Pejvk|XP_009236151.1_Pjvk_X1_
seq709	Pejvk|XP_009180787.1_pejvakin_X1_
seq710	Pejvk|XP_009180787.1_Pjvk_X1_
seq711	Pejvk|XP_004032916.1_pejvakin_X2_
seq712	Pejvk|XP_004032916.1_Pjvk_X2_
seq713	Pejvk|XP_030658207.1_pejvakin_X1_
seq714	Pejvk|XP_030658207.1_Pjvk_X1_
seq715	Pejvk|XP_017723775.1_pejvakin_X2_Rhinopithecus_bieti
seq716	Pejvk|XP_030772352.1_pejvakin_X1_
seq717	Pejvk|XP_017723775.1_Pjvk_X2_
seq718	Pejvk|XP_030772352.1_Pjvk_X1_
seq719	Pejvk|XP_002749314.1_pejvakin_X1_Callithrix_jacchus
seq720	Pejvk|XP_002749314.1_Pjvk_X1_
seq721	Pejvk|XP_032148968.1_pejvakin_X1_
seq722	Pejvk|XP_032148968.1_Pjvk_X1_
seq723	Pejvk|XP_017388169.1_pejvakin_X1_Cebus_capucinus_imitator
seq724	Pejvk|XP_017388169.1_Pjvk_X1_
seq725	Pejvk|XP_012326893.1_pejvakin_X1_
seq726	Pejvk|XP_012326893.1_Pjvk_X1_
seq727	Pejvk|XP_009442091.1_pejvakin_X3_
seq728	Pejvk|XP_009442091.1_Pjvk_X3_
seq729	Pejvk|XP_008966740.1_pejvakin_X2_
seq730	Pejvk|XP_008966740.1_Pjvk_X2_
seq731	Pejvk|XP_004868199.1_Pjvk_
seq732	Pejvk|XP_027801937.1_Pjvk_X1_
seq733	Pejvk|XP_005373436.1_Pjvk_
seq734	Pejvk|XP_016008059.1_Pjvk_X1_
seq735	Pejvk|XP_011355082.1_Pjvk_X1_
seq736	Pejvk|XP_006921303.1_Pjvk_X2_
seq737	Pejvk|XP_026247819.1_Pjvk_X1_
seq738	Pejvk|XP_005324712.1_Pjvk_X1_
seq739	Pejvk|NP_001180112.1_Pjvk_
seq740	Pejvk|XP_019825658.1_Pjvk_
seq741	Pejvk|XP_010858060.1_Pjvk_
seq742	Pejvk|XP_006059644.1_Pjvk_
seq743	Pejvk|XP_017894275.1_Pjvk_
seq744	Pejvk|XP_010989669.1_Pjvk_X1_
seq745	Pejvk|XP_010958274.1_Pjvk_
seq746	Pejvk|XP_006194628.1_Pjvk_X1_
seq747	Pejvk|XP_005907581.1_Pjvk_
seq748	Pejvk|XP_007190463.1_Pjvk_X1_
seq749	Pejvk|XP_020738717.1_Pjvk_X1_
seq750	Pejvk|XP_004004594.1_Pjvk_
seq751	Pejvk|XP_006210278.1_Pjvk_X1_
seq752	Pejvk|XP_015336589.1_Pjvk_X1_
seq753	Pejvk|XP_004426736.1_Pjvk_
seq754	Pejvk|XP_032712096.1_Pjvk_
seq755	Pejvk|XP_032211508.1_Pjvk_
seq756	Pejvk|XP_004769035.1_Pjvk_
seq757	Pejvk|XP_535979.2_Pjvk_X1_
seq758	Pejvk|XP_025849734.1_Pjvk_X1_
seq759	Pejvk|XP_025316114.1_Pjvk_X1_
seq760	Pejvk|XP_002918869.3_Pjvk_
seq761	Pejvk|XP_026348228.1_Pjvk_X1_
seq762	Pejvk|XP_008685415.1_Pjvk_X1_
seq763	Pejvk|XP_004634773.1_Pjvk_
seq764	Pejvk|XP_010635075.1_Pjvk_X1_
seq765	Pejvk|XP_003478567.1_Pjvk_
seq766	Pejvk|XP_012641314.1_pejvakin_
seq767	Pejvk|XP_012641314.1_Pjvk_
seq768	Pejvk|XP_012506180.1_pejvakin_Propithecus_coquereli
seq769	Pejvk|XP_012506180.1_Pjvk_
seq770	Pejvk|XP_001500909.3_Pjvk_
seq771	Pejvk|XP_008513713.1_Pjvk_
seq772	Pejvk|XP_014689590.1_Pjvk_
seq773	Pejvk|XP_020033549.1_Pjvk_
seq774	Pejvk|XP_006151718.1_Pjvk_
seq775	Pejvk|XP_004674538.1_Pjvk_
seq776	Pejvk|XP_002712360.1_Pjvk_
seq777	Pejvk|XP_004577070.1_Pjvk_
seq778	Pejvk|XP_008565265.1_pejvakin_X3_Galeopterus_variegatus
seq779	Pejvk|XP_008565265.1_Pjvk_X3_
seq780	Pejvk|XP_032494333.1_Pjvk_X1_
seq781	Pejvk|XP_022425842.1_Pjvk_
seq782	Pejvk|XP_029081400.1_Pjvk_X1_
seq783	Pejvk|XP_030706721.1_Pjvk_
seq784	Pejvk|XP_026982887.1_Pjvk_
seq785	Pejvk|XP_004311474.1_Pjvk_
seq786	Pejvk|XP_004267423.1_Pjvk_
seq787	Pejvk|XP_007450786.1_Pjvk_
seq788	Pejvk|XP_007130807.2_Pjvk_X1_
seq789	Pejvk|XP_007534290.1_Pjvk_
seq790	Pejvk|XP_003921870.1_pejvakin_X2_Saimiri_boliviensis_boliviensis
seq791	Pejvk|XP_003921870.1_Pjvk_X2_
seq792	Pejvk|XP_008853561.1_Pjvk_X1_
seq793	Pejvk|XP_012883962.1_Pjvk_
seq794	Pejvk|XP_023115271.1_Pjvk_
seq795	Pejvk|XP_030181704.1_Pjvk_
seq796	Pejvk|XP_025767998.1_Pjvk_
seq797	Pejvk|XP_019316325.1_Pjvk_
seq798	Pejvk|XP_014942207.1_Pjvk_
seq799	Pejvk|XP_007083963.1_Pjvk_
seq800	Pejvk|XP_032275467.1_Pjvk_
seq801	Pejvk|XP_021558921.1_Pjvk_
seq802	Pejvk|XP_006733299.1_Pjvk_X1_
seq803	Pejvk|XP_004476912.1_Pjvk_X1_
seq804	Pejvk|XP_027447016.1_Pjvk_
seq805	Pejvk|XP_027977177.1_Pjvk_
seq806	Pejvk|XP_025743405.1_Pjvk_
seq807	Pejvk|XP_004403794.1_Pjvk_
seq808	Pejvk|NP_001074180.1_Pjvk_
seq809	Pejvk|XP_021050472.1_Pjvk_
seq810	Pejvk|XP_031226566.1_Pjvk_
seq811	Pejvk|XP_028618841.1_Pjvk_
seq812	Pejvk|XP_032757859.1_Pjvk_
seq813	Pejvk|XP_006224560.1_Pjvk_X2_
seq814	Pejvk|XP_021505179.1_Pjvk_
seq815	Pejvk|XP_021012402.1_Pjvk_
seq816	Pejvk|XP_015843885.1_Pjvk_
seq817	Pejvk|XP_003501070.1_Pjvk_X1_
seq818	Pejvk|XP_005065182.1_Pjvk_
seq819	Pejvk|XP_005346676.1_Pjvk_X1_
seq820	Pejvk|XP_019509576.1_Pjvk_
seq821	Pejvk|XP_032968392.1_Pjvk_X1_
seq822	Pejvk|XP_005857693.1_Pjvk_
seq823	Pejvk|XP_006760637.1_Pjvk_
seq824	Pejvk|XP_006083120.1_Pjvk_X1_
seq825	Pejvk|XP_016065696.1_Pjvk_
seq826	Pejvk|XP_008136734.1_Pjvk_X1_
seq827	Pejvk|XP_028365357.1_Pjvk_X1_
seq828	Pejvk|XP_024417351.1_Pjvk_X1_
seq829	Pejvk|XP_004660349.1_Pjvk_
seq830	Pejvk|XP_017517118.1_Pjvk_
seq831	Pejvk|XP_006866750.1_Pjvk_
seq832	Pejvk|XP_003406242.2_Pjvk_
seq833	Pejvk|XP_004375524.1_Pjvk_
seq834	Pejvk|XP_004701516.1_Pjvk_
seq835	Pejvk|XP_006878851.1_Pjvk_
seq836	Pejvk|XP_007935422.1_Pjvk_
seq837	Pejvk|XP_029790180.1_Pjvk_
seq838	Pejvk|XP_024588595.1_Pjvk_
seq839	Pejvk|XP_027722001.1_Pjvk_
seq840	Pejvk|XP_020846715.1_Pjvk_X1_
seq841	Pejvk|XP_003764058.1_Pjvk_
seq842	Pejvk|XP_001368857.1_Pjvk_
seq843	Pejvk|XP_028928169.1_Pjvk_
seq844	Pejvk|XP_004601427.1_Pjvk_
seq845	Pejvk|XP_426573.2_Pjvk_X1_
seq846	Pejvk|XP_031456993.1_Pjvk_
seq847	Pejvk|XP_019472642.1_Pjvk_
seq848	Pejvk|XP_015723838.1_Pjvk_
seq849	Pejvk|XP_021255407.1_Pjvk_
seq850	Pejvk|XP_032920040.1_Pjvk_
seq851	Pejvk|XP_031970077.1_Pjvk_
seq852	Pejvk|XP_010405022.1_Pjvk_
seq853	Pejvk|XP_008632943.1_Pjvk_
seq854	Pejvk|XP_005049151.1_Pjvk_
seq855	Pejvk|XP_023786694.1_Pjvk_
seq856	Pejvk|XP_015491030.1_Pjvk_
seq857	Pejvk|XP_005519906.1_Pjvk_
seq858	Pejvk|XP_014745550.1_Pjvk_
seq859	Pejvk|XP_030808482.1_Pjvk_
seq860	Pejvk|XP_005415947.1_Pjvk_
seq861	Pejvk|XP_009086279.1_Pjvk_
seq862	Pejvk|XP_021408102.1_Pjvk_
seq863	Pejvk|XP_002199531.1_Pjvk_X1_
seq864	Pejvk|XP_005484170.1_Pjvk_
seq865	Pejvk|XP_032549672.1_Pjvk_
seq866	Pejvk|XP_027587289.1_Pjvk_
seq867	Pejvk|XP_027493193.1_Pjvk_X1_
seq868	Pejvk|XP_017927185.1_Pjvk_
seq869	Pejvk|XP_027534255.1_Pjvk_
seq870	Pejvk|XP_027752516.1_Pjvk_
seq871	Pejvk|XP_017691037.1_Pjvk_
seq872	Pejvk|XP_021145491.1_Pjvk_X1_
seq873	Pejvk|XP_029874976.1_Pjvk_X2_
seq874	Pejvk|XP_010564222.1_Pjvk_
seq875	Pejvk|XP_009912995.1_Pjvk_
seq876	Pejvk|XP_009460604.1_Pjvk_
seq877	Pejvk|XP_026708820.1_Pjvk_X1_
seq878	Pejvk|XP_009883913.1_Pjvk_
seq879	Pejvk|XP_009813285.1_Pjvk_
seq880	Pejvk|XP_010285122.1_Pjvk_
seq881	Pejvk|XP_005442982.1_Pjvk_
seq882	Pejvk|XP_005237060.1_Pjvk_
seq883	Pejvk|XP_009957273.1_Pjvk_
seq884	Pejvk|XP_009276888.1_Pjvk_
seq885	Pejvk|XP_009580620.1_Pjvk_
seq886	Pejvk|XP_009644325.1_Pjvk_
seq887	Pejvk|XP_009694144.1_Pjvk_
seq888	Pejvk|XP_010123753.1_Pjvk_
seq889	Pejvk|XP_014809935.1_Pjvk_
seq890	Pejvk|XP_010198933.1_Pjvk_
seq891	Pejvk|XP_010133399.1_Pjvk_
seq892	Pejvk|XP_009897380.1_Pjvk_
seq893	Pejvk|XP_010178165.1_Pjvk_
seq894	Pejvk|XP_010309352.1_Pjvk_
seq895	Pejvk|XP_010173029.1_Pjvk_
seq896	Pejvk|XP_009932320.1_Pjvk_
seq897	Pejvk|XP_009498492.1_Pjvk_
seq898	Pejvk|XP_010079514.1_Pjvk_
seq899	Pejvk|XP_008945516.1_Pjvk_
seq900	Pejvk|XP_030341457.1_Pjvk_
seq901	Pejvk|XP_005152626.1_Pjvk_
seq902	Pejvk|XP_010021626.1_Pjvk_
seq903	Pejvk|XP_009868885.1_Pjvk_
seq904	Pejvk|XP_009994488.1_Pjvk_
seq905	Pejvk|XP_009330652.1_Pjvk_
seq906	Pejvk|XP_009985399.1_Pjvk_
seq907	Pejvk|XP_009491858.1_Pjvk_
seq908	Pejvk|XP_008503297.1_Pjvk_
seq909	Pejvk|XP_032046572.1_Pjvk_
seq910	Pejvk|XP_027317868.1_Pjvk_
seq911	Pejvk|XP_013027050.1_Pjvk_
seq912	Pejvk|XP_025948212.1_Pjvk_
seq913	Pejvk|XP_025931524.1_Pjvk_
seq914	Pejvk|XP_013816192.1_Pjvk_
seq915	Pejvk|XP_009674596.1_Pjvk_
seq916	Pejvk|XP_025907871.1_Pjvk_
seq917	Pejvk|XP_010217678.1_Pjvk_
seq918	Pejvk|XP_009553924.1_Pjvk_
seq919	Pejvk|XP_009082354.1_Pjvk_
seq920	Pejvk|XP_009964462.2_Pjvk_
seq921	Pejvk|XP_032624383.1_Pjvk_
seq922	Pejvk|XP_024054274.1_Pjvk_
seq923	Pejvk|XP_007069837.1_Pjvk_
seq924	Pejvk|XP_030435617.1_Pjvk_
seq925	Pejvk|XP_025038578.1_Pjvk_X1_
seq926	Pejvk|XP_019410239.1_Pjvk_
seq927	Pejvk|XP_019378569.1_Pjvk_
seq928	Pejvk|XP_014454831.1_Pjvk_
seq929	Pejvk|XP_006034600.1_Pjvk_
seq930	Pejvk|XP_017953002.1_Pjvk_
seq931	Pejvk|XP_018417121.1_Pjvk_
seq932	Pejvk|XP_030065796.1_Pjvk_X1_
seq933	Pejvk|XP_029461755.1_Pjvk_
seq934	Pejvk|XP_028604312.1_Pjvk_X1_
seq935	Pejvk|XP_020659760.1_Pjvk_X3_
seq936	Pejvk|XP_003225734.2_Pjvk_
seq937	Pejvk|XP_032087879.1_Pjvk_
seq938	Pejvk|XP_013916399.1_Pjvk_
seq939	Pejvk|XP_026552782.1_Pjvk_
seq940	Pejvk|XP_026523899.1_Pjvk_
seq941	Pejvk|XP_007433246.1_Pjvk_X1_
seq942	Pejvk|XP_015674337.2_Pjvk_X1_
seq943	Pejvk|XP_015269242.1_Pjvk_
seq944	Pejvk|XP_014354128.1_Pjvk_
seq945	Pejvk|XP_028663992.1_Pjvk_
seq946	Pejvk|XP_006636618.1_Pjvk_X1_
seq947	Pejvk|XP_023657402.1_Pjvk_X1_
seq948	Pejvk|XP_021332701.1_Pjvk_
seq949	Pejvk|XP_016304616.1_Pjvk_
seq950	Pejvk|XP_022530820.1_Pjvk_
seq951	Pejvk|XP_017336878.1_Pjvk_
seq952	Pejvk|XP_026789215.1_Pjvk_X1_
seq953	Pejvk|XP_027015817.1_Pjvk_
seq954	Pejvk|XP_030639171.1_Pjvk_X1_
seq955	Pejvk|XP_026874502.1_Pjvk_
seq956	Pejvk|XP_031414807.1_Pjvk_
seq957	Pejvk|XP_028809593.1_Pjvk_X1_
seq958	Pejvk|XP_024265015.1_Pjvk_X2_
seq959	Pejvk|XP_021428733.1_Pjvk_
seq960	Pejvk|XP_014007857.1_Pjvk_
seq961	Pejvk|XP_028972406.1_Pjvk_
seq962	Pejvk|XP_024144772.1_Pjvk_X1_
seq963	Pejvk|XP_032412353.1_Pjvk_
seq964	Pejvk|XP_014847085.1_Pjvk_
seq965	Pejvk|XP_008422369.1_Pjvk_
seq966	Pejvk|XP_014325563.1_Pjvk_X1_
seq967	Pejvk|XP_027866688.1_Pjvk_
seq968	Pejvk|XP_007553767.1_Pjvk_
seq969	Pejvk|XP_031605025.1_Pjvk_
seq970	Pejvk|XP_003459969.1_Pjvk_
seq971	Pejvk|XP_005920274.1_Pjvk_
seq972	Pejvk|XP_005742320.1_Pjvk_
seq973	Pejvk|XP_023009232.1_Pjvk_
seq974	Pejvk|XP_023282857.1_Pjvk_X1_
seq975	Pejvk|XP_022616901.1_Pjvk_
seq976	Pejvk|XP_018516757.1_Pjvk_
seq977	Pejvk|XP_026217304.1_Pjvk_
seq978	Pejvk|XP_023125432.1_Pjvk_X1_
seq979	Pejvk|XP_022068643.1_Pjvk_
seq980	Pejvk|XP_008291779.1_Pjvk_
seq981	Pejvk|XP_030266265.1_Pjvk_
seq982	Pejvk|XP_029377974.1_Pjvk_X1_
seq983	Pejvk|XP_026157845.1_Pjvk_X1_
seq984	Pejvk|XP_032362115.1_Pjvk_X1_
seq985	Pejvk|XP_028427897.1_Pjvk_
seq986	Pejvk|XP_031707545.1_Pjvk_X1_
seq987	Pejvk|XP_015232892.1_Pjvk_
seq988	Pejvk|XP_012724997.1_Pjvk_
seq989	Pejvk|XP_015813551.1_Pjvk_
seq990	Pejvk|XP_017295653.1_Pjvk_
seq991	Pejvk|XP_013867462.1_Pjvk_
seq992	Pejvk|XP_029300217.1_Pjvk_
seq993	Pejvk|XP_008322774.1_Pjvk_
seq994	Pejvk|XP_019132545.1_Pjvk_
seq995	Pejvk|XP_028255869.1_Pjvk_
seq996	Pejvk|XP_028984917.1_Pjvk_
seq997	Pejvk|XP_031147629.1_Pjvk_X1_
seq998	Pejvk|XP_029133251.1_Pjvk_
seq999	Pejvk|XP_030610804.1_Pjvk_X1_
seq1000	Pejvk|XP_020470942.1_Pjvk_
seq1001	Pejvk|XP_030014755.1_Pjvk_
seq1002	Pejvk|XP_019746234.1_Pjvk_
seq1003	Pejvk|XP_029930250.1_Pjvk_
seq1004	Pejvk|XP_023819485.1_Pjvk_
seq1005	Pejvk|XP_030208891.1_Pjvk_
seq1006	Pejvk|XP_028322965.1_Pjvk_X3_
seq1007	Pejvk|XP_003966800.1_Pjvk_
seq1008	Pejvk|XP_007888272.1_Pjvk_
seq1009	Pejvk|XP_032879750.1_Pjvk_
seq1010	Pejvk|XP_029941737.1_Pjvk_X2_
seq1011	Pejvk|XP_029112536.1_Pjvk_X2_
seq1012	Pejvk|XP_032813042.1_Pjvk_
seq1013	GsdmE|XP_022788280.1_uncharacterized_protein_LOC111328169_ no comment
seq1014	GsdmE|XP_020910515.1_uncharacterized_protein_LOC110248344_ no comment
seq1015	sp4|XP_005065182.1 pejvakin isoform X1 Mesocricetus auratus
seq1016	sp4|XP_005087240.1 gasderminE Mesocricetus auratus
seq1017	sp4|XP_012973048.2 gasderminB isoform X1 Mesocricetus auratus
seq1018	sp4|XP_012973102.1 gasderminA Mesocricetus auratus
seq1019	sp4|XP_021078647.1 gasderminDX3 Mesocricetus auratus
seq1020	sp4|XP_021078648.1 gasderminDX2 Mesocricetus auratus
seq1021	sp4|XP_040586254.1 gasderminClike Mesocricetus auratus
seq1022	sp4|XP_040586385.1 gasderminClike Mesocricetus auratus
seq1023	sp4|XP_040586401.1 gasderminC Mesocricetus auratus
seq1024	sp4|XP_040586427.1 gasderminAlike isoform X1 Mesocricetus auratus
seq1025	sp4|XP_040586532.1 gasderminC isoform X1 Mesocricetus auratus
seq1026	sp4|XP_040586533.1 gasderminC isoform X2 Mesocricetus auratus
seq1027	sp4|XP_040605579.1 gasderminB isoform X2 Mesocricetus auratus
seq1028	sp5|g11.t1| eq XP_017204679.1 gsdmA
seq1029	sp5|XP_017197091.1 gasderminC Oryctolagus cuniculus
seq1030	sp5|g13.t1 | eq XP_051697740.1 gsdmD
seq1031	sp5|XP_008252155.1 gasderminD Oryctolagus cuniculus
seq1032	sp5|XP_002713872.1 nonsyndromic hearing impairment protein 5 Oryctolagus cuniculus
seq1033	sp31b|GCA_000238235.1|gasA|g1.t1
seq1034	sp31b|GCA_000238235.1|gasE|g1.t1
seq1035	sp31b|GCA_009764475.2|gasA|g1.t1
seq1036	sp31b|GCA_009764475.2|gasA|g2.t1
seq1037	sp31b|GCA_009764475.2|gasA|g4.t1
seq1038	sp31b|GCA_009764475.2|gasE|g1.t1
seq1039	sp31b|GCA_009764475.2|gasE|g2.t1
seq1040	sp31b|GCA_009764475.2|gasE|g7.t1
seq1041	sp31b|GCA_009764475.2|gasE|g8.t1
seq1042	sp31b|GCA_012026655.1|gasA|g1.t1
seq1043	sp31b|GCA_012026655.1|gasE|g2.t1
seq1044	sp31b|GCA_012026655.1|gasE|g7.t1
seq1045	sp31b|GCA_012026655.1|gasP|g2.t1
seq1046	sp31b|GCA_020745735.1|gasA|g3.t1
seq1047	sp31b|GCA_020745735.1|gasA|g5.t1
seq1048	sp31b|GCA_020745735.1|gasA|g7.t1
seq1049	sp31b|GCA_020745735.1|gasA|g9.t1
seq1050	sp31b|GCA_020745735.1|gasA|g10.t1
seq1051	sp31b|GCA_020745735.1|gasE|g2.t1
seq1052	sp31b|GCA_020745735.1|gasE|g4.t1
seq1053	sp31b|GCA_020745735.1|gasE|g6.t1
seq1054	sp31b|GCA_020745735.1|gasP|g2.t1
seq1055	sp31b|GCA_020745735.1|gasP|g8.t1
seq1056	sp31b|GCA_020745735.1|gasP|g16.t1
seq1057	sp31b|GCF_001642345.1|gasA|g1.t1
seq1058	sp31b|GCF_001642345.1|gasA|g2.t1
seq1059	sp31b|GCF_001642345.1|gasA|g4.t1
seq1060	sp31b|GCF_001642345.1|gasA|g6.t1
seq1061	sp31b|GCF_001642345.1|gasE|g2.t1
seq1062	sp31b|GCF_001642345.1|gasE|g6.t1
seq1063	sp31b|GCF_001642345.1|gasE|g8.t1
seq1064	sp31b|GCF_001642345.1|gasE|g10.t1
seq1065	sp31b|GCF_001642345.1|gasE|g15.t1
seq1066	sp31b|GCF_001642345.1|gasE|g20.t1
seq1067	sp31b|GCF_001642345.1|gasP|g6.t1
seq1068	sp31b|GCF_004010195.1|gasA|g3.t1
seq1069	sp31b|GCF_004010195.1|gasA|g11.t1
seq1070	sp31b|GCF_004010195.1|gasA|g12.t1
seq1071	sp31b|GCF_004010195.1|gasA|g15.t1
seq1072	sp31b|GCF_004010195.1|gasE|g8.t1
seq1073	sp31b|GCF_004010195.1|gasE|g9.t1
seq1074	sp31b|GCF_004010195.1|gasE|g10.t1
seq1075	sp31b|GCF_004010195.1|gasE|g11.t1
seq1076	sp31b|GCF_004010195.1|gasE|g12.t1
seq1077	sp31b|GCF_004010195.1|gasE|g20.t1
seq1078	sp31b|GCF_010909765.2|gasA|g1.t1
seq1079	sp31b|GCF_010909765.2|gasA|g3.t1
seq1080	sp31b|GCF_010909765.2|gasA|g4.t1
seq1081	sp31b|GCF_010909765.2|gasA|g7.t1
seq1082	sp31b|GCF_010909765.2|gasA|g8.t1
seq1083	sp31b|GCF_010909765.2|gasA|g10.t1
seq1084	sp31b|GCF_010909765.2|gasA|g12.t1
seq1085	sp31b|GCF_010909765.2|gasE|g4.t1
seq1086	sp31b|GCF_010909765.2|gasE|g7.t1
seq1087	sp31b|GCF_010909765.2|gasE|g19.t1
seq1088	sp31b|GCF_010909765.2|gasP|g3.t1
seq1089	sp31b|GCF_010909765.2|gasP|g9.t1
seq1090	sp31b|GCF_010909765.2|gasP|g21.t1
seq1091	sp31b|GCF_017639515.1|gasA|g1.t1
seq1092	sp31b|GCF_017639515.1|gasA|g3.t1
seq1093	sp31b|GCF_017639515.1|gasE|g2.t1
seq1094	sp31b|GCF_017639515.1|gasE|g6.t1
seq1095	sp31b|GCF_017639515.1|gasE|g10.t1
seq1096	sp31b|GCF_017639515.1|gasE|g12.t1
seq1097	sp31b|GCF_017639515.1|gasP|g11.t1
seq1098	sp31b|GCF_017639515.1|gasP|g15.t1
seq1099	sp31b|GCF_902713615.1|gasA|g1.t1
seq1100	sp31b|GCF_902713615.1|gasA|g3.t1
seq1101	sp31b|GCF_902713615.1|gasA|g4.t1
seq1102	sp31b|GCF_902713615.1|gasA|g8.t1
seq1103	sp31b|GCF_902713615.1|gasE|g9.t1
seq1104	sp31b|GCF_902713615.1|gasE|g10.t1
seq1105	sp31b|GCF_902713615.1|gasE|g11.t1
seq1106	sp31b|GCF_902713615.1|gasE|g12.t1
seq1107	sp31b|GCF_902713615.1|gasP|g1.t1
seq1108	sp31b|GCF_902713615.1|gasP|g8.t1
seq1109	sp57|g1.t1
seq1110	sp57|g4.t1
seq1111	sp58|g2.t1
seq1112	sp58|g5.t1
seq1113	sp58|g6.t1
seq1114	sp58|g13.t1
seq1115	sp61|GCA_009858155.1_ASM985815v1_genomic_ext_gasA.aa||g1.t1
seq1116	sp61|GCA_011763395.1_ASM1176339v1_genomic_ext_gasA.aa||g4.t1
seq1117	sp61|GCA_013076295.1_ASM1307629v1_genomic_ext_gasA.aa||g2.t1
seq1118	sp61|GCA_013076295.1_ASM1307629v1_genomic_ext_gasA.aa||g8.t1
seq1119	sp61|GCA_013076305.1_ASM1307630v1_genomic_ext_gasA.aa||g1.t1
seq1120	sp61|GCA_013076305.1_ASM1307630v1_genomic_ext_gasA.aa||g4.t1
seq1121	sp61|GCA_014633975.1_Aacu_1.0_genomic_ext_gasA.aa||g2.t1
seq1122	sp61|GCA_015164035.1_ASM1516403v1_genomic_ext_gasA.aa||g1.t1
seq1123	sp61|GCA_018155075.1_ASM1815507v1_genomic_ext_gasA.aa||g2.t1
seq1124	sp61|all_seq_ext_gasA.aa||g9.t1
seq1125	sp61|all_seq_ext_gasA.aa||g10.t1
seq1126	sp62|GCA_014621495_gasE_ext.aa||g2.t1
seq1127	sp62|GCA_014621495_gasP_ext.aa||g2.t1
seq1128	sp62|GCA_014621495_gasP_ext.aa||g4.t1
seq1129	sp62|GCA_014621495_gasP_ext.aa||g13.t1
seq1130	sp62|GCA_015708825_gasE_ext.aa||g2.t1
seq1131	sp62|GCA_015708825_gasE_ext.aa||g3.t1
seq1132	sp62|GCA_015708825_gasP_ext.aa||g5.t1
seq1133	sp62|GCA_018977245_gasE_ext.aa||g3.t1
seq1134	sp62|GCA_018977245_gasP_ext.aa||g7.t1
seq1135	sp62|GCA_018977245_gasP_ext.aa||g19.t1
seq1136	sp62|GCF_010993605_gasE_ext.aa||g2.t1
seq1137	sp63|PunNye1_gasA.faa||XP_005728881.1 nonsyndromic hearing impairment protein 5like Pundamilia nyererei
seq1138	sp63|PunNye1_gasA.faa||XP_005738539.1 nonsyndromic hearing impairment protein 5 Pundamilia nyererei
seq1139	sp63|PunNye1_gasA.faa||XP_005748475.1 uncharacterized protein LOC102201867 Pundamilia nyererei
seq1140	sp63|PunNye1_gasA.faa||XP_005748491.1 uncharacterized protein LOC102206907 Pundamilia nyererei
seq1141	sp63|PunNye1_gasA.faa||XP_005748492.1 uncharacterized protein LOC102207193 Pundamilia nyererei
seq1142	sp63|Auli_gasA.faa||XP_013864222.1 nonsyndromic hearing impairment protein 5like Austrofundulus limnaeus
seq1143	sp63|Auli_gasA.faa||XP_013866637.1 nonsyndromic hearing impairment protein 5like Austrofundulus limnaeus
seq1144	sp63|Auli_gasA.faa||XP_013877960.1 uncharacterized protein LOC106527581 Austrofundulus limnaeus
seq1145	sp63|Auli_gasA.faa||XP_013887471.1 uncharacterized protein LOC106535112 Austrofundulus limnaeus
seq1146	sp63|Pkings_gasA.faa||XP_023657402.1 pejvakin isoform X1 Paramormyrops kingsleyae
seq1147	sp63|Pkings_gasA.faa||XP_023657403.1 pejvakin isoform X2 Paramormyrops kingsleyae
seq1148	sp63|Pkings_gasA.faa||XP_023658342.1 gasderminE isoform X1 Paramormyrops kingsleyae
seq1149	sp63|Pkings_gasA.faa||XP_023670072.1 gasderminA3like Paramormyrops kingsleyae
seq1150	sp63|Pkings_gasA.faa||XP_023681043.1 gasderminElike Paramormyrops kingsleyae
seq1151	sp63|Saal_gasA.faa||XP_023830611.1 gasderminE isoform X1 Salvelinus alpinus
seq1152	sp63|Saal_gasA.faa||XP_023831427.1 gasderminE isoform X1 Salvelinus alpinus
seq1153	sp63|Saal_gasA.faa||XP_023833981.1 gasderminElike Salvelinus alpinus
seq1154	sp63|Saal_gasA.faa||XP_023835102.1 pejvakinlike Salvelinus alpinus
seq1155	sp63|Saal_gasA.faa||XP_023838554.1 gasderminElike Salvelinus alpinus
seq1156	sp63|Saal_gasA.faa||XP_024001273.1 gasderminElike Salvelinus alpinus
seq1157	sp63|Pema_gasA.faa||XP_033836667.1 pejvakin Periophthalmus magnuspinnatus
seq1158	sp63|Pema_gasA.faa||XP_033837012.1 gasdermin Eb Periophthalmus magnuspinnatus
seq1159	sp63|Cytu_gasA.faa||XP_038125417.1 gasdermin Eb Cyprinodon tularosa
seq1160	sp63|Cytu_gasA.faa||XP_038127901.1 uncharacterized protein LOC119774451 Cyprinodon tularosa
seq1161	sp63|Cytu_gasA.faa||XP_038127904.1 uncharacterized protein LOC119774456 Cyprinodon tularosa
seq1162	sp63|Cytu_gasA.faa||XP_038130670.1 uncharacterized protein LOC119776363 Cyprinodon tularosa
seq1163	sp63|Cytu_gasA.faa||XP_038135154.1 gasderminElike isoform X1 Cyprinodon tularosa
seq1164	sp63|Cytu_gasA.faa||XP_038136591.1 uncharacterized protein LOC119780583 Cyprinodon tularosa
seq1165	sp63|Cytu_gasA.faa||XP_038138077.1 pejvakin Cyprinodon tularosa
seq1166	sp63|Cogo_gasA.faa||XP_029298310.1 gasderminElike Cottoperca gobio
seq1167	sp63|Cogo_gasA.faa||XP_029307874.1 gasderminE Cottoperca gobio
seq1168	sp63|fThaAma1_gasA.faa||XP_034017282.1 gasderminElike isoform X1 Thalassophryne amazonica
seq1169	sp63|fThaAma1_gasA.faa||XP_034030880.1 gasderminElike Thalassophryne amazonica
seq1170	sp63|fGymAcu1_gasA.faa||XP_034052039.1 gasderminElike Gymnodraco acuticeps
seq1171	sp63|fGymAcu1_gasA.faa||XP_034058103.1 pejvakin isoform X2 Gymnodraco acuticeps
seq1172	sp63|fGymAcu1_gasA.faa||XP_034083868.1 gasdermin Eb isoform X1 Gymnodraco acuticeps
seq1173	sp63|fGymAcu1_gasA.faa||XP_034083870.1 gasdermin Eb isoform X2 Gymnodraco acuticeps
seq1174	sp63|Saal_gasE.faa||XP_024000197.1 gasderminElike Salvelinus alpinus
seq1175	sp22a|XP_006273794.2 gasderminA2 isoform X1 Alligator mississippiensis
seq1176	sp22a|XP_006275179.1 nonsyndromic hearing impairment protein 5 isoform X1 Alligator mississippiensis
seq1177	sp22a|XP_014451785.1 gasderminA Alligator mississippiensis
seq1178	sp22a|XP_014454831.1 pejvakin Alligator mississippiensis
seq1179	sp22a|XP_019338068.1 gasderminA2 isoform X1 Alligator mississippiensis
seq1180	sp22a|XP_019338069.1 gasderminA2 isoform X2 Alligator mississippiensis
seq1181	sp22a|XP_019353382.1 nonsyndromic hearing impairment protein 5 isoform X1 Alligator mississippiensis
seq1182	sp22a|XP_019353383.1 nonsyndromic hearing impairment protein 5 isoform X1 Alligator mississippiensis
seq1183	sp22a|XP_019353384.1 nonsyndromic hearing impairment protein 5 isoform X1 Alligator mississippiensis
seq1184	sp22a|XP_019353386.1 nonsyndromic hearing impairment protein 5 isoform X1 Alligator mississippiensis
seq1185	sp22a|XP_019353387.1 nonsyndromic hearing impairment protein 5 isoform X1 Alligator mississippiensis
seq1186	sp22a|XP_019353388.1 nonsyndromic hearing impairment protein 5 isoform X1 Alligator mississippiensis
seq1187	sp22a|XP_019353389.1 nonsyndromic hearing impairment protein 5 isoform X1 Alligator mississippiensis
seq1188	sp22a|XP_019353390.1 nonsyndromic hearing impairment protein 5 isoform X2 Alligator mississippiensis
seq1189	sp22a|XP_019353391.1 nonsyndromic hearing impairment protein 5 isoform X3 Alligator mississippiensis
seq1190	sp22a|XP_019353392.1 nonsyndromic hearing impairment protein 5 isoform X4 Alligator mississippiensis
seq1191	sp22a|XP_019353393.1 nonsyndromic hearing impairment protein 5 isoform X5 Alligator mississippiensis
seq1192	sp22a|XP_019353394.1 nonsyndromic hearing impairment protein 5 isoform X6 Alligator mississippiensis
seq1193	sp22a|XP_019353395.1 nonsyndromic hearing impairment protein 5 isoform X7 Alligator mississippiensis
seq1194	sp22b|XP_006022649.1 gasderminA Alligator sinensis
seq1195	sp22b|XP_006022650.2 gasderminA2like Alligator sinensis
seq1196	sp22b|XP_006034600.1 pejvakin Alligator sinensis
seq1197	sp22b|XP_025063877.1 gasderminE isoform X1 Alligator sinensis
seq1198	sp22b|XP_025063878.1 gasderminE isoform X1 Alligator sinensis
seq1199	sp22b|XP_025063879.1 gasderminE isoform X1 Alligator sinensis
seq1200	sp22b|XP_025063880.1 gasderminE isoform X1 Alligator sinensis
seq1201	sp22b|XP_025063881.1 gasderminE isoform X1 Alligator sinensis
seq1202	sp22b|XP_025063883.1 gasderminE isoform X2 Alligator sinensis
seq1203	sp22b|XP_025063884.1 gasderminE isoform X3 Alligator sinensis
seq1204	sp22c|XP_019390299.1 nonsyndromic hearing impairment protein 5 isoform X1 Crocodylus porosus
seq1205	sp22c|XP_019390306.1 nonsyndromic hearing impairment protein 5 isoform X1 Crocodylus porosus
seq1206	sp22c|XP_019390314.1 nonsyndromic hearing impairment protein 5 isoform X1 Crocodylus porosus
seq1207	sp22c|XP_019390322.1 nonsyndromic hearing impairment protein 5 isoform X1 Crocodylus porosus
seq1208	sp22c|XP_019390331.1 nonsyndromic hearing impairment protein 5 isoform X1 Crocodylus porosus
seq1209	sp22c|XP_019390335.1 nonsyndromic hearing impairment protein 5 isoform X1 Crocodylus porosus
seq1210	sp22c|XP_019390343.1 nonsyndromic hearing impairment protein 5 isoform X2 Crocodylus porosus
seq1211	sp22c|XP_019390353.1 nonsyndromic hearing impairment protein 5 isoform X3 Crocodylus porosus
seq1212	sp22c|XP_019405864.1 gasderminA3like Crocodylus porosus
seq1213	sp22c|XP_019405865.1 gasderminA3like Crocodylus porosus
seq1214	sp22c|XP_019405871.1 Crocodylus porosus
seq1215	sp22c|XP_019410239.1 pejvakin Crocodylus porosus
seq1216	sp22d|XP_019362599.1 gasderminA Gavialis gangeticus
seq1217	sp22d|XP_019362667.1 gasderminA3like Gavialis gangeticus
seq1218	sp22d|XP_019362675.1 gasderminA3like Gavialis gangeticus
seq1219	sp22d|XP_019364140.1 nonsyndromic hearing impairment protein 5 isoform X1 Gavialis gangeticus
seq1220	sp22d|XP_019364141.1 nonsyndromic hearing impairment protein 5 isoform X1 Gavialis gangeticus
seq1221	sp22d|XP_019364142.1 nonsyndromic hearing impairment protein 5 isoform X1 Gavialis gangeticus
seq1222	sp22d|XP_019364143.1 nonsyndromic hearing impairment protein 5 isoform X1 Gavialis gangeticus
seq1223	sp22d|XP_019364144.1 nonsyndromic hearing impairment protein 5 isoform X1 Gavialis gangeticus
seq1224	sp22d|XP_019364145.1 nonsyndromic hearing impairment protein 5 isoform X2 Gavialis gangeticus
seq1225	sp22d|XP_019364146.1 nonsyndromic hearing impairment protein 5 isoform X3 Gavialis gangeticus
seq1226	sp22d|XP_019378569.1 pejvakin Gavialis gangeticus
