# Supplementary material for: Caspase-1 activates gasdermin A in non-mammals
Source: eLife. 2024 Mar 18;12:RP92362. doi: 10.7554/eLife.92362 (PMC10948149; doi:10.7554/eLife.92362)
Supplement: Figure 1—figure supplement 3—source data 1. [file elife-92362-fig1-figsupp3-data1.zip › Figure 1figure supplement 3source data 1.txt]

#NEXUS
begin taxa;
	dimensions ntax=1222;
	taxlabels
	'ELK01559.1 8161 GasderminB Pteropus alecto'
	'GsdmA|NP_001007462.1_Gsdma3_Mus_musculus'
	'GsdmA|NP_001026532.1_Gsdma_Gallus_gallus'
	'GsdmA|NP_001071558.1_Gsdma_Bos_taurus'
	'GsdmA|NP_001101767.1_Gsdma_Rattus_norvegicus'
	'GsdmA|NP_067322.1_Gsdma_Mus_musculus'
	'GsdmA|NP_084003.2_Gsdma2_isoform_1_Mus_musculus'
	'GsdmA|NP_835465.2_Gsdma_Homo_sapiens'
	'GsdmA|XP_001171222.1_Gsdma_Pan_troglodytes'
	'GsdmA|XP_001500838.3_Gsdma_isoform_X1_Equus_caballus'
	'GsdmA|XP_002719393.1_Gsdma_isoform_X1_Oryctolagus_cuniculus'
	'GsdmA|XP_003942931.1_Gsdma_Saimiri_boliviensis_boliviensis'
	'GsdmA|XP_004012902.1_Gsdma_Ovis_aries'
	'GsdmA|XP_004041806.1_Gsdma_Gorilla_gorilla_gorilla'
	'GsdmA|XP_004434607.1_Gsdma_isoform_X1_Ceratotherium_simum_simum'
	'GsdmA|XP_004591216.1_Gsdma_isoform_X2_Ochotona_princeps'
	'GsdmA|XP_004608992.1_Gsdma_Sorex_araneus'
	'GsdmA|XP_004633937.1_Gsdma_Octodon_degus'
	'GsdmA|XP_004655518.1_Gsdma_isoform_X1_Jaculus_jaculus'
	'GsdmA|XP_004859525.1_Gsdma_Heterocephalus_glaber'
	'GsdmA|XP_005322019.1_Gsdma_Ictidomys_tridecemlineatus'
	'GsdmA|XP_005513819.1_Gsdma_Columba_livia'
	'GsdmA|XP_005531574.2_Gsdma_Pseudopodoces_humilis'
	'GsdmA|XP_005584115.1_Gsdma_isoform_X1_Macaca_fascicularis'
	'GsdmA|XP_005693821.2_Gsdma_Capra_hircus'
	'GsdmA|XP_005861942.1_Gsdma_Myotis_brandtii'
	'GsdmA|XP_005898083.1_Gsdma_Bos_mutus'
	'GsdmA|XP_006022649.1_Gsdma_Alligator_sinensis'
	'GsdmA|XP_006068650.1_Gsdma_isoform_X2_Bubalus_bubalis'
	'GsdmA|XP_006117469.1_Gsdma_isoform_X2_Pelodiscus_sinensis'
	'GsdmA|XP_006176398.1_Gsdma_Camelus_ferus'
	'GsdmA|XP_006749918.1_Gsdma_Leptonychotes_weddellii'
	'GsdmA|XP_006774377.2_Gsdma_Myotis_davidii'
	'GsdmA|XP_006833732.1_Gsdma_Chrysochloris_asiatica'
	'GsdmA|XP_006924750.1_Gsdma_Pteropus_alecto'
	'GsdmA|XP_006971892.1_Gsdma_isoform_X1_Peromyscus_maniculatus_bairdii'
	'GsdmA|XP_007085856.1_Gsdma_Panthera_tigris_altaica'
	'GsdmA|XP_007531080.1_Gsdma_Erinaceus_europaeus'
	'GsdmA|XP_007654365.3_Gsdma_isoform_X1_Ornithorhynchus_anatinus'
	'GsdmA|XP_007940243.1_Gsdma_Orycteropus_afer_afer'
	'GsdmA|XP_008011013.1_Gsdma_isoform_X1_Chlorocebus_sabaeus'
	'GsdmA|XP_008063364.1_Gsdma_Carlito_syrichta'
	'GsdmA|XP_008111551.1_Gsdma_isoform_X1_Anolis_carolinensis'
	'GsdmA|XP_008160950.1_Gsdma_isoform_X1_Chrysemys_picta_bellii'
	'GsdmA|XP_008503983.1_Gsdma_Calypte_anna'
	'GsdmA|XP_008517125.1_Gsdma_isoform_X1_Equus_przewalskii'
	'GsdmA|XP_008580237.1_Gsdma_Galeopterus_variegatus'
	'GsdmA|XP_008634137.1_Gsdma_Corvus_brachyrhynchos'
	'GsdmA|XP_008687546.1_Gsdma_isoform_X1_Ursus_maritimus'
	'GsdmA|XP_008955035.1_Gsdma_Pan_paniscus'
	'GsdmA|XP_009082361.1_Gsdma_Acanthisitta_chloris'
	'GsdmA|XP_009094796.1_Gsdma_Serinus_canaria'
	'GsdmA|XP_009288830.1_Gsdma_Aptenodytes_forsteri'
	'GsdmA|XP_009333228.1_Gsdma_Pygoscelis_adeliae'
	'GsdmA|XP_009463179.1_Gsdma_Nipponia_nippon'
	'GsdmA|XP_009568865.1_Gsdma_Cuculus_canorus'
	'GsdmA|XP_009640852.1_Gsdma_Egretta_garzetta'
	'GsdmA|XP_009672097.1_Gsdma_isoform_X1_Struthio_camelus_australis'
	'GsdmA|XP_009883759.1_Gsdma_Charadrius_vociferus'
	'GsdmA|XP_009897998.1_Gsdma_Picoides_pubescens'
	'GsdmA|XP_009933676.1_Gsdma_Opisthocomus_hoazin'
	'GsdmA|XP_010007212.1_Gsdma_Chaetura_pelagica'
	'GsdmA|XP_010373819.1_Gsdma_Rhinopithecus_roxellana'
	'GsdmA|XP_010583858.1_Gsdma_Haliaeetus_leucocephalus'
	'GsdmA|XP_010840931.1_Gsdma_Bison_bison_bison'
	'GsdmA|XP_010958761.1_Gsdma_Camelus_bactrianus'
	'GsdmA|XP_010990107.1_Gsdma_Camelus_dromedarius'
	'GsdmA|XP_011381342.1_Gsdma_Pteropus_vampyrus'
	'GsdmA|XP_011592385.1_Gsdma_isoform_X1_Aquila_chrysaetos_canadensis'
	'GsdmA|XP_011723579.1_Gsdma_Macaca_nemestrina'
	'GsdmA|XP_011785254.1_Gsdma_Colobus_angolensis_palliatus'
	'GsdmA|XP_011854366.1_Gsdma_Mandrillus_leucophaeus'
	'GsdmA|XP_011997233.1_Gsdma_Ovis_aries_musimon'
	'GsdmA|XP_012307501.1_Gsdma_Aotus_nancymaae'
	'GsdmA|XP_012403791.1_Gsdma_isoform_X1_Sarcophilus_harrisii'
	'GsdmA|XP_012411464.1_Gsdma_isoform_X1_Trichechus_manatus_latirostris'
	'GsdmA|XP_012416038.1_Gsdma_Odobenus_rosmarus_divergens'
	'GsdmA|XP_012426589.1_Gsdma_Taeniopygia_guttata'
	'GsdmA|XP_012516382.1_Gsdma_Propithecus_coquereli'
	'GsdmA|XP_012581601.1_Gsdma_isoform_X1_Condylura_cristata'
	'GsdmA|XP_012621524.1_Gsdma_Microcebus_murinus'
	'GsdmA|XP_012658360.1_Gsdma_Otolemur_garnettii'
	'GsdmA|XP_012893237.1_Gsdma_Dipodomys_ordii'
	'GsdmA|XP_012917953.1_Gsdma_isoform_X1_Mustela_putorius_furo'
	'GsdmA|XP_012973102.1_Gsdma_isoform_X2_Mesocricetus_auratus'
	'GsdmA|XP_013005065.1_Gsdma_Cavia_porcellus'
	'GsdmA|XP_013057526.1_Gsdma_Anser_cygnoides_domesticus'
	'GsdmA|XP_013150873.1_Gsdma_Falco_peregrinus'
	'GsdmA|XP_013374647.1_Gsdma_isoform_X1_Chinchilla_lanigera'
	'GsdmA|XP_013800181.1_Gsdma_Apteryx_australis_mantelli'
	'GsdmA|XP_013835119.1_Gsdma_isoform_X1_Sus_scrofa'
	'GsdmA|XP_013929683.1_Gsdma_Thamnophis_sirtalis'
	'GsdmA|XP_014135543.1_Gsdma_Falco_cherrug'
	'GsdmA|XP_014446163.1_Gsdma_Tupaia_chinensis'
	'GsdmA|XP_014451785.1_Gsdma_Alligator_mississippiensis'
	'GsdmA|XP_014689408.1_Gsdma_isoform_X1_Equus_asinus'
	'GsdmA|XP_014813419.1_Gsdma_Calidris_pugnax'
	'GsdmA|XP_014975037.1_Gsdma_Macaca_mulatta'
	'GsdmA|XP_015103368.1_Gsdma_Vicugna_pacos'
	'GsdmA|XP_015279010.1_Gsdma_Gekko_japonicus'
	'GsdmA|XP_015351255.1_Gsdma_Marmota_marmota_marmota'
	'GsdmA|XP_015506851.1_Gsdma_Parus_major'
	'GsdmA|XP_015687751.1_Gsdma_Protobothrops_mucrosquamatus'
	'GsdmA|XP_015741468.1_Gsdma_isoform_X2_Coturnix_japonica'
	'GsdmA|XP_016020090.1_Gsdma_isoform_X1_Rousettus_aegyptiacus'
	'GsdmA|XP_016057700.1_Gsdma_Miniopterus_natalensis'
	'GsdmA|XP_016159802.1_Gsdma_Ficedula_albicollis'
	'GsdmA|XP_017352685.1_Gsdma_Cebus_capucinus_imitator'
	'GsdmA|XP_017497970.1_Gsdma_Manis_javanica'
	'GsdmA|XP_017724755.1_Gsdma_isoform_X1_Rhinopithecus_bieti'
	'GsdmA|XP_019149421.2_Gsdma_Corvus_cornix_cornix'
	'GsdmA|XP_019271588.1_Gsdma_isoform_X1_Panthera_pardus'
	'GsdmA|XP_019362599.1_Gsdma_Gavialis_gangeticus'
	'GsdmA|XP_019405871.1_Gsdma_Crocodylus_porosus'
	'GsdmA|XP_019494184.1_Gsdma_isoform_X1_Hipposideros_armiger'
	'GsdmA|XP_019665612.1_Gsdma_Ailuropoda_melanoleuca'
	'GsdmA|XP_019673388.1_Gsdma_isoform_X1_Felis_catus'
	'GsdmA|XP_019836267.1_Gsdma_Bos_indicus'
	'GsdmA|XP_020031928.1_Gsdma_Castor_canadensis'
	'GsdmA|XP_020745726.1_Gsdma_isoform_X1_Odocoileus_virginianus_texanus'
	'GsdmA|XP_020853178.1_Gsdma_isoform_X1_Phascolarctos_cinereus'
	'GsdmA|XP_021233895.1_Gsdma_Numida_meleagris'
	'GsdmA|XP_021388636.1_Gsdma_Lonchura_striata_domestica'
	'GsdmA|XP_021509099.1_Gsdma_Meriones_unguiculatus'
	'GsdmA|XP_021560076.1_Gsdma_isoform_X1_Neomonachus_schauinslandi'
	'GsdmA|XP_021784852.1_Gsdma_isoform_X1_Papio_anubis'
	'GsdmA|XP_023060010.1_Gsdma_Piliocolobus_tephrosceles'
	'GsdmA|XP_024091062.1_Gsdma_Pongo_abelii'
	'GsdmA|XP_024429158.1_Gsdma_Desmodus_rotundus'
	'GsdmA|XP_025022523.1_Gsdma_isoform_X1_Python_bivittatus'
	'GsdmA|XP_025218676.1_Gsdma_Theropithecus_gelada'
	'GsdmA|XP_025296309.1_Gsdma_isoform_X1_Canis_lupus_dingo'
	'GsdmA|XP_025715235.1_Gsdma_Callorhinus_ursinus'
	'GsdmA|XP_025773357.1_Gsdma_Puma_concolor'
	'GsdmA|XP_025852001.1_Gsdma_isoform_X2_Vulpes_vulpes'
	'GsdmA|XP_025897146.1_Gsdma_Nothoprocta_perdicaria'
	'GsdmA|XP_025928753.1_Gsdma_Apteryx_rowi'
	'GsdmA|XP_025973622.1_Gsdma_isoform_X1_Dromaius_novaehollandiae'
	'GsdmA|XP_026242881.1_Gsdma_isoform_X2_Urocitellus_parryii'
	'GsdmA|XP_026368703.1_Gsdma_isoform_X1_Ursus_arctos_horribilis'
	'GsdmA|XP_026510609.1_Gsdma_isoform_X1_Terrapene_carolina_triunguis'
	'GsdmA|XP_026535498.1_Gsdma_Notechis_scutatus'
	'GsdmA|XP_026573339.1_Gsdma_Pseudonaja_textilis'
	'GsdmA|XP_026645688.1_Gsdma_isoform_X2_Microtus_ochrogaster'
	'GsdmA|XP_026655008.1_Gsdma_Zonotrichia_albicollis'
	'GsdmA|XP_026720458.1_Gsdma_Athene_cunicularia'
	'GsdmA|XP_026889645.1_Gsdma_isoform_X1_Acinonyx_jubatus'
	'GsdmA|XP_027301037.1_Gsdma_Anas_platyrhynchos'
	'GsdmA|XP_027423431.1_Gsdma_Zalophus_californianus'
	'GsdmA|XP_027603785.1_Gsdma_Pipra_filicauda'
	'GsdmA|XP_027729048.1_Gsdma_Vombatus_ursinus'
	'GsdmA|XP_027763648.1_Gsdma_Empidonax_traillii'
	'GsdmA|XP_027778953.1_Gsdma_isoform_X2_Marmota_flaviventris'
	'GsdmA|XP_027945757.1_Gsdma_isoform_X1_Eumetopias_jubatus'
	'GsdmA|XP_027984604.1_Gsdma_isoform_X1_Eptesicus_fuscus'
	'GsdmA|XP_028558572.1_Gsdma_Podarcis_muralis'
	'GsdmA|XP_028611014.1_Gsdma_isoform_X1_Grammomys_surdaster'
	'GsdmA|XP_028745379.1_Gsdma_isoform_X1_Peromyscus_leucopus'
	'GsdmA|XP_029428328.1_Gsdma_Rhinatrema_bivittatum'
	'GsdmA|XP_029784118.1_Gsdma_isoform_X1_Suricata_suricatta'
	'GsdmA|XP_029878858.1_Gsdma_isoform_X1_Aquila_chrysaetos_chrysaetos'
	'GsdmA|XP_030077862.1_Gsdma_isoform_X1_Microcaecilia_unicolor'
	'GsdmB|NP_001159430.1 gasderminB isoform 3 Homo sapiens'
	'GsdmB|XP_002827669.2_Gsdmb_X1_'
	'GsdmB|XP_003278296.2_Gsdmb_X1_'
	'GsdmB|XP_004434611.1_Gsdmb_'
	'GsdmB|XP_005653979.2_Gsdmb_'
	'GsdmB|XP_005898079.1_Gsdmb_'
	'GsdmB|XP_006833730.1_Gsdmb_'
	'GsdmB|XP_007940378.1_Gsdmb_'
	'GsdmB|XP_008517122.1_Gsdmb_'
	'GsdmB|XP_008955037.1_Gsdmb_X1_'
	'GsdmB|XP_009430521.1_Gsdmb_X1_'
	'GsdmB|XP_010840944.1_Gsdmb_X4_'
	'GsdmB|XP_010958860.1_Gsdmb_'
	'GsdmB|XP_010990153.1_Gsdmb_'
	'GsdmB|XP_012041444.2_Gsdmb_'
	'GsdmB|XP_012581499.1_Gsdmb_'
	'GsdmB|XP_012658361.1_Gsdmb_'
	'GsdmB|XP_012973048.1_Gsdmb_'
	'GsdmB|XP_013827805.2_Gsdmb_'
	'GsdmB|XP_014689450.1_Gsdmb_'
	'GsdmB|XP_015314316.2_Gsdmb_X1_'
	'GsdmB|XP_016057754.1_Gsdmb_'
	'GsdmB|XP_016285970.1_Gsdmb_'
	'GsdmB|XP_018883925.1_Gsdmb_X2_'
	'GsdmB|XP_022279619.1_Gsdmb_'
	'GsdmB|XP_023358160.1_Gsdmb_'
	'GsdmB|XP_023409166.1_Gsdmb_'
	'GsdmB|XP_023441904.1_Gsdmb_'
	'GsdmB|XP_023508346.1_Gsdmb_X2_'
	'GsdmB|XP_024429114.1_Gsdmb_'
	'GsdmB|XP_025135973.1_Gsdmb_X1_'
	'GsdmB|XP_025296608.1_Gsdmb_'
	'GsdmB|XP_027279932.1_Gsdmb_X2_'
	'GsdmB|XP_027630559.1_Gsdmb_'
	'GsdmB|XP_028377233.1_Gsdmb_'
	'GsdmB|XP_032019389.1_Gsdmb_X1_'
	'GsdmB|XP_032947748.1_Gsdmb_X3_'
	'GsdmC|NP_001039469.1_gasderminC_Bos_taurus'
	'GsdmC|NP_001161746.1_gasderminC2_Mus_musculus'
	'GsdmC|NP_083268.1_gasderminC4_Mus_musculus'
	'GsdmC|NP_113555.1_gasderminC_Mus_musculus'
	'GsdmC|NP_113603.1_gasderminC_Homo_sapiens'
	'GsdmC|NP_899017.2_gasderminC3_Mus_musculus'
	'GsdmC|XP_001153860.1_gasderminC_Pan_troglodytes'
	'GsdmC|XP_002819473.1_gasderminC_Pongo_abelii'
	'GsdmC|XP_003256254.2_gasderminC_Nomascus_leucogenys'
	'GsdmC|XP_003820501.1_gasderminC_Pan_paniscus'
	'GsdmC|XP_003903208.1_gasderminC_X5_Papio_anubis'
	'GsdmC|XP_004047578.3_gasderminC_Gorilla_gorilla_gorilla'
	'GsdmC|XP_004602662.1_gasderminC_Sorex_araneus'
	'GsdmC|XP_004656383.1_gasderminC_Jaculus_jaculus'
	'GsdmC|XP_005078752.1_gasderminC_Mesocricetus_auratus'
	'GsdmC|XP_005564120.1_gasderminC_Macaca_fascicularis'
	'GsdmC|XP_005900062.1_gasderminC_Bos_mutus'
	'GsdmC|XP_006042923.1_gasderminC_Bubalus_bubalis'
	'GsdmC|XP_007941614.1_gasderminC_Orycteropus_afer_afer'
	'GsdmC|XP_007999718.1_gasderminC_X2_Chlorocebus_sabaeus'
	'GsdmC|XP_008687605.1_gasderminC_Ursus_maritimus'
	'GsdmC|XP_008843720.1_gasderminC_Nannospalax_galili'
	'GsdmC|XP_008981514.1_gasderminC_X1_Callithrix_jacchus'
	'GsdmC|XP_010342559.1_gasderminC_Saimiri_boliviensis_boliviensis'
	'GsdmC|XP_010641186.1_gasderminC_Fukomys_damarensis'
	'GsdmC|XP_010842633.1_gasderminC_Bison_bison_bison'
	'GsdmC|XP_011758353.1_gasderminC_Macaca_nemestrina'
	'GsdmC|XP_011793570.1_gasderminC_Colobus_angolensis_palliatus'
	'GsdmC|XP_011831848.1_gasderminC_Mandrillus_leucophaeus'
	'GsdmC|XP_011921019.1_gasderminC_X4_Cercocebus_atys'
	'GsdmC|XP_012377894.1_gasderminC_Dasypus_novemcinctus'
	'GsdmC|XP_012578355.1_gasderminC_Condylura_cristata'
	'GsdmC|XP_012664852.2_gasderminC_Otolemur_garnettii'
	'GsdmC|XP_013376750.1_gasderminC_X1_Chinchilla_lanigera'
	'GsdmC|XP_013843492.1_gasderminC_X1_Sus_scrofa'
	'GsdmC|XP_015341781.1_gasderminC_Marmota_marmota_marmota'
	'GsdmC|XP_016071620.1_gasderminC_Miniopterus_natalensis'
	'GsdmC|XP_017197091.1_gasderminC_Oryctolagus_cuniculus'
	'GsdmC|XP_017354851.1_gasderminC_Cebus_capucinus_imitator'
	'GsdmC|XP_017450238.1_gasderminC_X1_Rattus_norvegicus'
	'GsdmC|XP_017725971.1_gasderminC_Rhinopithecus_bieti'
	'GsdmC|XP_019315398.1_gasderminC_X1_Panthera_pardus'
	'GsdmC|XP_019650518.1_gasderminC_Ailuropoda_melanoleuca'
	'GsdmC|XP_019678683.1_gasderminC_Felis_catus'
	'GsdmC|XP_019829042.1_gasderminC_Bos_indicus'
	'GsdmC|XP_020730911.1_gasderminC_Odocoileus_virginianus_texanus'
	'GsdmC|XP_021039645.1_gasderminC_X1_Mus_caroli'
	'GsdmC|XP_021073018.1_gasderminC_Mus_pahari'
	'GsdmC|XP_021107746.1_gasderminC_Heterocephalus_glaber'
	'GsdmC|XP_021501085.1_gasderminC_Meriones_unguiculatus'
	'GsdmC|XP_021578221.1_gasderminC_Ictidomys_tridecemlineatus'
	'GsdmC|XP_022282826.1_gasderminC_Canis_lupus_familiaris'
	'GsdmC|XP_023078764.2_gasderminC_Piliocolobus_tephrosceles'
	'GsdmC|XP_023401449.1_gasderminC_Loxodonta_africana'
	'GsdmC|XP_023419805.1_gasderminC_Cavia_porcellus'
	'GsdmC|XP_024427836.1_gasderminC_Desmodus_rotundus'
	'GsdmC|XP_025250365.1_gasderminC_Theropithecus_gelada'
	'GsdmC|XP_025306872.1_gasderminC_Canis_lupus_dingo'
	'GsdmC|XP_025726321.1_gasderminC_Callorhinus_ursinus'
	'GsdmC|XP_025778779.1_gasderminC_Puma_concolor'
	'GsdmC|XP_026263122.1_gasderminC_Urocitellus_parryii'
	'GsdmC|XP_026351145.1_gasderminC_Ursus_arctos_horribilis'
	'GsdmC|XP_026919714.1_gasderminC_Acinonyx_jubatus'
	'GsdmC|XP_027630809.1_gasderminC_Tupaia_chinensis'
	'GsdmC|XP_027804089.1_gasderminC_Marmota_flaviventris'
	'GsdmC|XP_028389399.1_gasderminC_Phyllostomus_discolor'
	'GsdmC|XP_028629109.1_gasderminC_Grammomys_surdaster'
	'GsdmC|XP_028708741.1_gasderminC_Macaca_mulatta'
	'GsdmC|XP_029779186.1_gasderminC_Suricata_suricatta'
	'GsdmC|XP_030160404.1_gasderminC_Lynx_canadensis'
	'GsdmC|XP_030793163.1_gasderminC_X1_Rhinopithecus_roxellana'
	'GsdmC|XP_031803207.1_gasderminC_Sarcophilus_harrisii'
	'GsdmC|XP_032109296.1_gasderminC_Sapajus_apella'
	'GsdmC|XP_032171903.1_gasderminC_Mustela_erminea'
	'GsdmC|XP_032614393.1_gasderminC_Hylobates_moloch'
	'GsdmC|XP_032729332.1_gasderminC_Lontra_canadensis'
	'GsdmC|XP_032771866.1_gasderminC_Rattus_rattus'
	'GsdmD|NP_001039625.1_Gsdmd_'
	'GsdmD|NP_001124025.1_Gsdmd_'
	'GsdmD|NP_001159709.1_Gsdmd_'
	'GsdmD|NP_081236.1_Gsdmd_'
	'GsdmD|XP_001152706.2_Gsdmd_X2_'
	'GsdmD|XP_003510483.1_Gsdmd_'
	'GsdmD|XP_003802420.1_Gsdmd_X1_'
	'GsdmD|XP_003819507.1_Gsdmd_X3_'
	'GsdmD|XP_003903292.1_Gsdmd_X3_'
	'GsdmD|XP_003942159.1_Gsdmd_X2_'
	'GsdmD|XP_004265441.1_Gsdmd_'
	'GsdmD|XP_004480061.1_Gsdmd_X2_'
	'GsdmD|XP_004580923.1_Gsdmd_'
	'GsdmD|XP_004618751.1_Gsdmd_'
	'GsdmD|XP_004639026.2_Gsdmd_X1_'
	'GsdmD|XP_004656438.1_Gsdmd_'
	'GsdmD|XP_004697675.1_Gsdmd_'
	'GsdmD|XP_005316153.1_Gsdmd_'
	'GsdmD|XP_005395830.1_Gsdmd_X1_'
	'GsdmD|XP_005564295.1_Gsdmd_X5_'
	'GsdmD|XP_005888687.1_Gsdmd_'
	'GsdmD|XP_006045211.2_Gsdmd_X2_'
	'GsdmD|XP_006152136.1_Gsdmd_X2_'
	'GsdmD|XP_006830929.1_Gsdmd_'
	'GsdmD|XP_006879495.1_Gsdmd_'
	'GsdmD|XP_006913014.1_Gsdmd_'
	'GsdmD|XP_007113167.2_Gsdmd_X1_'
	'GsdmD|XP_007167001.1_Gsdmd_'
	'GsdmD|XP_007464679.1_Gsdmd_'
	'GsdmD|XP_007488898.1_Gsdmd_'
	'GsdmD|XP_007954323.1_Gsdmd_'
	'GsdmD|XP_007999960.1_Gsdmd_X1_'
	'GsdmD|XP_008054914.2_Gsdmd_'
	'GsdmD|XP_008157982.1_Gsdmd_'
	'GsdmD|XP_008252155.1_Gsdmd_'
	'GsdmD|XP_008534512.1_Gsdmd_'
	'GsdmD|XP_008581297.1_Gsdmd_'
	'GsdmD|XP_008682309.1_Gsdmd_X1_'
	'GsdmD|XP_008832746.1_Gsdmd_'
	'GsdmD|XP_008981331.1_Gsdmd_'
	'GsdmD|XP_010383809.2_Gsdmd_X3_'
	'GsdmD|XP_010600015.1_Gsdmd_X1_'
	'GsdmD|XP_010637563.1_Gsdmd_X2_'
	'GsdmD|XP_010852842.1_Gsdmd_'
	'GsdmD|XP_010959450.1_Gsdmd_X1_'
	'GsdmD|XP_011373217.1_Gsdmd_'
	'GsdmD|XP_011750785.1_Gsdmd_X4_'
	'GsdmD|XP_011831038.1_Gsdmd_'
	'GsdmD|XP_011905474.1_Gsdmd_X2_'
	'GsdmD|XP_012397449.2_Gsdmd_'
	'GsdmD|XP_012503394.1_Gsdmd_X2_'
	'GsdmD|XP_012608366.1_Gsdmd_X3_'
	'GsdmD|XP_012889351.1_Gsdmd_X1_'
	'GsdmD|XP_013001158.1_Gsdmd_X3_'
	'GsdmD|XP_014652722.1_Gsdmd_'
	'GsdmD|XP_014713657.1_Gsdmd_'
	'GsdmD|XP_015001617.2_Gsdmd_X3_'
	'GsdmD|XP_015342041.1_Gsdmd_'
	'GsdmD|XP_015426878.1_Gsdmd_X3_'
	'GsdmD|XP_015863152.1_Gsdmd_'
	'GsdmD|XP_015994746.1_Gsdmd_'
	'GsdmD|XP_016040631.1_Gsdmd_X1_'
	'GsdmD|XP_016075669.1_Gsdmd_'
	'GsdmD|XP_017367031.1_Gsdmd_X1_'
	'GsdmD|XP_017525087.1_Gsdmd_X3_'
	'GsdmD|XP_017738915.1_Gsdmd_X2_'
	'GsdmD|XP_017914166.1_Gsdmd_X3_'
	'GsdmD|XP_019290543.1_Gsdmd_'
	'GsdmD|XP_019513341.1_Gsdmd_'
	'GsdmD|XP_019658251.1_Gsdmd_X2_'
	'GsdmD|XP_020736699.1_Gsdmd_'
	'GsdmD|XP_020850599.1_Gsdmd_'
	'GsdmD|XP_020946165.1_Gsdmd_'
	'GsdmD|XP_021039083.1_Gsdmd_X1_'
	'GsdmD|XP_021072889.1_Gsdmd_X1_'
	'GsdmD|XP_021078648.1_Gsdmd_X1_'
	'GsdmD|XP_021106782.1_Gsdmd_X2_'
	'GsdmD|XP_021527750.1_Gsdmd_'
	'GsdmD|XP_021544405.1_Gsdmd_'
	'GsdmD|XP_022282557.1_Gsdmd_X3_'
	'GsdmD|XP_022411150.1_Gsdmd_X1_'
	'GsdmD|XP_023104116.1_Gsdmd_'
	'GsdmD|XP_023504872.1_Gsdmd_'
	'GsdmD|XP_023597400.1_Gsdmd_'
	'GsdmD|XP_024106658.1_Gsdmd_X1_'
	'GsdmD|XP_024596904.1_Gsdmd_X1_'
	'GsdmD|XP_025250524.1_Gsdmd_X2_'
	'GsdmD|XP_025306643.1_Gsdmd_X3_'
	'GsdmD|XP_025727038.1_Gsdmd_X1_'
	'GsdmD|XP_025843337.1_Gsdmd_'
	'GsdmD|XP_026265627.1_Gsdmd_'
	'GsdmD|XP_026344710.1_Gsdmd_X1_'
	'GsdmD|XP_026919519.1_Gsdmd_'
	'GsdmD|XP_026988031.1_Gsdmd_X2_'
	'GsdmD|XP_027467977.1_Gsdmd_X2_'
	'GsdmD|XP_027806786.1_Gsdmd_'
	'GsdmD|XP_027829189.1_Gsdmd_X3_'
	'GsdmD|XP_027949315.1_Gsdmd_X2_'
	'GsdmD|XP_028389413.1_Gsdmd_'
	'GsdmD|XP_028917767.1_Gsdmd_'
	'GsdmD|XP_029059666.1_Gsdmd_X1_'
	'GsdmD|XP_029779202.1_Gsdmd_Suricata_suricatta'
	'GsdmD|XP_030160048.1_Gsdmd_'
	'GsdmD|XP_030732008.1_Gsdmd_X2_'
	'GsdmD|XP_030875078.1_Gsdmd_X1_'
	'GsdmD|XP_031202285.1_Gsdmd_'
	'GsdmD|XP_031295648.1_Gsdmd_X1_'
	'GsdmD|XP_031546305.1_Gsdmd_'
	'GsdmD|XP_032111043.1_Gsdmd_X1_'
	'GsdmD|XP_032171400.1_Gsdmd_X1_'
	'GsdmD|XP_032271700.1_Gsdmd_X1_'
	'GsdmD|XP_032323580.1_Gsdmd_X1_'
	'GsdmD|XP_032465962.1_Gsdmd_X1_'
	'GsdmD|XP_032616510.1_Gsdmd_'
	'GsdmD|XP_032704245.1_Gsdmd_'
	'GsdmD|XP_032772926.1_Gsdmd_'
	'GsdmE|NP_001001947.1_gasdermin_Eb_'
	'GsdmE|NP_001006361.1_Gsdme_'
	'GsdmE|NP_001075358.1_Gsdme_'
	'GsdmE|NP_001120925.1_Gsdme_a_'
	'GsdmE|NP_001178678.1_Gsdme_'
	'GsdmE|NP_001180041.1_Gsdme_'
	'GsdmE|NP_001279331.1_Gsdme_'
	'GsdmE|NP_061239.1_Gsdme_precursor_'
	'GsdmE|XP_001096213.2_Gsdme_X1_'
	'GsdmE|XP_002713872.1_Gsdme_'
	'GsdmE|XP_003270464.1_Gsdme_'
	'GsdmE|XP_003318404.2_Gsdme_X1_'
	'GsdmE|XP_003454487.2_Gsdme_'
	'GsdmE|XP_003467957.1_Gsdme_X2_'
	'GsdmE|XP_003788653.1_Gsdme_'
	'GsdmE|XP_003807976.1_Gsdme_'
	'GsdmE|XP_003896238.1_Gsdme_'
	'GsdmE|XP_003935184.1_Gsdme_X1_'
	'GsdmE|XP_004045238.1_Gsdme_'
	'GsdmE|XP_004265687.1_Gsdme_'
	'GsdmE|XP_004377520.1_Gsdme_'
	'GsdmE|XP_004397435.1_Gsdme_'
	'GsdmE|XP_004418969.1_Gsdme_'
	'GsdmE|XP_004447610.1_Gsdme_X1_'
	'GsdmE|XP_004541527.2_Gsdme_'
	'GsdmE|XP_004582613.1_Gsdme_'
	'GsdmE|XP_004604319.1_Gsdme_'
	'GsdmE|XP_004626528.1_Gsdme_'
	'GsdmE|XP_004652861.1_Gsdme_'
	'GsdmE|XP_004702903.1_Gsdme_'
	'GsdmE|XP_004743370.1_Gsdme_'
	'GsdmE|XP_005041048.1_Gsdme_X1_'
	'GsdmE|XP_005087240.1_Gsdme_'
	'GsdmE|XP_005170134.1_Gsdme_'
	'GsdmE|XP_005366675.2_Gsdme_X1_'
	'GsdmE|XP_005480924.2_Gsdme_'
	'GsdmE|XP_005550020.1_Gsdme_X1_'
	'GsdmE|XP_005738539.1_Gsdme_'
	'GsdmE|XP_005872327.1_Gsdme_'
	'GsdmE|XP_005902937.1_Gsdme_'
	'GsdmE|XP_005934833.1_Gsdme_X1_'
	'GsdmE|XP_006055333.1_Gsdme_'
	'GsdmE|XP_006779071.1_Gsdme_'
	'GsdmE|XP_006832344.1_Gsdme_'
	'GsdmE|XP_006902459.1_Gsdme_'
	'GsdmE|XP_006912064.1_Gsdme_X2_'
	'GsdmE|XP_006929316.1_Gsdme_'
	'GsdmE|XP_006982246.1_Gsdme_X1_'
	'GsdmE|XP_007089104.1_Gsdme_'
	'GsdmE|XP_007233439.2_Gsdme_'
	'GsdmE|XP_007433152.1_Gsdme_X1_'
	'GsdmE|XP_007466126.1_Gsdme_'
	'GsdmE|XP_007505411.1_Gsdme_X1_'
	'GsdmE|XP_007529121.1_Gsdme_'
	'GsdmE|XP_007944697.1_Gsdme_'
	'GsdmE|XP_007980048.1_Gsdme_'
	'GsdmE|XP_008070518.1_Gsdme_'
	'GsdmE|XP_008110872.1_Gsdme_'
	'GsdmE|XP_008289283.1_Gsdme_'
	'GsdmE|XP_008515297.1_Gsdme_'
	'GsdmE|XP_008684626.1_Gsdme_'
	'GsdmE|XP_008839709.1_Gsdme_'
	'GsdmE|XP_008933812.1_Gsdme_'
	'GsdmE|XP_009000514.1_Gsdme_'
	'GsdmE|XP_009076145.1_Gsdme_'
	'GsdmE|XP_009280316.1_Gsdme_'
	'GsdmE|XP_009324004.1_Gsdme_'
	'GsdmE|XP_009464781.1_Gsdme_'
	'GsdmE|XP_009489562.1_Gsdme_'
	'GsdmE|XP_009506330.1_Gsdme_'
	'GsdmE|XP_009561166.1_Gsdme_'
	'GsdmE|XP_009582421.1_Gsdme_'
	'GsdmE|XP_009636961.1_Gsdme_'
	'GsdmE|XP_009674755.1_Gsdme_X1_'
	'GsdmE|XP_009808686.1_Gsdme_'
	'GsdmE|XP_009863572.1_Gsdme_'
	'GsdmE|XP_009877840.1_Gsdme_'
	'GsdmE|XP_009906998.1_Gsdme_'
	'GsdmE|XP_009928905.1_Gsdme_'
	'GsdmE|XP_009939657.1_Gsdme_'
	'GsdmE|XP_009960492.1_Gsdme_'
	'GsdmE|XP_009960564.2_Gsdme_X1_'
	'GsdmE|XP_010005878.1_Gsdme_'
	'GsdmE|XP_010009916.1_Gsdme_'
	'GsdmE|XP_010072951.1_Gsdme_'
	'GsdmE|XP_010116360.1_Gsdme_'
	'GsdmE|XP_010131040.1_Gsdme_'
	'GsdmE|XP_010144987.1_Gsdme_'
	'GsdmE|XP_010165530.1_Gsdme_'
	'GsdmE|XP_010183520.1_Gsdme_'
	'GsdmE|XP_010199052.1_Gsdme_'
	'GsdmE|XP_010220413.1_Gsdme_'
	'GsdmE|XP_010374233.1_Gsdme_X1_'
	'GsdmE|XP_010575897.1_Gsdme_'
	'GsdmE|XP_010626527.1_Gsdme_X1_'
	'GsdmE|XP_010711078.1_Gsdme_X1_'
	'GsdmE|XP_010740226.3_Gsdme_'
	'GsdmE|XP_010773239.1_Gsdme_'
	'GsdmE|XP_010853670.1_Gsdme_'
	'GsdmE|XP_010966934.1_Gsdme_'
	'GsdmE|XP_011604087.2_Gsdme_'
	'GsdmE|XP_011729491.1_Gsdme_'
	'GsdmE|XP_011793945.1_Gsdme_X1_'
	'GsdmE|XP_011825996.1_Gsdme_'
	'GsdmE|XP_011937000.1_Gsdme_X1_'
	'GsdmE|XP_012496187.1_Gsdme_'
	'GsdmE|XP_012576204.1_Gsdme_'
	'GsdmE|XP_012628783.1_Gsdme_'
	'GsdmE|XP_012718094.1_Gsdme_'
	'GsdmE|XP_012821030.1_Gsdme_X2_'
	'GsdmE|XP_012879848.1_Gsdme_'
	'GsdmE|XP_012955994.2_Gsdme_X2_'
	'GsdmE|XP_013027320.1_Gsdme_X1_'
	'GsdmE|XP_013366053.1_Gsdme_X1_'
	'GsdmE|XP_013909822.1_Gsdme_'
	'GsdmE|XP_014104276.1_Gsdme_'
	'GsdmE|XP_014162807.1_Gsdme_X2_'
	'GsdmE|XP_014351702.1_Gsdme_'
	'GsdmE|XP_014436716.1_Gsdme_X2_'
	'GsdmE|XP_014694495.1_Gsdme_'
	'GsdmE|XP_014749818.1_Gsdme_'
	'GsdmE|XP_014859812.1_Gsdme_'
	'GsdmE|XP_014892308.1_Gsdme_'
	'GsdmE|XP_014950834.1_Gsdme_'
	'GsdmE|XP_015092757.1_Gsdme_'
	'GsdmE|XP_015259533.1_Gsdme_'
	'GsdmE|XP_015285233.1_Gsdme_'
	'GsdmE|XP_015345627.1_Gsdme_'
	'GsdmE|XP_015473236.1_Gsdme_X4_'
	'GsdmE|XP_015666066.1_Gsdme_'
	'GsdmE|XP_015709261.1_Gsdme_'
	'GsdmE|XP_016015049.1_Gsdme_X2_'
	'GsdmE|XP_016072537.1_Gsdme_X1_'
	'GsdmE|XP_016142929.1_Gsdme_X1_'
	'GsdmE|XP_016337634.1_Gsdme_X1_'
	'GsdmE|XP_016419594.1_Gsdme_X1_'
	'GsdmE|XP_016536172.1_Gsdme_'
	'GsdmE|XP_016893587.1_Gsdme_X2_'
	'GsdmE|XP_017165221.1_Gsdme_X1_'
	'GsdmE|XP_017282053.1_Gsdme_'
	'GsdmE|XP_017327120.1_Gsdme_'
	'GsdmE|XP_017382493.1_Gsdme_'
	'GsdmE|XP_017506043.1_Gsdme_'
	'GsdmE|XP_017586669.1_Gsdme_X1_'
	'GsdmE|XP_017679311.1_Gsdme_'
	'GsdmE|XP_017719435.1_Gsdme_'
	'GsdmE|XP_017902561.1_Gsdme_'
	'GsdmE|XP_017930682.2_Gsdme_'
	'GsdmE|XP_018431097.1_Gsdme_'
	'GsdmE|XP_018544241.1_Gsdme_'
	'GsdmE|XP_019141156.1_Gsdme_'
	'GsdmE|XP_019299169.1_Gsdme_'
	'GsdmE|XP_019353382.1_Gsdme_X1_'
	'GsdmE|XP_019364145.1_Gsdme_X2_'
	'GsdmE|XP_019390343.1_Gsdme_X2_'
	'GsdmE|XP_019507556.1_Gsdme_'
	'GsdmE|XP_019654189.1_Gsdme_'
	'GsdmE|XP_019741943.1_Gsdme_'
	'GsdmE|XP_019782285.1_Gsdme_'
	'GsdmE|XP_019824428.1_Gsdme_'
	'GsdmE|XP_019948910.1_Gsdme_X1_'
	'GsdmE|XP_020034992.1_Gsdme_'
	'GsdmE|XP_020389028.1_Gsdme_'
	'GsdmE|XP_020468482.1_Gsdme_'
	'GsdmE|XP_020492757.1_Gsdme_'
	'GsdmE|XP_020565794.1_Gsdme_X2_'
	'GsdmE|XP_020636651.1_Gsdme_'
	'GsdmE|XP_020733682.1_Gsdme_'
	'GsdmE|XP_020793187.1_Gsdme_'
	'GsdmE|XP_020849090.1_Gsdme_'
	'GsdmE|XP_020910515.1_uncharacterized_protein_LOC110248344_ no comment'
	'GsdmE|XP_020934334.1_Gsdme_'
	'GsdmE|XP_021020548.1_Gsdme_X1_'
	'GsdmE|XP_021046698.1_Gsdme_'
	'GsdmE|XP_021109770.1_Gsdme_X1_'
	'GsdmE|XP_021243122.1_Gsdme_'
	'GsdmE|XP_021393912.1_Gsdme_'
	'GsdmE|XP_021486754.1_Gsdme_X1_'
	'GsdmE|XP_021525833.1_Gsdme_'
	'GsdmE|XP_021577894.1_Gsdme_'
	'GsdmE|XP_022071512.1_Gsdme_'
	'GsdmE|XP_022440687.1_Gsdme_X1_'
	'GsdmE|XP_022621341.1_Gsdme_'
	'GsdmE|XP_022788280.1_uncharacterized_protein_LOC111328169_ no comment'
	'GsdmE|XP_023081708.1_Gsdme_'
	'GsdmE|XP_023155220.1_Gsdme_X2_'
	'GsdmE|XP_023186332.1_Gsdme_X1_'
	'GsdmE|XP_023258886.1_Gsdme_'
	'GsdmE|XP_023387299.1_Gsdme_'
	'GsdmE|XP_023400115.1_Gsdme_'
	'GsdmE|XP_023658342.1_Gsdme_X1_'
	'GsdmE|XP_023776256.1_Gsdme_'
	'GsdmE|XP_023962559.1_Gsdme_'
	'GsdmE|XP_024105635.1_Gsdme_'
	'GsdmE|XP_024123324.1_Gsdme_'
	'GsdmE|XP_024418892.1_Gsdme_'
	'GsdmE|XP_025063881.1_Gsdme_X1_'
	'GsdmE|XP_025236017.1_Gsdme_'
	'GsdmE|XP_025320189.1_Gsdme_'
	'GsdmE|XP_025729082.1_Gsdme_X1_'
	'GsdmE|XP_025785639.1_Gsdme_'
	'GsdmE|XP_025848911.1_Gsdme_'
	'GsdmE|XP_025889163.1_Gsdme_X1_'
	'GsdmE|XP_025959584.1_Gsdme_X1_'
	'GsdmE|XP_026041600.1_Gsdme_'
	'GsdmE|XP_026149143.1_Gsdme_X1_'
	'GsdmE|XP_026226820.1_Gsdme_'
	'GsdmE|XP_026256023.1_Gsdme_X1_'
	'GsdmE|XP_026363612.1_Gsdme_'
	'GsdmE|XP_026529423.1_Gsdme_'
	'GsdmE|XP_026562200.1_Gsdme_'
	'GsdmE|XP_026697503.1_Gsdme_X1_'
	'GsdmE|XP_026855871.1_Gsdme_'
	'GsdmE|XP_026930937.1_Gsdme_'
	'GsdmE|XP_026958176.1_Gsdme_'
	'GsdmE|XP_027272248.1_Gsdme_X1_'
	'GsdmE|XP_027429302.1_Gsdme_X1_'
	'GsdmE|XP_027495202.1_Gsdme_X1_'
	'GsdmE|XP_027531052.1_Gsdme_X1_'
	'GsdmE|XP_027594245.1_Gsdme_X1_'
	'GsdmE|XP_027642249.1_Gsdme_X1_'
	'GsdmE|XP_027670555.1_Gsdme_X1_'
	'GsdmE|XP_027689547.1_Gsdme_X1_'
	'GsdmE|XP_027728246.1_Gsdme_X1_'
	'GsdmE|XP_027751877.1_Gsdme_X1_'
	'GsdmE|XP_027788502.1_Gsdme_'
	'GsdmE|XP_027868606.1_Gsdme_'
	'GsdmE|XP_027975160.1_Gsdme_'
	'GsdmE|XP_028011374.1_Gsdme_'
	'GsdmE|XP_028280814.1_Gsdme_'
	'GsdmE|XP_028326593.1_Gsdme_'
	'GsdmE|XP_028381748.1_Gsdme_'
	'GsdmE|XP_028435836.1_Gsdme_'
	'GsdmE|XP_028605735.1_Gsdme_X1_'
	'GsdmE|XP_028645887.1_Gsdme_'
	'GsdmE|XP_028674104.1_Gsdme_'
	'GsdmE|XP_028835239.1_Gsdme_'
	'GsdmE|XP_028926176.1_Gsdme_X2_'
	'GsdmE|XP_028983881.1_Gsdme_'
	'GsdmE|XP_029089784.1_Gsdme_'
	'GsdmE|XP_029307874.1_Gsdme_'
	'GsdmE|XP_029334243.1_Gsdme_X2_'
	'GsdmE|XP_029360163.1_Gsdme_X1_'
	'GsdmE|XP_029444983.1_Gsdme_X1_'
	'GsdmE|XP_029588348.1_Gsdme_X1_'
	'GsdmE|XP_029766858.1_Gsdme_X1_'
	'GsdmE|XP_029786190.1_Gsdme_X2_'
	'GsdmE|XP_029866133.1_Gsdme_X1_'
	'GsdmE|XP_029927409.1_Gsdme_'
	'GsdmE|XP_029958404.1_Gsdme_'
	'GsdmE|XP_030012894.1_Gsdme_'
	'GsdmE|XP_030057926.1_Gsdme_'
	'GsdmE|XP_030090516.1_Gsdme_'
	'GsdmE|XP_030120727.2_Gsdme_'
	'GsdmE|XP_030163969.1_Gsdme_'
	'GsdmE|XP_030248788.1_Gsdme_'
	'GsdmE|XP_030301104.1_Gsdme_'
	'GsdmE|XP_030345602.1_Gsdme_'
	'GsdmE|XP_030406666.1_Gsdme_X2_'
	'GsdmE|XP_030606161.1_Gsdme_'
	'GsdmE|XP_030713228.1_Gsdme_'
	'GsdmE|XP_030799876.1_Gsdme_'
	'GsdmE|XP_030909399.1_Gsdme_X2_'
	'GsdmE|XP_031154890.1_Gsdme_'
	'GsdmE|XP_031237728.1_Gsdme_'
	'GsdmE|XP_031310922.1_Gsdme_'
	'GsdmE|XP_031432605.1_Gsdme_'
	'GsdmE|XP_031441875.1_Gsdme_'
	'GsdmE|XP_031445980.1_Gsdme_'
	'GsdmE|XP_031602092.1_Gsdme_'
	'GsdmE|XP_031709071.1_Gsdme_X2_'
	'GsdmE|XP_031796450.1_Gsdme_'
	'GsdmE|XP_031965418.1_Gsdme_X1_'
	'GsdmE|XP_032037140.1_Gsdme_X1_'
	'GsdmE|XP_032093603.1_Gsdme_'
	'GsdmE|XP_032142871.1_Gsdme_'
	'GsdmE|XP_032160672.1_Gsdme_X1_'
	'GsdmE|XP_032257813.1_Gsdme_X1_'
	'GsdmE|XP_032375584.1_Gsdme_X1_'
	'GsdmE|XP_032413990.1_Gsdme_X1_'
	'GsdmE|XP_032566913.1_Gsdme_X1_'
	'GsdmE|XP_032615042.1_Gsdme_X1_'
	'GsdmE|XP_032629745.1_Gsdme_X2_'
	'GsdmE|XP_032728909.1_Gsdme_'
	'GsdmE|XP_032762429.1_Gsdme_'
	'GsdmE|XP_032903802.1_Gsdme_'
	'GsdmE|XP_853956.2_Gsdme_'
	'KAF5920816.1 240399 hypothetical protein HPG69_003611 Diceros bicornis minor'
	'Pejvk|NP_001036167.1_Pjvk_1_'
	'Pejvk|NP_001036167.1_pejvakin_1_'
	'Pejvk|NP_001074180.1_Pjvk_'
	'Pejvk|NP_001180112.1_Pjvk_'
	'Pejvk|XP_001368857.1_Pjvk_'
	'Pejvk|XP_001500909.3_Pjvk_'
	'Pejvk|XP_002199531.1_Pjvk_X1_'
	'Pejvk|XP_002712360.1_Pjvk_'
	'Pejvk|XP_002749314.1_Pjvk_X1_'
	'Pejvk|XP_002749314.1_pejvakin_X1_Callithrix_jacchus'
	'Pejvk|XP_002918869.3_Pjvk_'
	'Pejvk|XP_003225734.2_Pjvk_'
	'Pejvk|XP_003406242.2_Pjvk_'
	'Pejvk|XP_003459969.1_Pjvk_'
	'Pejvk|XP_003478567.1_Pjvk_'
	'Pejvk|XP_003501070.1_Pjvk_X1_'
	'Pejvk|XP_003764058.1_Pjvk_'
	'Pejvk|XP_003921870.1_Pjvk_X2_'
	'Pejvk|XP_003921870.1_pejvakin_X2_Saimiri_boliviensis_boliviensis'
	'Pejvk|XP_003966800.1_Pjvk_'
	'Pejvk|XP_004004594.1_Pjvk_'
	'Pejvk|XP_004032916.1_Pjvk_X2_'
	'Pejvk|XP_004032916.1_pejvakin_X2_'
	'Pejvk|XP_004267423.1_Pjvk_'
	'Pejvk|XP_004311474.1_Pjvk_'
	'Pejvk|XP_004375524.1_Pjvk_'
	'Pejvk|XP_004403794.1_Pjvk_'
	'Pejvk|XP_004426736.1_Pjvk_'
	'Pejvk|XP_004476912.1_Pjvk_X1_'
	'Pejvk|XP_004577070.1_Pjvk_'
	'Pejvk|XP_004601427.1_Pjvk_'
	'Pejvk|XP_004634773.1_Pjvk_'
	'Pejvk|XP_004660349.1_Pjvk_'
	'Pejvk|XP_004674538.1_Pjvk_'
	'Pejvk|XP_004701516.1_Pjvk_'
	'Pejvk|XP_004769035.1_Pjvk_'
	'Pejvk|XP_004868199.1_Pjvk_'
	'Pejvk|XP_005049151.1_Pjvk_'
	'Pejvk|XP_005065182.1_Pjvk_'
	'Pejvk|XP_005152626.1_Pjvk_'
	'Pejvk|XP_005237060.1_Pjvk_'
	'Pejvk|XP_005324712.1_Pjvk_X1_'
	'Pejvk|XP_005346676.1_Pjvk_X1_'
	'Pejvk|XP_005373436.1_Pjvk_'
	'Pejvk|XP_005415947.1_Pjvk_'
	'Pejvk|XP_005442982.1_Pjvk_'
	'Pejvk|XP_005484170.1_Pjvk_'
	'Pejvk|XP_005519906.1_Pjvk_'
	'Pejvk|XP_005573657.1_Pjvk_X1_'
	'Pejvk|XP_005573657.1__pejvakin_X1_Macaca_fascicularis'
	'Pejvk|XP_005742320.1_Pjvk_'
	'Pejvk|XP_005857693.1_Pjvk_'
	'Pejvk|XP_005907581.1_Pjvk_'
	'Pejvk|XP_005920274.1_Pjvk_'
	'Pejvk|XP_006034600.1_Pjvk_'
	'Pejvk|XP_006059644.1_Pjvk_'
	'Pejvk|XP_006083120.1_Pjvk_X1_'
	'Pejvk|XP_006151718.1_Pjvk_'
	'Pejvk|XP_006194628.1_Pjvk_X1_'
	'Pejvk|XP_006210278.1_Pjvk_X1_'
	'Pejvk|XP_006224560.1_Pjvk_X2_'
	'Pejvk|XP_006636618.1_Pjvk_X1_'
	'Pejvk|XP_006733299.1_Pjvk_X1_'
	'Pejvk|XP_006760637.1_Pjvk_'
	'Pejvk|XP_006866750.1_Pjvk_'
	'Pejvk|XP_006878851.1_Pjvk_'
	'Pejvk|XP_006921303.1_Pjvk_X2_'
	'Pejvk|XP_007069837.1_Pjvk_'
	'Pejvk|XP_007083963.1_Pjvk_'
	'Pejvk|XP_007130807.2_Pjvk_X1_'
	'Pejvk|XP_007190463.1_Pjvk_X1_'
	'Pejvk|XP_007433246.1_Pjvk_X1_'
	'Pejvk|XP_007450786.1_Pjvk_'
	'Pejvk|XP_007534290.1_Pjvk_'
	'Pejvk|XP_007553767.1_Pjvk_'
	'Pejvk|XP_007888272.1_Pjvk_'
	'Pejvk|XP_007935422.1_Pjvk_'
	'Pejvk|XP_007963659.1_Pjvk_'
	'Pejvk|XP_007963659.1_pejvakin_Chlorocebus_sabaeus'
	'Pejvk|XP_008053529.1_Pjvk_'
	'Pejvk|XP_008053529.1_pejvakin_'
	'Pejvk|XP_008136734.1_Pjvk_X1_'
	'Pejvk|XP_008291779.1_Pjvk_'
	'Pejvk|XP_008322774.1_Pjvk_'
	'Pejvk|XP_008422369.1_Pjvk_'
	'Pejvk|XP_008503297.1_Pjvk_'
	'Pejvk|XP_008513713.1_Pjvk_'
	'Pejvk|XP_008565265.1_Pjvk_X3_'
	'Pejvk|XP_008565265.1_pejvakin_X3_Galeopterus_variegatus'
	'Pejvk|XP_008632943.1_Pjvk_'
	'Pejvk|XP_008685415.1_Pjvk_X1_'
	'Pejvk|XP_008853561.1_Pjvk_X1_'
	'Pejvk|XP_008945516.1_Pjvk_'
	'Pejvk|XP_008966740.1_Pjvk_X2_'
	'Pejvk|XP_008966740.1_pejvakin_X2_'
	'Pejvk|XP_009082354.1_Pjvk_'
	'Pejvk|XP_009086279.1_Pjvk_'
	'Pejvk|XP_009180787.1_Pjvk_X1_'
	'Pejvk|XP_009180787.1_pejvakin_X1_'
	'Pejvk|XP_009236151.1_Pjvk_X1_'
	'Pejvk|XP_009236151.1_pejvakin_X1_'
	'Pejvk|XP_009276888.1_Pjvk_'
	'Pejvk|XP_009330652.1_Pjvk_'
	'Pejvk|XP_009442091.1_Pjvk_X3_'
	'Pejvk|XP_009442091.1_pejvakin_X3_'
	'Pejvk|XP_009460604.1_Pjvk_'
	'Pejvk|XP_009491858.1_Pjvk_'
	'Pejvk|XP_009498492.1_Pjvk_'
	'Pejvk|XP_009553924.1_Pjvk_'
	'Pejvk|XP_009580620.1_Pjvk_'
	'Pejvk|XP_009644325.1_Pjvk_'
	'Pejvk|XP_009674596.1_Pjvk_'
	'Pejvk|XP_009694144.1_Pjvk_'
	'Pejvk|XP_009813285.1_Pjvk_'
	'Pejvk|XP_009868885.1_Pjvk_'
	'Pejvk|XP_009883913.1_Pjvk_'
	'Pejvk|XP_009897380.1_Pjvk_'
	'Pejvk|XP_009912995.1_Pjvk_'
	'Pejvk|XP_009932320.1_Pjvk_'
	'Pejvk|XP_009957273.1_Pjvk_'
	'Pejvk|XP_009964462.2_Pjvk_'
	'Pejvk|XP_009985399.1_Pjvk_'
	'Pejvk|XP_009994488.1_Pjvk_'
	'Pejvk|XP_010021626.1_Pjvk_'
	'Pejvk|XP_010079514.1_Pjvk_'
	'Pejvk|XP_010123753.1_Pjvk_'
	'Pejvk|XP_010133399.1_Pjvk_'
	'Pejvk|XP_010173029.1_Pjvk_'
	'Pejvk|XP_010178165.1_Pjvk_'
	'Pejvk|XP_010198933.1_Pjvk_'
	'Pejvk|XP_010217678.1_Pjvk_'
	'Pejvk|XP_010285122.1_Pjvk_'
	'Pejvk|XP_010309352.1_Pjvk_'
	'Pejvk|XP_010405022.1_Pjvk_'
	'Pejvk|XP_010564222.1_Pjvk_'
	'Pejvk|XP_010635075.1_Pjvk_X1_'
	'Pejvk|XP_010858060.1_Pjvk_'
	'Pejvk|XP_010958274.1_Pjvk_'
	'Pejvk|XP_010989669.1_Pjvk_X1_'
	'Pejvk|XP_011355082.1_Pjvk_X1_'
	'Pejvk|XP_011717756.1_Pjvk_X1_'
	'Pejvk|XP_011717756.1_pejvakin_X1_'
	'Pejvk|XP_011799435.1_Pjvk_X1_'
	'Pejvk|XP_011799435.1_pejvakin_X1_Colobus_angolensis_palliatus'
	'Pejvk|XP_011847215.1_Pjvk_X2_'
	'Pejvk|XP_011847215.1_pejvakin_X2_Mandrillus_leucophaeus'
	'Pejvk|XP_011902507.1_Pjvk_X1_'
	'Pejvk|XP_011902507.1_pejvakin_X1_Cercocebus_atys'
	'Pejvk|XP_012326893.1_Pjvk_X1_'
	'Pejvk|XP_012326893.1_pejvakin_X1_'
	'Pejvk|XP_012506180.1_Pjvk_'
	'Pejvk|XP_012506180.1_pejvakin_Propithecus_coquereli'
	'Pejvk|XP_012641314.1_Pjvk_'
	'Pejvk|XP_012641314.1_pejvakin_'
	'Pejvk|XP_012724997.1_Pjvk_'
	'Pejvk|XP_012883962.1_Pjvk_'
	'Pejvk|XP_013027050.1_Pjvk_'
	'Pejvk|XP_013816192.1_Pjvk_'
	'Pejvk|XP_013867462.1_Pjvk_'
	'Pejvk|XP_013916399.1_Pjvk_'
	'Pejvk|XP_014007857.1_Pjvk_'
	'Pejvk|XP_014325563.1_Pjvk_X1_'
	'Pejvk|XP_014354128.1_Pjvk_'
	'Pejvk|XP_014454831.1_Pjvk_'
	'Pejvk|XP_014689590.1_Pjvk_'
	'Pejvk|XP_014745550.1_Pjvk_'
	'Pejvk|XP_014809935.1_Pjvk_'
	'Pejvk|XP_014847085.1_Pjvk_'
	'Pejvk|XP_014942207.1_Pjvk_'
	'Pejvk|XP_014965926.1_Pjvk_X1_'
	'Pejvk|XP_014965926.1_pejvakin_X1_'
	'Pejvk|XP_015232892.1_Pjvk_'
	'Pejvk|XP_015269242.1_Pjvk_'
	'Pejvk|XP_015336589.1_Pjvk_X1_'
	'Pejvk|XP_015491030.1_Pjvk_'
	'Pejvk|XP_015674337.2_Pjvk_X1_'
	'Pejvk|XP_015723838.1_Pjvk_'
	'Pejvk|XP_015813551.1_Pjvk_'
	'Pejvk|XP_015843885.1_Pjvk_'
	'Pejvk|XP_016008059.1_Pjvk_X1_'
	'Pejvk|XP_016065696.1_Pjvk_'
	'Pejvk|XP_016304616.1_Pjvk_'
	'Pejvk|XP_017295653.1_Pjvk_'
	'Pejvk|XP_017336878.1_Pjvk_'
	'Pejvk|XP_017388169.1_Pjvk_X1_'
	'Pejvk|XP_017388169.1_pejvakin_X1_Cebus_capucinus_imitator'
	'Pejvk|XP_017517118.1_Pjvk_'
	'Pejvk|XP_017691037.1_Pjvk_'
	'Pejvk|XP_017723775.1_Pjvk_X2_'
	'Pejvk|XP_017723775.1_pejvakin_X2_Rhinopithecus_bieti'
	'Pejvk|XP_017894275.1_Pjvk_'
	'Pejvk|XP_017927185.1_Pjvk_'
	'Pejvk|XP_017953002.1_Pjvk_'
	'Pejvk|XP_018417121.1_Pjvk_'
	'Pejvk|XP_018516757.1_Pjvk_'
	'Pejvk|XP_019132545.1_Pjvk_'
	'Pejvk|XP_019316325.1_Pjvk_'
	'Pejvk|XP_019378569.1_Pjvk_'
	'Pejvk|XP_019472642.1_Pjvk_'
	'Pejvk|XP_019509576.1_Pjvk_'
	'Pejvk|XP_019746234.1_Pjvk_'
	'Pejvk|XP_019825658.1_Pjvk_'
	'Pejvk|XP_020033549.1_Pjvk_'
	'Pejvk|XP_020470942.1_Pjvk_'
	'Pejvk|XP_020659760.1_Pjvk_X3_'
	'Pejvk|XP_020738717.1_Pjvk_X1_'
	'Pejvk|XP_020846715.1_Pjvk_X1_'
	'Pejvk|XP_021012402.1_Pjvk_'
	'Pejvk|XP_021050472.1_Pjvk_'
	'Pejvk|XP_021145491.1_Pjvk_X1_'
	'Pejvk|XP_021255407.1_Pjvk_'
	'Pejvk|XP_021332701.1_Pjvk_'
	'Pejvk|XP_021408102.1_Pjvk_'
	'Pejvk|XP_021428733.1_Pjvk_'
	'Pejvk|XP_021505179.1_Pjvk_'
	'Pejvk|XP_021558921.1_Pjvk_'
	'Pejvk|XP_022068643.1_Pjvk_'
	'Pejvk|XP_022425842.1_Pjvk_'
	'Pejvk|XP_022530820.1_Pjvk_'
	'Pejvk|XP_022616901.1_Pjvk_'
	'Pejvk|XP_023009232.1_Pjvk_'
	'Pejvk|XP_023068107.1_Pjvk_X2_'
	'Pejvk|XP_023068107.1_pejvakin_X2_'
	'Pejvk|XP_023115271.1_Pjvk_'
	'Pejvk|XP_023125432.1_Pjvk_X1_'
	'Pejvk|XP_023282857.1_Pjvk_X1_'
	'Pejvk|XP_023657402.1_Pjvk_X1_'
	'Pejvk|XP_023786694.1_Pjvk_'
	'Pejvk|XP_023819485.1_Pjvk_'
	'Pejvk|XP_024054274.1_Pjvk_'
	'Pejvk|XP_024144772.1_Pjvk_X1_'
	'Pejvk|XP_024265015.1_Pjvk_X2_'
	'Pejvk|XP_024417351.1_Pjvk_X1_'
	'Pejvk|XP_024588595.1_Pjvk_'
	'Pejvk|XP_025038578.1_Pjvk_X1_'
	'Pejvk|XP_025260082.1_Pjvk_X4_'
	'Pejvk|XP_025260082.1_pejvakin_X4_'
	'Pejvk|XP_025316114.1_Pjvk_X1_'
	'Pejvk|XP_025743405.1_Pjvk_'
	'Pejvk|XP_025767998.1_Pjvk_'
	'Pejvk|XP_025849734.1_Pjvk_X1_'
	'Pejvk|XP_025907871.1_Pjvk_'
	'Pejvk|XP_025931524.1_Pjvk_'
	'Pejvk|XP_025948212.1_Pjvk_'
	'Pejvk|XP_026157845.1_Pjvk_X1_'
	'Pejvk|XP_026217304.1_Pjvk_'
	'Pejvk|XP_026247819.1_Pjvk_X1_'
	'Pejvk|XP_026348228.1_Pjvk_X1_'
	'Pejvk|XP_026523899.1_Pjvk_'
	'Pejvk|XP_026552782.1_Pjvk_'
	'Pejvk|XP_026708820.1_Pjvk_X1_'
	'Pejvk|XP_026789215.1_Pjvk_X1_'
	'Pejvk|XP_026874502.1_Pjvk_'
	'Pejvk|XP_026982887.1_Pjvk_'
	'Pejvk|XP_027015817.1_Pjvk_'
	'Pejvk|XP_027317868.1_Pjvk_'
	'Pejvk|XP_027447016.1_Pjvk_'
	'Pejvk|XP_027493193.1_Pjvk_X1_'
	'Pejvk|XP_027534255.1_Pjvk_'
	'Pejvk|XP_027587289.1_Pjvk_'
	'Pejvk|XP_027722001.1_Pjvk_'
	'Pejvk|XP_027752516.1_Pjvk_'
	'Pejvk|XP_027801937.1_Pjvk_X1_'
	'Pejvk|XP_027866688.1_Pjvk_'
	'Pejvk|XP_027977177.1_Pjvk_'
	'Pejvk|XP_028255869.1_Pjvk_'
	'Pejvk|XP_028322965.1_Pjvk_X3_'
	'Pejvk|XP_028365357.1_Pjvk_X1_'
	'Pejvk|XP_028427897.1_Pjvk_'
	'Pejvk|XP_028604312.1_Pjvk_X1_'
	'Pejvk|XP_028618841.1_Pjvk_'
	'Pejvk|XP_028663992.1_Pjvk_'
	'Pejvk|XP_028809593.1_Pjvk_X1_'
	'Pejvk|XP_028928169.1_Pjvk_'
	'Pejvk|XP_028972406.1_Pjvk_'
	'Pejvk|XP_028984917.1_Pjvk_'
	'Pejvk|XP_029081400.1_Pjvk_X1_'
	'Pejvk|XP_029112536.1_Pjvk_X2_'
	'Pejvk|XP_029133251.1_Pjvk_'
	'Pejvk|XP_029300217.1_Pjvk_'
	'Pejvk|XP_029377974.1_Pjvk_X1_'
	'Pejvk|XP_029461755.1_Pjvk_'
	'Pejvk|XP_029790180.1_Pjvk_'
	'Pejvk|XP_029874976.1_Pjvk_X2_'
	'Pejvk|XP_029930250.1_Pjvk_'
	'Pejvk|XP_029941737.1_Pjvk_X2_'
	'Pejvk|XP_030014755.1_Pjvk_'
	'Pejvk|XP_030065796.1_Pjvk_X1_'
	'Pejvk|XP_030181704.1_Pjvk_'
	'Pejvk|XP_030208891.1_Pjvk_'
	'Pejvk|XP_030266265.1_Pjvk_'
	'Pejvk|XP_030341457.1_Pjvk_'
	'Pejvk|XP_030435617.1_Pjvk_'
	'Pejvk|XP_030610804.1_Pjvk_X1_'
	'Pejvk|XP_030639171.1_Pjvk_X1_'
	'Pejvk|XP_030658207.1_Pjvk_X1_'
	'Pejvk|XP_030658207.1_pejvakin_X1_'
	'Pejvk|XP_030706721.1_Pjvk_'
	'Pejvk|XP_030772352.1_Pjvk_X1_'
	'Pejvk|XP_030772352.1_pejvakin_X1_'
	'Pejvk|XP_030808482.1_Pjvk_'
	'Pejvk|XP_031147629.1_Pjvk_X1_'
	'Pejvk|XP_031226566.1_Pjvk_'
	'Pejvk|XP_031414807.1_Pjvk_'
	'Pejvk|XP_031456993.1_Pjvk_'
	'Pejvk|XP_031605025.1_Pjvk_'
	'Pejvk|XP_031707545.1_Pjvk_X1_'
	'Pejvk|XP_031970077.1_Pjvk_'
	'Pejvk|XP_032046572.1_Pjvk_'
	'Pejvk|XP_032087879.1_Pjvk_'
	'Pejvk|XP_032148968.1_Pjvk_X1_'
	'Pejvk|XP_032148968.1_pejvakin_X1_'
	'Pejvk|XP_032211508.1_Pjvk_'
	'Pejvk|XP_032275467.1_Pjvk_'
	'Pejvk|XP_032362115.1_Pjvk_X1_'
	'Pejvk|XP_032412353.1_Pjvk_'
	'Pejvk|XP_032494333.1_Pjvk_X1_'
	'Pejvk|XP_032549672.1_Pjvk_'
	'Pejvk|XP_032611165.1_Pjvk_X1_'
	'Pejvk|XP_032611165.1_pejvakin_X1_'
	'Pejvk|XP_032624383.1_Pjvk_'
	'Pejvk|XP_032712096.1_Pjvk_'
	'Pejvk|XP_032757859.1_Pjvk_'
	'Pejvk|XP_032813042.1_Pjvk_'
	'Pejvk|XP_032879750.1_Pjvk_'
	'Pejvk|XP_032920040.1_Pjvk_'
	'Pejvk|XP_032968392.1_Pjvk_X1_'
	'Pejvk|XP_426573.2_Pjvk_X1_'
	'Pejvk|XP_535979.2_Pjvk_X1_'
	'XP_028021127.1 197344 gasderminB Balaenoptera acutorostrata scammoni'
	'XP_036124311.1 237395 gasderminB Molossus molossus'
	'XP_046533427.1 240398 gasderminB Equus quagga'
	'sp22a|XP_006273794.2 gasderminA2 isoform X1 Alligator mississippiensis'
	'sp22a|XP_006275179.1 nonsyndromic hearing impairment protein 5 isoform X1 Alligator mississippiensis'
	'sp22a|XP_014451785.1 gasderminA Alligator mississippiensis'
	'sp22a|XP_014454831.1 pejvakin Alligator mississippiensis'
	'sp22a|XP_019338068.1 gasderminA2 isoform X1 Alligator mississippiensis'
	'sp22a|XP_019338069.1 gasderminA2 isoform X2 Alligator mississippiensis'
	'sp22a|XP_019353382.1 nonsyndromic hearing impairment protein 5 isoform X1 Alligator mississippiensis'
	'sp22a|XP_019353383.1 nonsyndromic hearing impairment protein 5 isoform X1 Alligator mississippiensis'
	'sp22a|XP_019353384.1 nonsyndromic hearing impairment protein 5 isoform X1 Alligator mississippiensis'
	'sp22a|XP_019353386.1 nonsyndromic hearing impairment protein 5 isoform X1 Alligator mississippiensis'
	'sp22a|XP_019353387.1 nonsyndromic hearing impairment protein 5 isoform X1 Alligator mississippiensis'
	'sp22a|XP_019353388.1 nonsyndromic hearing impairment protein 5 isoform X1 Alligator mississippiensis'
	'sp22a|XP_019353389.1 nonsyndromic hearing impairment protein 5 isoform X1 Alligator mississippiensis'
	'sp22a|XP_019353390.1 nonsyndromic hearing impairment protein 5 isoform X2 Alligator mississippiensis'
	'sp22a|XP_019353391.1 nonsyndromic hearing impairment protein 5 isoform X3 Alligator mississippiensis'
	'sp22a|XP_019353392.1 nonsyndromic hearing impairment protein 5 isoform X4 Alligator mississippiensis'
	'sp22a|XP_019353393.1 nonsyndromic hearing impairment protein 5 isoform X5 Alligator mississippiensis'
	'sp22a|XP_019353394.1 nonsyndromic hearing impairment protein 5 isoform X6 Alligator mississippiensis'
	'sp22a|XP_019353395.1 nonsyndromic hearing impairment protein 5 isoform X7 Alligator mississippiensis'
	'sp22b|XP_006022649.1 gasderminA Alligator sinensis'
	'sp22b|XP_006022650.2 gasderminA2like Alligator sinensis'
	'sp22b|XP_006034600.1 pejvakin Alligator sinensis'
	'sp22b|XP_025063877.1 gasderminE isoform X1 Alligator sinensis'
	'sp22b|XP_025063878.1 gasderminE isoform X1 Alligator sinensis'
	'sp22b|XP_025063879.1 gasderminE isoform X1 Alligator sinensis'
	'sp22b|XP_025063880.1 gasderminE isoform X1 Alligator sinensis'
	'sp22b|XP_025063881.1 gasderminE isoform X1 Alligator sinensis'
	'sp22b|XP_025063883.1 gasderminE isoform X2 Alligator sinensis'
	'sp22b|XP_025063884.1 gasderminE isoform X3 Alligator sinensis'
	'sp22c|XP_019390299.1 nonsyndromic hearing impairment protein 5 isoform X1 Crocodylus porosus'
	'sp22c|XP_019390306.1 nonsyndromic hearing impairment protein 5 isoform X1 Crocodylus porosus'
	'sp22c|XP_019390314.1 nonsyndromic hearing impairment protein 5 isoform X1 Crocodylus porosus'
	'sp22c|XP_019390322.1 nonsyndromic hearing impairment protein 5 isoform X1 Crocodylus porosus'
	'sp22c|XP_019390331.1 nonsyndromic hearing impairment protein 5 isoform X1 Crocodylus porosus'
	'sp22c|XP_019390335.1 nonsyndromic hearing impairment protein 5 isoform X1 Crocodylus porosus'
	'sp22c|XP_019390343.1 nonsyndromic hearing impairment protein 5 isoform X2 Crocodylus porosus'
	'sp22c|XP_019390353.1 nonsyndromic hearing impairment protein 5 isoform X3 Crocodylus porosus'
	'sp22c|XP_019405864.1 gasderminA3like Crocodylus porosus'
	'sp22c|XP_019405865.1 gasderminA3like Crocodylus porosus'
	'sp22c|XP_019410239.1 pejvakin Crocodylus porosus'
	'sp22d|XP_019362667.1 gasderminA3like Gavialis gangeticus'
	'sp22d|XP_019362675.1 gasderminA3like Gavialis gangeticus'
	'sp22d|XP_019364140.1 nonsyndromic hearing impairment protein 5 isoform X1 Gavialis gangeticus'
	'sp22d|XP_019364141.1 nonsyndromic hearing impairment protein 5 isoform X1 Gavialis gangeticus'
	'sp22d|XP_019364142.1 nonsyndromic hearing impairment protein 5 isoform X1 Gavialis gangeticus'
	'sp22d|XP_019364143.1 nonsyndromic hearing impairment protein 5 isoform X1 Gavialis gangeticus'
	'sp22d|XP_019364144.1 nonsyndromic hearing impairment protein 5 isoform X1 Gavialis gangeticus'
	'sp22d|XP_019364145.1 nonsyndromic hearing impairment protein 5 isoform X2 Gavialis gangeticus'
	'sp22d|XP_019364146.1 nonsyndromic hearing impairment protein 5 isoform X3 Gavialis gangeticus'
	'sp22d|XP_019378569.1 pejvakin Gavialis gangeticus'
	'sp31b|GCA_000238235.1|gasA|g1.t1'
	'sp31b|GCA_000238235.1|gasE|g1.t1'
	'sp31b|GCA_009764475.2|gasA|g1.t1'
	'sp31b|GCA_009764475.2|gasA|g2.t1'
	'sp31b|GCA_009764475.2|gasA|g4.t1'
	'sp31b|GCA_009764475.2|gasE|g1.t1'
	'sp31b|GCA_009764475.2|gasE|g2.t1'
	'sp31b|GCA_009764475.2|gasE|g7.t1'
	'sp31b|GCA_009764475.2|gasE|g8.t1'
	'sp31b|GCA_012026655.1|gasA|g1.t1'
	'sp31b|GCA_012026655.1|gasE|g2.t1'
	'sp31b|GCA_012026655.1|gasE|g7.t1'
	'sp31b|GCA_012026655.1|gasP|g2.t1'
	'sp31b|GCA_020745735.1|gasA|g10.t1'
	'sp31b|GCA_020745735.1|gasA|g3.t1'
	'sp31b|GCA_020745735.1|gasA|g5.t1'
	'sp31b|GCA_020745735.1|gasA|g7.t1'
	'sp31b|GCA_020745735.1|gasA|g9.t1'
	'sp31b|GCA_020745735.1|gasE|g2.t1'
	'sp31b|GCA_020745735.1|gasE|g4.t1'
	'sp31b|GCA_020745735.1|gasE|g6.t1'
	'sp31b|GCA_020745735.1|gasP|g16.t1'
	'sp31b|GCA_020745735.1|gasP|g2.t1'
	'sp31b|GCA_020745735.1|gasP|g8.t1'
	'sp31b|GCF_001642345.1|gasA|g1.t1'
	'sp31b|GCF_001642345.1|gasA|g2.t1'
	'sp31b|GCF_001642345.1|gasA|g4.t1'
	'sp31b|GCF_001642345.1|gasA|g6.t1'
	'sp31b|GCF_001642345.1|gasE|g10.t1'
	'sp31b|GCF_001642345.1|gasE|g15.t1'
	'sp31b|GCF_001642345.1|gasE|g2.t1'
	'sp31b|GCF_001642345.1|gasE|g20.t1'
	'sp31b|GCF_001642345.1|gasE|g6.t1'
	'sp31b|GCF_001642345.1|gasE|g8.t1'
	'sp31b|GCF_001642345.1|gasP|g6.t1'
	'sp31b|GCF_004010195.1|gasA|g11.t1'
	'sp31b|GCF_004010195.1|gasA|g12.t1'
	'sp31b|GCF_004010195.1|gasA|g15.t1'
	'sp31b|GCF_004010195.1|gasA|g3.t1'
	'sp31b|GCF_004010195.1|gasE|g10.t1'
	'sp31b|GCF_004010195.1|gasE|g11.t1'
	'sp31b|GCF_004010195.1|gasE|g12.t1'
	'sp31b|GCF_004010195.1|gasE|g20.t1'
	'sp31b|GCF_004010195.1|gasE|g8.t1'
	'sp31b|GCF_004010195.1|gasE|g9.t1'
	'sp31b|GCF_010909765.2|gasA|g1.t1'
	'sp31b|GCF_010909765.2|gasA|g10.t1'
	'sp31b|GCF_010909765.2|gasA|g12.t1'
	'sp31b|GCF_010909765.2|gasA|g3.t1'
	'sp31b|GCF_010909765.2|gasA|g4.t1'
	'sp31b|GCF_010909765.2|gasA|g7.t1'
	'sp31b|GCF_010909765.2|gasA|g8.t1'
	'sp31b|GCF_010909765.2|gasE|g19.t1'
	'sp31b|GCF_010909765.2|gasE|g4.t1'
	'sp31b|GCF_010909765.2|gasE|g7.t1'
	'sp31b|GCF_010909765.2|gasP|g21.t1'
	'sp31b|GCF_010909765.2|gasP|g3.t1'
	'sp31b|GCF_010909765.2|gasP|g9.t1'
	'sp31b|GCF_017639515.1|gasA|g1.t1'
	'sp31b|GCF_017639515.1|gasA|g3.t1'
	'sp31b|GCF_017639515.1|gasE|g10.t1'
	'sp31b|GCF_017639515.1|gasE|g12.t1'
	'sp31b|GCF_017639515.1|gasE|g2.t1'
	'sp31b|GCF_017639515.1|gasE|g6.t1'
	'sp31b|GCF_017639515.1|gasP|g11.t1'
	'sp31b|GCF_017639515.1|gasP|g15.t1'
	'sp31b|GCF_902713615.1|gasA|g1.t1'
	'sp31b|GCF_902713615.1|gasA|g3.t1'
	'sp31b|GCF_902713615.1|gasA|g4.t1'
	'sp31b|GCF_902713615.1|gasA|g8.t1'
	'sp31b|GCF_902713615.1|gasE|g10.t1'
	'sp31b|GCF_902713615.1|gasE|g11.t1'
	'sp31b|GCF_902713615.1|gasE|g12.t1'
	'sp31b|GCF_902713615.1|gasE|g9.t1'
	'sp31b|GCF_902713615.1|gasP|g1.t1'
	'sp31b|GCF_902713615.1|gasP|g8.t1'
	'sp4|XP_005065182.1 pejvakin isoform X1 Mesocricetus auratus'
	'sp4|XP_005087240.1 gasderminE Mesocricetus auratus'
	'sp4|XP_012973048.2 gasderminB isoform X1 Mesocricetus auratus'
	'sp4|XP_012973102.1 gasderminA Mesocricetus auratus'
	'sp4|XP_021078647.1 gasderminDX3 Mesocricetus auratus'
	'sp4|XP_021078648.1 gasderminDX2 Mesocricetus auratus'
	'sp4|XP_040586254.1 gasderminClike Mesocricetus auratus'
	'sp4|XP_040586385.1 gasderminClike Mesocricetus auratus'
	'sp4|XP_040586401.1 gasderminC Mesocricetus auratus'
	'sp4|XP_040586427.1 gasderminAlike isoform X1 Mesocricetus auratus'
	'sp4|XP_040586532.1 gasderminC isoform X1 Mesocricetus auratus'
	'sp4|XP_040586533.1 gasderminC isoform X2 Mesocricetus auratus'
	'sp4|XP_040605579.1 gasderminB isoform X2 Mesocricetus auratus'
	'sp57|g1.t1'
	'sp57|g4.t1'
	'sp58|g13.t1'
	'sp58|g2.t1'
	'sp58|g5.t1'
	'sp58|g6.t1'
	'sp5|XP_002713872.1 nonsyndromic hearing impairment protein 5 Oryctolagus cuniculus'
	'sp5|XP_008252155.1 gasderminD Oryctolagus cuniculus'
	'sp5|g11.t1| eq XP_017204679.1 gsdmA'
	'sp5|g13.t1 | eq XP_051697740.1 gsdmD'
	'sp61|GCA_009858155.1_ASM985815v1_genomic_ext_gasA.aa||g1.t1'
	'sp61|GCA_011763395.1_ASM1176339v1_genomic_ext_gasA.aa||g4.t1'
	'sp61|GCA_013076295.1_ASM1307629v1_genomic_ext_gasA.aa||g2.t1'
	'sp61|GCA_013076295.1_ASM1307629v1_genomic_ext_gasA.aa||g8.t1'
	'sp61|GCA_013076305.1_ASM1307630v1_genomic_ext_gasA.aa||g1.t1'
	'sp61|GCA_013076305.1_ASM1307630v1_genomic_ext_gasA.aa||g4.t1'
	'sp61|GCA_014633975.1_Aacu_1.0_genomic_ext_gasA.aa||g2.t1'
	'sp61|GCA_015164035.1_ASM1516403v1_genomic_ext_gasA.aa||g1.t1'
	'sp61|GCA_018155075.1_ASM1815507v1_genomic_ext_gasA.aa||g2.t1'
	'sp61|all_seq_ext_gasA.aa||g10.t1'
	'sp61|all_seq_ext_gasA.aa||g9.t1'
	'sp62|GCA_014621495_gasE_ext.aa||g2.t1'
	'sp62|GCA_014621495_gasP_ext.aa||g13.t1'
	'sp62|GCA_014621495_gasP_ext.aa||g2.t1'
	'sp62|GCA_014621495_gasP_ext.aa||g4.t1'
	'sp62|GCA_015708825_gasE_ext.aa||g2.t1'
	'sp62|GCA_015708825_gasE_ext.aa||g3.t1'
	'sp62|GCA_015708825_gasP_ext.aa||g5.t1'
	'sp62|GCA_018977245_gasE_ext.aa||g3.t1'
	'sp62|GCA_018977245_gasP_ext.aa||g19.t1'
	'sp62|GCA_018977245_gasP_ext.aa||g7.t1'
	'sp62|GCF_010993605_gasE_ext.aa||g2.t1'
	'sp63|Auli_gasA.faa||XP_013864222.1 nonsyndromic hearing impairment protein 5like Austrofundulus limnaeus'
	'sp63|Auli_gasA.faa||XP_013866637.1 nonsyndromic hearing impairment protein 5like Austrofundulus limnaeus'
	'sp63|Auli_gasA.faa||XP_013877960.1 uncharacterized protein LOC106527581 Austrofundulus limnaeus'
	'sp63|Auli_gasA.faa||XP_013887471.1 uncharacterized protein LOC106535112 Austrofundulus limnaeus'
	'sp63|Cogo_gasA.faa||XP_029298310.1 gasderminElike Cottoperca gobio'
	'sp63|Cogo_gasA.faa||XP_029307874.1 gasderminE Cottoperca gobio'
	'sp63|Cytu_gasA.faa||XP_038125417.1 gasdermin Eb Cyprinodon tularosa'
	'sp63|Cytu_gasA.faa||XP_038127901.1 uncharacterized protein LOC119774451 Cyprinodon tularosa'
	'sp63|Cytu_gasA.faa||XP_038127904.1 uncharacterized protein LOC119774456 Cyprinodon tularosa'
	'sp63|Cytu_gasA.faa||XP_038130670.1 uncharacterized protein LOC119776363 Cyprinodon tularosa'
	'sp63|Cytu_gasA.faa||XP_038135154.1 gasderminElike isoform X1 Cyprinodon tularosa'
	'sp63|Cytu_gasA.faa||XP_038136591.1 uncharacterized protein LOC119780583 Cyprinodon tularosa'
	'sp63|Cytu_gasA.faa||XP_038138077.1 pejvakin Cyprinodon tularosa'
	'sp63|Pema_gasA.faa||XP_033836667.1 pejvakin Periophthalmus magnuspinnatus'
	'sp63|Pema_gasA.faa||XP_033837012.1 gasdermin Eb Periophthalmus magnuspinnatus'
	'sp63|Pkings_gasA.faa||XP_023657402.1 pejvakin isoform X1 Paramormyrops kingsleyae'
	'sp63|Pkings_gasA.faa||XP_023657403.1 pejvakin isoform X2 Paramormyrops kingsleyae'
	'sp63|Pkings_gasA.faa||XP_023658342.1 gasderminE isoform X1 Paramormyrops kingsleyae'
	'sp63|Pkings_gasA.faa||XP_023670072.1 gasderminA3like Paramormyrops kingsleyae'
	'sp63|Pkings_gasA.faa||XP_023681043.1 gasderminElike Paramormyrops kingsleyae'
	'sp63|PunNye1_gasA.faa||XP_005728881.1 nonsyndromic hearing impairment protein 5like Pundamilia nyererei'
	'sp63|PunNye1_gasA.faa||XP_005738539.1 nonsyndromic hearing impairment protein 5 Pundamilia nyererei'
	'sp63|PunNye1_gasA.faa||XP_005748475.1 uncharacterized protein LOC102201867 Pundamilia nyererei'
	'sp63|PunNye1_gasA.faa||XP_005748491.1 uncharacterized protein LOC102206907 Pundamilia nyererei'
	'sp63|PunNye1_gasA.faa||XP_005748492.1 uncharacterized protein LOC102207193 Pundamilia nyererei'
	'sp63|Saal_gasA.faa||XP_023830611.1 gasderminE isoform X1 Salvelinus alpinus'
	'sp63|Saal_gasA.faa||XP_023831427.1 gasderminE isoform X1 Salvelinus alpinus'
	'sp63|Saal_gasA.faa||XP_023833981.1 gasderminElike Salvelinus alpinus'
	'sp63|Saal_gasA.faa||XP_023835102.1 pejvakinlike Salvelinus alpinus'
	'sp63|Saal_gasA.faa||XP_023838554.1 gasderminElike Salvelinus alpinus'
	'sp63|Saal_gasA.faa||XP_024001273.1 gasderminElike Salvelinus alpinus'
	'sp63|Saal_gasE.faa||XP_024000197.1 gasderminElike Salvelinus alpinus'
	'sp63|fGymAcu1_gasA.faa||XP_034052039.1 gasderminElike Gymnodraco acuticeps'
	'sp63|fGymAcu1_gasA.faa||XP_034058103.1 pejvakin isoform X2 Gymnodraco acuticeps'
	'sp63|fGymAcu1_gasA.faa||XP_034083868.1 gasdermin Eb isoform X1 Gymnodraco acuticeps'
	'sp63|fGymAcu1_gasA.faa||XP_034083870.1 gasdermin Eb isoform X2 Gymnodraco acuticeps'
	'sp63|fThaAma1_gasA.faa||XP_034017282.1 gasderminElike isoform X1 Thalassophryne amazonica'
	'sp63|fThaAma1_gasA.faa||XP_034030880.1 gasderminElike Thalassophryne amazonica'
	translated
;
end;
begin trees;
	tree tree_1 = [&R] (('Pejvk|XP_007534290.1_Pjvk_'[&!color=#669900]:0.01245,((('Pejvk|XP_027801937.1_Pjvk_X1_'[&!color=#669900]:0.0,'Pejvk|XP_015336589.1_Pjvk_X1_'[&!color=#669900]:0.002482)[&label=0.0,!color=#669900]:0.0,('Pejvk|XP_026247819.1_Pjvk_X1_'[&!color=#669900]:0.002487,'Pejvk|XP_005324712.1_Pjvk_X1_'[&!color=#669900]:0.002482)[&label=0.791,!color=#669900]:0.002486)[&label=0.839,!color=#…
end;
begin figtree;
	set appearance.backgroundColorAttribute="Default";
	set appearance.backgroundColour=#ffffff;
	set appearance.branchColorAttribute="User selection";
	set appearance.branchColorGradient=false;
	set appearance.branchLineWidth=1.0;
	set appearance.branchMinLineWidth=0.0;
	set appearance.branchWidthAttribute="Fixed";
	set appearance.foregroundColour=#000000;
	set appearance.hilightingGradient=false;
	set appearance.selectionColour=#2d3680;
	set branchLabels.colorAttribute="User selection";
	set branchLabels.displayAttribute="Branch times";
	set branchLabels.fontName="sansserif";
	set branchLabels.fontSize=8;
	set branchLabels.fontStyle=0;
	set branchLabels.isShown=false;
	set branchLabels.significantDigits=4;
	set layout.expansion=0;
	set layout.layoutType="RECTILINEAR";
	set layout.zoom=0;
	set legend.attribute="label";
	set legend.fontSize=10.0;
	set legend.isShown=false;
	set legend.significantDigits=4;
	set nodeBars.barWidth=4.0;
	set nodeBars.displayAttribute=null;
	set nodeBars.isShown=false;
	set nodeLabels.colorAttribute="User selection";
	set nodeLabels.displayAttribute="Node ages";
	set nodeLabels.fontName="sansserif";
	set nodeLabels.fontSize=8;
	set nodeLabels.fontStyle=0;
	set nodeLabels.isShown=false;
	set nodeLabels.significantDigits=4;
	set nodeShapeExternal.colourAttribute="User selection";
	set nodeShapeExternal.isShown=false;
	set nodeShapeExternal.minSize=10.0;
	set nodeShapeExternal.scaleType=Width;
	set nodeShapeExternal.shapeType=Circle;
	set nodeShapeExternal.size=4.0;
	set nodeShapeExternal.sizeAttribute="Fixed";
	set nodeShapeInternal.colourAttribute="User selection";
	set nodeShapeInternal.isShown=false;
	set nodeShapeInternal.minSize=10.0;
	set nodeShapeInternal.scaleType=Width;
	set nodeShapeInternal.shapeType=Circle;
	set nodeShapeInternal.size=4.0;
	set nodeShapeInternal.sizeAttribute="Fixed";
	set polarLayout.alignTipLabels=false;
	set polarLayout.angularRange=0;
	set polarLayout.rootAngle=0;
	set polarLayout.rootLength=100;
	set polarLayout.showRoot=true;
	set radialLayout.spread=0.0;
	set rectilinearLayout.alignTipLabels=false;
	set rectilinearLayout.curvature=0;
	set rectilinearLayout.rootLength=100;
	set scale.offsetAge=0.0;
	set scale.rootAge=1.0;
	set scale.scaleFactor=1.0;
	set scale.scaleRoot=false;
	set scaleAxis.automaticScale=true;
	set scaleAxis.fontSize=8.0;
	set scaleAxis.isShown=false;
	set scaleAxis.lineWidth=1.0;
	set scaleAxis.majorTicks=1.0;
	set scaleAxis.minorTicks=0.5;
	set scaleAxis.origin=0.0;
	set scaleAxis.reverseAxis=false;
	set scaleAxis.showGrid=true;
	set scaleBar.automaticScale=true;
	set scaleBar.fontSize=10.0;
	set scaleBar.isShown=true;
	set scaleBar.lineWidth=1.0;
	set scaleBar.scaleRange=0.0;
	set tipLabels.colorAttribute="User selection";
	set tipLabels.displayAttribute="Names";
	set tipLabels.fontName="sansserif";
	set tipLabels.fontSize=18;
	set tipLabels.fontStyle=0;
	set tipLabels.isShown=false;
	set tipLabels.significantDigits=4;
	set trees.order=false;
	set trees.orderType="increasing";
	set trees.rooting=false;
	set trees.rootingType="User Selection";
	set trees.transform=false;
	set trees.transformType="cladogram";
end;
