# Supplementary material for: Caspase-1 activates gasdermin A in non-mammals
Source: eLife. 2024 Mar 18;12:RP92362. doi: 10.7554/eLife.92362 (PMC10948149; doi:10.7554/eLife.92362)
Supplement: Figure 2—source data 1. [file elife-92362-fig2-data1.zip › Figure 2source data 1.txt]

>GsdmA|XP_028558572.1_Gsdma_Podarcis_muralis/1459/1-459
MLFHKATKSLSKELDPTGDLIPVRSVIDQQHFRPLCLVQRKRKQSWWQTNRFQRTEYKLSDVLLSGDHAAKL
EVKDSGSVTVVDHVDGKVEGNIGGRIEETRVEVVAAVSMSHSRSVNVRKIYVHPQLLDSATRDGKINLQHEF
IKQSKMIRRDLFVINEAVETVEETEFRESSNAEGNIFYDTCINLKLKGGRGSKKAIIVPKSCILAFRAKQLL
FGERDASISHYPSKGRGSFDGTIRVCGSRQCDSIERKLISGIIREHKSKDIQQEVKTEFVIFSSLSAMLRGK
FLTGFLVIMRENDLLQELELQLEEALEGTGQFKLKAGKPELRDLVENLQDSSGAVFTDLVEAVLYFLYALDE
LTEEQLILLVESVEKKIVNSQLALVGSILDDFSRREKVFTIEAKFLSEEELNITGAIIEMSGVTVQKNGSSL
AGTGSPDAFSALCALYAALYALSTLST
>GsdmA|XP_008111551.1_Gsdma_isoform_X1_Anolis_carolinensis/1468/1-468
MSFHKTTKSLAKKLNPEGDLIPVRSIIDNDHYRPLCLLYRKANSSWWKTKSFRKSEYKLTDVLCFGDHAIKL
DVKDGGQFDIEDRVDGTLQGEFSGRDIAPIEAKTNSIITHVMSVKVKKIQLCPTILNSVKKVKINMDHEFIK
QSKKHDYNLYIVTEAIEAVEEAHFEESSEMEGSIFYEAYVKMGLKGSSKSKKAIHIPKSCILAFRAKKLQVA
KESLGISYYSDEKSGTWFSSGIKTATSSVVCDGKIYNSVPQVRIKPEPETCTLSSKENMWMEVQVECEQFSF
LSAKLRGLFLSGFVAVMRNKDLLQKLAFQLEEALQVSGQCKLKADEPELQNLVENLQDCSGVIITELAEAVV
YFLEALDELQEQQLMLLEESVGKNIVSMQLELVENILGNILSNDKMKFTADAQLLPKEEMIITGAMIEMSGV
TIQKNEAHLTGTGEPEALVPLYVVLYVLNLLTQKTT
>GsdmA|XP_015279010.1_Gsdma_Gekko_japonicus/1453/1-453
MFHKATKSLAKQLDPEGDLIPVRCLLDQNHFGPLCLVQKKCKDPLWRKSRYHKTDYKLRDVLLTGEPASQPD
IYDSDSFTIVDHVDGKLEGDVTAAIDLATVEIKSSSSTSHARSVKVKKRHISRQVLDSLHGKSKINLDHPLI
KQSEKFQRDLYIITETVETVEAAEFRDSSKTEGSVLAELRLKMKFTGLRDSKKAVIVPKACALAFRVKRLLI
REGSLGVSIFPDDRTQTFRSCKPGYQSDAVRIDMRSKTKHQLMEIQQECAPLLSLSTDLCGKFLNGFLAIIR
NNDLLQELELQLEQALDGINPIKLKTSRPELQELVDNLQDSTGSICTDVAGSVLYFLQALDELSESELLLLE
ESVERKIVPKQTALVQCILEEVNSNKEWKLTIETQKVSPFIEDELDITEAMIKSCGVTVQRSGAGLLVTGNP
DAFLALSALYVALYVLKILSG
>GsdmA|XP_025022523.1_Gsdma_isoform_X1_Python_bivittatus/1458/1-458
MSFHNATKSLAKLMDSRGDWVPVPSMIDHNNFRPLCLLQRKVKTSWWQSCSYHKTECKLCHILLPENDISNL
VCQNSELFTLEDSSDGTLSGDISGITDAEVTSILRISHERCVKVKKIHVPIQDLDSLIKEMKINNDHPFIKQ
TKKLQRNLYVITESAETVEEATFGESNKVESSIFYKAYVRLRLKGAQDKKKTVTIPKGCILAFKAKKLLIGD
GTLSISYYSSDKTGTFEKKIFSTDAAVGIGKAQYRQIVKDNRKNLRREVENEYAPLSSMSSNLCGKFLTSFV
VLMKKNYLLGELELQLEQALEDPEQFRLNTDKPELKDLMKNLQDVKGAIITELAEATLYFLQALDELTELQI
MLLVESVEKNIVSQQLKLVGSILDKYFWDGKQNFTVEVQLLTEEEWDITGVLIEEISGISIRRSGCTVDGSV
YPAALSALPALYVALYATDLLSKKSF
>GsdmA|XP_015687751.1_Gsdma_Protobothrops_mucrosquamatus/1453/1-453
MSFYNATKSLTKMIDSQGDWVPVPSLIDHNNFRPLCLLQKKMKTSWWQSCSYHKTEYQLYHMLLPGNDTSSL
VCKNSELFILEDTIDGILKGNISGVTDTEVTSTVSISHERSVKVKKIHIPIQDLDSFIKEKKINNEHPFIKQ
SKKLQRNLYVITESAEAVEMTTFGESSKVESSIFHKAYIKLSLKGARDRKKIITIPKGCILAFKAKKLLIEE
GTLGISYYSTDKTGTFDIQFKSESTDIPSMSESADNRKNLQKEVENEYVPFSLMSSNLRGKFLTSFVVLMKK
TDLLEELEFQLEQVLEDPEQFRLNMDKPEFKDLMENLQDVKGVIVTELAEATLYFLQALEELTDFQIMLLVE
SMEKKIVSQQLNLVGRILDKYFWNGKQNFTVEVQQLPEEEWDITGMLIEEISGISIQRSGCTVSGSVHPDVS
SALPALYVVLFAIDLLSKKSF
>GsdmA|XP_026573339.1_Gsdma_Pseudonaja_textilis/1454/1-454
MTFYNATKSLAKMIDSHGDWIPVPSLIDQNNFRPFCVLQKKRKTSWWQSCPFLKTDYQLHHLLLSGNDTSSL
VQKDSELFTLEETVDGMLKGDISGITDTEITSAVSISHERSVKMKKIHVPIEDLDSLMKEKKINNEHPFIKQ
SKKLQRNLYLITASAEAVETATFGESNKVESSIFHKAYIKLSLEGARDRKKIITIPKGCILAFKAKKLFIGE
ETVGICYYSTDKTGTFEIQIASASADFDTFVSVWKGNKKNLRKEVEKEYVPFSLMSSNLRGKFLTSFVVLMK
KSDLLEKLELQLEQVLEDPEQFRLNMDESEFKDLMDNLQDVKGAIVTELAEATLYFLQALDELTEFQIMLLI
ESVEKKIVSQQLNLVGGILDKYFWNEKQNFTVEIQQLPEEEWDITGALIEEISGISIQRSGCTVTGSIPPDS
SSNLSALYVALFAIDLLSKKSF
>GsdmA|XP_026535498.1_Gsdma_Notechis_scutatus/1477/1-477
MTFYNATKSLAKMIDSQGDWIPVPSLIDQNNFRPFCLLQKKRKTSWWQSCPFLKTDYQLHHLLLSGNDTSSL
VQKDSELFTLEETVDGMLKGDISGITDTEITSAVSISHERSVKMKKIHVPIEDLDSLMKEKKINNEHPFIKQ
SKKLQRNLYLITASAEAVETTTFGESNKVESSIFHKAYIKLSLEGARDRKKIITIPKGCILAFKAKKLFIGE
ETVGICYYSTDKTGTFEIQFSSASADFLKDVGMKLKRIGDATKITENTDFNTFVSVWKGNKKNLRREVEEEY
VPFSLMSLNLRGKFLTNFVVLMKKSDLLEKLQLQLEQVLEDPEQFRLNMDESEFKDLMDNLQDVKGAIVTEL
AEATLYFLQALDELTEFQIMLLIESVEKKIVSQQLNLVGGILDKYFWNEKQNFTVEIQQLPEEEWDTTGALI
EEISGISVQRSGCTVTGSILPDSSSNLSALYVALFAIDLLSKKSF
>GsdmA|XP_013929683.1_Gsdma_Thamnophis_sirtalis/1478/1-478
MILFLSSFLLLEKNSSSDMSFYNATKSLAKMIDSQGDWVPVPSLIDHNNFRPFCLLQKKKKTSWWQSCPFHK
TEYQFHDLLLSGNDTSSLVCNNSDLLTLEVTIDGTLKGDISGITDTEIATNVSISYETSVKLKKIHVPIQDL
DSLMKEKKINNEHPFIKQSRKLQRNLYVITASAESVEMTKFEESNKLESSIFHKAHVKLSLKGARDKKKIIT
IPKGCILAFKAKKLFIEEGTVGISYYSTDKLGTFGKRLEGGGISSYSTDKIGAFDNRKNLRKEVEEEYVPFS
LMSSNLRGKFLTSFVVLMKKSEPLEELEELELQLEQVLEDPEQFRRLNMAKPEFKNLMDNLQDVKGAIDTEL
AEATLYFLQALAELTEVQIMLLVESMEKKIVSQQLNLVGGILDKYFWNEKHNFIVEVQELPEEEWDITEALV
KEISEISIQRSECTVTGSVHPSALPSALPALYVALFGIDLLSKESF
>GsdmA|XP_019405871.1_Gsdma_Crocodylus_porosus/1439/1-439
MFHRETKFLAKQLDSSGKLIPVYSINDQEHFKPLCLVQGKEKAFFWGSQRYYRTEFKISDVLVPGHYNKNLD
VQDAGSVGVKHTVDGSVEGNINFENMEVKGLAKMSQERSINMKKTFVSVQVLESLKQERKINMEHPFITQLK
NQRRNLYVIHEAVHASEETTFKDSNRLEGSIIAQIYVKLHGARNSKRDLTIPKDCVLAFRVMPLIIEDGSWN
PVYVPTKKTKTFATDGVSEEDTRDLQKEVEQKCKVLTALSADLSAKFFNCIKTVIKNIDLLQELVLELEWAL
DNPDAYQVKTENPDLKDLLQCLPGTETDLFLDLAGAILYVAHALDELTEDQLLFVYESMERKILPPQLELVK
NILKQDFHENNGAFRLDAKLLSSLKEEQLNITKAITEISGVMFQIDGPFLNGTGNPDDSSALAALYAVLYIL
HLLTKSQ
>GsdmA|XP_019362599.1_Gsdma_Gavialis_gangeticus/1439/1-439
MFHRETKFLAKQLDSSGKLIPVYSINDQEHFKPLCLVQGKEKAFFWESQRYYRTEFKISDVLVPGHYNKNLD
VQDAGSVGVKHTVDGSVEGNINFENVEVKGLAKMSQERSINMKKTFVSVQVLESLKQERKINMEHPFITQLK
NQRRNLYVIHEAVHASEETTFKDSNRLEGSIIAQIYVKLHGARNSKRDLTIPKDCVLAFRVMPLIIEDGSWN
PVYVPTKKTKTFATDGVSEEDTGDLQKEVEEKCKVLTALSADLSAKFFNCIKTVIKNIDLLQELVLELEWAL
DNPDAYQVKTENPDLKDLLQCLPGTETDLFLDLAGAILYVAHALDELTEDQLLFVYESMERKILPPQLELVK
NILKQDFHQNNGAFRLDAKLLSSLKEEQLNITKAMTGISGVMFQIDGPFLNGTGNPDDSSALTALYAVLCIL
HLLTKSQ
>GsdmA|XP_014451785.1_Gsdma_Alligator_mississippiensis/1439/1-439
MFHRETKFLAKQLDSSGKLIPVYSINDQEHFKPLCLVQGKEKAFFWKSQRYYRTEFKISDVLVPGHYNKNLD
VQDAGSVRVEHTVNGSVEGNINFENVEVKGLAKMSQERSINMKKTFVSVQVLESLQRERKINMEHSFITQLK
NQRRNLYVIHEAVHASEETTFKDSNRLEGSIIAQIYVKLHGARNSKRDLTIPKDCVLAFRVMPLIIEDGSWN
PVYVPTKKTKTFAHDGVSEEGIGDPQKEVEQKCEVLTALSADLSAKFFNCIKTAIKNINLLQELVLELEWAL
DNPDAYQVKTENPDLRDLLQCLPGTTTVLFLDLAGAILYVAHALDELTEDQLLLVYESMERKILPPQLELVK
NILKQDFHQNNGAFRLDAKLLSSLKEEQLNITKAMIEISGVMFQIDGPFLNGIGNPDDSSALAALYIVLCIL
HLLTKSK
>GsdmA|XP_006022649.1_Gsdma_Alligator_sinensis/1439/1-439
MFHRETKFLAKQLDSSGKLIPVYSINDQEHFKPLCLVQGKEKDFFWKSERYYRTEFKISDVLVPGHYNKNLD
VQDAGSVRVEHTVDGSVEGNINFENVEVKGLAKMSQERSINMKKTFVSVQVLESLQRERKINMEHSFITQLK
NQRRNLYVIHEAVHASEETTFKDSNRLEGSIIAQIYVKLHGARNSKRDLTIPKDCVLAFRVMPLIIEDGSWN
PVYVPTKKTKTFARDGVSEEGIGDPQKEVEQKCEVLTALSADLSAKFFNCIKTAIKNINLLQELVLELEWAL
DNPDAYQVKTENPDLRDLLQCLPGTTTVLFLDLAGAILYVAHALDELTEDQLLLVYESMERKILPPQLELVK
NILKQDFHQNNGAFHLDAKLLSSLKEEQLNITKAMIEISGVMFQIDGPFLNGIGNPDDSSALAALYVVLCIL
HLLTKSK
>GsdmA|XP_026510609.1_Gsdma_isoform_X1_Terrapene_carolina_triunguis/1460/1-460
MFKVHQAADRMFHKATKDLAKQVAPDGDLFPVSSLIDQDHFRPLYLVRNKPKKGFWMTRHRYYKTGVQLSDI
LVPGQDSRNLDIQDSHSITVEDCTDGRVEWTIKLPEDFVSTEMMLDAGSYQVKSIKVKRAEVSPADLEFLQG
ERKINMDHSIIKDLRKRRENLYVINEAVQALEESTLYKANAMEGNILNDICVHFSLKGTRGSKRVIVIPKDC
VLAFRIKPLIIQSESWGISHHPDVETFVADGATAEPNYSPDGGMEGLQSDVEKECAKLSQLSTDLRAKFLKS
IIAVIINSDLLQELTLKLEEAFEDADKCELKSENPDLEDLLNNLQDSAGSIDLYLVGPVLYTLQALGELTED
QLLRLAQSVQKQIVSKQLELVKSILKQEFHLKDAFSLDAKLVSSLQEEELNITKAMIELGGVTLQRNGPSFT
GTGDLAAFSALSALYVALYALHLLSRSE
>GsdmA|XP_008160950.1_Gsdma_isoform_X1_Chrysemys_picta_bellii/1450/1-450
MFHKATKDLVKQVAPDGDLLPVTSLIDQDHFRPLYLVRKKPKKVFWMTRHCYYKTGVQLSAILVPGQDSRNL
DIQDSHSFTVEDCTDGRVKWTIKLPEDFVSTELTLDAGSYQVKSIKVKRAEVSPADLEFLQGERKINMDHSI
IKDLRKRRENLYVINEAVQTLEESTLYKANTMEGNILNDICVHFSLKGTRGSKRVIIIPKDCVLAFRIKPLI
IQSESWCISHHPDDETFVADGATAQSKYSPDGGTEDLQTDVEKECAELSQLSTDLRAKFLKSIIAVIINSDL
LQELTLQLEEAFEDADKCELKSENPDLEDLLNNLQDSAGSIHLYLVGPVLYTLHALGELTEDQLLRLAQSVQ
KQIVSEQLELVKSILKQDFHLKDAFTLDAKLVSSLQEEELNITKAMIELGGVTLQRNGPSFTGTGDLAAFSA
LSALYVALYALHLLSRSE
>GsdmA|XP_006117469.1_Gsdma_isoform_X2_Pelodiscus_sinensis/1456/1-456
MSKLKVHQAAARMFYKVTKQLVKQLVPDGDLLPVCNLIDQDHFRPLCLVRRKPKKAFCRTLHYAKTGFRLWD
ILVPGEDSTHLDVQDSGPITVVDCVDGTLKGSVKVPVDFGRMEAMGAASTYQVKSIKMKKVHVSPANLELLK
KERKINMNSSFIKQLRESRENLYVIYEAVQALEETTFFKSNTTEGSILNEIYVHFSLKGTRGSKRAIIIPKD
CVLAYRILPLIIADESWDLSYHPGGKTFVADGATEEYDYSYDGGIDDLKTEVENKCAELSQLSTDLRAKFLK
SIIAVIIDSDLLQELKFKLEEAFEDADKCELKSDNPDLEDLLNNLQDSAGSINLFLVDPVLYTLHALEELTE
DQLLRLAQSVEKKIVPKQLELVKSILKQEASSLDANIISSLQEEELNITKAMIEMDGVKLQRNGLYPIKTGD
MAAFAAFSALYVALYALHLLSRSE
>GsdmA|XP_021388636.1_Gsdma_Lonchura_striata_domestica/1403/1-403
MFKKLTKFIINEMDPYKKFDPVESIADNEHFRPLCLLRKKRKSKRIFHPTPYYEQTGFTLDDVLLPGQDGKI
IESLHQESSQFALTKVRADQADGGLSISFDPTNVELKGGASLSKEISITPQKKSVSLESLEALRREREINMD
HSFIRQLRRTNIHLYVVTEILEASEEAVYKESTKADRGFKAKFYATLCAQSNREDKQSIVIPKGCTLAFRTI
PLHIRDGAWDLDYFPAESVRKMAYVADGPSTGKLGEVMTEVQYSCRIFPELSPDLLLIILNTIKAVMRDKNL
LQELRQKLLLLESLERKIVSQQLNLVENLLKHDLDKGMDSFLVDSRLLFSQEEEQMLTIALVELSGVQLQQD
GLAVPRDQSFEAVAALFVALYALNFLSGRLYLALPREPVCKVL
>GsdmA|XP_012426589.1_Gsdma_Taeniopygia_guttata/1459/1-459
MFKKLTKFIVNQMDPHKQLVPVESIADNEHFRPLYLLKKKSKPRTVFHPAPYYQRTGFTLDDVLLPGEDHKS
IESVHQESSQFTLTKVRADQADGGLSISLDPTNVELKGGASLSKEISITPQKKSVSLESLEALRREREINMD
HSFIRQLRRTNIQLHVVTEILEASEEAVYKESTKADGGFKAKFYATLCAQSNREDKQSIVIPKGCTLAFRTI
PLHIRDGAWDLDYFPAESVRKMAYVADGPSTGKLGEVMTEVQYSCRIFTELSPDLLLIILNTIKAVMRDKNL
LQELRQKMEEVPEQEDGYQLEIESPDLKDLFSTLQHSPKDHLLLAEGITYVLDALHELTEDQLLLLLESLER
KIVSQQLNLVENLLKHDLDKGVDSFLVDSGLLFSQEEEQMLTIALVELSGVQLQQDGLAVPRDQSFEAVAAL
FVALYALNFLSGRLYLALPREPVCEVL
>GsdmA|XP_009094796.1_Gsdma_Serinus_canaria/1460/1-460
MFKKLTKFIVNQMDPSKELVPVESIADNEHFRPLYLLKKKSKPKTVFHRAPYYQRTGFTLDDVLLPGEDGKS
IETLHQESSQFMLTKVSADQADGGLSISFDPTNVELKGGASLSKEFSITPQKTSISLKSLEELRREREINMD
HSFIQQLRRTDIKLYVVTEILEASEEAVYKESTKADGGFKAKFYATVCAKSNMEDKQSIVIPKGCTLAFRTI
PLHIRDGAWDLDYFPDEAVRRQAYVADGPSEGKLGQVMTEVQYSCRIFSELSPDLLLIILNTIKAVMKDKNL
LQELSQKMEEVAEQNDGYELNTERPDLKELFNTLQHSPRRRLLQLAEGITYVLDALQELMEDQLELLLESLE
RKIVSQQLNLVANLLEHDLDKGKETFLVDARLLSFQHKEEQMLTIALVELSGVQLQEDGSAVPRDKPFEAMA
ALFVALYALNFLSGMYLALPRELLCKVM
>GsdmA|XP_026655008.1_Gsdma_Zonotrichia_albicollis/1495/1-495
MFKKLTKFIVNQMDPCKEWVPVESIADNEHFRPLYLLKKKKKSNHIFHRTPYYQRTGFTLDDVLLPGEDGTS
IESLHQESSQITLTKVSADQADGGLSISFDPTNVELKGGASLSKEFSITPQKNSISPESLEALRKERKINMD
HSFIRQLQRTDINLYVVTETLEASEEAVYKESTKADGGFMAKFYATLSAKGTRESNQGIVIPKGCTLAFRTI
PILIRHGAWDLDYFPAEAVRSQAYIADGPSAGKLGQVMTEVQYSCRIFPELSPDLLLIILNTIKAVMTDENL
LQELSQKMEEVLEENAGYEPKAESPDLVLPSALLQPKHNLLQIGELLEKNYGYELKTESPDLKVLFSTLQQS
PRHRLPQLAEGITYVLDALQELTEDQLLLLLESLERKIVSQQLNLVENLLKHDLDKEKETFLVNASMLFSQE
EDQMLTIALVELSGVEFQEDGSAFPRDQPFEAMAALFVALYALNFLSGSRSLALPRELLWEVL
>GsdmA|XP_015506851.1_Gsdma_Parus_major/1448/1-448
MFKKLTKFLVNQMDPCKELVPVESIADNEHFRPLYLLIERRKSKRIFHSAPYYQRTGFTLEDVLLPGEDGKC
IESLHQDSSQFTLTKTRADQADGGLSIAFDPASVGLQGGASLSKEFSITPQKKRVPLESLEALRREREINMD
HSFIQQLQRTDIKLCMVTEILEASEEAVYRESTKADGGIKAKFYATFCAQGTREDKQSIVIPKGCTLAFRTI
GLHIRDGAWDLDYFPAEPVRRAAYVADGPSQGKLGAVVAEVKYSCRIFPQLSSDLLVIVLNTIKAGMRDKNL
LQELRQKMEEVPEQNDGYELKTESPHLEDLFSTLQHSLRDRLFPLAEGITYVLDALHELMDDQLLLLLESLE
RKIVSQQLRLVENLLNHDLDKGKETFHVDAELLSFPHEEEQRLTMELVELSGVQLQEDGSALLRDQPFEAMA
ALFVALYALSLLSGSE
>GsdmA|XP_005531574.2_Gsdma_Pseudopodoces_humilis/1448/1-448
MFKKLTKFLVNQMDPCKELVPVKSIADNEQFRPLYLLIERRKSKRIFHSAPYYQRTGFTLEDVLLPGEDGKC
IESLHQDSSQFTLTKTSADQADGGLSISFDPASVGLQGGASLSKEFSITPQKKSVSLESLEALRREREVNMD
HSFIQQLRRTDIKLCMVTEILEASEEAIYRESTKADGGIKGKFYATFCAQGTREDKQSIVIPKGCTLAFRTI
RLHIRDGAWDLDYFPAEPVRRAAYVADGPSQGKLGAVVAEVKYSCRIFPQLSSDLLVIVLNTIKAGMTDKNL
LQELRQKMEEVPEQNDGYELKTESPHLKDLFSTLQHSLRDRLFPLAEGITYVLDALYELMDDQLLLLLESLE
RKIVSQQLRLVENLLNHDLDKEKETFHVDAELLSFPHEEEQRLTMELVELSGVQLQEDGSALPRDQPFEAMA
ALFVALYTLNLLSGSE
>GsdmA|XP_019149421.2_Gsdma_Corvus_cornix_cornix/1448/1-448
MFKKFTKFLVKQMDPSKELVPVESIADNEHFRPLYLLKKKRKSKTIFHPAPYYQRTGFTLDDVLLPGEDGKS
IVSFHQDSSQFTLTKVSADQADGGLSISFDPASVELKGAASLSKVFSIKPQKKSVSLESLEALRRERQINMD
HSFIRQLRRTDIHLYVVTEILEASEETIYKESTKADGGFKAKFYSTLCAQSTKEDKQSIVIPKGCTLAFRTI
QLHIRDGAWDLDYFPAKAMRRADYVADGPSQGKLGVVLREVKYSCRIFPELSPDLLLIVLNTIKTVMRDKNL
LQELSQKMEEVPEENDGYQLKTESPDLKDLFSTLEHSPRDLLLQLAEGITYIFDALHELLEDQLLLLLESLE
RKIVSQQLELVENLLKHDLENRKEPFHVDAELLSFPHKEEQLLTMALVEMSGVQLQEDGSAVPRDQPFEAMA
ALFVVLYTLNRLSGLE
>GsdmA|XP_008634137.1_Gsdma_Corvus_brachyrhynchos/1448/1-448
MFKKFTKFLVKQMDPSKELVPVESIADNEHFRPLYLLKKKSKSKTIFHPAPYYQRTGFTLDDVLLPGEDGKS
IVSFHQDSSQFTLTKVSADQADGGLSISFDPASVELKGAASLSKVFSIKPQKKSVSLESLEALRRERQINMD
HSFIRQLRRTDIHLYVVTEILEASEETVYKESTKADGGFKAKFYSTLCAQSTKEDKQSIVIPKGCTLAFRTI
QLHIRDGAWDLDYFPAKAMRRADYVADGPSQGKLGVVLREVKYSCRIFPELSPDLLLIVLNTIKTVMRDKNL
LQELSQKMEEVPEENDGYQLKTESPDLKDLFSTLEHSPRDLLLQLAEGITYIFDALHELLEDQLLLLLESLE
RKIVSQQLELVENLLKHDLENRKEPFHVDAELLSFPHKEEQLLTMALVEMSGVQLQEDGSAVRRDQPFEAMA
ALFVVLYTLNLLSGLE
>GsdmA|XP_016159802.1_Gsdma_Ficedula_albicollis/1447/1-447
MFKNVTKFIVNQMDPCKELVPVESIADNEHFRPLYLLKRKRKPKTIFHPAPYYQRTGFTLHDVLLPGEDGKS
IESLHQDSCQITITKASKDQADGGLSISCDPASVDLQGGGSLSKEFSITPQKKSISLQSLEALRREREINMD
HSFIQQLRRTDINLYVVTEILEASEETVYKESTKADGGFKAKFYATLCAKGTREDKQTIVIPKGCTLAFRTI
PLHIRDGAWDLDYFPVEALRRAAYIADGPSQGKLGVVASEVKYSCRNFPDLSPDVLLIVFNTIKAVMRDKNL
LQELTQKMEDIPEQNDGYELKTESPHLKDLFSTLQHSPRDCLLQVAGGITYVLDALHELMDDQLLLLLESLE
RKILSQQLKLVENLLKHDLDKGKSFHVDARLLSFPHEEELMLTMELVELSGVQLQEDGSAVPRDQPFESVAA
LFVAMYALNLLSGSK
>GsdmA|XP_027763648.1_Gsdma_Empidonax_traillii/1438/1-438
MFKKCTRYIVSQMDPNKELVPVESIVDHEHFRPSCLLVGKEKRKTMFHQGPYYQRTGFKLDDVLLPGDDGKN
TEGPHSSQFTLTKVTTDQVDGCLSLSVNPANVELQGGGSVSQEFSIKPQTKTISMGSLEALRQKRKINMEHS
FIQQLQRTNLKLFLVYETLEASEEAVYRESTKGYGRFLAKIYAKFSAKGITENRQSIVIPKSCTLAFRTIQV
NINKGEWRLGFFKVCSAGLIRYEGDGPSEVVREVVQHYGVFSKLSSDLLVMFLNTITAVMRDRNLFQELSQK
MEEFLEKIDGYELKTESPDLKDLLSTLENSPRDHRCQLAEGITYTLDALAELLDDQLLLLLESLERKIVSQQ
LKLVEKLLEHELEKPFRVDARLLSFPRREDQRLTMALVELSRVKLQEDGSAVPMEHPFEVMAALYVALYILC
LLSGPK
>GsdmA|XP_027603785.1_Gsdma_Pipra_filicauda/1440/1-440
MFKKVTKYIVSQMDPKEEWVPVESIADHEHFRPFCLLTQKRKQNTIFHPRPYYHHTGFRLDSVLLPGEDGES
TESLLPSGDGPDSSQFTLTKVTADQVDGSLSLSVDPASVELKGGGSLYQAFSIKLQKKAIPMDSLEKARKNR
KIDIDHSFIQQLLRTTLNLYMVSETLEASEETVYKESSKAQGGFLATIYTKFSAQGTTENRQSIVIPKGCTL
AFRTIYMDIFSGEWEPCLSDLLTPKLVTVDREVKQYCGIFSELPSGLQVKFLNTITAVMRDRNLFQELSQKM
EGVLEKTDGYELKTKSPDLKDLLSTLKNSPGDRCLLLAKGITYTLDALAELLDDQLLLLLESLERKIVSQQL
QLVGKLLEHELEDKNESFRVDTSLLSFPQQEDQTLTMALVEMSRVKLQEDGSAEPMERPFEVVAALYVALYA
LSLLSGPK
>GsdmA|XP_009082361.1_Gsdma_Acanthisitta_chloris/1433/1-433
MFKKLTKFITNQGDQSADLVPVESLADNENFGLLCLLRRKPKTMFHPSPYYKRTGFRLLDVLVPEGDEKSTE
SLQTMRDGEGSTVFTLTKCTTDHVDGDVSFSVSPVSMEIKGKTSLSTEFSIKPQKKYILMESLEGLRRERRI
NMDHSFIQQLQRTHFNLYVVHETLEASEEITYKESSKADGSFKTKVYATLCTQGITERKQSIVIPKGCVLAF
RPIQIIIRDGAWGPLQGKLGEVMGEVTINCRVFSELSSHLLPVFLNAIKAVMRDRNLFQELSEKLESVVVET
DVYELKTESQDLKDLLSLLKESSRDLCVQLAEAITYSLDALAELLEDQLPLLLKSLEGKIVSQQLKLVANLL
EHDLEQAQKPFQVDAKLLSFPGEEEQRLTVALVRLSGVELQEDGSALPVEQCLPAVAALYVVLCVLNLLSGP
A
>GsdmA|NP_001026532.1_Gsdma_Gallus_gallus/1452/1-452
MFKKVTQKVAKQMDPKGELVPVHSISDQDHFRLLCLVRRKRTARFQPSPSYRRTEYSLHDVLLPAEERDSVE
SLLPSTDSHGPREFTTTGSTKDRVDGTLSIPIDRAEVELGGAASTAKQWHVKLEKKHILVPKLEALREKRKI
NMKHTFIEQLRKVRQNLYVIHETIETSEEARYEESTEAEAKFMAQLYAKFSAKGTTGSKQSITIPRGCTLAF
RAMQLSIGDAAWGVNHFPENNQPTFASDGFAHTEVEALEEEVKEKCGILCQLAGELNAIVLKTIKAVMRDRN
LLEELSGKMEAVLDDPDNCELTTQSPDLEVLLSTLKGSPRCDLLSLTEAISYTLDAFSELTEDQLLLLLESL
EVEIVPQQLKLVRSILEQSAELGAAAGLLSSFSEQQQQQLTTAVLELSGVELQGSGAAVCTEESFPSLSALY
AALHALHCLVGAGGRSARAD
>GsdmA|XP_015741468.1_Gsdma_isoform_X2_Coturnix_japonica/1442/1-442
MFKKITQKVAKQMDPTGDLVPVHSISDQDHFRLLCLVRRKRKTRFHPFPSYRRTEYRFHDVLLPGQEENCAE
SLLPSTDSHGPREFTTTGSIRDRVDGTLSIPIDPAEVELGGAASTSKQWHIKLEKKHILVPKLEALKEERKI
NTKHTFIEQLRKARQNLYVIHETIETSEEARYEESTEAEAKFMAQLYAKFSAKGTTGSKQSITIPRGCTLAF
RAIQLTIEDAAWGLNHLPEHKQPTFVADGSAHREVEALEKEVKEKCGVLSQLDDELNVIVVKSIKAVMRDRN
LLEELTEKMETILDDPENCELTTQSPDLAALLSTLKASARCDLLGLTEAISYTLDAFNELTEAQLLLLLESW
DEKIVPQQLKVVRSILQQNRESSNAAGLLSSFSEQQQQHLTAAELELSGVQLQGNCKELSFPSLAALYAALH
ALHCLHCTAP
>GsdmA|XP_021233895.1_Gsdma_Numida_meleagris/1442/1-442
MFKKVTQKIAKQMDPKGDLVPVHSISDQDHFRLLCLVRRKRKARFHPFPCYRRTEYRLQDVLLPGKDKDSAE
SLLPSGDSQGPREFTTTGSVSDRVDGSLSIPVDVELGGAASLSQQWHVKLEKKHILVPKLEALRDERKINMK
HDFIKQLRKAGQNLYVVHETIETSEEARYEESTEAEARFMARLYAKFSAKGTTGSKQSVTIPRGCTLAFRAM
QLTIRDAAWGINYLPENNASTFASDGFPRTKLDALEKEVKQNCDILSHLADELNVIVVKSIKAVMRDRNLLE
ELAEKMEAVLDEPDNCELTTQSPDLKDLLSTLQFSPRCDLLSLTGAISYTLDAFSELTEDQLLLLLESLEMK
IVPQQLKLVRSVLEQREERGSTAASLLSSFGARELELSRAVLERSGAELQGSGAAACKEENFPALAALYAAL
YALHRLKASG
>GsdmA|XP_025973622.1_Gsdma_isoform_X1_Dromaius_novaehollandiae/1452/1-452
MFKKVTRSIAKQMDSKGELIPVYSILDQEHFRPYCLVRRKEKTIFHPTPGYRRTEYSLYDVLLLGGDKTSAE
FLIPTEDVQDSSQVTFTHHVDGKVEGKLHLPVKSANTEVYGSTRWSKEGSIKLEKKYIPVAKLESLKTERKF
NMNHSFIAQLKKKQQNLYLVYESIQTSEETNYKETNKTEGSFMAQLYAKFSAEGTRSCKESITIPKGCTIAF
RTMQLTIDDGSWDIYHFPEDNVQTFVSDGKQCFLHGKLGALEKEVKAKYQIFSMLSVDLYNTFLKSIKAVMR
NRNLFQELTQKMEAVLEETDNCELKTESPDLKDLLHSLQDSPRDLLLKLAKAINYTLYALDELTEDQLLLLL
ESLEEKIVSQQLKLVKSILEYDIQNTEGCFSVDASLLSFSQEKEQKLTTVMLEMSGVKIQKNGSAECKQEAF
SSLAALYASLYVLDLLSKLD
>GsdmA|XP_025928753.1_Gsdma_Apteryx_rowi/1452/1-452
MFKKVTQSIAKQMDPKGELIPVYSILDQEHFRPFCLVRRKSKTVFCPTPGYQRTEYSLYDVLLLGEDKTSAE
SLILSEDVQDSSQVTFTHHVDGRVEGKLHLPVNSANTEVYGSTRWSKEGSIKLEKKYIPVAKLESLKTERKI
NMNHSFIEQVKKKQQNLYVVHESIQASETTSYEETNKTEGSFMAQLYAKFSTKGTRDCKRSITIPKGCTIAF
RTMQLTIEGGSWGIYHFPEDNVGTFVSDGKRCFLDGKLGALEKEVKAKYRIFSRLSVDLRITFLTSIKAVMR
NRNLFQELTQKMEAVLDETDNCELKTESPDLKDLLHSLRDSPRDLLLKLAEAINYTLYALDELTEDQLLLLL
ESLEEKIVSQQLKLVKSILEHDIQNMEGCFSVDASLLSFSQEKEQKLTTVMLEMSGVKIQKNGSAECKQEAF
SPLAALYASLYVLDLLSKLD
>GsdmA|XP_013800181.1_Gsdma_Apteryx_australis_mantelli/1468/1-468
MFKKVTQSIAKQMDPKGELIPVYSILDQEHFRPFCLVRRKSKTVFCPTPGYQRTEYSLYDVLLLGEDKTSAE
SLILSEDVQDSSQVTFTHHVDGRVEGKLHLPVNSANTEVYGSTRWSKEGSIKLEKKYIPVAKLESLKTERKI
NMNHSFIEQVKKKQQNLYVVHESIQASETTSYEETNKTEGSFMAQLYAKFSTKGTRDCKRSITIPKGCTIAF
RTMQLTIEGGSWGIYHFPEDNVGTFVSDGIYHFPEDNVGTFVSDGKRCFLDGKLGALEKEVKAKYRIFSRLS
VDLRITFLTSIKAVMRNRNLFQELTQKMEAVLDETDNCELKTESPDLKDLLHSLRDSPRDLLLKLAEAINYT
LYALDELTEDQLLLLLESLEEKIVSQQLKLVKSILEHDIQNTEGCFSVDASLLSFSQEKEQKLTTVMLEMSG
VKIQKNGSAECKQEAFSPLAALYASLYVLDLLSKLD
>GsdmA|XP_009672097.1_Gsdma_isoform_X1_Struthio_camelus_australis/1466/1-466
MFKKVTQTIAKQMDPKGELIPVYSILDQEHFRPLCLVRRKGKTIFRPTPGYLRTEYSLYDVLLLGEDKTSTE
LLIPAEDVQDSSQVTFTHHVDGRVEGKLHLPVNSANTEVSTRWSKEGSIKLEKKSIPVAKLESLKTERKINM
NHSFIKQLKKKQQNLYVVHESIQASEETNYEEYNKTEGSFMAQLYAKFSTQGSRGCKHSITIPKGCTIAFRT
MQLTIEDGSWCIHHFPEENIQTFVSDGIHHFREDNIQVFESDGKQCFSHGKLGALEKEVKAKYQIFSMLSVD
LYATFLKSIKAVMRNRNLFQELTQKVEAVLDETDNCELKTESPDLKDLLHTLQDTPGDLLLKLAGAINYTLY
ALDELTEDQLLLLLESLEEDIVFQQLKLVKSILGHDIQDMEGCFSMDASLLSFSQEKEQKLTTAMLEMSGVK
IQKNGSAEYKQEAFSSLAALYASLYVLDLLSKSD
>GsdmA|XP_025897146.1_Gsdma_Nothoprocta_perdicaria/1449/1-449
MFKKVTKSIAKQMDPKGELIPVSSILDEEHFRPFCLVRRQGKTIFHPNPGYRRTEYNLYDLLLPEDDKTSAD
PPNPAKDVQDSSQVTLAHDVDGKIEGKLQIPINSANTEVYGSTCWSKHRSIKLEKKHIPVAKLESLKAERKI
NMKHSFIQQLKKKHQDLFVVSESIQALEETKFEETSKMEGNFMAQLYAKFSTEGIRGFRQSITIPKGCTIAF
RTTQLFIGDGSWDIYHFPEDDEQTFVSDGFLSRRLGALEKEVNAKYQIFTKLSVHLQNIFLNSFKAVMRNRN
LFQELSQKMEAVLYETGNCELETESPGLKDLLLSLRGSPSPLLLGLAEGINYTLYALEELTEDHLLLLLESL
EEKIVSQQLKLVKSILEHDIENTERCFSVAAGLLSFSREEGRELTTVMLEMSGVKIEKNGWAECKQDAFTSL
AALYASLYALDLLSRSD
>GsdmA|XP_029878858.1_Gsdma_isoform_X1_Aquila_chrysaetos_chrysaetos/1472/1-472
MRSHSFHKQHKYTLPWFKNSSSHSRMFKKVTRSVVNQIDPTGDLVPVHSILDHEHFRPLCLVKRKRKTVLHP
SPCYRQTWYTLDDVLLPGEDNRSTESLFPRGDNQDSRQFSVKKSVSDRVDGSLSLPIDSASVELKGVASLTK
EWSIKLEKNNIPIPKLEALKTERKMNANHSFIQQLQKKQQDLYVVHETLETSEETSYEESIKAEGSFATQLY
AKFCAKGTRENRQGITIPKGCTLAFRAIRLTTTDGSWDLQYFPESSRMFVSDGSSQGKLDRLEVEVKDTCQI
FSQLSSDLFVIFLKAIKAVMRDRNLFEELTHKMEAVLDETGSCELKTESPDLKDLLSSLQNSSRCLLLKLAE
AITYTLDALDELTEDQLLLLLESLEEKIVSQQLKLVESILEHDIEHREGPFSVDASLLSFSQEREQKLTIAM
VEMSGVKLQKDGSAVCTKALPAVAALYVSLYVLDLLSNSD
>GsdmA|XP_011592385.1_Gsdma_isoform_X1_Aquila_chrysaetos_canadensis/1472/1-472
MRSHSFHKQHKYTLPWFKNSSSHSRMFKKVTRSVVNQIDPTGDLVPVHSILDHEHFRPLCLVKRKRKTVLHP
SPCYRQTWYTLDDVLLPGEDNRSTESLFPRGDNQDSRQFSVKKSVSDRVDGSLSLPIDSASVELKGVASLTK
EWSIKLEKNNIPIPKLEALKTERKMNANHSFIQQLQKKQQDLYVVHETLETSEETSYEESIKAEGSFATQLY
AKFCAKGTRENRQGITIPKGCTLAFRAIRLTTTDGSWDLQYFPESSRMFVSDGSSQGKLDRLEVEVKDTCQI
FSQLSSDLFVIFLKAIKAVMRDRNLFEELTHKMEAVLDETGSCELKTESPDLKDLLSSLQNSSRCLLLKLAE
AITYTLDALDELTEDQLLLLLESLEEKIVSQQLKLVESILEHDIEHREGPFSVDASLLSFSQEREQKLTIAM
VEMSGVKLQKDGSAVCTKALPAVAALYVSLYVLDLLSNSD
>GsdmA|XP_010583858.1_Gsdma_Haliaeetus_leucocephalus/1447/1-447
MFKKVTQSIVNQMDPRGDLVPVHSILDHEHFRPLCLVKRKRKTIFQPSPCYRQTWYTLNDMLLPGEDNRSTE
SLFPKGDGQDSRQFTIKKSVSDRVDGSLSLRVDSASVELKGVASLSKEWSIKLEKNHISIPKLEALKTERKM
NANHSFIQQLQKKQQNLYVVHETLEASEETSYEESIKAEGSFMTKLQAKFCAKGTRENRQGITIPKGCTLAF
RAIQLTITDGSWDLQYFPESSRMFVCDGSSQGKLHRLQVEVKDTCQIFSKLSSDLFVVFLKAIKAVMRDRNL
FEELTHKMEAVLDETGSCELKTESPDLKDLLSSLQDSSRHLLLKLAEAITYTLDALDELTEDQLLLLLESLE
EKIVSQQLKLVESILEHDMEDREEHFSVDASLLSFSQEREQKLTIAMVEMSGVKLQKDGSVVCTKAFFAVAA
LYVSLYVLDLLSNSD
>GsdmA|XP_009333228.1_Gsdma_Pygoscelis_adeliae/1449/1-449
MFKKVTQSIVNQMDPRGDLVPVYSILDHEHFRPLCLVRRKRKALFRPSPGYKQTWYRLDDVLLPGEDDKSAD
SLFPNGDGQDSRQFTVKKSVSDRVDGSLSLCVEPISVELKGATSLSKGWSIKLEKNHIPVPKLEALKTERKI
NANHSFIQQLQKIDQNLYIVHETIETSEEATFEESTTAEGSFMTQLYAKFHAKGTRENKQSMTIPKSCTLAF
RAIQLAITDRSWGLQYFPKQSRSVFVSDGSSQETLGALRVEVKENCQILSSLSSDLFVIFLKAIKAVMRDRN
LFQELTQKMEAVLDETGSCELKTESPDLKDLLSSLQYSSRQLLLKLAGAITYTLDALDELTEDQLLLLLESL
EEKIVSQQLKLVESILEHDIEHGKGHFSVDASLLSFSQEKEQKLTIAMVEMSGVKLQKDGSAVCTEKAFSAI
AALYVSLYILDLLSSSD
>GsdmA|XP_009288830.1_Gsdma_Aptenodytes_forsteri/1449/1-449
MFKKVTQSIVNEMDPRGDLVPVHSILDHEHFRPLCLVRRKRKALFRPSPGYKQTWYRLDDVLLPGEDDKSTD
SLFPNGGGQDSRQFTVKKSISDRVDGSLSLCVEPISVELKGATSLSKGWSIKLEKNHIPVPKLEALKTERKI
NVNHSFIQQLQKTDQNLYIVHETVETSEETTFEEFTTAEGSFMTHLYAKFHAKGTRENKQSMTIPKSCTVAF
RAIQLAITDRSWGLQYFPEEHRSVFVSDGSSQGKLGALKVEVKENCQILSSLSSDLFVIFLKAIKAVMRDRN
LFQELTQKMEAVLDETGSCELKTESPDLKDLLSSLQYSSRQLLLKLAGAITYTLDALDELTEDQLLLLLESL
EEKIVSQQLKLVESILEHDIEHGKGHFSVDASLLSFSQEKEQKLTIAMVEMSGVKLQKDGSAVCMEKAFSAV
AALYASLYVLDLLSNSD
>GsdmA|XP_009640852.1_Gsdma_Egretta_garzetta/1448/1-448
MFKRVTQSVVNQMDPRGDLVPVRSILDHEHFRPLCLVRRKKKAIFRSSPCYKRTWYTLDDVLLPGEDDKSTE
SLFPHGGGQDSSQYTIKKSARDRVDGSLSFCVNSTSIELKGAASLSKGWSIKLEKSHIPVPKLEALKTERKI
NVNHSFIQQLKKIQQDLYVVHEAIETSEEASYEESTEAEGSFVTQLFAKFCAKGTRENKQSITIPKSCTLAF
RAIQLGITDGSWDLYYFPKENESTFVSDGFSQGQLGALEKEVKENCQIFSMLSSNLLVIFLKAIKAVMRDRN
LFEELTQKMEAVLDETGSCELKTESPDLKDLLSSLQGSPRHLLLKLAEAIAYALDALDELTEYQLLLLLESL
EKKIVSQQLKLVKSILEHDTEHGNGHFSMDASLLSSQEEEQKLTIAMVEMSGVKLQKDGSAVWTQEAFSAVA
ALYVSLYTLDLLSNSH
>GsdmA|XP_009933676.1_Gsdma_Opisthocomus_hoazin/1433/1-433
MFKKVTQSIVNQMDPKGDLVPVHSILDHEHFKPLCLLKRKRKAMFHPSPCYKRTCYRLDDVLLPGDKSTESL
FPSGGGQDSRQFTIKKSVSDRVDGGLSLSVDSASVGLKGAASLAKEWSIKLEKNNILLPKLEVLKTERKINA
NHSLIQQLQKARQNLYVVHETIETSEETSYTESTEAEGNFMTQFYAKFCVKGTRENKQSITIPKGCTLAFRA
IQLAITDRSWGLDYFPEGHNRLLVSDGVSQGKLGLLQAEVKKNDEIAFKAVMRDRTLFQELSQRMEAVLDET
GSWELKTESPDLKDLLSTLQYSSSHILLQMAEAITYTLDALDELTEDQLLLLLESLEEKIASQQLKLVGSIL
EHDIRQGKEHFSVDASLLSFSREKEQKITIAMVEMSGAKLQTDGSGVCTEEAVSAIAALYVSLYVLSLLSNS
N
>GsdmA|XP_009568865.1_Gsdma_Cuculus_canorus/1448/1-448
MFKKVTQSIVNQMDPSGDLVPVQSILDHEHFRPLCLVRRKNKAIFHPSPCYKQTWYKLDDVLLHGDNRSTVS
LFPNDDDQDLRKFTVEKSCSDRVDGSLSLCVDSTSTELTGAASFSKAWSIKLEKNHIPVPKLEALTTQRKIN
VNHSFIQQLQKTRQHLYVVHESIEASEETHYQESTEAEGSFMAQLYAKFRAKGTRQNKQSITIPKGCTLAFR
AIELSIADGSWGLNYFPKEQVNTFASDGSSQEKLGAVQEEVKDNCQIFSNLSSNLLPVFLKAIKAVMRDRNL
FQELTEKMEAILDETSSCELKTESPDLKDLLSSLLNSSRHLLLQLAGAIAYTLDALDELREDQLLLLLESVE
EGIVSQQLKLVESILEQDIKHNKQPFCVDASLLSFAQEKEQKLTMTMVAMSGVKLQKDGSAVCVGEAFSSMA
ALYASLYVLNALSNSD
>GsdmA|XP_009463179.1_Gsdma_Nipponia_nippon/1449/1-449
MFKKVTQSIANQMDPTGDLVPVHSILDHEHFRPFCLVKRKRKTLFHPSPYYKRTWYRLHDMLLPGKDTKSTE
SLFPNGGGQESRQFRVTVSTSDRVDGNLSLCVESVSAEVRGAASLSKGWSIKLEKNHIPLPELEALKSERKI
NVNHAFIQQLKKARHNLYVVHETVEASEEAHYEESTTAEGGFAAQFHAKLGAKGARENTQSITIPKGCTLAF
RPIKLVIEDGSWDLEYFPEDTRSLLISDGVSEGKLGELKREVKENCEILFKLSSDLFIIFLNAIKAVMRDRN
LFQELTEKMEAVLDEPDSCELKTESPDLRDLLSSLRHSPRHLLLKLAAAITYTLDALDELTEDQLLLLLESL
EEKIVSQQLKLVESLLKPYTEDREGRFSVNTNLLSFSREKEQKLTVAMVEMSGVKLQEDGSAVCTEEDFSAI
AALYVSLYILSLLSNSD
>GsdmA|XP_026720458.1_Gsdma_Athene_cunicularia/1448/1-448
MFKKVTQSLVNQIDPKGDLVPVQSILDHEHFRLLCLVRRKRKTIFCPSPRYKRTCYRFDDVLLPREGDKSTE
FLFLNEAGQGSSQFTVKKSFSDKVDGSLSLCVDSTRVKVQGAFSLSKGWSIKLEKNHISVPRLDALRTERKL
NVNHSFIKQLQKTGQNLYIVHETLENSEETSFEESTKADGSFAAQLYAELCTKGTRESNESIIIPKGCTLAF
RAIHLTITDGSWDLDYFPGESSKKFVSDGFSQGTLGTLKTEVGQNLTILSKLSSDLCAVFLKAIKGVMRDRN
LFHELSQKMEAVLDETDSCELKTESPDLKDLLSSLQDSSGHLLKLAGAITYTLDALDELTENQLLLLLESLE
EKIVSQQLKLVESILENDIESRKGGFSVDASLFSFSQEKDEKITIALVGMSGVKLQKDGSAVCTEEASSATA
ALYVSLYVLDLLSNSD
>GsdmA|XP_014135543.1_Gsdma_Falco_cherrug/1442/1-442
MFKKVTQTIVNQVEPSGGLIPVHSIIDHEHFRPLCLVRQKEKTMFHRSPSYKQTWHRLTDFLLPGEDNNSTD
SLLPSGGDKESRQFTVRTHTNDRVDGNLSLCVDSVSTELKAAASSSKGWSIKLDKNHIPLPKLEALTTERKI
NMDHPFIQQLQKTRERLYVVHETIETSEEACYEESTTAEGCLIAQLYAKFHAKGTRDKKQSLTIPKGCTLAF
KAIQLDITDKSWYLRYFEDRQYICDGFSGGKLGALEGEIKENCQILSQLSSDLSVTFLKAIKAVMRDRNLFE
ELNHKMDEVLDETRNCELKTESPDLKDLFSSLQYSSRHLLLKLAGAITYTLDALDELTEDQLLLLLESLEEK
AVSQQLKLIGIILEHRNVHLNLDDSLLSSSQQKVQKITIAMLEMSGVKFQKDGSAVCMEEAFSATAALYVSL
YILSVLSNSN
>GsdmA|XP_013150873.1_Gsdma_Falco_peregrinus/1442/1-442
MFKKVTQTIVNQVEPSGGLIPVHSIIDHEHFRPLCLVKQKEKTMFHRSPSYKQTWHRLTDFLLPGEDNNSTD
SLLPSGGDKESRQFTVRTHTNDRVDGNLSLCVDSVSTELKAAASSSKGWSIKLDKNHIPLPKLEALTTERKI
NMDHPFIQQLQKTRERLYVVHETIETSEEACYEESTTAEGCLIAQLYAKFHAKGTRDKKQSLTIPKGCTLAF
KAIQLDITDKSWYLRYFEDRQYICDGFSGGKLGALEGEIKENCQILSQLSSDLSVTFLKAIKAVMRDRNLFE
ELNHKMDEVLDETRNCELKTESPDLKDLFSSLQYSSRHLLLKLAGAITYTLDALDELTEDQLLLLLESLEEK
AVSQQLKLIGIILEHRNVHLNLDDSLLSSSQQKVQKITIAMLEMSGVKFQKDGSAVCMEEAFSATAALYVSL
YILSVLSNSN
>GsdmA|XP_008503983.1_Gsdma_Calypte_anna/1448/1-448
MFKKVTQAVVNQLDPRGDLVPVHSILDHEHFRTFCLVRRKRKSAFCPSPGYTQAWYSLEDVLLPGEDEKSPG
SLLSPSPGAEALSQFTVKQSITDSIDGSLSIHLDSTSAELGGAVSLSRGLDIKLEKSHVPMQILEALKKERK
LNQNHSFIQQLQKTKQNLYVVHEAIAASEETSYEESTGAEGSFMAQLYAKFCAKGSRKNIQSITIPKGCTLA
FKAIQLAIRGGSWDLQHFSETPKRSIFYSDGFSRGKLGALEAEVKQNCEILSQSHDQSLTILKAIKAVMRDR
NLFQELMQKMEAVLYETGSCELKTESPDLKDLLSSLENSPKHDLLSLAGAITYTLDALDELTEDQLLLLLES
LEEKIVSQQLKLVESILEQDIAHRRGPFRLDVSLLSFTREKEEKLTTAMVEMSRVKLQKDGSATCMEKAFSA
VAALYVSLYVLHHLSN
>GsdmA|XP_010007212.1_Gsdma_Chaetura_pelagica/1449/1-449
MFKKLTQSIVNQLDPKGDLVPVCSILDHEHFRPLCLVRRKRRAIFHLSPCYKQTQYRLADVLLPGEGDKSTE
SLLPSPGGEASRQFTVTQSVTNSIDGNLGLHVEPTRIELKGVTSLAKEWTIKMEKRPVPVAKLEVLKEEREI
NVNHPFIQQLKKTHQNLYVIHETIEASEETSYKESTQAERSFMAQLYAKLRMKGSRVNNQSITIPKGCTLAF
RAIPLAIKNGSWDLQYFPEATNRSCFVSDGMSQGKLGELEAEVKKNCQILSKLPSDLSIVFLEAIKAVMRDR
NLFQELSQKMEAVLDEGGCCELKTDSPGLKDLLSSFESSPRIHLLSWAEAISYTLDALDELMEDQLLLLLES
LEEKIVPKQLKLVKSILEQDQYRKGPSSIDHNLVSFTQEKEEELTIAIVEMSGVKLQKDGSVTCGEEAFSAV
AALYVSLYVLNLLSNQD
>GsdmA|XP_009883759.1_Gsdma_Charadrius_vociferus/1443/1-443
MFQRVTQSIVNQVDSGDLVPVRSILDNQHFRPLCLVTEQRRFVFFGSRRYMQTFYRFDEVLLPAGDDKSTES
LFPKGGHQDSMQFSVKKHVSDNVDGSASACVEPASAEVKGAASLSKEWSVKLQHNHISVPELEALIPERKIN
MDHPFIKQLQKKPQRLYIVRETIETLEDTIYEESTEGGGSLKIQAYATLCAKGTRKNKQSITIPKGCTLAFK
VIPLTITDGSWFLGHFTSRAMFESDGLSEGRLGQLKVEFKANCQILSKLSPDMSIILLKAIKAVMRDRNLFQ
ELAQKMEAVLDETDSCELKTESPDLKDLLNTLRYSKQLLRQMARAIAYTLDVLDELMEDQLLLLLESLEEKI
MHQQLMLVTSILEHDIEQKKGNFRVDARLLSFSQEKQQELTIAMVEMSGVTFQKDGSFVCTENAFSAVAALC
VSLHILSLLSN
>GsdmA|XP_005513819.1_Gsdma_Columba_livia/1446/1-446
MFKKLTESIVNQLDPKGNLVPVPSFSDHEYFRPLCLVKRKRKSIFHLFPRYELTHYRLDNMLLPREGIEPLF
ANGGDRDSSKFTLKISSSDRVDGSLSVPADHASTGVTGAASSSQAWSITLQKNRIPLTELDALQAKRKLDMN
HTFIQQLKKSQQVLYVVHETIEASEETSYEERTEAGGGFMAKFYAKFNVKGTTVKKQSMTIPKGCTLAFRAI
QLGITDESWYLTYFPYVTRTMFVSDGSPPGKLGEVEVELLENCQILSTLSPDLLGVFLKAIKAAMRDRNLFQ
ELTQKMEAVLHDTGGSGLETESPDLKELLSSLQNSSKDLLLELAKAIAYTLDALDALTEDQLVLLLEALEEK
ILPQWLKLVESILEHDIEDTTGPFSVDPALLSFPQEKGQELTIALVGMSRVKLQKDGSAACMDNAFPAIAAL
YVSLYVLSFLSNSD
>GsdmA|XP_014813419.1_Gsdma_Calidris_pugnax/1457/1-457
MFKKVPRSIVKQVESGADLVPVPNILDHKHFRPLRLVMRPEEKWFCRSPPYKRTFYSLEDVLLPGGDDKSTE
PLFLKGGSQGSAQFTVTKRVSDKVDGNVSASVERVGGEVNAGISLSKEWSIKLEKKEIPVEELEALPTKRKI
NMNHPLIQQLQKTKWRLYVIYETIEASEETTYKESAEAGGGAMARFYATLCVKGSKDNKESITIPKGCTLGF
RVIPLRVENGSWDVEIFSMRAQEEFLFVSDGFSRGELRRLEAEVENNCQILPKLSLNVSIKLLEAIKAVMGD
TNLFRELSQKMEAVLCGTDNCELKTESPKLKDLLDILRNSSRQLLLQMAEAIAYILEALDELTEDQLLLLLT
SLEEKIVPQQLNLVKSILEHDIENEKSFSVDARLLSFSQEKEQELTLAMIEMSGATLRKDGSVVCKEDAFLA
IAALCVSLYVLNLLSKQTGLRVASH
>GsdmA|XP_009897998.1_Gsdma_Picoides_pubescens/1444/1-444
MFKKVTQSIVNQMDPGGDLVPVRSILDQEHFQPLCLVRRKRKAMFQPSPCYKQTWYRLEEVLLPAGADNSPG
SLLPSGAGQGSQQFTVQRTTSDKVDGSLNINIDSTNMEIRGAASSSKGWTIKLQKNHIPVPQLEAVKAERKV
NMQHSFIQQLQRAGQDLYVVHESIETSEEANCEESAAAQGSLLAQLYAKFCAKGTWESKQSITIPKGCTLAF
KAIQLAIAGGPWNLKYVPGGKASTFVSDSTGSAQERFEDLKAEAQRSCGALLPVAPHLPAIFLKAIKAVMRD
RKLFEELSHKMDAVLGGADSSVLQTASSDLEELLSIFQHPSGQPRLAAALAYTLDALEELTEDQLLLLLESL
DKEMVSQQLEMVSGTLAQEGTWRPFNMANFLSSFSQEEQALLTAMAEKSGVALQEDGSAVLPEKAFPAVAAL
YASLSVLDFLSN
>GsdmA|XP_013057526.1_Gsdma_Anser_cygnoides_domesticus/1485/1-485
MFKKVTQNVAKQMDPKGELVPVESIVDQDHFRIHCLVRRKRKTAFRPFPSYKRTEYKLHDVLLPGKDGKSDE
SLLGRDQQDSRQYATAGSACDRVDGAVSVATEPTLVELGGSASFSKKWSIKMEERHLPVQQLDVLTTERKVN
TNHPFIQQLREDEQNLYVVHKTIEASEEVSYEESTKATGKFVAQLYAKFFAKGTSMRKQSITIPKGCILAFR
VIQVTIKDAEWGIHYIPENNTSTFVSDGKQRTSILPLALLLPHLGKVDSLGLVRTPRSSGYCHYCLLPGQFG
VLKKEVKQNCQAFSQLPVELRGTFLEAIKVALRDKDVFQELAQKMEAVYYETNTCELTTQSPKLKDMLSSLQ
SLSRNDLHSLAEAVYYTLDALSEQTEEQRLVLLESLEKKAVRHQRNLVERFFKCKTEDTEWRSGGGDILLPF
SADGEDKTTIAMLEMSGVRIPKNEFAICDEEGFLALEALYASLYSLDLLSNSE
>GsdmA|XP_027301037.1_Gsdma_Anas_platyrhynchos/1448/1-448
MFKKVTQNVAKQMDPSGNLVPVESIVDQDHFRTLCLVTGKGKTSFHQFLPYKRTEYKLHDVLLPGKDDESDE
SIPCGDQQDSKRFETAGRAHDQIDGFVSVDTKPVQVELGGSASFSKEWSIKMEKKAVDVKQLEALSRKRKLN
VDHPFIQQLRKTQQNLYVVHETLEASDVVSYEESKEKTGQFAAQLYAKIIAKGTCMRKQSITIPKGCILAFK
AIQVIIKDAAWEIHYFPESKTPTFASDGVIGRQLDVLKKEVKKNCEILSQLPVNLRSTFLGAIKDALRDTDF
FEELAQKMEAFFYEPDNCELTTQNPKLKDVLSILQSFSENERRNLAGAIYYTLEALSEQTEIQRLFLLESLE
METVRRQRTLVEQFFSCIGGGTEGRSGGDDVLLPFSANKEEETTNAVLETNGVRIQEDGFALCNQKGFTALE
ALYPCLYPLDLLSNSQ
>GsdmA|XP_030077862.1_Gsdma_isoform_X1_Microcaecilia_unicolor/1452/1-452
MGSTVSVMAKSVLKELDPDGVLIPVSSIIDSEKYKPLCLVVKMNLAWKPVWERYKYVNTGFKLTDVMKAGDP
GGEIEILHSEPYKITDTVEGMLASNVAVSGQPVNMEIEGGANISRSRSLTVTKTYVTQTDLESLKNKRTIDM
SQTLIKDLEQRNQNVYVITESIETEQEATINTSDSFQAGFSFFSKVGIKSKGKKTKTISIPKGSVFGFRAQL
LTIQNGKWAVSHDPNAYGNTFEEKKELILASYVSETDTLTGFPRVKAEILTQCSPLDILPPEEVEDVLKAFL
FIMKNPKTISEVEAKVEQVLYSSAHNESSILLELLEELGISKAPKTSYKVLIDLTFFFLNALNGLDEDGVSM
LVESVEKQNTEHQLTQVETLLAENFISSEEHDDCQITIGESRPRPILEANGGASESWNLMVQSYAIALYAAL
CLLHRLSLRSLSTKPKLSSA
>GsdmA|XP_029428328.1_Gsdma_Rhinatrema_bivittatum/1428/1-428
MGSVFGTMAKSIVSQLDPDGDLTPASSVIHSDRFKPLSLLWRRTLGLPLPWRKQKYRSTGFKLTEVMEAGDA
GEEIEILRLEQFKVTDQVDGTLVLNVEVPDPVINVEVKGAAEISQTRSTHVNKMKVTQATLETLKDNRRINM
NHTLIRELKETLQDLYVVTETIEAVQDTTINISSSLEGSLSLFFSKVGIKSKARQKKSITIPKGSVLGFRVQ
LLKIQEGEWVVSHVPRKKEQTFQSDYLRILENFQEGFPAVMAQIEKECVEFTLLSPEVAEQFLAAFLLLIKD
PKTSADVESRLEQSLYCSARESKAHPEPSIARLLGYLGLSSRPVVIPLVRAVLFFLDAVSELDEDGTSLLVE
SVERQDTGQQLKRVQKVLEEELFSVRQGSLAGDEAAGGVSPEGWSPAVQSCAMALYAALYALHVLSSC
