# Supplementary material for: Caspase-1 activates gasdermin A in non-mammals
Source: eLife. 2024 Mar 18;12:RP92362. doi: 10.7554/eLife.92362 (PMC10948149; doi:10.7554/eLife.92362)
Supplement: Figure 2—source data 2. [file elife-92362-fig2-data2.zip › Figure 2source data 2.txt]

>GsdmA_XP_030077862.1_Gsdma_isoform_X1_Microcaecilia_unicolor_1452_site1
SETD
>GsdmA_XP_030077862.1_Gsdma_isoform_X1_Microcaecilia_unicolor_1452_site2
YVSE
>GsdmA_XP_029428328.1_Gsdma_Rhinatrema_bivittatum_1428 
FQSD

>GsdmA|XP_028558572.1_Gsdma_Podarcis_muralis/1459/1-459_site2
RQCD
>GsdmA_XP_015279010.1_Gsdma_Gekko_japonicus_1453
YQSD
>GsdmA_XP_008111551.1_Gsdma_isoform_X1_Anolis_carolinensis_1468
VVCD

>GsdmA_XP_025022523.1_Gsdma_isoform_X1_Python_bivittatus_1458_site2
FSTD
>GsdmA_XP_025022523.1_Gsdma_isoform_X1_Python_bivittatus_1458_site3_unlikely
IVKD
>GsdmA_XP_015687751.1_Gsdma_Protobothrops_mucrosquamatus_1453_site2
ESTD
>GsdmA_XP_015687751.1_Gsdma_Protobothrops_mucrosquamatus_1453_site3
ESAD
>GsdmA_XP_026573339.1_Gsdma_Pseudonaja_textilis_1454 
ASAD
>GsdmA_XP_026535498.1_Gsdma_Notechis_scutatus_1477 
ASAD
>GsdmA_XP_026535498.1_Gsdma_Notechis_scutatus_1477 
FLKD
>GsdmA_XP_013929683.1_Gsdma_Thamnophis_sirtalis_1478 
YSTD

>GsdmA_XP_019405871.1_Gsdma_Crocodylus_porosus_1439 
FATD
>GsdmA_XP_019362599.1_Gsdma_Gavialis_gangeticus_1439 
FATD
>GsdmA_XP_014451785.1_Gsdma_Alligator_mississippiensis_1439 
FAHD
>GsdmA_XP_006022649.1_Gsdma_Alligator_sinensis_1439 
FARD

>GsdmA_XP_026510609.1_Gsdma_isoform_X1_Terrapene_carolina_triunguis_1460 
FVAD
>GsdmA_XP_008160950.1_Gsdma_isoform_X1_Chrysemys_picta_bellii_1450 
FVAD
>GsdmA_XP_006117469.1_Gsdma_isoform_X2_Pelodiscus_sinensis_1456 
FVAD

>GsdmA_XP_021388636.1_Gsdma_Lonchura_striata_domestica_1403 
YVAD
>GsdmA_XP_012426589.1_Gsdma_Taeniopygia_guttata_1459 
YVAD
>GsdmA_XP_009094796.1_Gsdma_Serinus_canaria_1460 
YVAD
>GsdmA_XP_026655008.1_Gsdma_Zonotrichia_albicollis_1495 
YIAD
>GsdmA_XP_015506851.1_Gsdma_Parus_major_1448 
YVAD
>GsdmA_XP_005531574.2_Gsdma_Pseudopodoces_humilis_1448 
YVAD
>GsdmA_XP_016159802.1_Gsdma_Ficedula_albicollis_1447 
YIAD
>GsdmA_XP_019149421.2_Gsdma_Corvus_cornix_cornix_1448 
YVAD
>GsdmA_XP_008634137.1_Gsdma_Corvus_brachyrhynchos_1448 
YVAD
>GsdmA_XP_027763648.1_Gsdma_Empidonax_traillii_1438 
YEGD
>GsdmA_XP_027603785.1_Gsdma_Pipra_filicauda_1440_site2
CLSD

>GsdmA_XP_029878858.1_Gsdma_isoform_X1_Aquila_chrysaetos_chrysaetos_1472 
FVSD
>GsdmA_XP_011592385.1_Gsdma_isoform_X1_Aquila_chrysaetos_canadensis_1472 
FVSD
>GsdmA_XP_010583858.1_Gsdma_Haliaeetus_leucocephalus_1447 
FVCD
>GsdmA_XP_009333228.1_Gsdma_Pygoscelis_adeliae_1449 
FVSD
>GsdmA_XP_009288830.1_Gsdma_Aptenodytes_forsteri_1449 
FVSD
>GsdmA_XP_009640852.1_Gsdma_Egretta_garzetta_1448 
FVSD
>GsdmA_XP_009933676.1_Gsdma_Opisthocomus_hoazin_1433 
LVSD
>GsdmA_XP_009568865.1_Gsdma_Cuculus_canorus_1448 
FASD
>GsdmA_XP_009463179.1_Gsdma_Nipponia_nippon_1449 
LISD
>GsdmA_XP_026720458.1_Gsdma_Athene_cunicularia_1448 
FVSD
>GsdmA_XP_008503983.1_Gsdma_Calypte_anna_1448 
FYSD
>GsdmA_XP_010007212.1_Gsdma_Chaetura_pelagica_1449 
FVSD
>GsdmA_XP_014135543.1_Gsdma_Falco_cherrug_1442
YICD
>GsdmA_XP_013150873.1_Gsdma_Falco_peregrinus_1442
YICD
>GsdmA_XP_009883759.1_Gsdma_Charadrius_vociferus_1443 
FESD
>GsdmA_XP_005513819.1_Gsdma_Columba_livia_1446 
FVSD
>GsdmA_XP_014813419.1_Gsdma_Calidris_pugnax_1457 
FVSD
>GsdmA_XP_009897998.1_Gsdma_Picoides_pubescens_1444 
FVSD

>GsdmA_NP_001026532.1_Gsdma_Gallus_gallus_1452 
FASD
>GsdmA_XP_015741468.1_Gsdma_isoform_X2_Coturnix_japonica_1442 
FVAD
>GsdmA_XP_021233895.1_Gsdma_Numida_meleagris_1442 
FASD
>GsdmA_XP_013057526.1_Gsdma_Anser_cygnoides_domesticus_1485 
FVSD
>GsdmA_XP_027301037.1_Gsdma_Anas_platyrhynchos_1448 
FASD

>GsdmA_XP_025973622.1_Gsdma_isoform_X1_Dromaius_novaehollandiae_1452 
FVSD
>GsdmA_XP_009672097.1_Gsdma_isoform_X1_Struthio_camelus_australis_1466 
FVSD
>GsdmA_XP_025897146.1_Gsdma_Nothoprocta_perdicaria_1449 
FVSD
>GsdmA_XP_025928753.1_Gsdma_Apteryx_rowi_1452 
FVSD
>GsdmA_XP_013800181.1_Gsdma_Apteryx_australis_mantelli_1468 
FVSD
