# Supplementary material for: Caspase-1 activates gasdermin A in non-mammals
Source: eLife. 2024 Mar 18;12:RP92362. doi: 10.7554/eLife.92362 (PMC10948149; doi:10.7554/eLife.92362)
Supplement: Figure 4—source data 1. [file elife-92362-fig4-data1.zip › Figure 4source data 1.csv]

experiment	gasdermin	region	pct_gfp	mean_fl_pct	norm_pct_gfp
ZB03-103	GgA	NT	14.427	114.19057142857142	0.12634142923984218
ZB03-103	GgA	FL	135.44	114.19057142857142	1.186087417775298
ZB03-106	GgA	NT	13.071	114.19057142857142	0.11446654339737833
ZB03-106	GgA	FL	124.351	114.19057142857142	1.0889778240385122
ZB03-115	GgA	NT	11.494	114.19057142857142	0.10065629636672531
ZB03-115	GgA	FL	89.066	114.19057142857142	0.7799768307115675
ZB03-123	GgA	NT	16.875	114.19057142857142	0.14777927624747603
ZB03-123	GgA	FL	77.609	114.19057142857142	0.679644554091281
ZB03-127	GgA	NT	14.07	114.19057142857142	0.12321507655122892
ZB03-127	GgA	FL	101.599	114.19057142857142	0.8897319518499152
ZB03-135	GgA	NT	16.953	114.19057142857142	0.14846234490213103
ZB03-135	GgA	FL	126.342	114.19057142857142	1.1064135893131033
ZB03-109	GgA	NT	2.934	114.19057142857142	0.02569389016356117
ZB03-109	GgA	FL	144.927	114.19057142857142	1.2691678322203235
