# Supplementary material for: Caspase-1 activates gasdermin A in non-mammals
Source: eLife. 2024 Mar 18;12:RP92362. doi: 10.7554/eLife.92362 (PMC10948149; doi:10.7554/eLife.92362)
Supplement: Figure 4—source data 2. [file elife-92362-fig4-data2.zip › Figure 4source data 2.csv]

experiment	construct	treatment	pct_lysis	media_as_zero
ZB03-149	WT	DMSO	11.715	29.724
ZB03-149	WT	AP20187	38.135	50.755
ZB03-149	D244A	DMSO	-6.375	15.324
ZB03-149	D244A	AP20187	-6.942	14.872
ZB03-157	WT	DMSO	10.712	27.716
ZB03-157	WT	AP20187	32.221	45.129
ZB03-157	D244A	DMSO	-1.458	17.864
ZB03-157	D244A	AP20187	-0.496	18.643
ZB03-159	WT	DMSO	14.379	31.703
ZB03-159	WT	AP20187	28.615	43.058
ZB03-159	D244A	DMSO	3.849	23.303
ZB03-159	D244A	AP20187	2.709	22.394
ZB03-189	WT	DMSO	20.547	39.786
ZB03-189	WT	AP20187	39.435	54.1
ZB03-189	D244A	DMSO	1.536	25.378
ZB03-189	D244A	AP20187	2.485	26.097
