# Supplementary material for: Caspase-1 activates gasdermin A in non-mammals
Source: eLife. 2024 Mar 18;12:RP92362. doi: 10.7554/eLife.92362 (PMC10948149; doi:10.7554/eLife.92362)
Supplement: Figure 5—source data 1. — Gasdermins analyedz ed Table 1. [file elife-92362-fig5-data1.zip]

Archive with 7 entries (7 files):
- Figure 5-source data 1-ac-gsdmacterm.pdb
- Figure 5-source data 1-am-gsdmacterm.pdb
- Figure 5-source data 1-gg-gsdmacterm.pdb
- Figure 5-source data 1-gj-gsdmacterm.pdb
- Figure 5-source data 1-hs-gsdmdcterm.pdb
- Figure 5-source data 1-mu-gsdmacterm.pdb
- Figure 5-source data 1-oa-gsdmdcterm.pdb
