# Supplementary material for: Caspase-1 activates gasdermin A in non-mammals
Source: eLife. 2024 Mar 18;12:RP92362. doi: 10.7554/eLife.92362 (PMC10948149; doi:10.7554/eLife.92362)
Supplement: Figure 5—source data 1. — Gasdermins analyedz ed Table 1. [file elife-92362-fig5-data1.zip › Figure 5-source data 1-ac-gsdmacterm.pdb]

MODEL     1                                                                     
ATOM      1  N   GLY A   1     -12.766  -8.547  26.234  1.00 34.59           N  
ATOM      2  CA  GLY A   1     -11.719  -8.203  27.188  1.00 34.59           C  
ATOM      3  C   GLY A   1     -10.625  -7.352  26.578  1.00 34.59           C  
ATOM      4  O   GLY A   1     -10.000  -7.738  25.594  1.00 34.59           O  
ATOM      5  N   LYS A   2     -10.906  -6.055  26.438  1.00 38.75           N  
ATOM      6  CA  LYS A   2     -10.531  -4.688  26.781  1.00 38.75           C  
ATOM      7  C   LYS A   2      -9.492  -4.133  25.812  1.00 38.75           C  
ATOM      8  CB  LYS A   2     -10.000  -4.625  28.219  1.00 38.75           C  
ATOM      9  O   LYS A   2      -8.461  -4.762  25.578  1.00 38.75           O  
ATOM     10  CG  LYS A   2     -11.078  -4.672  29.281  1.00 38.75           C  
ATOM     11  CD  LYS A   2     -10.539  -4.250  30.641  1.00 38.75           C  
ATOM     12  CE  LYS A   2     -11.617  -4.332  31.719  1.00 38.75           C  
ATOM     13  NZ  LYS A   2     -11.094  -3.922  33.062  1.00 38.75           N  
ATOM     14  N   ILE A   3      -9.836  -3.176  24.781  1.00 43.69           N  
ATOM     15  CA  ILE A   3      -8.961  -2.012  24.828  1.00 43.69           C  
ATOM     16  C   ILE A   3      -9.523  -0.903  23.938  1.00 43.69           C  
ATOM     17  CB  ILE A   3      -7.520  -2.369  24.391  1.00 43.69           C  
ATOM     18  O   ILE A   3      -9.578  -1.043  22.719  1.00 43.69           O  
ATOM     19  CG1 ILE A   3      -7.297  -3.883  24.469  1.00 43.69           C  
ATOM     20  CG2 ILE A   3      -6.492  -1.618  25.250  1.00 43.69           C  
ATOM     21  CD1 ILE A   3      -5.902  -4.324  24.062  1.00 43.69           C  
ATOM     22  N   TYR A   4     -10.602  -0.304  24.219  1.00 38.41           N  
ATOM     23  CA  TYR A   4     -10.453   1.117  23.922  1.00 38.41           C  
ATOM     24  C   TYR A   4     -11.227   1.965  24.938  1.00 38.41           C  
ATOM     25  CB  TYR A   4     -10.930   1.429  22.500  1.00 38.41           C  
ATOM     26  O   TYR A   4     -12.453   1.941  24.953  1.00 38.41           O  
ATOM     27  CG  TYR A   4      -9.867   1.238  21.453  1.00 38.41           C  
ATOM     28  CD1 TYR A   4      -8.961   2.256  21.156  1.00 38.41           C  
ATOM     29  CD2 TYR A   4      -9.766   0.041  20.750  1.00 38.41           C  
ATOM     30  CE1 TYR A   4      -7.984   2.086  20.188  1.00 38.41           C  
ATOM     31  CE2 TYR A   4      -8.789  -0.140  19.781  1.00 38.41           C  
ATOM     32  OH  TYR A   4      -6.934   0.712  18.531  1.00 38.41           O  
ATOM     33  CZ  TYR A   4      -7.902   0.886  19.500  1.00 38.41           C  
ATOM     34  N   ASN A   5     -10.852   1.931  26.250  1.00 37.25           N  
ATOM     35  CA  ASN A   5     -11.156   3.018  27.172  1.00 37.25           C  
ATOM     36  C   ASN A   5     -10.031   4.043  27.234  1.00 37.25           C  
ATOM     37  CB  ASN A   5     -11.445   2.469  28.578  1.00 37.25           C  
ATOM     38  O   ASN A   5      -8.906   3.717  27.609  1.00 37.25           O  
ATOM     39  CG  ASN A   5     -12.875   2.006  28.734  1.00 37.25           C  
ATOM     40  ND2 ASN A   5     -13.086   1.003  29.578  1.00 37.25           N  
ATOM     41  OD1 ASN A   5     -13.789   2.543  28.109  1.00 37.25           O  
ATOM     42  N   SER A   6     -10.133   5.141  26.328  1.00 44.47           N  
ATOM     43  CA  SER A   6      -9.523   6.383  26.797  1.00 44.47           C  
ATOM     44  C   SER A   6     -10.000   7.574  25.969  1.00 44.47           C  
ATOM     45  CB  SER A   6      -7.996   6.281  26.719  1.00 44.47           C  
ATOM     46  O   SER A   6     -10.141   7.480  24.750  1.00 44.47           O  
ATOM     47  OG  SER A   6      -7.527   5.223  27.547  1.00 44.47           O  
ATOM     48  N   VAL A   7     -11.008   8.383  26.438  1.00 39.56           N  
ATOM     49  CA  VAL A   7     -11.398   9.789  26.547  1.00 39.56           C  
ATOM     50  C   VAL A   7     -10.945  10.539  25.297  1.00 39.56           C  
ATOM     51  CB  VAL A   7     -10.812  10.453  27.812  1.00 39.56           C  
ATOM     52  O   VAL A   7      -9.797  10.406  24.859  1.00 39.56           O  
ATOM     53  CG1 VAL A   7     -11.312  11.891  27.938  1.00 39.56           C  
ATOM     54  CG2 VAL A   7     -11.172   9.641  29.047  1.00 39.56           C  
ATOM     55  N   PRO A   8     -11.859  11.242  24.500  1.00 35.97           N  
ATOM     56  CA  PRO A   8     -11.422  11.961  23.297  1.00 35.97           C  
ATOM     57  C   PRO A   8     -10.617  13.219  23.625  1.00 35.97           C  
ATOM     58  CB  PRO A   8     -12.742  12.328  22.609  1.00 35.97           C  
ATOM     59  O   PRO A   8     -11.000  13.992  24.516  1.00 35.97           O  
ATOM     60  CG  PRO A   8     -13.797  12.078  23.641  1.00 35.97           C  
ATOM     61  CD  PRO A   8     -13.117  11.719  24.938  1.00 35.97           C  
ATOM     62  N   GLN A   9      -9.281  13.133  23.750  1.00 40.97           N  
ATOM     63  CA  GLN A   9      -8.453  14.336  23.703  1.00 40.97           C  
ATOM     64  C   GLN A   9      -8.500  14.984  22.328  1.00 40.97           C  
ATOM     65  CB  GLN A   9      -7.004  14.008  24.078  1.00 40.97           C  
ATOM     66  O   GLN A   9      -8.398  14.297  21.297  1.00 40.97           O  
ATOM     67  CG  GLN A   9      -6.832  13.531  25.516  1.00 40.97           C  
ATOM     68  CD  GLN A   9      -6.492  14.664  26.469  1.00 40.97           C  
ATOM     69  NE2 GLN A   9      -6.402  14.352  27.750  1.00 40.97           N  
ATOM     70  OE1 GLN A   9      -6.305  15.812  26.047  1.00 40.97           O  
ATOM     71  N   VAL A  10      -9.438  15.938  22.016  1.00 37.59           N  
ATOM     72  CA  VAL A  10      -9.430  16.984  21.000  1.00 37.59           C  
ATOM     73  C   VAL A  10      -7.996  17.297  20.594  1.00 37.59           C  
ATOM     74  CB  VAL A  10     -10.133  18.266  21.500  1.00 37.59           C  
ATOM     75  O   VAL A  10      -7.172  17.688  21.422  1.00 37.59           O  
ATOM     76  CG1 VAL A  10     -10.078  19.359  20.438  1.00 37.59           C  
ATOM     77  CG2 VAL A  10     -11.578  17.969  21.891  1.00 37.59           C  
ATOM     78  N   ARG A  11      -7.359  16.422  19.812  1.00 38.38           N  
ATOM     79  CA  ARG A  11      -6.082  16.750  19.188  1.00 38.38           C  
ATOM     80  C   ARG A  11      -6.250  17.844  18.141  1.00 38.38           C  
ATOM     81  CB  ARG A  11      -5.461  15.500  18.547  1.00 38.38           C  
ATOM     82  O   ARG A  11      -7.051  17.703  17.203  1.00 38.38           O  
ATOM     83  CG  ARG A  11      -3.949  15.422  18.703  1.00 38.38           C  
ATOM     84  CD  ARG A  11      -3.393  14.125  18.125  1.00 38.38           C  
ATOM     85  NE  ARG A  11      -2.123  13.758  18.750  1.00 38.38           N  
ATOM     86  NH1 ARG A  11      -1.749  11.922  17.406  1.00 38.38           N  
ATOM     87  NH2 ARG A  11      -0.232  12.484  19.031  1.00 38.38           N  
ATOM     88  CZ  ARG A  11      -1.371  12.727  18.391  1.00 38.38           C  
ATOM     89  N   ILE A  12      -6.449  19.094  18.516  1.00 43.09           N  
ATOM     90  CA  ILE A  12      -6.172  20.250  17.672  1.00 43.09           C  
ATOM     91  C   ILE A  12      -4.945  19.984  16.812  1.00 43.09           C  
ATOM     92  CB  ILE A  12      -5.949  21.516  18.531  1.00 43.09           C  
ATOM     93  O   ILE A  12      -3.871  19.656  17.312  1.00 43.09           O  
ATOM     94  CG1 ILE A  12      -7.133  21.734  19.484  1.00 43.09           C  
ATOM     95  CG2 ILE A  12      -5.730  22.750  17.641  1.00 43.09           C  
ATOM     96  CD1 ILE A  12      -7.023  23.000  20.328  1.00 43.09           C  
ATOM     97  N   LYS A  13      -5.137  19.344  15.562  1.00 42.94           N  
ATOM     98  CA  LYS A  13      -4.098  19.250  14.539  1.00 42.94           C  
ATOM     99  C   LYS A  13      -3.246  20.516  14.508  1.00 42.94           C  
ATOM    100  CB  LYS A  13      -4.715  19.000  13.164  1.00 42.94           C  
ATOM    101  O   LYS A  13      -3.775  21.625  14.367  1.00 42.94           O  
ATOM    102  CG  LYS A  13      -4.035  17.906  12.367  1.00 42.94           C  
ATOM    103  CD  LYS A  13      -4.715  17.672  11.023  1.00 42.94           C  
ATOM    104  CE  LYS A  13      -3.992  16.625  10.195  1.00 42.94           C  
ATOM    105  NZ  LYS A  13      -4.641  16.422   8.867  1.00 42.94           N  
ATOM    106  N   PRO A  14      -1.991  20.484  15.148  1.00 36.22           N  
ATOM    107  CA  PRO A  14      -1.142  21.656  14.961  1.00 36.22           C  
ATOM    108  C   PRO A  14      -0.980  22.047  13.492  1.00 36.22           C  
ATOM    109  CB  PRO A  14       0.198  21.234  15.562  1.00 36.22           C  
ATOM    110  O   PRO A  14      -1.021  21.172  12.617  1.00 36.22           O  
ATOM    111  CG  PRO A  14       0.107  19.734  15.672  1.00 36.22           C  
ATOM    112  CD  PRO A  14      -1.297  19.328  15.336  1.00 36.22           C  
ATOM    113  N   GLU A  15      -1.526  23.219  13.055  1.00 32.84           N  
ATOM    114  CA  GLU A  15      -1.138  23.969  11.867  1.00 32.84           C  
ATOM    115  C   GLU A  15       0.321  23.719  11.508  1.00 32.84           C  
ATOM    116  CB  GLU A  15      -1.368  25.469  12.086  1.00 32.84           C  
ATOM    117  O   GLU A  15       1.196  23.734  12.375  1.00 32.84           O  
ATOM    118  CG  GLU A  15      -2.488  26.047  11.227  1.00 32.84           C  
ATOM    119  CD  GLU A  15      -2.520  27.562  11.227  1.00 32.84           C  
ATOM    120  OE1 GLU A  15      -3.283  28.156  10.430  1.00 32.84           O  
ATOM    121  OE2 GLU A  15      -1.774  28.172  12.031  1.00 32.84           O  
ATOM    122  N   PRO A  16       0.692  22.984  10.367  1.00 44.12           N  
ATOM    123  CA  PRO A  16       2.127  22.734  10.211  1.00 44.12           C  
ATOM    124  C   PRO A  16       2.949  24.031  10.172  1.00 44.12           C  
ATOM    125  CB  PRO A  16       2.213  22.000   8.883  1.00 44.12           C  
ATOM    126  O   PRO A  16       2.568  24.984   9.500  1.00 44.12           O  
ATOM    127  CG  PRO A  16       0.916  22.281   8.195  1.00 44.12           C  
ATOM    128  CD  PRO A  16      -0.014  22.922   9.188  1.00 44.12           C  
ATOM    129  N   GLU A  17       3.504  24.578  11.273  1.00 42.56           N  
ATOM    130  CA  GLU A  17       4.754  25.328  11.375  1.00 42.56           C  
ATOM    131  C   GLU A  17       5.793  24.797  10.391  1.00 42.56           C  
ATOM    132  CB  GLU A  17       5.305  25.250  12.805  1.00 42.56           C  
ATOM    133  O   GLU A  17       5.965  23.578  10.250  1.00 42.56           O  
ATOM    134  CG  GLU A  17       4.535  26.109  13.797  1.00 42.56           C  
ATOM    135  CD  GLU A  17       5.203  26.188  15.164  1.00 42.56           C  
ATOM    136  OE1 GLU A  17       4.660  26.875  16.062  1.00 42.56           O  
ATOM    137  OE2 GLU A  17       6.281  25.578  15.328  1.00 42.56           O  
ATOM    138  N   THR A  18       5.922  25.250   9.109  1.00 33.75           N  
ATOM    139  CA  THR A  18       6.895  25.250   8.016  1.00 33.75           C  
ATOM    140  C   THR A  18       8.242  24.719   8.500  1.00 33.75           C  
ATOM    141  CB  THR A  18       7.074  26.656   7.430  1.00 33.75           C  
ATOM    142  O   THR A  18       8.883  25.328   9.359  1.00 33.75           O  
ATOM    143  CG2 THR A  18       5.789  27.141   6.762  1.00 33.75           C  
ATOM    144  OG1 THR A  18       7.426  27.562   8.477  1.00 33.75           O  
ATOM    145  N   CYS A  19       8.320  23.469   8.953  1.00 35.75           N  
ATOM    146  CA  CYS A  19       9.555  22.734   9.188  1.00 35.75           C  
ATOM    147  C   CYS A  19      10.164  22.250   7.879  1.00 35.75           C  
ATOM    148  CB  CYS A  19       9.305  21.547  10.117  1.00 35.75           C  
ATOM    149  O   CYS A  19       9.477  21.609   7.078  1.00 35.75           O  
ATOM    150  SG  CYS A  19      10.617  21.297  11.336  1.00 35.75           S  
ATOM    151  N   THR A  20      11.078  22.984   7.207  1.00 37.97           N  
ATOM    152  CA  THR A  20      11.969  22.812   6.066  1.00 37.97           C  
ATOM    153  C   THR A  20      12.578  21.406   6.066  1.00 37.97           C  
ATOM    154  CB  THR A  20      13.094  23.859   6.078  1.00 37.97           C  
ATOM    155  O   THR A  20      13.688  21.203   6.570  1.00 37.97           O  
ATOM    156  CG2 THR A  20      12.555  25.250   5.754  1.00 37.97           C  
ATOM    157  OG1 THR A  20      13.703  23.891   7.375  1.00 37.97           O  
ATOM    158  N   LEU A  21      11.867  20.281   6.312  1.00 41.16           N  
ATOM    159  CA  LEU A  21      12.320  18.922   6.133  1.00 41.16           C  
ATOM    160  C   LEU A  21      12.359  18.547   4.652  1.00 41.16           C  
ATOM    161  CB  LEU A  21      11.414  17.938   6.887  1.00 41.16           C  
ATOM    162  O   LEU A  21      11.555  19.047   3.861  1.00 41.16           O  
ATOM    163  CG  LEU A  21      11.555  17.938   8.414  1.00 41.16           C  
ATOM    164  CD1 LEU A  21      10.359  17.219   9.047  1.00 41.16           C  
ATOM    165  CD2 LEU A  21      12.859  17.266   8.828  1.00 41.16           C  
ATOM    166  N   SER A  22      13.609  18.266   3.963  1.00 59.88           N  
ATOM    167  CA  SER A  22      13.859  17.766   2.613  1.00 59.88           C  
ATOM    168  C   SER A  22      12.664  16.969   2.094  1.00 59.88           C  
ATOM    169  CB  SER A  22      15.117  16.891   2.584  1.00 59.88           C  
ATOM    170  O   SER A  22      11.859  16.469   2.879  1.00 59.88           O  
ATOM    171  OG  SER A  22      14.852  15.609   3.121  1.00 59.88           O  
ATOM    172  N   SER A  23      12.016  17.281   0.986  1.00 63.16           N  
ATOM    173  CA  SER A  23      10.930  16.672   0.228  1.00 63.16           C  
ATOM    174  C   SER A  23      10.828  15.180   0.503  1.00 63.16           C  
ATOM    175  CB  SER A  23      11.117  16.922  -1.271  1.00 63.16           C  
ATOM    176  O   SER A  23       9.727  14.641   0.625  1.00 63.16           O  
ATOM    177  OG  SER A  23      12.336  16.359  -1.719  1.00 63.16           O  
ATOM    178  N   LYS A  24      11.984  14.422   0.844  1.00 61.62           N  
ATOM    179  CA  LYS A  24      12.023  13.000   1.179  1.00 61.62           C  
ATOM    180  C   LYS A  24      11.477  12.750   2.580  1.00 61.62           C  
ATOM    181  CB  LYS A  24      13.453  12.469   1.076  1.00 61.62           C  
ATOM    182  O   LYS A  24      10.656  11.852   2.777  1.00 61.62           O  
ATOM    183  CG  LYS A  24      13.586  10.984   1.393  1.00 61.62           C  
ATOM    184  CD  LYS A  24      15.031  10.516   1.289  1.00 61.62           C  
ATOM    185  CE  LYS A  24      15.195   9.078   1.762  1.00 61.62           C  
ATOM    186  NZ  LYS A  24      16.609   8.633   1.708  1.00 61.62           N  
ATOM    187  N   GLU A  25      11.938  13.484   3.619  1.00 64.06           N  
ATOM    188  CA  GLU A  25      11.547  13.367   5.020  1.00 64.06           C  
ATOM    189  C   GLU A  25      10.094  13.773   5.227  1.00 64.06           C  
ATOM    190  CB  GLU A  25      12.461  14.227   5.906  1.00 64.06           C  
ATOM    191  O   GLU A  25       9.375  13.156   6.016  1.00 64.06           O  
ATOM    192  CG  GLU A  25      13.875  13.680   6.035  1.00 64.06           C  
ATOM    193  CD  GLU A  25      14.820  14.633   6.746  1.00 64.06           C  
ATOM    194  OE1 GLU A  25      15.922  14.203   7.168  1.00 64.06           O  
ATOM    195  OE2 GLU A  25      14.469  15.828   6.883  1.00 64.06           O  
ATOM    196  N   ASN A  26       9.594  14.578   4.340  1.00 72.50           N  
ATOM    197  CA  ASN A  26       8.211  15.047   4.414  1.00 72.50           C  
ATOM    198  C   ASN A  26       7.242  14.016   3.848  1.00 72.50           C  
ATOM    199  CB  ASN A  26       8.055  16.375   3.680  1.00 72.50           C  
ATOM    200  O   ASN A  26       6.176  13.781   4.418  1.00 72.50           O  
ATOM    201  CG  ASN A  26       8.625  17.547   4.461  1.00 72.50           C  
ATOM    202  ND2 ASN A  26       8.812  18.672   3.791  1.00 72.50           N  
ATOM    203  OD1 ASN A  26       8.898  17.438   5.660  1.00 72.50           O  
ATOM    204  N   MET A  27       7.730  13.250   2.787  1.00 76.75           N  
ATOM    205  CA  MET A  27       6.906  12.219   2.166  1.00 76.75           C  
ATOM    206  C   MET A  27       6.820  10.984   3.055  1.00 76.75           C  
ATOM    207  CB  MET A  27       7.465  11.836   0.793  1.00 76.75           C  
ATOM    208  O   MET A  27       5.734  10.445   3.273  1.00 76.75           O  
ATOM    209  CG  MET A  27       6.613  10.828   0.045  1.00 76.75           C  
ATOM    210  SD  MET A  27       7.320  10.391  -1.592  1.00 76.75           S  
ATOM    211  CE  MET A  27       8.641   9.250  -1.079  1.00 76.75           C  
ATOM    212  N   TRP A  28       7.922  10.469   3.592  1.00 80.50           N  
ATOM    213  CA  TRP A  28       7.961   9.305   4.477  1.00 80.50           C  
ATOM    214  C   TRP A  28       7.191   9.578   5.766  1.00 80.50           C  
ATOM    215  CB  TRP A  28       9.406   8.930   4.805  1.00 80.50           C  
ATOM    216  O   TRP A  28       6.457   8.719   6.254  1.00 80.50           O  
ATOM    217  CG  TRP A  28      10.180   8.414   3.625  1.00 80.50           C  
ATOM    218  CD1 TRP A  28       9.672   7.914   2.461  1.00 80.50           C  
ATOM    219  CD2 TRP A  28      11.609   8.359   3.502  1.00 80.50           C  
ATOM    220  CE2 TRP A  28      11.891   7.805   2.234  1.00 80.50           C  
ATOM    221  CE3 TRP A  28      12.672   8.719   4.340  1.00 80.50           C  
ATOM    222  NE1 TRP A  28      10.695   7.543   1.620  1.00 80.50           N  
ATOM    223  CH2 TRP A  28      14.219   7.969   2.623  1.00 80.50           C  
ATOM    224  CZ2 TRP A  28      13.203   7.605   1.784  1.00 80.50           C  
ATOM    225  CZ3 TRP A  28      13.969   8.523   3.891  1.00 80.50           C  
ATOM    226  N   MET A  29       7.340  10.719   6.242  1.00 80.19           N  
ATOM    227  CA  MET A  29       6.664  11.109   7.480  1.00 80.19           C  
ATOM    228  C   MET A  29       5.152  11.141   7.285  1.00 80.19           C  
ATOM    229  CB  MET A  29       7.160  12.477   7.961  1.00 80.19           C  
ATOM    230  O   MET A  29       4.398  10.703   8.156  1.00 80.19           O  
ATOM    231  CG  MET A  29       8.555  12.438   8.562  1.00 80.19           C  
ATOM    232  SD  MET A  29       8.641  11.430  10.086  1.00 80.19           S  
ATOM    233  CE  MET A  29       7.637  12.445  11.203  1.00 80.19           C  
ATOM    234  N   GLU A  30       4.734  11.633   6.199  1.00 87.38           N  
ATOM    235  CA  GLU A  30       3.309  11.703   5.898  1.00 87.38           C  
ATOM    236  C   GLU A  30       2.691  10.305   5.828  1.00 87.38           C  
ATOM    237  CB  GLU A  30       3.072  12.445   4.582  1.00 87.38           C  
ATOM    238  O   GLU A  30       1.624  10.062   6.395  1.00 87.38           O  
ATOM    239  CG  GLU A  30       1.606  12.531   4.180  1.00 87.38           C  
ATOM    240  CD  GLU A  30       1.394  13.211   2.834  1.00 87.38           C  
ATOM    241  OE1 GLU A  30       0.283  13.094   2.268  1.00 87.38           O  
ATOM    242  OE2 GLU A  30       2.346  13.852   2.342  1.00 87.38           O  
ATOM    243  N   VAL A  31       3.365   9.391   5.031  1.00 89.19           N  
ATOM    244  CA  VAL A  31       2.857   8.031   4.867  1.00 89.19           C  
ATOM    245  C   VAL A  31       2.838   7.320   6.219  1.00 89.19           C  
ATOM    246  CB  VAL A  31       3.705   7.230   3.855  1.00 89.19           C  
ATOM    247  O   VAL A  31       1.852   6.668   6.570  1.00 89.19           O  
ATOM    248  CG1 VAL A  31       3.287   5.758   3.848  1.00 89.19           C  
ATOM    249  CG2 VAL A  31       3.576   7.832   2.457  1.00 89.19           C  
ATOM    250  N   GLN A  32       3.822   7.480   6.988  1.00 88.75           N  
ATOM    251  CA  GLN A  32       3.898   6.844   8.297  1.00 88.75           C  
ATOM    252  C   GLN A  32       2.797   7.352   9.227  1.00 88.75           C  
ATOM    253  CB  GLN A  32       5.270   7.082   8.930  1.00 88.75           C  
ATOM    254  O   GLN A  32       2.152   6.562   9.922  1.00 88.75           O  
ATOM    255  CG  GLN A  32       6.395   6.285   8.289  1.00 88.75           C  
ATOM    256  CD  GLN A  32       7.746   6.555   8.922  1.00 88.75           C  
ATOM    257  NE2 GLN A  32       8.719   5.695   8.641  1.00 88.75           N  
ATOM    258  OE1 GLN A  32       7.914   7.531   9.664  1.00 88.75           O  
ATOM    259  N   VAL A  33       2.559   8.625   9.195  1.00 89.44           N  
ATOM    260  CA  VAL A  33       1.545   9.242  10.047  1.00 89.44           C  
ATOM    261  C   VAL A  33       0.156   8.766   9.617  1.00 89.44           C  
ATOM    262  CB  VAL A  33       1.624  10.781  10.000  1.00 89.44           C  
ATOM    263  O   VAL A  33      -0.659   8.375  10.461  1.00 89.44           O  
ATOM    264  CG1 VAL A  33       0.377  11.406  10.625  1.00 89.44           C  
ATOM    265  CG2 VAL A  33       2.885  11.273  10.711  1.00 89.44           C  
ATOM    266  N   GLU A  34      -0.070   8.773   8.391  1.00 90.81           N  
ATOM    267  CA  GLU A  34      -1.388   8.453   7.844  1.00 90.81           C  
ATOM    268  C   GLU A  34      -1.706   6.973   8.000  1.00 90.81           C  
ATOM    269  CB  GLU A  34      -1.474   8.859   6.371  1.00 90.81           C  
ATOM    270  O   GLU A  34      -2.875   6.586   8.078  1.00 90.81           O  
ATOM    271  CG  GLU A  34      -1.448  10.367   6.145  1.00 90.81           C  
ATOM    272  CD  GLU A  34      -2.693  11.070   6.656  1.00 90.81           C  
ATOM    273  OE1 GLU A  34      -2.639  12.297   6.898  1.00 90.81           O  
ATOM    274  OE2 GLU A  34      -3.730  10.391   6.816  1.00 90.81           O  
ATOM    275  N   CYS A  35      -0.630   6.137   8.148  1.00 93.50           N  
ATOM    276  CA  CYS A  35      -0.854   4.695   8.133  1.00 93.50           C  
ATOM    277  C   CYS A  35      -0.538   4.082   9.492  1.00 93.50           C  
ATOM    278  CB  CYS A  35      -0.001   4.035   7.055  1.00 93.50           C  
ATOM    279  O   CYS A  35      -0.570   2.859   9.648  1.00 93.50           O  
ATOM    280  SG  CYS A  35      -0.442   4.531   5.375  1.00 93.50           S  
ATOM    281  N   GLU A  36      -0.309   4.848  10.453  1.00 93.00           N  
ATOM    282  CA  GLU A  36       0.136   4.410  11.766  1.00 93.00           C  
ATOM    283  C   GLU A  36      -0.919   3.539  12.445  1.00 93.00           C  
ATOM    284  CB  GLU A  36       0.470   5.613  12.648  1.00 93.00           C  
ATOM    285  O   GLU A  36      -0.588   2.666  13.250  1.00 93.00           O  
ATOM    286  CG  GLU A  36       1.171   5.250  13.953  1.00 93.00           C  
ATOM    287  CD  GLU A  36       1.518   6.457  14.805  1.00 93.00           C  
ATOM    288  OE1 GLU A  36       2.225   6.293  15.828  1.00 93.00           O  
ATOM    289  OE2 GLU A  36       1.080   7.574  14.453  1.00 93.00           O  
ATOM    290  N   GLN A  37      -2.131   3.832  12.156  1.00 93.62           N  
ATOM    291  CA  GLN A  37      -3.223   3.125  12.812  1.00 93.62           C  
ATOM    292  C   GLN A  37      -3.135   1.622  12.562  1.00 93.62           C  
ATOM    293  CB  GLN A  37      -4.574   3.656  12.336  1.00 93.62           C  
ATOM    294  O   GLN A  37      -3.539   0.822  13.414  1.00 93.62           O  
ATOM    295  CG  GLN A  37      -4.867   5.082  12.781  1.00 93.62           C  
ATOM    296  CD  GLN A  37      -4.734   5.266  14.281  1.00 93.62           C  
ATOM    297  NE2 GLN A  37      -3.967   6.270  14.695  1.00 93.62           N  
ATOM    298  OE1 GLN A  37      -5.316   4.512  15.070  1.00 93.62           O  
ATOM    299  N   PHE A  38      -2.586   1.208  11.445  1.00 95.06           N  
ATOM    300  CA  PHE A  38      -2.475  -0.206  11.109  1.00 95.06           C  
ATOM    301  C   PHE A  38      -1.492  -0.909  12.039  1.00 95.06           C  
ATOM    302  CB  PHE A  38      -2.035  -0.379   9.656  1.00 95.06           C  
ATOM    303  O   PHE A  38      -1.598  -2.117  12.266  1.00 95.06           O  
ATOM    304  CG  PHE A  38      -3.072   0.049   8.648  1.00 95.06           C  
ATOM    305  CD1 PHE A  38      -4.270  -0.647   8.531  1.00 95.06           C  
ATOM    306  CD2 PHE A  38      -2.852   1.147   7.832  1.00 95.06           C  
ATOM    307  CE1 PHE A  38      -5.230  -0.253   7.602  1.00 95.06           C  
ATOM    308  CE2 PHE A  38      -3.809   1.547   6.902  1.00 95.06           C  
ATOM    309  CZ  PHE A  38      -4.996   0.845   6.789  1.00 95.06           C  
ATOM    310  N   SER A  39      -0.509  -0.150  12.555  1.00 92.62           N  
ATOM    311  CA  SER A  39       0.508  -0.725  13.430  1.00 92.62           C  
ATOM    312  C   SER A  39      -0.068  -1.068  14.797  1.00 92.62           C  
ATOM    313  CB  SER A  39       1.685   0.240  13.586  1.00 92.62           C  
ATOM    314  O   SER A  39       0.521  -1.851  15.547  1.00 92.62           O  
ATOM    315  OG  SER A  39       1.296   1.390  14.320  1.00 92.62           O  
ATOM    316  N   PHE A  40      -1.251  -0.526  15.148  1.00 92.94           N  
ATOM    317  CA  PHE A  40      -1.860  -0.718  16.453  1.00 92.94           C  
ATOM    318  C   PHE A  40      -2.818  -1.902  16.438  1.00 92.94           C  
ATOM    319  CB  PHE A  40      -2.600   0.549  16.906  1.00 92.94           C  
ATOM    320  O   PHE A  40      -3.363  -2.281  17.484  1.00 92.94           O  
ATOM    321  CG  PHE A  40      -1.695   1.731  17.125  1.00 92.94           C  
ATOM    322  CD1 PHE A  40      -0.684   1.679  18.078  1.00 92.94           C  
ATOM    323  CD2 PHE A  40      -1.857   2.896  16.391  1.00 92.94           C  
ATOM    324  CE1 PHE A  40       0.155   2.771  18.281  1.00 92.94           C  
ATOM    325  CE2 PHE A  40      -1.024   3.992  16.594  1.00 92.94           C  
ATOM    326  CZ  PHE A  40      -0.019   3.928  17.547  1.00 92.94           C  
ATOM    327  N   LEU A  41      -3.070  -2.451  15.227  1.00 94.00           N  
ATOM    328  CA  LEU A  41      -3.986  -3.580  15.094  1.00 94.00           C  
ATOM    329  C   LEU A  41      -3.361  -4.855  15.648  1.00 94.00           C  
ATOM    330  CB  LEU A  41      -4.375  -3.789  13.625  1.00 94.00           C  
ATOM    331  O   LEU A  41      -2.152  -5.066  15.523  1.00 94.00           O  
ATOM    332  CG  LEU A  41      -5.117  -2.637  12.953  1.00 94.00           C  
ATOM    333  CD1 LEU A  41      -5.344  -2.943  11.477  1.00 94.00           C  
ATOM    334  CD2 LEU A  41      -6.445  -2.371  13.656  1.00 94.00           C  
ATOM    335  N   SER A  42      -4.188  -5.648  16.328  1.00 93.94           N  
ATOM    336  CA  SER A  42      -3.734  -6.977  16.719  1.00 93.94           C  
ATOM    337  C   SER A  42      -3.404  -7.836  15.508  1.00 93.94           C  
ATOM    338  CB  SER A  42      -4.793  -7.676  17.578  1.00 93.94           C  
ATOM    339  O   SER A  42      -3.838  -7.535  14.391  1.00 93.94           O  
ATOM    340  OG  SER A  42      -5.926  -8.008  16.797  1.00 93.94           O  
ATOM    341  N   ALA A  43      -2.654  -8.922  15.703  1.00 92.88           N  
ATOM    342  CA  ALA A  43      -2.322  -9.836  14.609  1.00 92.88           C  
ATOM    343  C   ALA A  43      -3.582 -10.344  13.922  1.00 92.88           C  
ATOM    344  CB  ALA A  43      -1.491 -11.008  15.133  1.00 92.88           C  
ATOM    345  O   ALA A  43      -3.629 -10.438  12.688  1.00 92.88           O  
ATOM    346  N   LYS A  44      -4.559 -10.656  14.758  1.00 93.00           N  
ATOM    347  CA  LYS A  44      -5.832 -11.133  14.227  1.00 93.00           C  
ATOM    348  C   LYS A  44      -6.480 -10.086  13.328  1.00 93.00           C  
ATOM    349  CB  LYS A  44      -6.785 -11.508  15.367  1.00 93.00           C  
ATOM    350  O   LYS A  44      -6.918 -10.406  12.219  1.00 93.00           O  
ATOM    351  CG  LYS A  44      -8.125 -12.047  14.898  1.00 93.00           C  
ATOM    352  CD  LYS A  44      -9.016 -12.430  16.078  1.00 93.00           C  
ATOM    353  CE  LYS A  44     -10.383 -12.914  15.609  1.00 93.00           C  
ATOM    354  NZ  LYS A  44     -11.266 -13.273  16.766  1.00 93.00           N  
ATOM    355  N   LEU A  45      -6.562  -8.898  13.781  1.00 93.62           N  
ATOM    356  CA  LEU A  45      -7.188  -7.820  13.016  1.00 93.62           C  
ATOM    357  C   LEU A  45      -6.375  -7.496  11.773  1.00 93.62           C  
ATOM    358  CB  LEU A  45      -7.336  -6.566  13.883  1.00 93.62           C  
ATOM    359  O   LEU A  45      -6.941  -7.172  10.727  1.00 93.62           O  
ATOM    360  CG  LEU A  45      -8.438  -6.602  14.945  1.00 93.62           C  
ATOM    361  CD1 LEU A  45      -8.367  -5.355  15.820  1.00 93.62           C  
ATOM    362  CD2 LEU A  45      -9.805  -6.727  14.297  1.00 93.62           C  
ATOM    363  N   ARG A  46      -5.051  -7.555  11.844  1.00 95.12           N  
ATOM    364  CA  ARG A  46      -4.223  -7.371  10.656  1.00 95.12           C  
ATOM    365  C   ARG A  46      -4.566  -8.398   9.586  1.00 95.12           C  
ATOM    366  CB  ARG A  46      -2.736  -7.469  11.016  1.00 95.12           C  
ATOM    367  O   ARG A  46      -4.625  -8.070   8.398  1.00 95.12           O  
ATOM    368  CG  ARG A  46      -2.205  -6.258  11.773  1.00 95.12           C  
ATOM    369  CD  ARG A  46      -0.698  -6.336  11.969  1.00 95.12           C  
ATOM    370  NE  ARG A  46      -0.341  -7.266  13.039  1.00 95.12           N  
ATOM    371  NH1 ARG A  46       1.929  -7.203  12.617  1.00 95.12           N  
ATOM    372  NH2 ARG A  46       1.110  -8.508  14.312  1.00 95.12           N  
ATOM    373  CZ  ARG A  46       0.898  -7.656  13.320  1.00 95.12           C  
ATOM    374  N   GLY A  47      -4.770  -9.656  10.000  1.00 94.00           N  
ATOM    375  CA  GLY A  47      -5.168 -10.711   9.078  1.00 94.00           C  
ATOM    376  C   GLY A  47      -6.508 -10.445   8.422  1.00 94.00           C  
ATOM    377  O   GLY A  47      -6.668 -10.672   7.219  1.00 94.00           O  
ATOM    378  N   LEU A  48      -7.453  -9.961   9.203  1.00 94.06           N  
ATOM    379  CA  LEU A  48      -8.781  -9.664   8.688  1.00 94.06           C  
ATOM    380  C   LEU A  48      -8.727  -8.523   7.676  1.00 94.06           C  
ATOM    381  CB  LEU A  48      -9.734  -9.305   9.828  1.00 94.06           C  
ATOM    382  O   LEU A  48      -9.367  -8.594   6.621  1.00 94.06           O  
ATOM    383  CG  LEU A  48     -10.055 -10.422  10.820  1.00 94.06           C  
ATOM    384  CD1 LEU A  48     -10.953  -9.891  11.945  1.00 94.06           C  
ATOM    385  CD2 LEU A  48     -10.719 -11.594  10.109  1.00 94.06           C  
ATOM    386  N   PHE A  49      -7.980  -7.512   8.023  1.00 95.62           N  
ATOM    387  CA  PHE A  49      -7.840  -6.371   7.129  1.00 95.62           C  
ATOM    388  C   PHE A  49      -7.090  -6.770   5.863  1.00 95.62           C  
ATOM    389  CB  PHE A  49      -7.113  -5.219   7.832  1.00 95.62           C  
ATOM    390  O   PHE A  49      -7.473  -6.379   4.758  1.00 95.62           O  
ATOM    391  CG  PHE A  49      -8.023  -4.328   8.633  1.00 95.62           C  
ATOM    392  CD1 PHE A  49      -8.141  -2.975   8.336  1.00 95.62           C  
ATOM    393  CD2 PHE A  49      -8.766  -4.844   9.688  1.00 95.62           C  
ATOM    394  CE1 PHE A  49      -8.977  -2.148   9.078  1.00 95.62           C  
ATOM    395  CE2 PHE A  49      -9.609  -4.023  10.430  1.00 95.62           C  
ATOM    396  CZ  PHE A  49      -9.711  -2.676  10.125  1.00 95.62           C  
ATOM    397  N   LEU A  50      -6.039  -7.547   6.035  1.00 96.44           N  
ATOM    398  CA  LEU A  50      -5.285  -8.008   4.875  1.00 96.44           C  
ATOM    399  C   LEU A  50      -6.180  -8.789   3.918  1.00 96.44           C  
ATOM    400  CB  LEU A  50      -4.105  -8.883   5.316  1.00 96.44           C  
ATOM    401  O   LEU A  50      -6.160  -8.555   2.709  1.00 96.44           O  
ATOM    402  CG  LEU A  50      -3.203  -9.414   4.199  1.00 96.44           C  
ATOM    403  CD1 LEU A  50      -2.561  -8.258   3.441  1.00 96.44           C  
ATOM    404  CD2 LEU A  50      -2.135 -10.344   4.773  1.00 96.44           C  
ATOM    405  N   SER A  51      -6.980  -9.688   4.434  1.00 94.75           N  
ATOM    406  CA  SER A  51      -7.902 -10.469   3.617  1.00 94.75           C  
ATOM    407  C   SER A  51      -8.891  -9.562   2.887  1.00 94.75           C  
ATOM    408  CB  SER A  51      -8.664 -11.477   4.480  1.00 94.75           C  
ATOM    409  O   SER A  51      -9.164  -9.766   1.700  1.00 94.75           O  
ATOM    410  OG  SER A  51      -9.578 -12.219   3.693  1.00 94.75           O  
ATOM    411  N   GLY A  52      -9.453  -8.602   3.570  1.00 95.81           N  
ATOM    412  CA  GLY A  52     -10.352  -7.637   2.963  1.00 95.81           C  
ATOM    413  C   GLY A  52      -9.695  -6.816   1.867  1.00 95.81           C  
ATOM    414  O   GLY A  52     -10.273  -6.625   0.796  1.00 95.81           O  
ATOM    415  N   PHE A  53      -8.484  -6.344   2.092  1.00 96.75           N  
ATOM    416  CA  PHE A  53      -7.770  -5.520   1.125  1.00 96.75           C  
ATOM    417  C   PHE A  53      -7.395  -6.328  -0.110  1.00 96.75           C  
ATOM    418  CB  PHE A  53      -6.508  -4.918   1.758  1.00 96.75           C  
ATOM    419  O   PHE A  53      -7.438  -5.820  -1.230  1.00 96.75           O  
ATOM    420  CG  PHE A  53      -6.793  -3.830   2.758  1.00 96.75           C  
ATOM    421  CD1 PHE A  53      -7.949  -3.064   2.666  1.00 96.75           C  
ATOM    422  CD2 PHE A  53      -5.902  -3.570   3.791  1.00 96.75           C  
ATOM    423  CE1 PHE A  53      -8.211  -2.059   3.592  1.00 96.75           C  
ATOM    424  CE2 PHE A  53      -6.160  -2.566   4.719  1.00 96.75           C  
ATOM    425  CZ  PHE A  53      -7.316  -1.811   4.617  1.00 96.75           C  
ATOM    426  N   VAL A  54      -6.992  -7.562   0.092  1.00 95.62           N  
ATOM    427  CA  VAL A  54      -6.707  -8.430  -1.047  1.00 95.62           C  
ATOM    428  C   VAL A  54      -7.969  -8.609  -1.890  1.00 95.62           C  
ATOM    429  CB  VAL A  54      -6.172  -9.805  -0.592  1.00 95.62           C  
ATOM    430  O   VAL A  54      -7.902  -8.617  -3.121  1.00 95.62           O  
ATOM    431  CG1 VAL A  54      -6.195 -10.805  -1.748  1.00 95.62           C  
ATOM    432  CG2 VAL A  54      -4.758  -9.664  -0.032  1.00 95.62           C  
ATOM    433  N   ALA A  55      -9.117  -8.719  -1.217  1.00 94.75           N  
ATOM    434  CA  ALA A  55     -10.391  -8.844  -1.913  1.00 94.75           C  
ATOM    435  C   ALA A  55     -10.688  -7.602  -2.750  1.00 94.75           C  
ATOM    436  CB  ALA A  55     -11.523  -9.086  -0.915  1.00 94.75           C  
ATOM    437  O   ALA A  55     -11.133  -7.707  -3.896  1.00 94.75           O  
ATOM    438  N   VAL A  56     -10.430  -6.438  -2.215  1.00 95.00           N  
ATOM    439  CA  VAL A  56     -10.727  -5.207  -2.936  1.00 95.00           C  
ATOM    440  C   VAL A  56      -9.750  -5.027  -4.090  1.00 95.00           C  
ATOM    441  CB  VAL A  56     -10.680  -3.977  -2.000  1.00 95.00           C  
ATOM    442  O   VAL A  56     -10.047  -4.352  -5.074  1.00 95.00           O  
ATOM    443  CG1 VAL A  56     -11.758  -4.078  -0.919  1.00 95.00           C  
ATOM    444  CG2 VAL A  56      -9.297  -3.838  -1.371  1.00 95.00           C  
ATOM    445  N   MET A  57      -8.484  -5.531  -3.992  1.00 95.81           N  
ATOM    446  CA  MET A  57      -7.504  -5.492  -5.078  1.00 95.81           C  
ATOM    447  C   MET A  57      -7.988  -6.305  -6.273  1.00 95.81           C  
ATOM    448  CB  MET A  57      -6.148  -6.020  -4.602  1.00 95.81           C  
ATOM    449  O   MET A  57      -7.609  -6.023  -7.414  1.00 95.81           O  
ATOM    450  CG  MET A  57      -5.465  -5.125  -3.582  1.00 95.81           C  
ATOM    451  SD  MET A  57      -3.867  -5.812  -3.000  1.00 95.81           S  
ATOM    452  CE  MET A  57      -3.568  -4.750  -1.559  1.00 95.81           C  
ATOM    453  N   ARG A  58      -8.906  -7.238  -6.117  1.00 94.19           N  
ATOM    454  CA  ARG A  58      -9.406  -8.133  -7.156  1.00 94.19           C  
ATOM    455  C   ARG A  58     -10.586  -7.516  -7.887  1.00 94.19           C  
ATOM    456  CB  ARG A  58      -9.805  -9.484  -6.555  1.00 94.19           C  
ATOM    457  O   ARG A  58     -10.891  -7.891  -9.023  1.00 94.19           O  
ATOM    458  CG  ARG A  58      -8.633 -10.297  -6.031  1.00 94.19           C  
ATOM    459  CD  ARG A  58      -9.094 -11.555  -5.309  1.00 94.19           C  
ATOM    460  NE  ARG A  58      -7.977 -12.266  -4.688  1.00 94.19           N  
ATOM    461  NH1 ARG A  58      -9.289 -13.484  -3.234  1.00 94.19           N  
ATOM    462  NH2 ARG A  58      -7.008 -13.750  -3.229  1.00 94.19           N  
ATOM    463  CZ  ARG A  58      -8.094 -13.164  -3.719  1.00 94.19           C  
ATOM    464  N   ASN A  59     -11.203  -6.602  -7.152  1.00 92.88           N  
ATOM    465  CA  ASN A  59     -12.430  -6.004  -7.672  1.00 92.88           C  
ATOM    466  C   ASN A  59     -12.477  -4.500  -7.414  1.00 92.88           C  
ATOM    467  CB  ASN A  59     -13.656  -6.684  -7.062  1.00 92.88           C  
ATOM    468  O   ASN A  59     -12.820  -4.066  -6.312  1.00 92.88           O  
ATOM    469  CG  ASN A  59     -14.953  -6.273  -7.742  1.00 92.88           C  
ATOM    470  ND2 ASN A  59     -15.961  -7.137  -7.676  1.00 92.88           N  
ATOM    471  OD1 ASN A  59     -15.047  -5.188  -8.320  1.00 92.88           O  
ATOM    472  N   LYS A  60     -12.164  -3.732  -8.391  1.00 91.00           N  
ATOM    473  CA  LYS A  60     -12.047  -2.283  -8.258  1.00 91.00           C  
ATOM    474  C   LYS A  60     -13.375  -1.655  -7.867  1.00 91.00           C  
ATOM    475  CB  LYS A  60     -11.531  -1.667  -9.562  1.00 91.00           C  
ATOM    476  O   LYS A  60     -13.414  -0.615  -7.207  1.00 91.00           O  
ATOM    477  CG  LYS A  60     -11.055  -0.230  -9.414  1.00 91.00           C  
ATOM    478  CD  LYS A  60     -10.312   0.239 -10.664  1.00 91.00           C  
ATOM    479  CE  LYS A  60      -9.836   1.676 -10.523  1.00 91.00           C  
ATOM    480  NZ  LYS A  60      -8.977   2.088 -11.680  1.00 91.00           N  
ATOM    481  N   ASP A  61     -14.438  -2.273  -8.344  1.00 92.19           N  
ATOM    482  CA  ASP A  61     -15.758  -1.790  -7.961  1.00 92.19           C  
ATOM    483  C   ASP A  61     -15.953  -1.874  -6.449  1.00 92.19           C  
ATOM    484  CB  ASP A  61     -16.844  -2.586  -8.680  1.00 92.19           C  
ATOM    485  O   ASP A  61     -16.531  -0.968  -5.844  1.00 92.19           O  
ATOM    486  CG  ASP A  61     -16.922  -2.289 -10.164  1.00 92.19           C  
ATOM    487  OD1 ASP A  61     -16.422  -1.228 -10.602  1.00 92.19           O  
ATOM    488  OD2 ASP A  61     -17.469  -3.121 -10.914  1.00 92.19           O  
ATOM    489  N   LEU A  62     -15.500  -2.980  -5.855  1.00 93.50           N  
ATOM    490  CA  LEU A  62     -15.562  -3.146  -4.410  1.00 93.50           C  
ATOM    491  C   LEU A  62     -14.727  -2.080  -3.707  1.00 93.50           C  
ATOM    492  CB  LEU A  62     -15.070  -4.539  -4.008  1.00 93.50           C  
ATOM    493  O   LEU A  62     -15.117  -1.569  -2.654  1.00 93.50           O  
ATOM    494  CG  LEU A  62     -15.953  -5.715  -4.426  1.00 93.50           C  
ATOM    495  CD1 LEU A  62     -15.297  -7.035  -4.027  1.00 93.50           C  
ATOM    496  CD2 LEU A  62     -17.344  -5.590  -3.799  1.00 93.50           C  
ATOM    497  N   LEU A  63     -13.586  -1.806  -4.258  1.00 94.50           N  
ATOM    498  CA  LEU A  63     -12.695  -0.769  -3.734  1.00 94.50           C  
ATOM    499  C   LEU A  63     -13.414   0.576  -3.674  1.00 94.50           C  
ATOM    500  CB  LEU A  63     -11.438  -0.652  -4.598  1.00 94.50           C  
ATOM    501  O   LEU A  63     -13.422   1.235  -2.633  1.00 94.50           O  
ATOM    502  CG  LEU A  63     -10.383   0.339  -4.121  1.00 94.50           C  
ATOM    503  CD1 LEU A  63      -9.031   0.018  -4.754  1.00 94.50           C  
ATOM    504  CD2 LEU A  63     -10.797   1.770  -4.441  1.00 94.50           C  
ATOM    505  N   GLN A  64     -13.977   0.996  -4.793  1.00 94.12           N  
ATOM    506  CA  GLN A  64     -14.625   2.297  -4.902  1.00 94.12           C  
ATOM    507  C   GLN A  64     -15.844   2.381  -3.990  1.00 94.12           C  
ATOM    508  CB  GLN A  64     -15.031   2.576  -6.352  1.00 94.12           C  
ATOM    509  O   GLN A  64     -16.094   3.412  -3.359  1.00 94.12           O  
ATOM    510  CG  GLN A  64     -13.859   2.787  -7.293  1.00 94.12           C  
ATOM    511  CD  GLN A  64     -14.281   2.916  -8.742  1.00 94.12           C  
ATOM    512  NE2 GLN A  64     -13.453   3.578  -9.547  1.00 94.12           N  
ATOM    513  OE1 GLN A  64     -15.344   2.426  -9.141  1.00 94.12           O  
ATOM    514  N   LYS A  65     -16.578   1.359  -3.938  1.00 95.00           N  
ATOM    515  CA  LYS A  65     -17.766   1.311  -3.076  1.00 95.00           C  
ATOM    516  C   LYS A  65     -17.375   1.473  -1.608  1.00 95.00           C  
ATOM    517  CB  LYS A  65     -18.516  -0.002  -3.277  1.00 95.00           C  
ATOM    518  O   LYS A  65     -18.016   2.223  -0.872  1.00 95.00           O  
ATOM    519  CG  LYS A  65     -19.359  -0.045  -4.547  1.00 95.00           C  
ATOM    520  CD  LYS A  65     -20.109  -1.363  -4.676  1.00 95.00           C  
ATOM    521  CE  LYS A  65     -20.891  -1.437  -5.980  1.00 95.00           C  
ATOM    522  NZ  LYS A  65     -21.562  -2.756  -6.148  1.00 95.00           N  
ATOM    523  N   LEU A  66     -16.391   0.669  -1.191  1.00 95.25           N  
ATOM    524  CA  LEU A  66     -15.914   0.764   0.186  1.00 95.25           C  
ATOM    525  C   LEU A  66     -15.398   2.168   0.490  1.00 95.25           C  
ATOM    526  CB  LEU A  66     -14.805  -0.263   0.447  1.00 95.25           C  
ATOM    527  O   LEU A  66     -15.703   2.729   1.545  1.00 95.25           O  
ATOM    528  CG  LEU A  66     -14.219  -0.281   1.857  1.00 95.25           C  
ATOM    529  CD1 LEU A  66     -15.312  -0.520   2.889  1.00 95.25           C  
ATOM    530  CD2 LEU A  66     -13.133  -1.345   1.970  1.00 95.25           C  
ATOM    531  N   ALA A  67     -14.570   2.750  -0.400  1.00 95.19           N  
ATOM    532  CA  ALA A  67     -14.047   4.102  -0.224  1.00 95.19           C  
ATOM    533  C   ALA A  67     -15.180   5.113  -0.073  1.00 95.19           C  
ATOM    534  CB  ALA A  67     -13.156   4.484  -1.399  1.00 95.19           C  
ATOM    535  O   ALA A  67     -15.148   5.969   0.813  1.00 95.19           O  
ATOM    536  N   PHE A  68     -16.156   4.973  -0.885  1.00 94.31           N  
ATOM    537  CA  PHE A  68     -17.297   5.875  -0.866  1.00 94.31           C  
ATOM    538  C   PHE A  68     -18.062   5.762   0.452  1.00 94.31           C  
ATOM    539  CB  PHE A  68     -18.234   5.578  -2.039  1.00 94.31           C  
ATOM    540  O   PHE A  68     -18.391   6.773   1.072  1.00 94.31           O  
ATOM    541  CG  PHE A  68     -19.453   6.461  -2.080  1.00 94.31           C  
ATOM    542  CD1 PHE A  68     -20.688   5.992  -1.637  1.00 94.31           C  
ATOM    543  CD2 PHE A  68     -19.375   7.762  -2.562  1.00 94.31           C  
ATOM    544  CE1 PHE A  68     -21.812   6.809  -1.673  1.00 94.31           C  
ATOM    545  CE2 PHE A  68     -20.500   8.578  -2.602  1.00 94.31           C  
ATOM    546  CZ  PHE A  68     -21.719   8.102  -2.158  1.00 94.31           C  
ATOM    547  N   GLN A  69     -18.359   4.570   0.912  1.00 93.94           N  
ATOM    548  CA  GLN A  69     -19.062   4.348   2.168  1.00 93.94           C  
ATOM    549  C   GLN A  69     -18.312   4.961   3.342  1.00 93.94           C  
ATOM    550  CB  GLN A  69     -19.281   2.852   2.406  1.00 93.94           C  
ATOM    551  O   GLN A  69     -18.922   5.594   4.211  1.00 93.94           O  
ATOM    552  CG  GLN A  69     -20.297   2.219   1.468  1.00 93.94           C  
ATOM    553  CD  GLN A  69     -20.656   0.798   1.860  1.00 93.94           C  
ATOM    554  NE2 GLN A  69     -21.469   0.139   1.034  1.00 93.94           N  
ATOM    555  OE1 GLN A  69     -20.203   0.296   2.896  1.00 93.94           O  
ATOM    556  N   LEU A  70     -17.031   4.801   3.385  1.00 94.62           N  
ATOM    557  CA  LEU A  70     -16.219   5.301   4.480  1.00 94.62           C  
ATOM    558  C   LEU A  70     -16.156   6.824   4.465  1.00 94.62           C  
ATOM    559  CB  LEU A  70     -14.797   4.727   4.395  1.00 94.62           C  
ATOM    560  O   LEU A  70     -16.234   7.465   5.516  1.00 94.62           O  
ATOM    561  CG  LEU A  70     -14.625   3.273   4.840  1.00 94.62           C  
ATOM    562  CD1 LEU A  70     -13.219   2.781   4.516  1.00 94.62           C  
ATOM    563  CD2 LEU A  70     -14.914   3.133   6.332  1.00 94.62           C  
ATOM    564  N   GLU A  71     -16.016   7.387   3.285  1.00 94.12           N  
ATOM    565  CA  GLU A  71     -16.000   8.844   3.162  1.00 94.12           C  
ATOM    566  C   GLU A  71     -17.312   9.453   3.662  1.00 94.12           C  
ATOM    567  CB  GLU A  71     -15.750   9.258   1.711  1.00 94.12           C  
ATOM    568  O   GLU A  71     -17.297  10.477   4.355  1.00 94.12           O  
ATOM    569  CG  GLU A  71     -14.312   9.039   1.251  1.00 94.12           C  
ATOM    570  CD  GLU A  71     -14.125   9.242  -0.245  1.00 94.12           C  
ATOM    571  OE1 GLU A  71     -12.992   9.070  -0.744  1.00 94.12           O  
ATOM    572  OE2 GLU A  71     -15.125   9.578  -0.923  1.00 94.12           O  
ATOM    573  N   GLU A  72     -18.406   8.781   3.287  1.00 92.69           N  
ATOM    574  CA  GLU A  72     -19.719   9.227   3.754  1.00 92.69           C  
ATOM    575  C   GLU A  72     -19.828   9.109   5.270  1.00 92.69           C  
ATOM    576  CB  GLU A  72     -20.828   8.422   3.074  1.00 92.69           C  
ATOM    577  O   GLU A  72     -20.344  10.016   5.934  1.00 92.69           O  
ATOM    578  CG  GLU A  72     -22.203   9.047   3.219  1.00 92.69           C  
ATOM    579  CD  GLU A  72     -23.312   8.188   2.625  1.00 92.69           C  
ATOM    580  OE1 GLU A  72     -24.266   7.828   3.357  1.00 92.69           O  
ATOM    581  OE2 GLU A  72     -23.234   7.871   1.417  1.00 92.69           O  
ATOM    582  N   ALA A  73     -19.391   7.984   5.754  1.00 91.88           N  
ATOM    583  CA  ALA A  73     -19.453   7.715   7.188  1.00 91.88           C  
ATOM    584  C   ALA A  73     -18.641   8.727   7.980  1.00 91.88           C  
ATOM    585  CB  ALA A  73     -18.984   6.297   7.488  1.00 91.88           C  
ATOM    586  O   ALA A  73     -19.000   9.094   9.102  1.00 91.88           O  
ATOM    587  N   LEU A  74     -17.547   9.188   7.449  1.00 92.12           N  
ATOM    588  CA  LEU A  74     -16.641  10.117   8.117  1.00 92.12           C  
ATOM    589  C   LEU A  74     -17.234  11.523   8.141  1.00 92.12           C  
ATOM    590  CB  LEU A  74     -15.273  10.141   7.422  1.00 92.12           C  
ATOM    591  O   LEU A  74     -16.875  12.336   8.992  1.00 92.12           O  
ATOM    592  CG  LEU A  74     -14.367   8.930   7.672  1.00 92.12           C  
ATOM    593  CD1 LEU A  74     -13.203   8.930   6.684  1.00 92.12           C  
ATOM    594  CD2 LEU A  74     -13.859   8.930   9.109  1.00 92.12           C  
ATOM    595  N   GLN A  75     -18.156  11.859   7.242  1.00 89.00           N  
ATOM    596  CA  GLN A  75     -18.797  13.172   7.141  1.00 89.00           C  
ATOM    597  C   GLN A  75     -20.000  13.273   8.070  1.00 89.00           C  
ATOM    598  CB  GLN A  75     -19.219  13.453   5.699  1.00 89.00           C  
ATOM    599  O   GLN A  75     -20.375  14.375   8.484  1.00 89.00           O  
ATOM    600  CG  GLN A  75     -18.047  13.617   4.734  1.00 89.00           C  
ATOM    601  CD  GLN A  75     -17.141  14.781   5.094  1.00 89.00           C  
ATOM    602  NE2 GLN A  75     -15.836  14.578   4.980  1.00 89.00           N  
ATOM    603  OE1 GLN A  75     -17.625  15.859   5.469  1.00 89.00           O  
ATOM    604  N   VAL A  76     -20.625  12.109   8.320  1.00 81.94           N  
ATOM    605  CA  VAL A  76     -21.844  12.062   9.125  1.00 81.94           C  
ATOM    606  C   VAL A  76     -21.484  11.781  10.578  1.00 81.94           C  
ATOM    607  CB  VAL A  76     -22.844  11.008   8.602  1.00 81.94           C  
ATOM    608  O   VAL A  76     -20.641  10.938  10.859  1.00 81.94           O  
ATOM    609  CG1 VAL A  76     -24.078  10.930   9.492  1.00 81.94           C  
ATOM    610  CG2 VAL A  76     -23.234  11.320   7.160  1.00 81.94           C  
ATOM    611  N   SER A  77     -21.984  12.703  11.562  1.00 72.31           N  
ATOM    612  CA  SER A  77     -21.781  12.492  12.992  1.00 72.31           C  
ATOM    613  C   SER A  77     -22.734  11.438  13.531  1.00 72.31           C  
ATOM    614  CB  SER A  77     -21.969  13.805  13.758  1.00 72.31           C  
ATOM    615  O   SER A  77     -23.859  11.312  13.062  1.00 72.31           O  
ATOM    616  OG  SER A  77     -23.297  14.281  13.625  1.00 72.31           O  
ATOM    617  N   GLY A  78     -22.203  10.211  14.078  1.00 75.12           N  
ATOM    618  CA  GLY A  78     -23.047   9.195  14.680  1.00 75.12           C  
ATOM    619  C   GLY A  78     -22.828   7.809  14.094  1.00 75.12           C  
ATOM    620  O   GLY A  78     -21.781   7.535  13.516  1.00 75.12           O  
ATOM    621  N   GLN A  79     -23.781   6.906  14.336  1.00 79.50           N  
ATOM    622  CA  GLN A  79     -23.734   5.520  13.891  1.00 79.50           C  
ATOM    623  C   GLN A  79     -23.875   5.422  12.375  1.00 79.50           C  
ATOM    624  CB  GLN A  79     -24.828   4.695  14.570  1.00 79.50           C  
ATOM    625  O   GLN A  79     -24.656   6.145  11.773  1.00 79.50           O  
ATOM    626  CG  GLN A  79     -24.641   4.547  16.078  1.00 79.50           C  
ATOM    627  CD  GLN A  79     -25.781   3.779  16.734  1.00 79.50           C  
ATOM    628  NE2 GLN A  79     -25.641   3.521  18.031  1.00 79.50           N  
ATOM    629  OE1 GLN A  79     -26.766   3.422  16.078  1.00 79.50           O  
ATOM    630  N   CYS A  80     -23.047   4.680  11.781  1.00 81.12           N  
ATOM    631  CA  CYS A  80     -23.031   4.438  10.344  1.00 81.12           C  
ATOM    632  C   CYS A  80     -22.906   2.947  10.039  1.00 81.12           C  
ATOM    633  CB  CYS A  80     -21.859   5.188   9.688  1.00 81.12           C  
ATOM    634  O   CYS A  80     -22.047   2.262  10.594  1.00 81.12           O  
ATOM    635  SG  CYS A  80     -21.844   5.062   7.887  1.00 81.12           S  
ATOM    636  N   LYS A  81     -23.859   2.500   9.289  1.00 83.19           N  
ATOM    637  CA  LYS A  81     -23.828   1.081   8.953  1.00 83.19           C  
ATOM    638  C   LYS A  81     -23.078   0.852   7.641  1.00 83.19           C  
ATOM    639  CB  LYS A  81     -25.234   0.510   8.852  1.00 83.19           C  
ATOM    640  O   LYS A  81     -23.516   1.294   6.578  1.00 83.19           O  
ATOM    641  CG  LYS A  81     -25.297  -1.010   8.844  1.00 83.19           C  
ATOM    642  CD  LYS A  81     -26.719  -1.518   8.914  1.00 83.19           C  
ATOM    643  CE  LYS A  81     -26.781  -3.039   8.883  1.00 83.19           C  
ATOM    644  NZ  LYS A  81     -28.188  -3.541   8.977  1.00 83.19           N  
ATOM    645  N   LEU A  82     -21.875   0.346   7.781  1.00 89.56           N  
ATOM    646  CA  LEU A  82     -21.109  -0.036   6.594  1.00 89.56           C  
ATOM    647  C   LEU A  82     -21.625  -1.357   6.027  1.00 89.56           C  
ATOM    648  CB  LEU A  82     -19.625  -0.148   6.918  1.00 89.56           C  
ATOM    649  O   LEU A  82     -21.984  -2.264   6.785  1.00 89.56           O  
ATOM    650  CG  LEU A  82     -18.938   1.124   7.426  1.00 89.56           C  
ATOM    651  CD1 LEU A  82     -17.500   0.829   7.828  1.00 89.56           C  
ATOM    652  CD2 LEU A  82     -18.984   2.217   6.363  1.00 89.56           C  
ATOM    653  N   LYS A  83     -21.734  -1.421   4.754  1.00 88.94           N  
ATOM    654  CA  LYS A  83     -22.203  -2.631   4.094  1.00 88.94           C  
ATOM    655  C   LYS A  83     -21.078  -3.330   3.344  1.00 88.94           C  
ATOM    656  CB  LYS A  83     -23.344  -2.301   3.129  1.00 88.94           C  
ATOM    657  O   LYS A  83     -20.188  -2.674   2.803  1.00 88.94           O  
ATOM    658  CG  LYS A  83     -24.578  -1.729   3.809  1.00 88.94           C  
ATOM    659  CD  LYS A  83     -25.688  -1.441   2.801  1.00 88.94           C  
ATOM    660  CE  LYS A  83     -26.906  -0.816   3.471  1.00 88.94           C  
ATOM    661  NZ  LYS A  83     -27.984  -0.491   2.480  1.00 88.94           N  
ATOM    662  N   ALA A  84     -21.094  -4.652   3.406  1.00 90.50           N  
ATOM    663  CA  ALA A  84     -20.125  -5.445   2.650  1.00 90.50           C  
ATOM    664  C   ALA A  84     -20.828  -6.277   1.574  1.00 90.50           C  
ATOM    665  CB  ALA A  84     -19.344  -6.355   3.590  1.00 90.50           C  
ATOM    666  O   ALA A  84     -21.781  -6.992   1.858  1.00 90.50           O  
ATOM    667  N   ASP A  85     -20.359  -6.133   0.365  1.00 85.62           N  
ATOM    668  CA  ASP A  85     -20.938  -6.840  -0.772  1.00 85.62           C  
ATOM    669  C   ASP A  85     -20.328  -8.234  -0.916  1.00 85.62           C  
ATOM    670  CB  ASP A  85     -20.719  -6.043  -2.062  1.00 85.62           C  
ATOM    671  O   ASP A  85     -20.891  -9.102  -1.588  1.00 85.62           O  
ATOM    672  CG  ASP A  85     -21.516  -4.750  -2.092  1.00 85.62           C  
ATOM    673  OD1 ASP A  85     -22.500  -4.613  -1.320  1.00 85.62           O  
ATOM    674  OD2 ASP A  85     -21.172  -3.859  -2.898  1.00 85.62           O  
ATOM    675  N   GLU A  86     -19.203  -8.492  -0.120  1.00 86.38           N  
ATOM    676  CA  GLU A  86     -18.500  -9.773  -0.102  1.00 86.38           C  
ATOM    677  C   GLU A  86     -18.156 -10.195   1.323  1.00 86.38           C  
ATOM    678  CB  GLU A  86     -17.234  -9.695  -0.950  1.00 86.38           C  
ATOM    679  O   GLU A  86     -17.891  -9.352   2.178  1.00 86.38           O  
ATOM    680  CG  GLU A  86     -17.484  -9.383  -2.416  1.00 86.38           C  
ATOM    681  CD  GLU A  86     -18.000 -10.578  -3.209  1.00 86.38           C  
ATOM    682  OE1 GLU A  86     -18.594 -10.375  -4.285  1.00 86.38           O  
ATOM    683  OE2 GLU A  86     -17.781 -11.719  -2.748  1.00 86.38           O  
ATOM    684  N   PRO A  87     -18.203 -11.492   1.528  1.00 85.88           N  
ATOM    685  CA  PRO A  87     -17.922 -12.016   2.867  1.00 85.88           C  
ATOM    686  C   PRO A  87     -16.531 -11.594   3.379  1.00 85.88           C  
ATOM    687  CB  PRO A  87     -18.000 -13.531   2.682  1.00 85.88           C  
ATOM    688  O   PRO A  87     -16.375 -11.344   4.574  1.00 85.88           O  
ATOM    689  CG  PRO A  87     -18.875 -13.727   1.490  1.00 85.88           C  
ATOM    690  CD  PRO A  87     -18.719 -12.547   0.578  1.00 85.88           C  
ATOM    691  N   GLU A  88     -15.578 -11.469   2.445  1.00 82.19           N  
ATOM    692  CA  GLU A  88     -14.195 -11.125   2.789  1.00 82.19           C  
ATOM    693  C   GLU A  88     -14.094  -9.695   3.295  1.00 82.19           C  
ATOM    694  CB  GLU A  88     -13.273 -11.328   1.583  1.00 82.19           C  
ATOM    695  O   GLU A  88     -13.148  -9.344   4.008  1.00 82.19           O  
ATOM    696  CG  GLU A  88     -13.117 -12.781   1.167  1.00 82.19           C  
ATOM    697  CD  GLU A  88     -14.180 -13.250   0.183  1.00 82.19           C  
ATOM    698  OE1 GLU A  88     -14.008 -14.320  -0.437  1.00 82.19           O  
ATOM    699  OE2 GLU A  88     -15.195 -12.531   0.029  1.00 82.19           O  
ATOM    700  N   LEU A  89     -15.141  -8.828   2.984  1.00 91.06           N  
ATOM    701  CA  LEU A  89     -15.148  -7.422   3.373  1.00 91.06           C  
ATOM    702  C   LEU A  89     -15.930  -7.215   4.664  1.00 91.06           C  
ATOM    703  CB  LEU A  89     -15.734  -6.555   2.258  1.00 91.06           C  
ATOM    704  O   LEU A  89     -15.828  -6.160   5.297  1.00 91.06           O  
ATOM    705  CG  LEU A  89     -14.906  -6.438   0.979  1.00 91.06           C  
ATOM    706  CD1 LEU A  89     -15.594  -5.512  -0.017  1.00 91.06           C  
ATOM    707  CD2 LEU A  89     -13.500  -5.938   1.297  1.00 91.06           C  
ATOM    708  N   GLN A  90     -16.672  -8.328   4.961  1.00 92.25           N  
ATOM    709  CA  GLN A  90     -17.547  -8.242   6.133  1.00 92.25           C  
ATOM    710  C   GLN A  90     -16.734  -8.055   7.406  1.00 92.25           C  
ATOM    711  CB  GLN A  90     -18.422  -9.492   6.246  1.00 92.25           C  
ATOM    712  O   GLN A  90     -17.062  -7.195   8.234  1.00 92.25           O  
ATOM    713  CG  GLN A  90     -19.453  -9.422   7.355  1.00 92.25           C  
ATOM    714  CD  GLN A  90     -20.469  -8.305   7.145  1.00 92.25           C  
ATOM    715  NE2 GLN A  90     -20.703  -7.520   8.188  1.00 92.25           N  
ATOM    716  OE1 GLN A  90     -21.016  -8.148   6.051  1.00 92.25           O  
ATOM    717  N   ASN A  91     -15.711  -8.781   7.562  1.00 90.31           N  
ATOM    718  CA  ASN A  91     -14.852  -8.695   8.742  1.00 90.31           C  
ATOM    719  C   ASN A  91     -14.109  -7.359   8.789  1.00 90.31           C  
ATOM    720  CB  ASN A  91     -13.859  -9.859   8.766  1.00 90.31           C  
ATOM    721  O   ASN A  91     -13.930  -6.785   9.867  1.00 90.31           O  
ATOM    722  CG  ASN A  91     -14.508 -11.172   9.156  1.00 90.31           C  
ATOM    723  ND2 ASN A  91     -14.203 -12.227   8.414  1.00 90.31           N  
ATOM    724  OD1 ASN A  91     -15.289 -11.234  10.117  1.00 90.31           O  
ATOM    725  N   LEU A  92     -13.734  -6.859   7.621  1.00 92.81           N  
ATOM    726  CA  LEU A  92     -13.062  -5.570   7.504  1.00 92.81           C  
ATOM    727  C   LEU A  92     -13.984  -4.438   7.941  1.00 92.81           C  
ATOM    728  CB  LEU A  92     -12.594  -5.336   6.062  1.00 92.81           C  
ATOM    729  O   LEU A  92     -13.609  -3.613   8.773  1.00 92.81           O  
ATOM    730  CG  LEU A  92     -11.820  -4.047   5.805  1.00 92.81           C  
ATOM    731  CD1 LEU A  92     -10.781  -4.262   4.707  1.00 92.81           C  
ATOM    732  CD2 LEU A  92     -12.766  -2.912   5.434  1.00 92.81           C  
ATOM    733  N   VAL A  93     -15.266  -4.387   7.402  1.00 93.00           N  
ATOM    734  CA  VAL A  93     -16.203  -3.295   7.652  1.00 93.00           C  
ATOM    735  C   VAL A  93     -16.672  -3.338   9.102  1.00 93.00           C  
ATOM    736  CB  VAL A  93     -17.406  -3.357   6.695  1.00 93.00           C  
ATOM    737  O   VAL A  93     -16.828  -2.293   9.742  1.00 93.00           O  
ATOM    738  CG1 VAL A  93     -16.984  -3.104   5.254  1.00 93.00           C  
ATOM    739  CG2 VAL A  93     -18.109  -4.707   6.816  1.00 93.00           C  
ATOM    740  N   GLU A  94     -16.859  -4.574   9.742  1.00 91.62           N  
ATOM    741  CA  GLU A  94     -17.297  -4.723  11.125  1.00 91.62           C  
ATOM    742  C   GLU A  94     -16.266  -4.195  12.102  1.00 91.62           C  
ATOM    743  CB  GLU A  94     -17.625  -6.188  11.430  1.00 91.62           C  
ATOM    744  O   GLU A  94     -16.609  -3.727  13.188  1.00 91.62           O  
ATOM    745  CG  GLU A  94     -18.938  -6.672  10.828  1.00 91.62           C  
ATOM    746  CD  GLU A  94     -19.188  -8.148  11.062  1.00 91.62           C  
ATOM    747  OE1 GLU A  94     -20.266  -8.656  10.648  1.00 91.62           O  
ATOM    748  OE2 GLU A  94     -18.328  -8.812  11.672  1.00 91.62           O  
ATOM    749  N   ASN A  95     -15.023  -4.246  11.641  1.00 93.38           N  
ATOM    750  CA  ASN A  95     -13.930  -3.865  12.531  1.00 93.38           C  
ATOM    751  C   ASN A  95     -13.508  -2.416  12.320  1.00 93.38           C  
ATOM    752  CB  ASN A  95     -12.734  -4.801  12.352  1.00 93.38           C  
ATOM    753  O   ASN A  95     -12.531  -1.957  12.906  1.00 93.38           O  
ATOM    754  CG  ASN A  95     -12.930  -6.145  13.023  1.00 93.38           C  
ATOM    755  ND2 ASN A  95     -13.289  -7.156  12.242  1.00 93.38           N  
ATOM    756  OD1 ASN A  95     -12.773  -6.270  14.242  1.00 93.38           O  
ATOM    757  N   LEU A  96     -14.266  -1.701  11.477  1.00 94.62           N  
ATOM    758  CA  LEU A  96     -14.055  -0.275  11.258  1.00 94.62           C  
ATOM    759  C   LEU A  96     -14.953   0.554  12.172  1.00 94.62           C  
ATOM    760  CB  LEU A  96     -14.312   0.090   9.797  1.00 94.62           C  
ATOM    761  O   LEU A  96     -14.875   1.784  12.172  1.00 94.62           O  
ATOM    762  CG  LEU A  96     -13.242  -0.336   8.789  1.00 94.62           C  
ATOM    763  CD1 LEU A  96     -13.766  -0.192   7.363  1.00 94.62           C  
ATOM    764  CD2 LEU A  96     -11.969   0.483   8.984  1.00 94.62           C  
ATOM    765  N   GLN A  97     -15.844  -0.192  12.859  1.00 92.06           N  
ATOM    766  CA  GLN A  97     -16.781   0.431  13.797  1.00 92.06           C  
ATOM    767  C   GLN A  97     -16.562  -0.082  15.219  1.00 92.06           C  
ATOM    768  CB  GLN A  97     -18.219   0.178  13.367  1.00 92.06           C  
ATOM    769  O   GLN A  97     -16.109  -1.217  15.414  1.00 92.06           O  
ATOM    770  CG  GLN A  97     -18.562   0.740  11.992  1.00 92.06           C  
ATOM    771  CD  GLN A  97     -19.922   0.316  11.500  1.00 92.06           C  
ATOM    772  NE2 GLN A  97     -20.797   1.289  11.273  1.00 92.06           N  
ATOM    773  OE1 GLN A  97     -20.203  -0.877  11.336  1.00 92.06           O  
ATOM    774  N   ASP A  98     -16.812   0.771  16.297  1.00 89.06           N  
ATOM    775  CA  ASP A  98     -16.734   0.309  17.688  1.00 89.06           C  
ATOM    776  C   ASP A  98     -17.984  -0.458  18.078  1.00 89.06           C  
ATOM    777  CB  ASP A  98     -16.516   1.489  18.625  1.00 89.06           C  
ATOM    778  O   ASP A  98     -18.875  -0.682  17.234  1.00 89.06           O  
ATOM    779  CG  ASP A  98     -17.719   2.410  18.719  1.00 89.06           C  
ATOM    780  OD1 ASP A  98     -18.828   2.006  18.297  1.00 89.06           O  
ATOM    781  OD2 ASP A  98     -17.562   3.551  19.203  1.00 89.06           O  
ATOM    782  N   CYS A  99     -18.078  -0.991  19.250  1.00 86.19           N  
ATOM    783  CA  CYS A  99     -19.141  -1.888  19.703  1.00 86.19           C  
ATOM    784  C   CYS A  99     -20.500  -1.200  19.625  1.00 86.19           C  
ATOM    785  CB  CYS A  99     -18.875  -2.371  21.125  1.00 86.19           C  
ATOM    786  O   CYS A  99     -21.547  -1.865  19.625  1.00 86.19           O  
ATOM    787  SG  CYS A  99     -18.656  -1.032  22.312  1.00 86.19           S  
ATOM    788  N   SER A 100     -20.531   0.145  19.562  1.00 85.88           N  
ATOM    789  CA  SER A 100     -21.750   0.937  19.516  1.00 85.88           C  
ATOM    790  C   SER A 100     -22.125   1.274  18.062  1.00 85.88           C  
ATOM    791  CB  SER A 100     -21.594   2.225  20.312  1.00 85.88           C  
ATOM    792  O   SER A 100     -23.156   1.896  17.812  1.00 85.88           O  
ATOM    793  OG  SER A 100     -20.672   3.100  19.703  1.00 85.88           O  
ATOM    794  N   GLY A 101     -21.250   0.769  17.078  1.00 86.75           N  
ATOM    795  CA  GLY A 101     -21.562   0.985  15.680  1.00 86.75           C  
ATOM    796  C   GLY A 101     -21.062   2.318  15.156  1.00 86.75           C  
ATOM    797  O   GLY A 101     -21.406   2.715  14.039  1.00 86.75           O  
ATOM    798  N   VAL A 102     -20.328   3.006  16.000  1.00 89.88           N  
ATOM    799  CA  VAL A 102     -19.719   4.277  15.633  1.00 89.88           C  
ATOM    800  C   VAL A 102     -18.391   4.027  14.922  1.00 89.88           C  
ATOM    801  CB  VAL A 102     -19.484   5.180  16.875  1.00 89.88           C  
ATOM    802  O   VAL A 102     -17.594   3.174  15.336  1.00 89.88           O  
ATOM    803  CG1 VAL A 102     -18.766   6.469  16.484  1.00 89.88           C  
ATOM    804  CG2 VAL A 102     -20.828   5.488  17.547  1.00 89.88           C  
ATOM    805  N   ILE A 103     -18.078   4.832  13.805  1.00 92.88           N  
ATOM    806  CA  ILE A 103     -16.859   4.711  13.008  1.00 92.88           C  
ATOM    807  C   ILE A 103     -15.641   5.078  13.859  1.00 92.88           C  
ATOM    808  CB  ILE A 103     -16.922   5.602  11.750  1.00 92.88           C  
ATOM    809  O   ILE A 103     -15.664   6.078  14.578  1.00 92.88           O  
ATOM    810  CG1 ILE A 103     -18.031   5.117  10.805  1.00 92.88           C  
ATOM    811  CG2 ILE A 103     -15.562   5.629  11.039  1.00 92.88           C  
ATOM    812  CD1 ILE A 103     -17.797   3.725  10.242  1.00 92.88           C  
ATOM    813  N   ILE A 104     -14.688   4.121  13.938  1.00 93.56           N  
ATOM    814  CA  ILE A 104     -13.383   4.469  14.484  1.00 93.56           C  
ATOM    815  C   ILE A 104     -12.648   5.398  13.523  1.00 93.56           C  
ATOM    816  CB  ILE A 104     -12.539   3.209  14.766  1.00 93.56           C  
ATOM    817  O   ILE A 104     -12.031   4.941  12.562  1.00 93.56           O  
ATOM    818  CG1 ILE A 104     -13.305   2.240  15.672  1.00 93.56           C  
ATOM    819  CG2 ILE A 104     -11.188   3.590  15.391  1.00 93.56           C  
ATOM    820  CD1 ILE A 104     -12.688   0.852  15.766  1.00 93.56           C  
ATOM    821  N   THR A 105     -12.750   6.676  13.727  1.00 93.75           N  
ATOM    822  CA  THR A 105     -12.406   7.738  12.789  1.00 93.75           C  
ATOM    823  C   THR A 105     -10.961   7.613  12.328  1.00 93.75           C  
ATOM    824  CB  THR A 105     -12.633   9.125  13.414  1.00 93.75           C  
ATOM    825  O   THR A 105     -10.672   7.660  11.133  1.00 93.75           O  
ATOM    826  CG2 THR A 105     -12.258  10.242  12.438  1.00 93.75           C  
ATOM    827  OG1 THR A 105     -14.008   9.266  13.773  1.00 93.75           O  
ATOM    828  N   GLU A 106     -10.031   7.398  13.227  1.00 94.06           N  
ATOM    829  CA  GLU A 106      -8.609   7.340  12.898  1.00 94.06           C  
ATOM    830  C   GLU A 106      -8.305   6.141  12.008  1.00 94.06           C  
ATOM    831  CB  GLU A 106      -7.766   7.277  14.172  1.00 94.06           C  
ATOM    832  O   GLU A 106      -7.551   6.262  11.031  1.00 94.06           O  
ATOM    833  CG  GLU A 106      -7.812   8.555  15.000  1.00 94.06           C  
ATOM    834  CD  GLU A 106      -8.945   8.562  16.016  1.00 94.06           C  
ATOM    835  OE1 GLU A 106      -9.062   9.547  16.781  1.00 94.06           O  
ATOM    836  OE2 GLU A 106      -9.711   7.578  16.047  1.00 94.06           O  
ATOM    837  N   LEU A 107      -8.852   5.047  12.289  1.00 95.50           N  
ATOM    838  CA  LEU A 107      -8.664   3.838  11.492  1.00 95.50           C  
ATOM    839  C   LEU A 107      -9.336   3.971  10.133  1.00 95.50           C  
ATOM    840  CB  LEU A 107      -9.211   2.617  12.234  1.00 95.50           C  
ATOM    841  O   LEU A 107      -8.750   3.613   9.109  1.00 95.50           O  
ATOM    842  CG  LEU A 107      -9.039   1.267  11.539  1.00 95.50           C  
ATOM    843  CD1 LEU A 107      -7.570   1.018  11.219  1.00 95.50           C  
ATOM    844  CD2 LEU A 107      -9.602   0.143  12.398  1.00 95.50           C  
ATOM    845  N   ALA A 108     -10.578   4.504  10.109  1.00 95.31           N  
ATOM    846  CA  ALA A 108     -11.320   4.715   8.867  1.00 95.31           C  
ATOM    847  C   ALA A 108     -10.570   5.680   7.949  1.00 95.31           C  
ATOM    848  CB  ALA A 108     -12.719   5.242   9.164  1.00 95.31           C  
ATOM    849  O   ALA A 108     -10.516   5.469   6.734  1.00 95.31           O  
ATOM    850  N   GLU A 109     -10.023   6.734   8.477  1.00 96.00           N  
ATOM    851  CA  GLU A 109      -9.234   7.684   7.695  1.00 96.00           C  
ATOM    852  C   GLU A 109      -7.996   7.012   7.094  1.00 96.00           C  
ATOM    853  CB  GLU A 109      -8.812   8.875   8.555  1.00 96.00           C  
ATOM    854  O   GLU A 109      -7.645   7.266   5.941  1.00 96.00           O  
ATOM    855  CG  GLU A 109      -9.945   9.844   8.859  1.00 96.00           C  
ATOM    856  CD  GLU A 109      -9.539  10.977   9.789  1.00 96.00           C  
ATOM    857  OE1 GLU A 109     -10.328  11.930   9.961  1.00 96.00           O  
ATOM    858  OE2 GLU A 109      -8.422  10.898  10.352  1.00 96.00           O  
ATOM    859  N   ALA A 110      -7.316   6.184   7.891  1.00 97.12           N  
ATOM    860  CA  ALA A 110      -6.160   5.438   7.398  1.00 97.12           C  
ATOM    861  C   ALA A 110      -6.551   4.496   6.262  1.00 97.12           C  
ATOM    862  CB  ALA A 110      -5.516   4.648   8.539  1.00 97.12           C  
ATOM    863  O   ALA A 110      -5.840   4.395   5.262  1.00 97.12           O  
ATOM    864  N   VAL A 111      -7.730   3.840   6.418  1.00 97.19           N  
ATOM    865  CA  VAL A 111      -8.227   2.926   5.391  1.00 97.19           C  
ATOM    866  C   VAL A 111      -8.562   3.705   4.121  1.00 97.19           C  
ATOM    867  CB  VAL A 111      -9.469   2.143   5.879  1.00 97.19           C  
ATOM    868  O   VAL A 111      -8.250   3.264   3.014  1.00 97.19           O  
ATOM    869  CG1 VAL A 111     -10.109   1.371   4.727  1.00 97.19           C  
ATOM    870  CG2 VAL A 111      -9.086   1.193   7.016  1.00 97.19           C  
ATOM    871  N   VAL A 112      -9.172   4.840   4.234  1.00 96.94           N  
ATOM    872  CA  VAL A 112      -9.492   5.684   3.086  1.00 96.94           C  
ATOM    873  C   VAL A 112      -8.203   6.094   2.371  1.00 96.94           C  
ATOM    874  CB  VAL A 112     -10.289   6.938   3.506  1.00 96.94           C  
ATOM    875  O   VAL A 112      -8.133   6.059   1.141  1.00 96.94           O  
ATOM    876  CG1 VAL A 112     -10.375   7.938   2.354  1.00 96.94           C  
ATOM    877  CG2 VAL A 112     -11.688   6.547   3.979  1.00 96.94           C  
ATOM    878  N   TYR A 113      -7.199   6.531   3.162  1.00 97.00           N  
ATOM    879  CA  TYR A 113      -5.898   6.887   2.607  1.00 97.00           C  
ATOM    880  C   TYR A 113      -5.324   5.738   1.788  1.00 97.00           C  
ATOM    881  CB  TYR A 113      -4.926   7.270   3.727  1.00 97.00           C  
ATOM    882  O   TYR A 113      -4.848   5.941   0.669  1.00 97.00           O  
ATOM    883  CG  TYR A 113      -3.588   7.754   3.227  1.00 97.00           C  
ATOM    884  CD1 TYR A 113      -2.473   6.918   3.236  1.00 97.00           C  
ATOM    885  CD2 TYR A 113      -3.434   9.055   2.746  1.00 97.00           C  
ATOM    886  CE1 TYR A 113      -1.236   7.363   2.777  1.00 97.00           C  
ATOM    887  CE2 TYR A 113      -2.203   9.508   2.285  1.00 97.00           C  
ATOM    888  OH  TYR A 113       0.109   9.102   1.850  1.00 97.00           O  
ATOM    889  CZ  TYR A 113      -1.112   8.656   2.305  1.00 97.00           C  
ATOM    890  N   PHE A 114      -5.367   4.586   2.311  1.00 98.00           N  
ATOM    891  CA  PHE A 114      -4.891   3.373   1.658  1.00 98.00           C  
ATOM    892  C   PHE A 114      -5.699   3.084   0.397  1.00 98.00           C  
ATOM    893  CB  PHE A 114      -4.969   2.180   2.615  1.00 98.00           C  
ATOM    894  O   PHE A 114      -5.129   2.803  -0.660  1.00 98.00           O  
ATOM    895  CG  PHE A 114      -4.582   0.869   1.985  1.00 98.00           C  
ATOM    896  CD1 PHE A 114      -5.508  -0.162   1.868  1.00 98.00           C  
ATOM    897  CD2 PHE A 114      -3.293   0.668   1.511  1.00 98.00           C  
ATOM    898  CE1 PHE A 114      -5.148  -1.377   1.285  1.00 98.00           C  
ATOM    899  CE2 PHE A 114      -2.930  -0.542   0.928  1.00 98.00           C  
ATOM    900  CZ  PHE A 114      -3.857  -1.563   0.817  1.00 98.00           C  
ATOM    901  N   LEU A 115      -7.074   3.143   0.442  1.00 97.75           N  
ATOM    902  CA  LEU A 115      -7.941   2.865  -0.699  1.00 97.75           C  
ATOM    903  C   LEU A 115      -7.691   3.863  -1.825  1.00 97.75           C  
ATOM    904  CB  LEU A 115      -9.414   2.908  -0.277  1.00 97.75           C  
ATOM    905  O   LEU A 115      -7.742   3.500  -3.002  1.00 97.75           O  
ATOM    906  CG  LEU A 115      -9.867   1.814   0.689  1.00 97.75           C  
ATOM    907  CD1 LEU A 115     -11.344   1.995   1.030  1.00 97.75           C  
ATOM    908  CD2 LEU A 115      -9.617   0.433   0.094  1.00 97.75           C  
ATOM    909  N   GLU A 116      -7.441   5.059  -1.520  1.00 97.06           N  
ATOM    910  CA  GLU A 116      -7.125   6.078  -2.516  1.00 97.06           C  
ATOM    911  C   GLU A 116      -5.828   5.754  -3.248  1.00 97.06           C  
ATOM    912  CB  GLU A 116      -7.031   7.457  -1.860  1.00 97.06           C  
ATOM    913  O   GLU A 116      -5.727   5.953  -4.461  1.00 97.06           O  
ATOM    914  CG  GLU A 116      -8.375   8.031  -1.431  1.00 97.06           C  
ATOM    915  CD  GLU A 116      -8.250   9.352  -0.688  1.00 97.06           C  
ATOM    916  OE1 GLU A 116      -9.289  10.031  -0.490  1.00 97.06           O  
ATOM    917  OE2 GLU A 116      -7.117   9.711  -0.302  1.00 97.06           O  
ATOM    918  N   ALA A 117      -4.828   5.293  -2.449  1.00 97.50           N  
ATOM    919  CA  ALA A 117      -3.580   4.863  -3.072  1.00 97.50           C  
ATOM    920  C   ALA A 117      -3.814   3.682  -4.012  1.00 97.50           C  
ATOM    921  CB  ALA A 117      -2.551   4.496  -2.006  1.00 97.50           C  
ATOM    922  O   ALA A 117      -3.268   3.639  -5.113  1.00 97.50           O  
ATOM    923  N   LEU A 118      -4.621   2.756  -3.576  1.00 98.06           N  
ATOM    924  CA  LEU A 118      -4.969   1.612  -4.414  1.00 98.06           C  
ATOM    925  C   LEU A 118      -5.664   2.068  -5.695  1.00 98.06           C  
ATOM    926  CB  LEU A 118      -5.867   0.639  -3.650  1.00 98.06           C  
ATOM    927  O   LEU A 118      -5.391   1.541  -6.777  1.00 98.06           O  
ATOM    928  CG  LEU A 118      -5.180  -0.257  -2.621  1.00 98.06           C  
ATOM    929  CD1 LEU A 118      -6.215  -0.997  -1.782  1.00 98.06           C  
ATOM    930  CD2 LEU A 118      -4.242  -1.242  -3.312  1.00 98.06           C  
ATOM    931  N   ASP A 119      -6.547   3.037  -5.566  1.00 97.25           N  
ATOM    932  CA  ASP A 119      -7.344   3.547  -6.680  1.00 97.25           C  
ATOM    933  C   ASP A 119      -6.457   4.227  -7.723  1.00 97.25           C  
ATOM    934  CB  ASP A 119      -8.406   4.523  -6.172  1.00 97.25           C  
ATOM    935  O   ASP A 119      -6.848   4.355  -8.883  1.00 97.25           O  
ATOM    936  CG  ASP A 119      -9.461   4.844  -7.215  1.00 97.25           C  
ATOM    937  OD1 ASP A 119      -9.984   3.908  -7.863  1.00 97.25           O  
ATOM    938  OD2 ASP A 119      -9.773   6.039  -7.395  1.00 97.25           O  
ATOM    939  N   GLU A 120      -5.270   4.648  -7.352  1.00 97.12           N  
ATOM    940  CA  GLU A 120      -4.324   5.309  -8.250  1.00 97.12           C  
ATOM    941  C   GLU A 120      -3.529   4.293  -9.062  1.00 97.12           C  
ATOM    942  CB  GLU A 120      -3.371   6.211  -7.457  1.00 97.12           C  
ATOM    943  O   GLU A 120      -2.879   4.648 -10.047  1.00 97.12           O  
ATOM    944  CG  GLU A 120      -4.055   7.398  -6.801  1.00 97.12           C  
ATOM    945  CD  GLU A 120      -4.355   8.531  -7.773  1.00 97.12           C  
ATOM    946  OE1 GLU A 120      -5.012   9.516  -7.371  1.00 97.12           O  
ATOM    947  OE2 GLU A 120      -3.928   8.430  -8.945  1.00 97.12           O  
ATOM    948  N   LEU A 121      -3.477   3.090  -8.648  1.00 97.62           N  
ATOM    949  CA  LEU A 121      -2.738   2.035  -9.336  1.00 97.62           C  
ATOM    950  C   LEU A 121      -3.586   1.411 -10.445  1.00 97.62           C  
ATOM    951  CB  LEU A 121      -2.297   0.957  -8.344  1.00 97.62           C  
ATOM    952  O   LEU A 121      -4.816   1.419 -10.367  1.00 97.62           O  
ATOM    953  CG  LEU A 121      -1.402   1.420  -7.195  1.00 97.62           C  
ATOM    954  CD1 LEU A 121      -1.042   0.241  -6.297  1.00 97.62           C  
ATOM    955  CD2 LEU A 121      -0.144   2.094  -7.730  1.00 97.62           C  
ATOM    956  N   GLN A 122      -2.939   0.886 -11.461  1.00 96.62           N  
ATOM    957  CA  GLN A 122      -3.615   0.192 -12.555  1.00 96.62           C  
ATOM    958  C   GLN A 122      -4.117  -1.178 -12.102  1.00 96.62           C  
ATOM    959  CB  GLN A 122      -2.682   0.043 -13.750  1.00 96.62           C  
ATOM    960  O   GLN A 122      -3.580  -1.766 -11.164  1.00 96.62           O  
ATOM    961  CG  GLN A 122      -2.119   1.363 -14.266  1.00 96.62           C  
ATOM    962  CD  GLN A 122      -1.122   1.180 -15.391  1.00 96.62           C  
ATOM    963  NE2 GLN A 122      -0.127   2.057 -15.453  1.00 96.62           N  
ATOM    964  OE1 GLN A 122      -1.244   0.255 -16.203  1.00 96.62           O  
ATOM    965  N   GLU A 123      -5.152  -1.720 -12.797  1.00 96.44           N  
ATOM    966  CA  GLU A 123      -5.730  -3.016 -12.453  1.00 96.44           C  
ATOM    967  C   GLU A 123      -4.668  -4.113 -12.469  1.00 96.44           C  
ATOM    968  CB  GLU A 123      -6.867  -3.371 -13.414  1.00 96.44           C  
ATOM    969  O   GLU A 123      -4.648  -4.977 -11.594  1.00 96.44           O  
ATOM    970  CG  GLU A 123      -8.148  -2.596 -13.156  1.00 96.44           C  
ATOM    971  CD  GLU A 123      -9.289  -3.004 -14.078  1.00 96.44           C  
ATOM    972  OE1 GLU A 123     -10.383  -2.387 -14.008  1.00 96.44           O  
ATOM    973  OE2 GLU A 123      -9.102  -3.951 -14.867  1.00 96.44           O  
ATOM    974  N   GLN A 124      -3.789  -4.039 -13.508  1.00 97.12           N  
ATOM    975  CA  GLN A 124      -2.711  -5.020 -13.617  1.00 97.12           C  
ATOM    976  C   GLN A 124      -1.769  -4.930 -12.414  1.00 97.12           C  
ATOM    977  CB  GLN A 124      -1.931  -4.820 -14.914  1.00 97.12           C  
ATOM    978  O   GLN A 124      -1.272  -5.949 -11.930  1.00 97.12           O  
ATOM    979  CG  GLN A 124      -2.715  -5.195 -16.172  1.00 97.12           C  
ATOM    980  CD  GLN A 124      -3.400  -4.004 -16.812  1.00 97.12           C  
ATOM    981  NE2 GLN A 124      -3.682  -4.105 -18.094  1.00 97.12           N  
ATOM    982  OE1 GLN A 124      -3.674  -2.998 -16.141  1.00 97.12           O  
ATOM    983  N   GLN A 125      -1.498  -3.711 -11.938  1.00 97.44           N  
ATOM    984  CA  GLN A 125      -0.669  -3.506 -10.758  1.00 97.44           C  
ATOM    985  C   GLN A 125      -1.324  -4.102  -9.516  1.00 97.44           C  
ATOM    986  CB  GLN A 125      -0.398  -2.016 -10.547  1.00 97.44           C  
ATOM    987  O   GLN A 125      -0.646  -4.691  -8.672  1.00 97.44           O  
ATOM    988  CG  GLN A 125       0.617  -1.429 -11.516  1.00 97.44           C  
ATOM    989  CD  GLN A 125       0.894   0.041 -11.258  1.00 97.44           C  
ATOM    990  NE2 GLN A 125       2.010   0.328 -10.594  1.00 97.44           N  
ATOM    991  OE1 GLN A 125       0.110   0.911 -11.648  1.00 97.44           O  
ATOM    992  N   LEU A 126      -2.652  -3.971  -9.344  1.00 98.06           N  
ATOM    993  CA  LEU A 126      -3.387  -4.543  -8.219  1.00 98.06           C  
ATOM    994  C   LEU A 126      -3.293  -6.062  -8.227  1.00 98.06           C  
ATOM    995  CB  LEU A 126      -4.852  -4.109  -8.258  1.00 98.06           C  
ATOM    996  O   LEU A 126      -3.156  -6.688  -7.172  1.00 98.06           O  
ATOM    997  CG  LEU A 126      -5.121  -2.609  -8.117  1.00 98.06           C  
ATOM    998  CD1 LEU A 126      -6.621  -2.334  -8.141  1.00 98.06           C  
ATOM    999  CD2 LEU A 126      -4.488  -2.070  -6.840  1.00 98.06           C  
ATOM   1000  N   MET A 127      -3.322  -6.695  -9.438  1.00 97.75           N  
ATOM   1001  CA  MET A 127      -3.180  -8.141  -9.586  1.00 97.75           C  
ATOM   1002  C   MET A 127      -1.800  -8.602  -9.133  1.00 97.75           C  
ATOM   1003  CB  MET A 127      -3.418  -8.555 -11.039  1.00 97.75           C  
ATOM   1004  O   MET A 127      -1.674  -9.625  -8.453  1.00 97.75           O  
ATOM   1005  CG  MET A 127      -4.863  -8.422 -11.492  1.00 97.75           C  
ATOM   1006  SD  MET A 127      -5.152  -9.133 -13.156  1.00 97.75           S  
ATOM   1007  CE  MET A 127      -4.266  -7.926 -14.180  1.00 97.75           C  
ATOM   1008  N   LEU A 128      -0.799  -7.859  -9.531  1.00 98.12           N  
ATOM   1009  CA  LEU A 128       0.571  -8.180  -9.148  1.00 98.12           C  
ATOM   1010  C   LEU A 128       0.769  -7.996  -7.645  1.00 98.12           C  
ATOM   1011  CB  LEU A 128       1.563  -7.297  -9.914  1.00 98.12           C  
ATOM   1012  O   LEU A 128       1.510  -8.758  -7.016  1.00 98.12           O  
ATOM   1013  CG  LEU A 128       1.676  -7.555 -11.414  1.00 98.12           C  
ATOM   1014  CD1 LEU A 128       2.584  -6.516 -12.062  1.00 98.12           C  
ATOM   1015  CD2 LEU A 128       2.195  -8.969 -11.680  1.00 98.12           C  
ATOM   1016  N   LEU A 129       0.111  -7.012  -7.047  1.00 97.94           N  
ATOM   1017  CA  LEU A 129       0.164  -6.793  -5.605  1.00 97.94           C  
ATOM   1018  C   LEU A 129      -0.441  -7.973  -4.855  1.00 97.94           C  
ATOM   1019  CB  LEU A 129      -0.571  -5.500  -5.234  1.00 97.94           C  
ATOM   1020  O   LEU A 129       0.094  -8.398  -3.830  1.00 97.94           O  
ATOM   1021  CG  LEU A 129       0.211  -4.199  -5.410  1.00 97.94           C  
ATOM   1022  CD1 LEU A 129      -0.741  -3.008  -5.430  1.00 97.94           C  
ATOM   1023  CD2 LEU A 129       1.249  -4.043  -4.305  1.00 97.94           C  
ATOM   1024  N   GLU A 130      -1.573  -8.430  -5.336  1.00 97.38           N  
ATOM   1025  CA  GLU A 130      -2.180  -9.625  -4.758  1.00 97.38           C  
ATOM   1026  C   GLU A 130      -1.218 -10.812  -4.801  1.00 97.38           C  
ATOM   1027  CB  GLU A 130      -3.479  -9.977  -5.488  1.00 97.38           C  
ATOM   1028  O   GLU A 130      -1.072 -11.539  -3.816  1.00 97.38           O  
ATOM   1029  CG  GLU A 130      -4.195 -11.195  -4.918  1.00 97.38           C  
ATOM   1030  CD  GLU A 130      -5.262 -11.750  -5.848  1.00 97.38           C  
ATOM   1031  OE1 GLU A 130      -6.047 -12.625  -5.414  1.00 97.38           O  
ATOM   1032  OE2 GLU A 130      -5.312 -11.312  -7.020  1.00 97.38           O  
ATOM   1033  N   GLU A 131      -0.591 -11.016  -5.984  1.00 97.38           N  
ATOM   1034  CA  GLU A 131       0.401 -12.078  -6.148  1.00 97.38           C  
ATOM   1035  C   GLU A 131       1.565 -11.898  -5.180  1.00 97.38           C  
ATOM   1036  CB  GLU A 131       0.917 -12.109  -7.590  1.00 97.38           C  
ATOM   1037  O   GLU A 131       2.047 -12.867  -4.594  1.00 97.38           O  
ATOM   1038  CG  GLU A 131       1.886 -13.242  -7.871  1.00 97.38           C  
ATOM   1039  CD  GLU A 131       2.270 -13.359  -9.344  1.00 97.38           C  
ATOM   1040  OE1 GLU A 131       3.232 -14.086  -9.664  1.00 97.38           O  
ATOM   1041  OE2 GLU A 131       1.600 -12.711 -10.172  1.00 97.38           O  
ATOM   1042  N   SER A 132       1.996 -10.641  -4.984  1.00 97.19           N  
ATOM   1043  CA  SER A 132       3.096 -10.312  -4.082  1.00 97.19           C  
ATOM   1044  C   SER A 132       2.777 -10.727  -2.650  1.00 97.19           C  
ATOM   1045  CB  SER A 132       3.400  -8.812  -4.133  1.00 97.19           C  
ATOM   1046  O   SER A 132       3.639 -11.266  -1.949  1.00 97.19           O  
ATOM   1047  OG  SER A 132       3.854  -8.438  -5.418  1.00 97.19           O  
ATOM   1048  N   VAL A 133       1.544 -10.430  -2.217  1.00 97.00           N  
ATOM   1049  CA  VAL A 133       1.102 -10.828  -0.884  1.00 97.00           C  
ATOM   1050  C   VAL A 133       1.172 -12.344  -0.748  1.00 97.00           C  
ATOM   1051  CB  VAL A 133      -0.332 -10.328  -0.591  1.00 97.00           C  
ATOM   1052  O   VAL A 133       1.668 -12.859   0.256  1.00 97.00           O  
ATOM   1053  CG1 VAL A 133      -0.852 -10.922   0.717  1.00 97.00           C  
ATOM   1054  CG2 VAL A 133      -0.368  -8.805  -0.541  1.00 97.00           C  
ATOM   1055  N   GLY A 134       0.725 -13.117  -1.725  1.00 95.62           N  
ATOM   1056  CA  GLY A 134       0.738 -14.570  -1.747  1.00 95.62           C  
ATOM   1057  C   GLY A 134       2.137 -15.156  -1.718  1.00 95.62           C  
ATOM   1058  O   GLY A 134       2.365 -16.203  -1.115  1.00 95.62           O  
ATOM   1059  N   LYS A 135       3.086 -14.477  -2.357  1.00 95.56           N  
ATOM   1060  CA  LYS A 135       4.461 -14.953  -2.477  1.00 95.56           C  
ATOM   1061  C   LYS A 135       5.312 -14.477  -1.301  1.00 95.56           C  
ATOM   1062  CB  LYS A 135       5.082 -14.484  -3.793  1.00 95.56           C  
ATOM   1063  O   LYS A 135       6.504 -14.781  -1.228  1.00 95.56           O  
ATOM   1064  CG  LYS A 135       4.523 -15.188  -5.023  1.00 95.56           C  
ATOM   1065  CD  LYS A 135       5.277 -14.789  -6.285  1.00 95.56           C  
ATOM   1066  CE  LYS A 135       4.855 -15.633  -7.480  1.00 95.56           C  
ATOM   1067  NZ  LYS A 135       5.461 -17.000  -7.434  1.00 95.56           N  
ATOM   1068  N   ASN A 136       4.680 -13.695  -0.429  1.00 94.94           N  
ATOM   1069  CA  ASN A 136       5.344 -13.156   0.755  1.00 94.94           C  
ATOM   1070  C   ASN A 136       6.598 -12.367   0.387  1.00 94.94           C  
ATOM   1071  CB  ASN A 136       5.691 -14.281   1.731  1.00 94.94           C  
ATOM   1072  O   ASN A 136       7.660 -12.578   0.975  1.00 94.94           O  
ATOM   1073  CG  ASN A 136       5.762 -13.812   3.170  1.00 94.94           C  
ATOM   1074  ND2 ASN A 136       6.262 -14.664   4.055  1.00 94.94           N  
ATOM   1075  OD1 ASN A 136       5.363 -12.688   3.484  1.00 94.94           O  
ATOM   1076  N   ILE A 137       6.457 -11.430  -0.559  1.00 95.56           N  
ATOM   1077  CA  ILE A 137       7.617 -10.672  -1.012  1.00 95.56           C  
ATOM   1078  C   ILE A 137       7.391  -9.180  -0.775  1.00 95.56           C  
ATOM   1079  CB  ILE A 137       7.918 -10.938  -2.504  1.00 95.56           C  
ATOM   1080  O   ILE A 137       8.164  -8.344  -1.243  1.00 95.56           O  
ATOM   1081  CG1 ILE A 137       6.695 -10.602  -3.363  1.00 95.56           C  
ATOM   1082  CG2 ILE A 137       8.359 -12.391  -2.717  1.00 95.56           C  
ATOM   1083  CD1 ILE A 137       6.977 -10.578  -4.859  1.00 95.56           C  
ATOM   1084  N   VAL A 138       6.352  -8.766  -0.126  1.00 96.81           N  
ATOM   1085  CA  VAL A 138       5.926  -7.383   0.073  1.00 96.81           C  
ATOM   1086  C   VAL A 138       7.016  -6.609   0.813  1.00 96.81           C  
ATOM   1087  CB  VAL A 138       4.594  -7.305   0.852  1.00 96.81           C  
ATOM   1088  O   VAL A 138       7.332  -5.473   0.455  1.00 96.81           O  
ATOM   1089  CG1 VAL A 138       4.305  -5.867   1.279  1.00 96.81           C  
ATOM   1090  CG2 VAL A 138       3.449  -7.855   0.005  1.00 96.81           C  
ATOM   1091  N   SER A 139       7.668  -7.227   1.825  1.00 95.62           N  
ATOM   1092  CA  SER A 139       8.695  -6.531   2.588  1.00 95.62           C  
ATOM   1093  C   SER A 139       9.922  -6.242   1.727  1.00 95.62           C  
ATOM   1094  CB  SER A 139       9.109  -7.359   3.809  1.00 95.62           C  
ATOM   1095  O   SER A 139      10.508  -5.160   1.814  1.00 95.62           O  
ATOM   1096  OG  SER A 139       9.703  -8.578   3.412  1.00 95.62           O  
ATOM   1097  N   MET A 140      10.305  -7.203   0.910  1.00 95.56           N  
ATOM   1098  CA  MET A 140      11.438  -7.020   0.003  1.00 95.56           C  
ATOM   1099  C   MET A 140      11.133  -5.941  -1.030  1.00 95.56           C  
ATOM   1100  CB  MET A 140      11.781  -8.336  -0.700  1.00 95.56           C  
ATOM   1101  O   MET A 140      11.992  -5.109  -1.334  1.00 95.56           O  
ATOM   1102  CG  MET A 140      12.344  -9.398   0.230  1.00 95.56           C  
ATOM   1103  SD  MET A 140      12.688 -10.977  -0.637  1.00 95.56           S  
ATOM   1104  CE  MET A 140      13.844 -10.398  -1.909  1.00 95.56           C  
ATOM   1105  N   GLN A 141       9.914  -5.984  -1.550  1.00 96.56           N  
ATOM   1106  CA  GLN A 141       9.500  -4.969  -2.512  1.00 96.56           C  
ATOM   1107  C   GLN A 141       9.539  -3.576  -1.892  1.00 96.56           C  
ATOM   1108  CB  GLN A 141       8.094  -5.273  -3.037  1.00 96.56           C  
ATOM   1109  O   GLN A 141       9.977  -2.617  -2.529  1.00 96.56           O  
ATOM   1110  CG  GLN A 141       8.031  -6.477  -3.969  1.00 96.56           C  
ATOM   1111  CD  GLN A 141       6.617  -6.820  -4.391  1.00 96.56           C  
ATOM   1112  NE2 GLN A 141       6.441  -7.137  -5.668  1.00 96.56           N  
ATOM   1113  OE1 GLN A 141       5.691  -6.801  -3.576  1.00 96.56           O  
ATOM   1114  N   LEU A 142       9.000  -3.477  -0.646  1.00 96.31           N  
ATOM   1115  CA  LEU A 142       8.992  -2.207   0.071  1.00 96.31           C  
ATOM   1116  C   LEU A 142      10.406  -1.666   0.227  1.00 96.31           C  
ATOM   1117  CB  LEU A 142       8.344  -2.371   1.447  1.00 96.31           C  
ATOM   1118  O   LEU A 142      10.656  -0.478   0.001  1.00 96.31           O  
ATOM   1119  CG  LEU A 142       8.320  -1.128   2.338  1.00 96.31           C  
ATOM   1120  CD1 LEU A 142       7.578   0.009   1.642  1.00 96.31           C  
ATOM   1121  CD2 LEU A 142       7.672  -1.446   3.684  1.00 96.31           C  
ATOM   1122  N   GLU A 143      11.328  -2.533   0.577  1.00 95.31           N  
ATOM   1123  CA  GLU A 143      12.719  -2.133   0.730  1.00 95.31           C  
ATOM   1124  C   GLU A 143      13.289  -1.601  -0.583  1.00 95.31           C  
ATOM   1125  CB  GLU A 143      13.562  -3.307   1.232  1.00 95.31           C  
ATOM   1126  O   GLU A 143      13.969  -0.569  -0.600  1.00 95.31           O  
ATOM   1127  CG  GLU A 143      15.016  -2.943   1.515  1.00 95.31           C  
ATOM   1128  CD  GLU A 143      15.820  -4.094   2.104  1.00 95.31           C  
ATOM   1129  OE1 GLU A 143      17.047  -3.936   2.305  1.00 95.31           O  
ATOM   1130  OE2 GLU A 143      15.219  -5.156   2.365  1.00 95.31           O  
ATOM   1131  N   LEU A 144      13.031  -2.227  -1.590  1.00 95.12           N  
ATOM   1132  CA  LEU A 144      13.516  -1.809  -2.898  1.00 95.12           C  
ATOM   1133  C   LEU A 144      12.945  -0.450  -3.285  1.00 95.12           C  
ATOM   1134  CB  LEU A 144      13.164  -2.850  -3.963  1.00 95.12           C  
ATOM   1135  O   LEU A 144      13.680   0.447  -3.697  1.00 95.12           O  
ATOM   1136  CG  LEU A 144      13.586  -2.527  -5.395  1.00 95.12           C  
ATOM   1137  CD1 LEU A 144      15.102  -2.414  -5.488  1.00 95.12           C  
ATOM   1138  CD2 LEU A 144      13.062  -3.586  -6.359  1.00 95.12           C  
ATOM   1139  N   VAL A 145      11.656  -0.307  -3.211  1.00 95.00           N  
ATOM   1140  CA  VAL A 145      10.984   0.930  -3.590  1.00 95.00           C  
ATOM   1141  C   VAL A 145      11.461   2.074  -2.703  1.00 95.00           C  
ATOM   1142  CB  VAL A 145       9.445   0.791  -3.492  1.00 95.00           C  
ATOM   1143  O   VAL A 145      11.648   3.197  -3.176  1.00 95.00           O  
ATOM   1144  CG1 VAL A 145       8.766   2.150  -3.658  1.00 95.00           C  
ATOM   1145  CG2 VAL A 145       8.930  -0.197  -4.539  1.00 95.00           C  
ATOM   1146  N   GLU A 146      11.688   1.843  -1.386  1.00 93.38           N  
ATOM   1147  CA  GLU A 146      12.242   2.852  -0.487  1.00 93.38           C  
ATOM   1148  C   GLU A 146      13.625   3.295  -0.938  1.00 93.38           C  
ATOM   1149  CB  GLU A 146      12.297   2.322   0.948  1.00 93.38           C  
ATOM   1150  O   GLU A 146      13.945   4.484  -0.910  1.00 93.38           O  
ATOM   1151  CG  GLU A 146      10.953   2.312   1.655  1.00 93.38           C  
ATOM   1152  CD  GLU A 146      11.016   1.771   3.074  1.00 93.38           C  
ATOM   1153  OE1 GLU A 146      10.055   1.976   3.850  1.00 93.38           O  
ATOM   1154  OE2 GLU A 146      12.047   1.138   3.412  1.00 93.38           O  
ATOM   1155  N   ASN A 147      14.430   2.289  -1.354  1.00 92.44           N  
ATOM   1156  CA  ASN A 147      15.766   2.586  -1.857  1.00 92.44           C  
ATOM   1157  C   ASN A 147      15.711   3.434  -3.125  1.00 92.44           C  
ATOM   1158  CB  ASN A 147      16.547   1.292  -2.117  1.00 92.44           C  
ATOM   1159  O   ASN A 147      16.469   4.395  -3.268  1.00 92.44           O  
ATOM   1160  CG  ASN A 147      17.016   0.633  -0.839  1.00 92.44           C  
ATOM   1161  ND2 ASN A 147      17.422  -0.631  -0.936  1.00 92.44           N  
ATOM   1162  OD1 ASN A 147      17.047   1.255   0.226  1.00 92.44           O  
ATOM   1163  N   ILE A 148      14.789   3.100  -4.031  1.00 93.25           N  
ATOM   1164  CA  ILE A 148      14.617   3.840  -5.277  1.00 93.25           C  
ATOM   1165  C   ILE A 148      14.188   5.273  -4.977  1.00 93.25           C  
ATOM   1166  CB  ILE A 148      13.586   3.156  -6.207  1.00 93.25           C  
ATOM   1167  O   ILE A 148      14.773   6.227  -5.500  1.00 93.25           O  
ATOM   1168  CG1 ILE A 148      14.141   1.822  -6.723  1.00 93.25           C  
ATOM   1169  CG2 ILE A 148      13.211   4.082  -7.367  1.00 93.25           C  
ATOM   1170  CD1 ILE A 148      13.117   0.987  -7.488  1.00 93.25           C  
ATOM   1171  N   LEU A 149      13.148   5.410  -4.156  1.00 92.12           N  
ATOM   1172  CA  LEU A 149      12.641   6.730  -3.805  1.00 92.12           C  
ATOM   1173  C   LEU A 149      13.727   7.566  -3.129  1.00 92.12           C  
ATOM   1174  CB  LEU A 149      11.430   6.609  -2.883  1.00 92.12           C  
ATOM   1175  O   LEU A 149      13.859   8.758  -3.408  1.00 92.12           O  
ATOM   1176  CG  LEU A 149      10.094   6.293  -3.561  1.00 92.12           C  
ATOM   1177  CD1 LEU A 149       9.039   5.938  -2.516  1.00 92.12           C  
ATOM   1178  CD2 LEU A 149       9.633   7.465  -4.414  1.00 92.12           C  
ATOM   1179  N   GLY A 150      14.500   6.941  -2.197  1.00 90.19           N  
ATOM   1180  CA  GLY A 150      15.609   7.625  -1.551  1.00 90.19           C  
ATOM   1181  C   GLY A 150      16.641   8.148  -2.533  1.00 90.19           C  
ATOM   1182  O   GLY A 150      17.125   9.281  -2.393  1.00 90.19           O  
ATOM   1183  N   ASN A 151      16.969   7.328  -3.547  1.00 91.44           N  
ATOM   1184  CA  ASN A 151      17.922   7.727  -4.578  1.00 91.44           C  
ATOM   1185  C   ASN A 151      17.391   8.875  -5.422  1.00 91.44           C  
ATOM   1186  CB  ASN A 151      18.281   6.535  -5.473  1.00 91.44           C  
ATOM   1187  O   ASN A 151      18.109   9.844  -5.695  1.00 91.44           O  
ATOM   1188  CG  ASN A 151      19.312   5.613  -4.836  1.00 91.44           C  
ATOM   1189  ND2 ASN A 151      18.828   4.648  -4.055  1.00 91.44           N  
ATOM   1190  OD1 ASN A 151      20.516   5.766  -5.047  1.00 91.44           O  
ATOM   1191  N   ILE A 152      16.094   8.781  -5.852  1.00 90.44           N  
ATOM   1192  CA  ILE A 152      15.477   9.773  -6.715  1.00 90.44           C  
ATOM   1193  C   ILE A 152      15.406  11.117  -5.988  1.00 90.44           C  
ATOM   1194  CB  ILE A 152      14.070   9.336  -7.168  1.00 90.44           C  
ATOM   1195  O   ILE A 152      15.680  12.164  -6.574  1.00 90.44           O  
ATOM   1196  CG1 ILE A 152      14.164   8.148  -8.133  1.00 90.44           C  
ATOM   1197  CG2 ILE A 152      13.312  10.508  -7.809  1.00 90.44           C  
ATOM   1198  CD1 ILE A 152      12.820   7.512  -8.461  1.00 90.44           C  
ATOM   1199  N   LEU A 153      15.102  11.102  -4.691  1.00 87.50           N  
ATOM   1200  CA  LEU A 153      14.898  12.312  -3.902  1.00 87.50           C  
ATOM   1201  C   LEU A 153      16.219  12.992  -3.586  1.00 87.50           C  
ATOM   1202  CB  LEU A 153      14.156  11.984  -2.602  1.00 87.50           C  
ATOM   1203  O   LEU A 153      16.266  14.195  -3.340  1.00 87.50           O  
ATOM   1204  CG  LEU A 153      12.680  11.609  -2.740  1.00 87.50           C  
ATOM   1205  CD1 LEU A 153      12.148  11.047  -1.425  1.00 87.50           C  
ATOM   1206  CD2 LEU A 153      11.859  12.820  -3.180  1.00 87.50           C  
ATOM   1207  N   SER A 154      17.297  12.242  -3.602  1.00 86.00           N  
ATOM   1208  CA  SER A 154      18.625  12.750  -3.266  1.00 86.00           C  
ATOM   1209  C   SER A 154      19.406  13.141  -4.520  1.00 86.00           C  
ATOM   1210  CB  SER A 154      19.422  11.711  -2.467  1.00 86.00           C  
ATOM   1211  O   SER A 154      20.484  13.742  -4.430  1.00 86.00           O  
ATOM   1212  OG  SER A 154      18.750  11.398  -1.258  1.00 86.00           O  
ATOM   1213  N   ASN A 155      18.859  12.789  -5.672  1.00 85.00           N  
ATOM   1214  CA  ASN A 155      19.500  13.031  -6.965  1.00 85.00           C  
ATOM   1215  C   ASN A 155      18.781  14.133  -7.742  1.00 85.00           C  
ATOM   1216  CB  ASN A 155      19.531  11.742  -7.793  1.00 85.00           C  
ATOM   1217  O   ASN A 155      17.578  14.055  -7.977  1.00 85.00           O  
ATOM   1218  CG  ASN A 155      20.391  11.883  -9.039  1.00 85.00           C  
ATOM   1219  ND2 ASN A 155      21.141  10.844  -9.359  1.00 85.00           N  
ATOM   1220  OD1 ASN A 155      20.359  12.906  -9.719  1.00 85.00           O  
ATOM   1221  N   ASP A 156      19.453  15.180  -8.273  1.00 80.94           N  
ATOM   1222  CA  ASP A 156      18.922  16.328  -9.000  1.00 80.94           C  
ATOM   1223  C   ASP A 156      18.391  15.922 -10.367  1.00 80.94           C  
ATOM   1224  CB  ASP A 156      20.000  17.406  -9.148  1.00 80.94           C  
ATOM   1225  O   ASP A 156      17.484  16.562 -10.906  1.00 80.94           O  
ATOM   1226  CG  ASP A 156      20.344  18.094  -7.840  1.00 80.94           C  
ATOM   1227  OD1 ASP A 156      19.531  18.047  -6.891  1.00 80.94           O  
ATOM   1228  OD2 ASP A 156      21.422  18.703  -7.758  1.00 80.94           O  
ATOM   1229  N   LYS A 157      18.812  14.703 -10.828  1.00 85.69           N  
ATOM   1230  CA  LYS A 157      18.422  14.234 -12.148  1.00 85.69           C  
ATOM   1231  C   LYS A 157      17.359  13.141 -12.055  1.00 85.69           C  
ATOM   1232  CB  LYS A 157      19.641  13.711 -12.914  1.00 85.69           C  
ATOM   1233  O   LYS A 157      17.047  12.484 -13.047  1.00 85.69           O  
ATOM   1234  CG  LYS A 157      20.672  14.789 -13.234  1.00 85.69           C  
ATOM   1235  CD  LYS A 157      21.828  14.227 -14.070  1.00 85.69           C  
ATOM   1236  CE  LYS A 157      22.875  15.289 -14.352  1.00 85.69           C  
ATOM   1237  NZ  LYS A 157      24.016  14.734 -15.141  1.00 85.69           N  
ATOM   1238  N   MET A 158      16.922  12.922 -10.773  1.00 89.31           N  
ATOM   1239  CA  MET A 158      15.859  11.953 -10.531  1.00 89.31           C  
ATOM   1240  C   MET A 158      16.250  10.570 -11.023  1.00 89.31           C  
ATOM   1241  CB  MET A 158      14.562  12.406 -11.203  1.00 89.31           C  
ATOM   1242  O   MET A 158      15.406   9.820 -11.516  1.00 89.31           O  
ATOM   1243  CG  MET A 158      14.062  13.766 -10.727  1.00 89.31           C  
ATOM   1244  SD  MET A 158      12.484  14.250 -11.531  1.00 89.31           S  
ATOM   1245  CE  MET A 158      12.250  15.898 -10.797  1.00 89.31           C  
ATOM   1246  N   LYS A 159      17.469  10.266 -10.977  1.00 93.12           N  
ATOM   1247  CA  LYS A 159      18.016   8.953 -11.320  1.00 93.12           C  
ATOM   1248  C   LYS A 159      18.203   8.094 -10.078  1.00 93.12           C  
ATOM   1249  CB  LYS A 159      19.344   9.102 -12.062  1.00 93.12           C  
ATOM   1250  O   LYS A 159      18.391   8.609  -8.977  1.00 93.12           O  
ATOM   1251  CG  LYS A 159      19.234   9.766 -13.422  1.00 93.12           C  
ATOM   1252  CD  LYS A 159      20.578   9.844 -14.125  1.00 93.12           C  
ATOM   1253  CE  LYS A 159      20.469  10.547 -15.477  1.00 93.12           C  
ATOM   1254  NZ  LYS A 159      21.797  10.656 -16.156  1.00 93.12           N  
ATOM   1255  N   PHE A 160      18.141   6.746 -10.289  1.00 93.88           N  
ATOM   1256  CA  PHE A 160      18.359   5.863  -9.156  1.00 93.88           C  
ATOM   1257  C   PHE A 160      19.188   4.645  -9.570  1.00 93.88           C  
ATOM   1258  CB  PHE A 160      17.031   5.418  -8.547  1.00 93.88           C  
ATOM   1259  O   PHE A 160      19.172   4.250 -10.734  1.00 93.88           O  
ATOM   1260  CG  PHE A 160      16.250   4.484  -9.422  1.00 93.88           C  
ATOM   1261  CD1 PHE A 160      15.297   4.977 -10.312  1.00 93.88           C  
ATOM   1262  CD2 PHE A 160      16.453   3.111  -9.359  1.00 93.88           C  
ATOM   1263  CE1 PHE A 160      14.570   4.113 -11.133  1.00 93.88           C  
ATOM   1264  CE2 PHE A 160      15.727   2.242 -10.172  1.00 93.88           C  
ATOM   1265  CZ  PHE A 160      14.781   2.746 -11.055  1.00 93.88           C  
ATOM   1266  N   THR A 161      19.906   4.188  -8.641  1.00 93.00           N  
ATOM   1267  CA  THR A 161      20.547   2.875  -8.680  1.00 93.00           C  
ATOM   1268  C   THR A 161      20.203   2.076  -7.422  1.00 93.00           C  
ATOM   1269  CB  THR A 161      22.078   2.994  -8.812  1.00 93.00           C  
ATOM   1270  O   THR A 161      20.375   2.564  -6.305  1.00 93.00           O  
ATOM   1271  CG2 THR A 161      22.719   1.619  -8.930  1.00 93.00           C  
ATOM   1272  OG1 THR A 161      22.391   3.760  -9.984  1.00 93.00           O  
ATOM   1273  N   ALA A 162      19.609   0.880  -7.652  1.00 91.12           N  
ATOM   1274  CA  ALA A 162      19.219   0.041  -6.523  1.00 91.12           C  
ATOM   1275  C   ALA A 162      19.703  -1.395  -6.715  1.00 91.12           C  
ATOM   1276  CB  ALA A 162      17.703   0.072  -6.332  1.00 91.12           C  
ATOM   1277  O   ALA A 162      19.922  -1.838  -7.844  1.00 91.12           O  
ATOM   1278  N   ASP A 163      19.906  -2.068  -5.598  1.00 88.31           N  
ATOM   1279  CA  ASP A 163      20.344  -3.461  -5.613  1.00 88.31           C  
ATOM   1280  C   ASP A 163      19.250  -4.379  -6.133  1.00 88.31           C  
ATOM   1281  CB  ASP A 163      20.781  -3.902  -4.211  1.00 88.31           C  
ATOM   1282  O   ASP A 163      18.219  -4.547  -5.484  1.00 88.31           O  
ATOM   1283  CG  ASP A 163      21.469  -5.254  -4.203  1.00 88.31           C  
ATOM   1284  OD1 ASP A 163      21.516  -5.922  -5.262  1.00 88.31           O  
ATOM   1285  OD2 ASP A 163      21.969  -5.664  -3.129  1.00 88.31           O  
ATOM   1286  N   ALA A 164      19.484  -5.004  -7.328  1.00 82.31           N  
ATOM   1287  CA  ALA A 164      18.531  -5.867  -8.000  1.00 82.31           C  
ATOM   1288  C   ALA A 164      18.484  -7.246  -7.352  1.00 82.31           C  
ATOM   1289  CB  ALA A 164      18.875  -5.996  -9.484  1.00 82.31           C  
ATOM   1290  O   ALA A 164      17.594  -8.055  -7.656  1.00 82.31           O  
ATOM   1291  N   GLN A 165      19.438  -7.504  -6.332  1.00 85.19           N  
ATOM   1292  CA  GLN A 165      19.531  -8.812  -5.688  1.00 85.19           C  
ATOM   1293  C   GLN A 165      18.656  -8.883  -4.445  1.00 85.19           C  
ATOM   1294  CB  GLN A 165      20.984  -9.117  -5.324  1.00 85.19           C  
ATOM   1295  O   GLN A 165      18.625  -9.898  -3.754  1.00 85.19           O  
ATOM   1296  CG  GLN A 165      21.906  -9.273  -6.531  1.00 85.19           C  
ATOM   1297  CD  GLN A 165      23.328  -9.641  -6.141  1.00 85.19           C  
ATOM   1298  NE2 GLN A 165      24.203  -9.773  -7.137  1.00 85.19           N  
ATOM   1299  OE1 GLN A 165      23.641  -9.797  -4.957  1.00 85.19           O  
ATOM   1300  N   LEU A 166      17.938  -7.805  -4.180  1.00 86.81           N  
ATOM   1301  CA  LEU A 166      17.016  -7.750  -3.041  1.00 86.81           C  
ATOM   1302  C   LEU A 166      15.852  -8.711  -3.232  1.00 86.81           C  
ATOM   1303  CB  LEU A 166      16.500  -6.324  -2.842  1.00 86.81           C  
ATOM   1304  O   LEU A 166      15.273  -9.195  -2.258  1.00 86.81           O  
ATOM   1305  CG  LEU A 166      17.484  -5.312  -2.260  1.00 86.81           C  
ATOM   1306  CD1 LEU A 166      16.891  -3.910  -2.293  1.00 86.81           C  
ATOM   1307  CD2 LEU A 166      17.875  -5.703  -0.837  1.00 86.81           C  
ATOM   1308  N   LEU A 167      15.547  -9.016  -4.488  1.00 88.50           N  
ATOM   1309  CA  LEU A 167      14.477  -9.930  -4.863  1.00 88.50           C  
ATOM   1310  C   LEU A 167      15.000 -11.023  -5.789  1.00 88.50           C  
ATOM   1311  CB  LEU A 167      13.336  -9.172  -5.551  1.00 88.50           C  
ATOM   1312  O   LEU A 167      15.852 -10.773  -6.645  1.00 88.50           O  
ATOM   1313  CG  LEU A 167      12.477  -8.281  -4.648  1.00 88.50           C  
ATOM   1314  CD1 LEU A 167      11.758  -7.227  -5.480  1.00 88.50           C  
ATOM   1315  CD2 LEU A 167      11.477  -9.125  -3.863  1.00 88.50           C  
ATOM   1316  N   PRO A 168      14.570 -12.312  -5.520  1.00 89.12           N  
ATOM   1317  CA  PRO A 168      14.867 -13.352  -6.516  1.00 89.12           C  
ATOM   1318  C   PRO A 168      14.367 -12.984  -7.910  1.00 89.12           C  
ATOM   1319  CB  PRO A 168      14.141 -14.578  -5.973  1.00 89.12           C  
ATOM   1320  O   PRO A 168      13.477 -12.148  -8.055  1.00 89.12           O  
ATOM   1321  CG  PRO A 168      13.875 -14.266  -4.539  1.00 89.12           C  
ATOM   1322  CD  PRO A 168      13.727 -12.781  -4.395  1.00 89.12           C  
ATOM   1323  N   LYS A 169      14.930 -13.625  -8.984  1.00 87.31           N  
ATOM   1324  CA  LYS A 169      14.695 -13.273 -10.383  1.00 87.31           C  
ATOM   1325  C   LYS A 169      13.203 -13.266 -10.703  1.00 87.31           C  
ATOM   1326  CB  LYS A 169      15.430 -14.250 -11.305  1.00 87.31           C  
ATOM   1327  O   LYS A 169      12.703 -12.305 -11.297  1.00 87.31           O  
ATOM   1328  CG  LYS A 169      15.445 -13.828 -12.766  1.00 87.31           C  
ATOM   1329  CD  LYS A 169      16.281 -14.773 -13.609  1.00 87.31           C  
ATOM   1330  CE  LYS A 169      16.234 -14.398 -15.086  1.00 87.31           C  
ATOM   1331  NZ  LYS A 169      17.078 -15.305 -15.922  1.00 87.31           N  
ATOM   1332  N   GLU A 170      12.508 -14.281 -10.250  1.00 88.88           N  
ATOM   1333  CA  GLU A 170      11.086 -14.422 -10.547  1.00 88.88           C  
ATOM   1334  C   GLU A 170      10.266 -13.320  -9.891  1.00 88.88           C  
ATOM   1335  CB  GLU A 170      10.570 -15.797 -10.102  1.00 88.88           C  
ATOM   1336  O   GLU A 170       9.352 -12.766 -10.508  1.00 88.88           O  
ATOM   1337  CG  GLU A 170       9.133 -16.078 -10.508  1.00 88.88           C  
ATOM   1338  CD  GLU A 170       8.656 -17.469 -10.102  1.00 88.88           C  
ATOM   1339  OE1 GLU A 170       7.477 -17.797 -10.344  1.00 88.88           O  
ATOM   1340  OE2 GLU A 170       9.469 -18.219  -9.523  1.00 88.88           O  
ATOM   1341  N   GLU A 171      10.617 -12.953  -8.648  1.00 93.06           N  
ATOM   1342  CA  GLU A 171       9.922 -11.914  -7.883  1.00 93.06           C  
ATOM   1343  C   GLU A 171      10.273 -10.523  -8.391  1.00 93.06           C  
ATOM   1344  CB  GLU A 171      10.250 -12.031  -6.395  1.00 93.06           C  
ATOM   1345  O   GLU A 171       9.469  -9.594  -8.289  1.00 93.06           O  
ATOM   1346  CG  GLU A 171       9.578 -13.211  -5.707  1.00 93.06           C  
ATOM   1347  CD  GLU A 171      10.297 -14.531  -5.938  1.00 93.06           C  
ATOM   1348  OE1 GLU A 171       9.766 -15.594  -5.543  1.00 93.06           O  
ATOM   1349  OE2 GLU A 171      11.406 -14.500  -6.512  1.00 93.06           O  
ATOM   1350  N   MET A 172      11.438 -10.359  -9.070  1.00 93.38           N  
ATOM   1351  CA  MET A 172      11.844  -9.102  -9.688  1.00 93.38           C  
ATOM   1352  C   MET A 172      10.977  -8.789 -10.906  1.00 93.38           C  
ATOM   1353  CB  MET A 172      13.320  -9.156 -10.102  1.00 93.38           C  
ATOM   1354  O   MET A 172      10.703  -7.621 -11.195  1.00 93.38           O  
ATOM   1355  CG  MET A 172      13.836  -7.855 -10.688  1.00 93.38           C  
ATOM   1356  SD  MET A 172      13.656  -6.438  -9.539  1.00 93.38           S  
ATOM   1357  CE  MET A 172      14.867  -6.902  -8.266  1.00 93.38           C  
ATOM   1358  N   ILE A 173      10.555  -9.867 -11.555  1.00 93.31           N  
ATOM   1359  CA  ILE A 173       9.688  -9.680 -12.711  1.00 93.31           C  
ATOM   1360  C   ILE A 173       8.383  -9.016 -12.281  1.00 93.31           C  
ATOM   1361  CB  ILE A 173       9.398 -11.023 -13.422  1.00 93.31           C  
ATOM   1362  O   ILE A 173       7.918  -8.070 -12.922  1.00 93.31           O  
ATOM   1363  CG1 ILE A 173      10.672 -11.570 -14.078  1.00 93.31           C  
ATOM   1364  CG2 ILE A 173       8.273 -10.859 -14.453  1.00 93.31           C  
ATOM   1365  CD1 ILE A 173      10.539 -12.992 -14.594  1.00 93.31           C  
ATOM   1366  N   ILE A 174       7.875  -9.438 -11.148  1.00 96.06           N  
ATOM   1367  CA  ILE A 174       6.633  -8.898 -10.609  1.00 96.06           C  
ATOM   1368  C   ILE A 174       6.848  -7.445 -10.180  1.00 96.06           C  
ATOM   1369  CB  ILE A 174       6.121  -9.734  -9.414  1.00 96.06           C  
ATOM   1370  O   ILE A 174       6.094  -6.559 -10.578  1.00 96.06           O  
ATOM   1371  CG1 ILE A 174       5.793 -11.164  -9.867  1.00 96.06           C  
ATOM   1372  CG2 ILE A 174       4.898  -9.070  -8.773  1.00 96.06           C  
ATOM   1373  CD1 ILE A 174       5.520 -12.133  -8.727  1.00 96.06           C  
ATOM   1374  N   THR A 175       7.914  -7.227  -9.406  1.00 95.69           N  
ATOM   1375  CA  THR A 175       8.203  -5.922  -8.812  1.00 95.69           C  
ATOM   1376  C   THR A 175       8.617  -4.922  -9.891  1.00 95.69           C  
ATOM   1377  CB  THR A 175       9.312  -6.023  -7.750  1.00 95.69           C  
ATOM   1378  O   THR A 175       8.195  -3.764  -9.859  1.00 95.69           O  
ATOM   1379  CG2 THR A 175       9.602  -4.664  -7.121  1.00 95.69           C  
ATOM   1380  OG1 THR A 175       8.898  -6.934  -6.723  1.00 95.69           O  
ATOM   1381  N   GLY A 176       9.414  -5.359 -10.852  1.00 95.44           N  
ATOM   1382  CA  GLY A 176       9.805  -4.500 -11.961  1.00 95.44           C  
ATOM   1383  C   GLY A 176       8.625  -3.998 -12.773  1.00 95.44           C  
ATOM   1384  O   GLY A 176       8.570  -2.820 -13.133  1.00 95.44           O  
ATOM   1385  N   ALA A 177       7.707  -4.902 -13.062  1.00 96.69           N  
ATOM   1386  CA  ALA A 177       6.504  -4.547 -13.812  1.00 96.69           C  
ATOM   1387  C   ALA A 177       5.695  -3.482 -13.078  1.00 96.69           C  
ATOM   1388  CB  ALA A 177       5.648  -5.785 -14.055  1.00 96.69           C  
ATOM   1389  O   ALA A 177       5.219  -2.523 -13.688  1.00 96.69           O  
ATOM   1390  N   MET A 178       5.508  -3.639 -11.711  1.00 97.38           N  
ATOM   1391  CA  MET A 178       4.754  -2.676 -10.914  1.00 97.38           C  
ATOM   1392  C   MET A 178       5.426  -1.306 -10.930  1.00 97.38           C  
ATOM   1393  CB  MET A 178       4.609  -3.164  -9.469  1.00 97.38           C  
ATOM   1394  O   MET A 178       4.750  -0.281 -11.039  1.00 97.38           O  
ATOM   1395  CG  MET A 178       3.629  -4.316  -9.312  1.00 97.38           C  
ATOM   1396  SD  MET A 178       3.252  -4.676  -7.551  1.00 97.38           S  
ATOM   1397  CE  MET A 178       4.832  -5.402  -7.027  1.00 97.38           C  
ATOM   1398  N   ILE A 179       6.770  -1.290 -10.852  1.00 96.44           N  
ATOM   1399  CA  ILE A 179       7.527  -0.044 -10.852  1.00 96.44           C  
ATOM   1400  C   ILE A 179       7.395   0.644 -12.211  1.00 96.44           C  
ATOM   1401  CB  ILE A 179       9.016  -0.290 -10.523  1.00 96.44           C  
ATOM   1402  O   ILE A 179       7.156   1.853 -12.281  1.00 96.44           O  
ATOM   1403  CG1 ILE A 179       9.180  -0.718  -9.055  1.00 96.44           C  
ATOM   1404  CG2 ILE A 179       9.852   0.960 -10.820  1.00 96.44           C  
ATOM   1405  CD1 ILE A 179      10.578  -1.183  -8.695  1.00 96.44           C  
ATOM   1406  N   GLU A 180       7.570  -0.067 -13.289  1.00 96.75           N  
ATOM   1407  CA  GLU A 180       7.430   0.487 -14.633  1.00 96.75           C  
ATOM   1408  C   GLU A 180       6.023   1.028 -14.859  1.00 96.75           C  
ATOM   1409  CB  GLU A 180       7.766  -0.571 -15.688  1.00 96.75           C  
ATOM   1410  O   GLU A 180       5.852   2.092 -15.461  1.00 96.75           O  
ATOM   1411  CG  GLU A 180       9.258  -0.857 -15.820  1.00 96.75           C  
ATOM   1412  CD  GLU A 180       9.578  -1.852 -16.922  1.00 96.75           C  
ATOM   1413  OE1 GLU A 180      10.477  -1.568 -17.750  1.00 96.75           O  
ATOM   1414  OE2 GLU A 180       8.930  -2.922 -16.953  1.00 96.75           O  
ATOM   1415  N   MET A 181       4.930   0.307 -14.414  1.00 97.31           N  
ATOM   1416  CA  MET A 181       3.537   0.714 -14.570  1.00 97.31           C  
ATOM   1417  C   MET A 181       3.256   1.995 -13.789  1.00 97.31           C  
ATOM   1418  CB  MET A 181       2.596  -0.399 -14.102  1.00 97.31           C  
ATOM   1419  O   MET A 181       2.271   2.688 -14.055  1.00 97.31           O  
ATOM   1420  CG  MET A 181       2.561  -1.602 -15.031  1.00 97.31           C  
ATOM   1421  SD  MET A 181       1.382  -2.891 -14.469  1.00 97.31           S  
ATOM   1422  CE  MET A 181       2.500  -4.316 -14.344  1.00 97.31           C  
ATOM   1423  N   SER A 182       4.129   2.334 -12.781  1.00 96.00           N  
ATOM   1424  CA  SER A 182       4.020   3.553 -11.984  1.00 96.00           C  
ATOM   1425  C   SER A 182       4.574   4.758 -12.734  1.00 96.00           C  
ATOM   1426  CB  SER A 182       4.750   3.391 -10.648  1.00 96.00           C  
ATOM   1427  O   SER A 182       4.484   5.891 -12.258  1.00 96.00           O  
ATOM   1428  OG  SER A 182       4.117   2.412  -9.844  1.00 96.00           O  
ATOM   1429  N   GLY A 183       5.203   4.445 -13.992  1.00 94.25           N  
ATOM   1430  CA  GLY A 183       5.695   5.531 -14.828  1.00 94.25           C  
ATOM   1431  C   GLY A 183       7.184   5.770 -14.680  1.00 94.25           C  
ATOM   1432  O   GLY A 183       7.699   6.801 -15.109  1.00 94.25           O  
ATOM   1433  N   VAL A 184       7.891   4.852 -13.938  1.00 94.00           N  
ATOM   1434  CA  VAL A 184       9.336   4.879 -13.734  1.00 94.00           C  
ATOM   1435  C   VAL A 184      10.016   3.984 -14.766  1.00 94.00           C  
ATOM   1436  CB  VAL A 184       9.719   4.438 -12.305  1.00 94.00           C  
ATOM   1437  O   VAL A 184       9.555   2.873 -15.039  1.00 94.00           O  
ATOM   1438  CG1 VAL A 184      11.234   4.395 -12.148  1.00 94.00           C  
ATOM   1439  CG2 VAL A 184       9.094   5.367 -11.273  1.00 94.00           C  
ATOM   1440  N   THR A 185      11.102   4.539 -15.352  1.00 94.06           N  
ATOM   1441  CA  THR A 185      11.883   3.734 -16.281  1.00 94.06           C  
ATOM   1442  C   THR A 185      12.930   2.904 -15.539  1.00 94.06           C  
ATOM   1443  CB  THR A 185      12.586   4.617 -17.328  1.00 94.06           C  
ATOM   1444  O   THR A 185      13.609   3.412 -14.648  1.00 94.06           O  
ATOM   1445  CG2 THR A 185      11.570   5.445 -18.109  1.00 94.06           C  
ATOM   1446  OG1 THR A 185      13.500   5.504 -16.672  1.00 94.06           O  
ATOM   1447  N   ILE A 186      12.992   1.610 -15.914  1.00 93.44           N  
ATOM   1448  CA  ILE A 186      13.969   0.772 -15.219  1.00 93.44           C  
ATOM   1449  C   ILE A 186      14.812   0.013 -16.234  1.00 93.44           C  
ATOM   1450  CB  ILE A 186      13.273  -0.218 -14.258  1.00 93.44           C  
ATOM   1451  O   ILE A 186      14.336  -0.340 -17.312  1.00 93.44           O  
ATOM   1452  CG1 ILE A 186      12.344  -1.161 -15.031  1.00 93.44           C  
ATOM   1453  CG2 ILE A 186      12.492   0.538 -13.172  1.00 93.44           C  
ATOM   1454  CD1 ILE A 186      11.797  -2.311 -14.203  1.00 93.44           C  
ATOM   1455  N   GLN A 187      16.047  -0.079 -16.000  1.00 92.06           N  
ATOM   1456  CA  GLN A 187      16.984  -0.956 -16.688  1.00 92.06           C  
ATOM   1457  C   GLN A 187      17.656  -1.918 -15.703  1.00 92.06           C  
ATOM   1458  CB  GLN A 187      18.047  -0.135 -17.422  1.00 92.06           C  
ATOM   1459  O   GLN A 187      18.188  -1.494 -14.680  1.00 92.06           O  
ATOM   1460  CG  GLN A 187      17.500   0.691 -18.578  1.00 92.06           C  
ATOM   1461  CD  GLN A 187      18.562   1.546 -19.250  1.00 92.06           C  
ATOM   1462  NE2 GLN A 187      18.156   2.326 -20.234  1.00 92.06           N  
ATOM   1463  OE1 GLN A 187      19.734   1.506 -18.875  1.00 92.06           O  
ATOM   1464  N   LYS A 188      17.547  -3.197 -16.109  1.00 85.06           N  
ATOM   1465  CA  LYS A 188      18.109  -4.188 -15.188  1.00 85.06           C  
ATOM   1466  C   LYS A 188      19.422  -4.742 -15.711  1.00 85.06           C  
ATOM   1467  CB  LYS A 188      17.109  -5.328 -14.961  1.00 85.06           C  
ATOM   1468  O   LYS A 188      19.516  -5.152 -16.859  1.00 85.06           O  
ATOM   1469  CG  LYS A 188      17.578  -6.371 -13.961  1.00 85.06           C  
ATOM   1470  CD  LYS A 188      16.578  -7.508 -13.820  1.00 85.06           C  
ATOM   1471  CE  LYS A 188      17.078  -8.586 -12.875  1.00 85.06           C  
ATOM   1472  NZ  LYS A 188      16.109  -9.711 -12.750  1.00 85.06           N  
ATOM   1473  N   ASN A 189      20.484  -4.523 -14.930  1.00 82.81           N  
ATOM   1474  CA  ASN A 189      21.703  -5.289 -15.172  1.00 82.81           C  
ATOM   1475  C   ASN A 189      21.906  -6.379 -14.125  1.00 82.81           C  
ATOM   1476  CB  ASN A 189      22.922  -4.363 -15.211  1.00 82.81           C  
ATOM   1477  O   ASN A 189      21.062  -6.570 -13.258  1.00 82.81           O  
ATOM   1478  CG  ASN A 189      23.156  -3.643 -13.898  1.00 82.81           C  
ATOM   1479  ND2 ASN A 189      23.984  -2.604 -13.922  1.00 82.81           N  
ATOM   1480  OD1 ASN A 189      22.594  -4.020 -12.867  1.00 82.81           O  
ATOM   1481  N   GLU A 190      22.922  -7.293 -14.242  1.00 76.00           N  
ATOM   1482  CA  GLU A 190      23.125  -8.484 -13.422  1.00 76.00           C  
ATOM   1483  C   GLU A 190      23.156  -8.133 -11.938  1.00 76.00           C  
ATOM   1484  CB  GLU A 190      24.438  -9.188 -13.812  1.00 76.00           C  
ATOM   1485  O   GLU A 190      22.641  -8.883 -11.102  1.00 76.00           O  
ATOM   1486  CG  GLU A 190      24.375  -9.875 -15.164  1.00 76.00           C  
ATOM   1487  CD  GLU A 190      25.625 -10.688 -15.484  1.00 76.00           C  
ATOM   1488  OE1 GLU A 190      25.641 -11.383 -16.516  1.00 76.00           O  
ATOM   1489  OE2 GLU A 190      26.578 -10.625 -14.680  1.00 76.00           O  
ATOM   1490  N   ALA A 191      23.484  -6.840 -11.508  1.00 83.25           N  
ATOM   1491  CA  ALA A 191      23.656  -6.547 -10.086  1.00 83.25           C  
ATOM   1492  C   ALA A 191      22.766  -5.375  -9.664  1.00 83.25           C  
ATOM   1493  CB  ALA A 191      25.109  -6.254  -9.766  1.00 83.25           C  
ATOM   1494  O   ALA A 191      22.469  -5.215  -8.477  1.00 83.25           O  
ATOM   1495  N   HIS A 192      22.250  -4.602 -10.672  1.00 88.75           N  
ATOM   1496  CA  HIS A 192      21.594  -3.365 -10.273  1.00 88.75           C  
ATOM   1497  C   HIS A 192      20.359  -3.105 -11.125  1.00 88.75           C  
ATOM   1498  CB  HIS A 192      22.562  -2.184 -10.383  1.00 88.75           C  
ATOM   1499  O   HIS A 192      20.266  -3.559 -12.266  1.00 88.75           O  
ATOM   1500  CG  HIS A 192      23.750  -2.307  -9.492  1.00 88.75           C  
ATOM   1501  CD2 HIS A 192      23.938  -1.963  -8.203  1.00 88.75           C  
ATOM   1502  ND1 HIS A 192      24.953  -2.840  -9.930  1.00 88.75           N  
ATOM   1503  CE1 HIS A 192      25.828  -2.818  -8.938  1.00 88.75           C  
ATOM   1504  NE2 HIS A 192      25.234  -2.291  -7.875  1.00 88.75           N  
ATOM   1505  N   LEU A 193      19.453  -2.396 -10.461  1.00 91.81           N  
ATOM   1506  CA  LEU A 193      18.312  -1.755 -11.117  1.00 91.81           C  
ATOM   1507  C   LEU A 193      18.531  -0.249 -11.219  1.00 91.81           C  
ATOM   1508  CB  LEU A 193      17.016  -2.043 -10.352  1.00 91.81           C  
ATOM   1509  O   LEU A 193      18.719   0.431 -10.211  1.00 91.81           O  
ATOM   1510  CG  LEU A 193      15.719  -1.706 -11.070  1.00 91.81           C  
ATOM   1511  CD1 LEU A 193      15.453  -2.709 -12.188  1.00 91.81           C  
ATOM   1512  CD2 LEU A 193      14.547  -1.678 -10.086  1.00 91.81           C  
ATOM   1513  N   THR A 194      18.625   0.224 -12.508  1.00 94.25           N  
ATOM   1514  CA  THR A 194      18.812   1.653 -12.727  1.00 94.25           C  
ATOM   1515  C   THR A 194      17.641   2.248 -13.500  1.00 94.25           C  
ATOM   1516  CB  THR A 194      20.125   1.929 -13.477  1.00 94.25           C  
ATOM   1517  O   THR A 194      16.938   1.534 -14.219  1.00 94.25           O  
ATOM   1518  CG2 THR A 194      21.328   1.414 -12.695  1.00 94.25           C  
ATOM   1519  OG1 THR A 194      20.078   1.275 -14.750  1.00 94.25           O  
ATOM   1520  N   GLY A 195      17.438   3.504 -13.258  1.00 94.38           N  
ATOM   1521  CA  GLY A 195      16.359   4.141 -14.008  1.00 94.38           C  
ATOM   1522  C   GLY A 195      16.109   5.578 -13.594  1.00 94.38           C  
ATOM   1523  O   GLY A 195      16.891   6.152 -12.836  1.00 94.38           O  
ATOM   1524  N   THR A 196      15.102   6.113 -14.195  1.00 94.69           N  
ATOM   1525  CA  THR A 196      14.695   7.484 -13.906  1.00 94.69           C  
ATOM   1526  C   THR A 196      13.188   7.562 -13.680  1.00 94.69           C  
ATOM   1527  CB  THR A 196      15.094   8.438 -15.047  1.00 94.69           C  
ATOM   1528  O   THR A 196      12.430   6.727 -14.180  1.00 94.69           O  
ATOM   1529  CG2 THR A 196      16.609   8.445 -15.258  1.00 94.69           C  
ATOM   1530  OG1 THR A 196      14.453   8.016 -16.266  1.00 94.69           O  
ATOM   1531  N   GLY A 197      12.734   8.562 -12.938  1.00 91.56           N  
ATOM   1532  CA  GLY A 197      11.312   8.789 -12.695  1.00 91.56           C  
ATOM   1533  C   GLY A 197      11.055   9.820 -11.609  1.00 91.56           C  
ATOM   1534  O   GLY A 197      11.938  10.109 -10.797  1.00 91.56           O  
ATOM   1535  N   GLU A 198       9.875  10.344 -11.695  1.00 90.62           N  
ATOM   1536  CA  GLU A 198       9.445  11.281 -10.656  1.00 90.62           C  
ATOM   1537  C   GLU A 198       9.031  10.547  -9.391  1.00 90.62           C  
ATOM   1538  CB  GLU A 198       8.289  12.148 -11.164  1.00 90.62           C  
ATOM   1539  O   GLU A 198       8.367   9.516  -9.453  1.00 90.62           O  
ATOM   1540  CG  GLU A 198       8.656  13.016 -12.359  1.00 90.62           C  
ATOM   1541  CD  GLU A 198       9.625  14.133 -12.016  1.00 90.62           C  
ATOM   1542  OE1 GLU A 198      10.398  14.555 -12.906  1.00 90.62           O  
ATOM   1543  OE2 GLU A 198       9.617  14.586 -10.852  1.00 90.62           O  
ATOM   1544  N   PRO A 199       9.484  11.086  -8.258  1.00 89.00           N  
ATOM   1545  CA  PRO A 199       9.133  10.422  -7.000  1.00 89.00           C  
ATOM   1546  C   PRO A 199       7.625  10.273  -6.816  1.00 89.00           C  
ATOM   1547  CB  PRO A 199       9.719  11.359  -5.938  1.00 89.00           C  
ATOM   1548  O   PRO A 199       7.164   9.273  -6.258  1.00 89.00           O  
ATOM   1549  CG  PRO A 199       9.906  12.664  -6.641  1.00 89.00           C  
ATOM   1550  CD  PRO A 199      10.211  12.391  -8.086  1.00 89.00           C  
ATOM   1551  N   GLU A 200       6.785  11.227  -7.363  1.00 91.00           N  
ATOM   1552  CA  GLU A 200       5.336  11.227  -7.207  1.00 91.00           C  
ATOM   1553  C   GLU A 200       4.703  10.016  -7.883  1.00 91.00           C  
ATOM   1554  CB  GLU A 200       4.738  12.516  -7.777  1.00 91.00           C  
ATOM   1555  O   GLU A 200       3.639   9.547  -7.469  1.00 91.00           O  
ATOM   1556  CG  GLU A 200       5.074  13.758  -6.969  1.00 91.00           C  
ATOM   1557  CD  GLU A 200       6.453  14.328  -7.285  1.00 91.00           C  
ATOM   1558  OE1 GLU A 200       6.887  15.281  -6.605  1.00 91.00           O  
ATOM   1559  OE2 GLU A 200       7.102  13.805  -8.219  1.00 91.00           O  
ATOM   1560  N   ALA A 201       5.395   9.523  -8.938  1.00 93.38           N  
ATOM   1561  CA  ALA A 201       4.883   8.391  -9.703  1.00 93.38           C  
ATOM   1562  C   ALA A 201       4.906   7.113  -8.867  1.00 93.38           C  
ATOM   1563  CB  ALA A 201       5.691   8.203 -10.984  1.00 93.38           C  
ATOM   1564  O   ALA A 201       4.129   6.188  -9.109  1.00 93.38           O  
ATOM   1565  N   LEU A 202       5.746   7.031  -7.832  1.00 94.62           N  
ATOM   1566  CA  LEU A 202       5.953   5.812  -7.059  1.00 94.62           C  
ATOM   1567  C   LEU A 202       5.199   5.875  -5.734  1.00 94.62           C  
ATOM   1568  CB  LEU A 202       7.445   5.590  -6.801  1.00 94.62           C  
ATOM   1569  O   LEU A 202       5.082   4.867  -5.035  1.00 94.62           O  
ATOM   1570  CG  LEU A 202       8.250   4.992  -7.953  1.00 94.62           C  
ATOM   1571  CD1 LEU A 202       9.742   5.027  -7.629  1.00 94.62           C  
ATOM   1572  CD2 LEU A 202       7.797   3.568  -8.242  1.00 94.62           C  
ATOM   1573  N   VAL A 203       4.641   7.004  -5.434  1.00 93.69           N  
ATOM   1574  CA  VAL A 203       4.074   7.270  -4.113  1.00 93.69           C  
ATOM   1575  C   VAL A 203       2.895   6.336  -3.859  1.00 93.69           C  
ATOM   1576  CB  VAL A 203       3.625   8.742  -3.975  1.00 93.69           C  
ATOM   1577  O   VAL A 203       2.826   5.680  -2.814  1.00 93.69           O  
ATOM   1578  CG1 VAL A 203       2.734   8.922  -2.746  1.00 93.69           C  
ATOM   1579  CG2 VAL A 203       4.840   9.664  -3.896  1.00 93.69           C  
ATOM   1580  N   PRO A 204       1.927   6.199  -4.762  1.00 96.75           N  
ATOM   1581  CA  PRO A 204       0.827   5.266  -4.516  1.00 96.75           C  
ATOM   1582  C   PRO A 204       1.309   3.836  -4.277  1.00 96.75           C  
ATOM   1583  CB  PRO A 204      -0.006   5.355  -5.797  1.00 96.75           C  
ATOM   1584  O   PRO A 204       0.801   3.152  -3.385  1.00 96.75           O  
ATOM   1585  CG  PRO A 204       0.264   6.723  -6.336  1.00 96.75           C  
ATOM   1586  CD  PRO A 204       1.698   7.070  -6.055  1.00 96.75           C  
ATOM   1587  N   LEU A 205       2.303   3.385  -5.098  1.00 97.75           N  
ATOM   1588  CA  LEU A 205       2.869   2.055  -4.910  1.00 97.75           C  
ATOM   1589  C   LEU A 205       3.557   1.943  -3.553  1.00 97.75           C  
ATOM   1590  CB  LEU A 205       3.865   1.733  -6.027  1.00 97.75           C  
ATOM   1591  O   LEU A 205       3.412   0.932  -2.861  1.00 97.75           O  
ATOM   1592  CG  LEU A 205       4.516   0.349  -5.980  1.00 97.75           C  
ATOM   1593  CD1 LEU A 205       3.445  -0.739  -6.008  1.00 97.75           C  
ATOM   1594  CD2 LEU A 205       5.488   0.175  -7.141  1.00 97.75           C  
ATOM   1595  N   TYR A 206       4.266   2.922  -3.160  1.00 96.88           N  
ATOM   1596  CA  TYR A 206       4.934   2.947  -1.863  1.00 96.88           C  
ATOM   1597  C   TYR A 206       3.922   2.834  -0.728  1.00 96.88           C  
ATOM   1598  CB  TYR A 206       5.754   4.230  -1.706  1.00 96.88           C  
ATOM   1599  O   TYR A 206       4.102   2.033   0.192  1.00 96.88           O  
ATOM   1600  CG  TYR A 206       6.312   4.426  -0.318  1.00 96.88           C  
ATOM   1601  CD1 TYR A 206       5.805   5.410   0.526  1.00 96.88           C  
ATOM   1602  CD2 TYR A 206       7.352   3.629   0.153  1.00 96.88           C  
ATOM   1603  CE1 TYR A 206       6.316   5.598   1.806  1.00 96.88           C  
ATOM   1604  CE2 TYR A 206       7.871   3.805   1.431  1.00 96.88           C  
ATOM   1605  OH  TYR A 206       7.859   4.969   3.514  1.00 96.88           O  
ATOM   1606  CZ  TYR A 206       7.348   4.789   2.248  1.00 96.88           C  
ATOM   1607  N   VAL A 207       2.916   3.664  -0.698  1.00 97.19           N  
ATOM   1608  CA  VAL A 207       1.882   3.670   0.331  1.00 97.19           C  
ATOM   1609  C   VAL A 207       1.270   2.277   0.456  1.00 97.19           C  
ATOM   1610  CB  VAL A 207       0.782   4.711   0.023  1.00 97.19           C  
ATOM   1611  O   VAL A 207       1.143   1.745   1.561  1.00 97.19           O  
ATOM   1612  CG1 VAL A 207      -0.408   4.531   0.965  1.00 97.19           C  
ATOM   1613  CG2 VAL A 207       1.343   6.129   0.129  1.00 97.19           C  
ATOM   1614  N   VAL A 208       0.951   1.674  -0.684  1.00 98.19           N  
ATOM   1615  CA  VAL A 208       0.295   0.370  -0.707  1.00 98.19           C  
ATOM   1616  C   VAL A 208       1.230  -0.690  -0.131  1.00 98.19           C  
ATOM   1617  CB  VAL A 208      -0.138  -0.021  -2.137  1.00 98.19           C  
ATOM   1618  O   VAL A 208       0.822  -1.499   0.705  1.00 98.19           O  
ATOM   1619  CG1 VAL A 208      -0.563  -1.487  -2.191  1.00 98.19           C  
ATOM   1620  CG2 VAL A 208      -1.271   0.884  -2.619  1.00 98.19           C  
ATOM   1621  N   LEU A 209       2.457  -0.718  -0.539  1.00 97.88           N  
ATOM   1622  CA  LEU A 209       3.424  -1.694  -0.047  1.00 97.88           C  
ATOM   1623  C   LEU A 209       3.670  -1.511   1.446  1.00 97.88           C  
ATOM   1624  CB  LEU A 209       4.742  -1.574  -0.813  1.00 97.88           C  
ATOM   1625  O   LEU A 209       3.822  -2.490   2.180  1.00 97.88           O  
ATOM   1626  CG  LEU A 209       4.738  -2.078  -2.258  1.00 97.88           C  
ATOM   1627  CD1 LEU A 209       6.035  -1.695  -2.957  1.00 97.88           C  
ATOM   1628  CD2 LEU A 209       4.527  -3.588  -2.297  1.00 97.88           C  
ATOM   1629  N   TYR A 210       3.746  -0.241   1.823  1.00 97.25           N  
ATOM   1630  CA  TYR A 210       3.967   0.063   3.232  1.00 97.25           C  
ATOM   1631  C   TYR A 210       2.857  -0.525   4.098  1.00 97.25           C  
ATOM   1632  CB  TYR A 210       4.047   1.577   3.449  1.00 97.25           C  
ATOM   1633  O   TYR A 210       3.129  -1.196   5.094  1.00 97.25           O  
ATOM   1634  CG  TYR A 210       4.383   1.970   4.867  1.00 97.25           C  
ATOM   1635  CD1 TYR A 210       3.387   2.371   5.754  1.00 97.25           C  
ATOM   1636  CD2 TYR A 210       5.699   1.940   5.324  1.00 97.25           C  
ATOM   1637  CE1 TYR A 210       3.691   2.736   7.062  1.00 97.25           C  
ATOM   1638  CE2 TYR A 210       6.016   2.303   6.629  1.00 97.25           C  
ATOM   1639  OH  TYR A 210       5.312   3.059   8.781  1.00 97.25           O  
ATOM   1640  CZ  TYR A 210       5.008   2.699   7.488  1.00 97.25           C  
ATOM   1641  N   VAL A 211       1.637  -0.264   3.818  1.00 97.69           N  
ATOM   1642  CA  VAL A 211       0.486  -0.750   4.570  1.00 97.69           C  
ATOM   1643  C   VAL A 211       0.442  -2.275   4.523  1.00 97.69           C  
ATOM   1644  CB  VAL A 211      -0.836  -0.161   4.031  1.00 97.69           C  
ATOM   1645  O   VAL A 211       0.231  -2.930   5.547  1.00 97.69           O  
ATOM   1646  CG1 VAL A 211      -2.037  -0.858   4.668  1.00 97.69           C  
ATOM   1647  CG2 VAL A 211      -0.893   1.345   4.285  1.00 97.69           C  
ATOM   1648  N   LEU A 212       0.635  -2.863   3.344  1.00 97.81           N  
ATOM   1649  CA  LEU A 212       0.638  -4.316   3.223  1.00 97.81           C  
ATOM   1650  C   LEU A 212       1.728  -4.934   4.094  1.00 97.81           C  
ATOM   1651  CB  LEU A 212       0.840  -4.734   1.764  1.00 97.81           C  
ATOM   1652  O   LEU A 212       1.525  -5.996   4.691  1.00 97.81           O  
ATOM   1653  CG  LEU A 212      -0.317  -4.441   0.809  1.00 97.81           C  
ATOM   1654  CD1 LEU A 212       0.048  -4.859  -0.612  1.00 97.81           C  
ATOM   1655  CD2 LEU A 212      -1.586  -5.148   1.271  1.00 97.81           C  
ATOM   1656  N   ASN A 213       2.928  -4.277   4.078  1.00 96.69           N  
ATOM   1657  CA  ASN A 213       4.016  -4.746   4.930  1.00 96.69           C  
ATOM   1658  C   ASN A 213       3.615  -4.742   6.402  1.00 96.69           C  
ATOM   1659  CB  ASN A 213       5.270  -3.895   4.715  1.00 96.69           C  
ATOM   1660  O   ASN A 213       3.945  -5.672   7.141  1.00 96.69           O  
ATOM   1661  CG  ASN A 213       6.465  -4.414   5.488  1.00 96.69           C  
ATOM   1662  ND2 ASN A 213       6.992  -3.596   6.387  1.00 96.69           N  
ATOM   1663  OD1 ASN A 213       6.914  -5.543   5.273  1.00 96.69           O  
ATOM   1664  N   LEU A 214       2.887  -3.715   6.875  1.00 95.88           N  
ATOM   1665  CA  LEU A 214       2.400  -3.631   8.250  1.00 95.88           C  
ATOM   1666  C   LEU A 214       1.437  -4.773   8.555  1.00 95.88           C  
ATOM   1667  CB  LEU A 214       1.713  -2.285   8.492  1.00 95.88           C  
ATOM   1668  O   LEU A 214       1.455  -5.328   9.656  1.00 95.88           O  
ATOM   1669  CG  LEU A 214       2.621  -1.057   8.531  1.00 95.88           C  
ATOM   1670  CD1 LEU A 214       1.787   0.217   8.625  1.00 95.88           C  
ATOM   1671  CD2 LEU A 214       3.594  -1.149   9.703  1.00 95.88           C  
ATOM   1672  N   LEU A 215       0.651  -5.148   7.570  1.00 96.19           N  
ATOM   1673  CA  LEU A 215      -0.424  -6.113   7.777  1.00 96.19           C  
ATOM   1674  C   LEU A 215       0.099  -7.543   7.676  1.00 96.19           C  
ATOM   1675  CB  LEU A 215      -1.546  -5.895   6.762  1.00 96.19           C  
ATOM   1676  O   LEU A 215      -0.538  -8.477   8.164  1.00 96.19           O  
ATOM   1677  CG  LEU A 215      -2.279  -4.555   6.840  1.00 96.19           C  
ATOM   1678  CD1 LEU A 215      -3.328  -4.457   5.734  1.00 96.19           C  
ATOM   1679  CD2 LEU A 215      -2.924  -4.375   8.211  1.00 96.19           C  
ATOM   1680  N   THR A 216       1.254  -7.746   6.980  1.00 93.44           N  
ATOM   1681  CA  THR A 216       1.798  -9.078   6.719  1.00 93.44           C  
ATOM   1682  C   THR A 216       2.844  -9.445   7.766  1.00 93.44           C  
ATOM   1683  CB  THR A 216       2.424  -9.156   5.316  1.00 93.44           C  
ATOM   1684  O   THR A 216       3.289 -10.594   7.824  1.00 93.44           O  
ATOM   1685  CG2 THR A 216       1.367  -8.977   4.230  1.00 93.44           C  
ATOM   1686  OG1 THR A 216       3.412  -8.125   5.180  1.00 93.44           O  
ATOM   1687  N   GLN A 217       3.250  -8.461   8.625  1.00 84.62           N  
ATOM   1688  CA  GLN A 217       4.230  -8.742   9.664  1.00 84.62           C  
ATOM   1689  C   GLN A 217       3.670  -9.711  10.703  1.00 84.62           C  
ATOM   1690  CB  GLN A 217       4.680  -7.445  10.344  1.00 84.62           C  
ATOM   1691  O   GLN A 217       2.508  -9.602  11.102  1.00 84.62           O  
ATOM   1692  CG  GLN A 217       5.520  -6.543   9.453  1.00 84.62           C  
ATOM   1693  CD  GLN A 217       5.973  -5.281  10.164  1.00 84.62           C  
ATOM   1694  NE2 GLN A 217       6.188  -4.215   9.398  1.00 84.62           N  
ATOM   1695  OE1 GLN A 217       6.133  -5.262  11.391  1.00 84.62           O  
ATOM   1696  N   LYS A 218       4.250 -10.891  10.914  1.00 69.69           N  
ATOM   1697  CA  LYS A 218       3.869 -11.867  11.930  1.00 69.69           C  
ATOM   1698  C   LYS A 218       4.250 -11.383  13.328  1.00 69.69           C  
ATOM   1699  CB  LYS A 218       4.523 -13.219  11.648  1.00 69.69           C  
ATOM   1700  O   LYS A 218       5.305 -10.773  13.508  1.00 69.69           O  
ATOM   1701  CG  LYS A 218       4.012 -13.906  10.391  1.00 69.69           C  
ATOM   1702  CD  LYS A 218       4.582 -15.312  10.250  1.00 69.69           C  
ATOM   1703  CE  LYS A 218       4.098 -15.984   8.969  1.00 69.69           C  
ATOM   1704  NZ  LYS A 218       4.777 -17.297   8.742  1.00 69.69           N  
ATOM   1705  N   THR A 219       3.297 -10.828  14.164  1.00 54.28           N  
ATOM   1706  CA  THR A 219       3.605 -10.438  15.539  1.00 54.28           C  
ATOM   1707  C   THR A 219       4.590 -11.422  16.172  1.00 54.28           C  
ATOM   1708  CB  THR A 219       2.330 -10.367  16.391  1.00 54.28           C  
ATOM   1709  O   THR A 219       4.449 -12.633  16.016  1.00 54.28           O  
ATOM   1710  CG2 THR A 219       1.823  -8.930  16.500  1.00 54.28           C  
ATOM   1711  OG1 THR A 219       1.311 -11.180  15.797  1.00 54.28           O  
ATOM   1712  N   THR A 220       6.012 -11.164  16.141  1.00 38.38           N  
ATOM   1713  CA  THR A 220       7.016 -11.797  17.000  1.00 38.38           C  
ATOM   1714  C   THR A 220       6.477 -11.984  18.406  1.00 38.38           C  
ATOM   1715  CB  THR A 220       8.312 -10.961  17.047  1.00 38.38           C  
ATOM   1716  O   THR A 220       5.785 -11.109  18.938  1.00 38.38           O  
ATOM   1717  CG2 THR A 220       9.516 -11.836  17.375  1.00 38.38           C  
ATOM   1718  OG1 THR A 220       8.516 -10.344  15.766  1.00 38.38           O  
TER    1719      THR A 220                                                      
ENDMDL                                                                          
END                                                                             
