# Supplementary material for: Caspase-1 activates gasdermin A in non-mammals
Source: eLife. 2024 Mar 18;12:RP92362. doi: 10.7554/eLife.92362 (PMC10948149; doi:10.7554/eLife.92362)
Supplement: Figure 5—source data 1. — Gasdermins analyedz ed Table 1. [file elife-92362-fig5-data1.zip › Figure 5-source data 1-am-gsdmacterm.pdb]

MODEL     1                                                                     
ATOM      1  N   GLY A   1      21.297  -1.636  26.922  1.00 34.81           N  
ATOM      2  CA  GLY A   1      19.875  -1.282  26.875  1.00 34.81           C  
ATOM      3  C   GLY A   1      19.266  -1.479  25.500  1.00 34.81           C  
ATOM      4  O   GLY A   1      19.828  -1.058  24.500  1.00 34.81           O  
ATOM      5  N   VAL A   2      18.875  -2.646  25.141  1.00 40.47           N  
ATOM      6  CA  VAL A   2      18.094  -3.123  24.000  1.00 40.47           C  
ATOM      7  C   VAL A   2      16.922  -2.172  23.750  1.00 40.47           C  
ATOM      8  CB  VAL A   2      17.562  -4.559  24.234  1.00 40.47           C  
ATOM      9  O   VAL A   2      16.141  -1.882  24.656  1.00 40.47           O  
ATOM     10  CG1 VAL A   2      16.812  -5.070  23.016  1.00 40.47           C  
ATOM     11  CG2 VAL A   2      18.719  -5.496  24.594  1.00 40.47           C  
ATOM     12  N   SER A   3      17.172  -1.068  23.094  1.00 41.94           N  
ATOM     13  CA  SER A   3      16.250  -0.105  22.500  1.00 41.94           C  
ATOM     14  C   SER A   3      14.953  -0.776  22.078  1.00 41.94           C  
ATOM     15  CB  SER A   3      16.891   0.588  21.297  1.00 41.94           C  
ATOM     16  O   SER A   3      14.977  -1.786  21.359  1.00 41.94           O  
ATOM     17  OG  SER A   3      17.656  -0.331  20.531  1.00 41.94           O  
ATOM     18  N   GLU A   4      14.148  -1.236  22.953  1.00 40.72           N  
ATOM     19  CA  GLU A   4      12.703  -1.383  22.844  1.00 40.72           C  
ATOM     20  C   GLU A   4      12.164  -0.605  21.641  1.00 40.72           C  
ATOM     21  CB  GLU A   4      12.000  -0.918  24.125  1.00 40.72           C  
ATOM     22  O   GLU A   4      12.211   0.627  21.625  1.00 40.72           O  
ATOM     23  CG  GLU A   4      11.844  -2.014  25.156  1.00 40.72           C  
ATOM     24  CD  GLU A   4      11.117  -1.547  26.422  1.00 40.72           C  
ATOM     25  OE1 GLU A   4      10.859  -2.381  27.312  1.00 40.72           O  
ATOM     26  OE2 GLU A   4      10.812  -0.336  26.500  1.00 40.72           O  
ATOM     27  N   GLU A   5      12.664  -0.810  20.453  1.00 41.62           N  
ATOM     28  CA  GLU A   5      11.977  -0.522  19.188  1.00 41.62           C  
ATOM     29  C   GLU A   5      10.477  -0.383  19.406  1.00 41.62           C  
ATOM     30  CB  GLU A   5      12.273  -1.617  18.156  1.00 41.62           C  
ATOM     31  O   GLU A   5       9.789  -1.365  19.688  1.00 41.62           O  
ATOM     32  CG  GLU A   5      13.523  -1.366  17.328  1.00 41.62           C  
ATOM     33  CD  GLU A   5      13.898  -2.537  16.438  1.00 41.62           C  
ATOM     34  OE1 GLU A   5      14.953  -2.477  15.766  1.00 41.62           O  
ATOM     35  OE2 GLU A   5      13.125  -3.523  16.406  1.00 41.62           O  
ATOM     36  N   GLY A   6       9.992   0.269  20.453  1.00 41.00           N  
ATOM     37  CA  GLY A   6       8.695   0.925  20.578  1.00 41.00           C  
ATOM     38  C   GLY A   6       7.887   0.888  19.297  1.00 41.00           C  
ATOM     39  O   GLY A   6       8.453   0.931  18.203  1.00 41.00           O  
ATOM     40  N   ILE A   7       7.230  -0.209  19.047  1.00 49.38           N  
ATOM     41  CA  ILE A   7       6.180  -0.222  18.031  1.00 49.38           C  
ATOM     42  C   ILE A   7       6.164   1.111  17.297  1.00 49.38           C  
ATOM     43  CB  ILE A   7       4.797  -0.502  18.672  1.00 49.38           C  
ATOM     44  O   ILE A   7       5.945   2.164  17.891  1.00 49.38           O  
ATOM     45  CG1 ILE A   7       4.812  -1.835  19.422  1.00 49.38           C  
ATOM     46  CG2 ILE A   7       3.705  -0.499  17.594  1.00 49.38           C  
ATOM     47  CD1 ILE A   7       3.529  -2.131  20.188  1.00 49.38           C  
ATOM     48  N   GLY A   8       7.234   1.668  16.812  1.00 57.88           N  
ATOM     49  CA  GLY A   8       7.367   2.889  16.031  1.00 57.88           C  
ATOM     50  C   GLY A   8       6.078   3.316  15.359  1.00 57.88           C  
ATOM     51  O   GLY A   8       5.133   2.529  15.258  1.00 57.88           O  
ATOM     52  N   ASP A   9       5.625   4.551  15.570  1.00 77.31           N  
ATOM     53  CA  ASP A   9       4.602   5.309  14.852  1.00 77.31           C  
ATOM     54  C   ASP A   9       4.645   5.008  13.359  1.00 77.31           C  
ATOM     55  CB  ASP A   9       4.781   6.809  15.094  1.00 77.31           C  
ATOM     56  O   ASP A   9       5.586   5.402  12.664  1.00 77.31           O  
ATOM     57  CG  ASP A   9       3.684   7.645  14.453  1.00 77.31           C  
ATOM     58  OD1 ASP A   9       2.762   7.070  13.836  1.00 77.31           O  
ATOM     59  OD2 ASP A   9       3.742   8.891  14.570  1.00 77.31           O  
ATOM     60  N   PRO A  10       3.805   4.066  12.820  1.00 75.44           N  
ATOM     61  CA  PRO A  10       3.777   3.758  11.391  1.00 75.44           C  
ATOM     62  C   PRO A  10       3.852   5.008  10.516  1.00 75.44           C  
ATOM     63  CB  PRO A  10       2.438   3.043  11.203  1.00 75.44           C  
ATOM     64  O   PRO A  10       4.449   4.977   9.438  1.00 75.44           O  
ATOM     65  CG  PRO A  10       2.086   2.539  12.570  1.00 75.44           C  
ATOM     66  CD  PRO A  10       2.738   3.426  13.586  1.00 75.44           C  
ATOM     67  N   GLN A  11       3.406   6.102  10.992  1.00 82.25           N  
ATOM     68  CA  GLN A  11       3.395   7.340  10.219  1.00 82.25           C  
ATOM     69  C   GLN A  11       4.801   7.918  10.078  1.00 82.25           C  
ATOM     70  CB  GLN A  11       2.469   8.367  10.875  1.00 82.25           C  
ATOM     71  O   GLN A  11       5.199   8.336   8.992  1.00 82.25           O  
ATOM     72  CG  GLN A  11       0.995   7.992  10.812  1.00 82.25           C  
ATOM     73  CD  GLN A  11       0.106   8.984  11.539  1.00 82.25           C  
ATOM     74  NE2 GLN A  11      -1.198   8.734  11.531  1.00 82.25           N  
ATOM     75  OE1 GLN A  11       0.588   9.977  12.102  1.00 82.25           O  
ATOM     76  N   LYS A  12       5.480   7.941  11.172  1.00 85.81           N  
ATOM     77  CA  LYS A  12       6.859   8.422  11.141  1.00 85.81           C  
ATOM     78  C   LYS A  12       7.738   7.527  10.273  1.00 85.81           C  
ATOM     79  CB  LYS A  12       7.434   8.508  12.555  1.00 85.81           C  
ATOM     80  O   LYS A  12       8.594   8.016   9.531  1.00 85.81           O  
ATOM     81  CG  LYS A  12       6.918   9.688  13.367  1.00 85.81           C  
ATOM     82  CD  LYS A  12       7.629   9.797  14.703  1.00 85.81           C  
ATOM     83  CE  LYS A  12       7.082  10.953  15.539  1.00 85.81           C  
ATOM     84  NZ  LYS A  12       7.738  11.031  16.875  1.00 85.81           N  
ATOM     85  N   GLU A  13       7.438   6.277  10.383  1.00 87.62           N  
ATOM     86  CA  GLU A  13       8.219   5.305   9.617  1.00 87.62           C  
ATOM     87  C   GLU A  13       8.031   5.496   8.117  1.00 87.62           C  
ATOM     88  CB  GLU A  13       7.836   3.877  10.023  1.00 87.62           C  
ATOM     89  O   GLU A  13       9.000   5.512   7.359  1.00 87.62           O  
ATOM     90  CG  GLU A  13       8.648   2.803   9.312  1.00 87.62           C  
ATOM     91  CD  GLU A  13       8.258   1.390   9.719  1.00 87.62           C  
ATOM     92  OE1 GLU A  13       8.656   0.427   9.023  1.00 87.62           O  
ATOM     93  OE2 GLU A  13       7.559   1.245  10.742  1.00 87.62           O  
ATOM     94  N   VAL A  14       6.773   5.637   7.691  1.00 88.69           N  
ATOM     95  CA  VAL A  14       6.469   5.816   6.273  1.00 88.69           C  
ATOM     96  C   VAL A  14       7.105   7.109   5.770  1.00 88.69           C  
ATOM     97  CB  VAL A  14       4.945   5.836   6.020  1.00 88.69           C  
ATOM     98  O   VAL A  14       7.668   7.145   4.672  1.00 88.69           O  
ATOM     99  CG1 VAL A  14       4.641   6.293   4.594  1.00 88.69           C  
ATOM    100  CG2 VAL A  14       4.340   4.461   6.281  1.00 88.69           C  
ATOM    101  N   GLU A  15       7.082   8.117   6.594  1.00 88.81           N  
ATOM    102  CA  GLU A  15       7.660   9.398   6.219  1.00 88.81           C  
ATOM    103  C   GLU A  15       9.164   9.281   5.988  1.00 88.81           C  
ATOM    104  CB  GLU A  15       7.375  10.453   7.293  1.00 88.81           C  
ATOM    105  O   GLU A  15       9.703   9.844   5.031  1.00 88.81           O  
ATOM    106  CG  GLU A  15       5.938  10.953   7.297  1.00 88.81           C  
ATOM    107  CD  GLU A  15       5.629  11.883   8.461  1.00 88.81           C  
ATOM    108  OE1 GLU A  15       4.473  12.344   8.578  1.00 88.81           O  
ATOM    109  OE2 GLU A  15       6.555  12.156   9.258  1.00 88.81           O  
ATOM    110  N   GLN A  16       9.766   8.523   6.805  1.00 89.62           N  
ATOM    111  CA  GLN A  16      11.211   8.367   6.719  1.00 89.62           C  
ATOM    112  C   GLN A  16      11.602   7.496   5.523  1.00 89.62           C  
ATOM    113  CB  GLN A  16      11.758   7.758   8.008  1.00 89.62           C  
ATOM    114  O   GLN A  16      12.500   7.855   4.758  1.00 89.62           O  
ATOM    115  CG  GLN A  16      11.820   8.734   9.172  1.00 89.62           C  
ATOM    116  CD  GLN A  16      12.289   8.086  10.461  1.00 89.62           C  
ATOM    117  NE2 GLN A  16      12.367   8.875  11.531  1.00 89.62           N  
ATOM    118  OE1 GLN A  16      12.570   6.887  10.500  1.00 89.62           O  
ATOM    119  N   LYS A  17      10.891   6.426   5.359  1.00 89.88           N  
ATOM    120  CA  LYS A  17      11.289   5.426   4.375  1.00 89.88           C  
ATOM    121  C   LYS A  17      10.836   5.824   2.971  1.00 89.88           C  
ATOM    122  CB  LYS A  17      10.711   4.055   4.738  1.00 89.88           C  
ATOM    123  O   LYS A  17      11.406   5.363   1.977  1.00 89.88           O  
ATOM    124  CG  LYS A  17      11.328   3.439   5.988  1.00 89.88           C  
ATOM    125  CD  LYS A  17      12.680   2.812   5.691  1.00 89.88           C  
ATOM    126  CE  LYS A  17      13.227   2.055   6.895  1.00 89.88           C  
ATOM    127  NZ  LYS A  17      14.617   1.561   6.660  1.00 89.88           N  
ATOM    128  N   CYS A  18       9.867   6.746   2.939  1.00 90.88           N  
ATOM    129  CA  CYS A  18       9.297   7.000   1.623  1.00 90.88           C  
ATOM    130  C   CYS A  18       9.461   8.461   1.228  1.00 90.88           C  
ATOM    131  CB  CYS A  18       7.816   6.621   1.602  1.00 90.88           C  
ATOM    132  O   CYS A  18       8.797   8.945   0.311  1.00 90.88           O  
ATOM    133  SG  CYS A  18       7.516   4.852   1.799  1.00 90.88           S  
ATOM    134  N   GLU A  19      10.336   9.148   1.913  1.00 91.69           N  
ATOM    135  CA  GLU A  19      10.609  10.555   1.609  1.00 91.69           C  
ATOM    136  C   GLU A  19      11.031  10.727   0.154  1.00 91.69           C  
ATOM    137  CB  GLU A  19      11.688  11.109   2.543  1.00 91.69           C  
ATOM    138  O   GLU A  19      10.594  11.672  -0.514  1.00 91.69           O  
ATOM    139  CG  GLU A  19      11.945  12.594   2.365  1.00 91.69           C  
ATOM    140  CD  GLU A  19      12.977  13.141   3.340  1.00 91.69           C  
ATOM    141  OE1 GLU A  19      13.211  14.375   3.344  1.00 91.69           O  
ATOM    142  OE2 GLU A  19      13.555  12.336   4.105  1.00 91.69           O  
ATOM    143  N   VAL A  20      11.781   9.844  -0.366  1.00 91.94           N  
ATOM    144  CA  VAL A  20      12.328   9.938  -1.716  1.00 91.94           C  
ATOM    145  C   VAL A  20      11.195   9.820  -2.738  1.00 91.94           C  
ATOM    146  CB  VAL A  20      13.391   8.844  -1.973  1.00 91.94           C  
ATOM    147  O   VAL A  20      11.320  10.320  -3.859  1.00 91.94           O  
ATOM    148  CG1 VAL A  20      12.758   7.453  -1.945  1.00 91.94           C  
ATOM    149  CG2 VAL A  20      14.094   9.086  -3.307  1.00 91.94           C  
ATOM    150  N   LEU A  21      10.086   9.203  -2.357  1.00 92.69           N  
ATOM    151  CA  LEU A  21       8.984   8.977  -3.287  1.00 92.69           C  
ATOM    152  C   LEU A  21       8.180  10.250  -3.502  1.00 92.69           C  
ATOM    153  CB  LEU A  21       8.070   7.863  -2.771  1.00 92.69           C  
ATOM    154  O   LEU A  21       7.449  10.375  -4.488  1.00 92.69           O  
ATOM    155  CG  LEU A  21       8.695   6.473  -2.654  1.00 92.69           C  
ATOM    156  CD1 LEU A  21       7.672   5.473  -2.135  1.00 92.69           C  
ATOM    157  CD2 LEU A  21       9.258   6.020  -3.998  1.00 92.69           C  
ATOM    158  N   THR A  22       8.320  11.219  -2.604  1.00 90.81           N  
ATOM    159  CA  THR A  22       7.594  12.477  -2.723  1.00 90.81           C  
ATOM    160  C   THR A  22       8.180  13.344  -3.838  1.00 90.81           C  
ATOM    161  CB  THR A  22       7.617  13.266  -1.398  1.00 90.81           C  
ATOM    162  O   THR A  22       7.531  14.273  -4.312  1.00 90.81           O  
ATOM    163  CG2 THR A  22       7.059  12.430  -0.251  1.00 90.81           C  
ATOM    164  OG1 THR A  22       8.969  13.633  -1.093  1.00 90.81           O  
ATOM    165  N   ALA A  23       9.367  13.008  -4.246  1.00 90.06           N  
ATOM    166  CA  ALA A  23      10.070  13.836  -5.223  1.00 90.06           C  
ATOM    167  C   ALA A  23      10.047  13.195  -6.605  1.00 90.06           C  
ATOM    168  CB  ALA A  23      11.516  14.070  -4.777  1.00 90.06           C  
ATOM    169  O   ALA A  23      10.750  13.633  -7.516  1.00 90.06           O  
ATOM    170  N   LEU A  24       9.242  12.117  -6.754  1.00 91.75           N  
ATOM    171  CA  LEU A  24       9.195  11.438  -8.047  1.00 91.75           C  
ATOM    172  C   LEU A  24       8.586  12.336  -9.109  1.00 91.75           C  
ATOM    173  CB  LEU A  24       8.398  10.141  -7.934  1.00 91.75           C  
ATOM    174  O   LEU A  24       7.668  13.117  -8.828  1.00 91.75           O  
ATOM    175  CG  LEU A  24       8.977   9.062  -7.020  1.00 91.75           C  
ATOM    176  CD1 LEU A  24       8.102   7.812  -7.051  1.00 91.75           C  
ATOM    177  CD2 LEU A  24      10.406   8.727  -7.430  1.00 91.75           C  
ATOM    178  N   SER A  25       9.109  12.242 -10.312  1.00 91.88           N  
ATOM    179  CA  SER A  25       8.445  12.883 -11.445  1.00 91.88           C  
ATOM    180  C   SER A  25       7.066  12.281 -11.695  1.00 91.88           C  
ATOM    181  CB  SER A  25       9.297  12.766 -12.703  1.00 91.88           C  
ATOM    182  O   SER A  25       6.777  11.172 -11.242  1.00 91.88           O  
ATOM    183  OG  SER A  25       9.352  11.422 -13.156  1.00 91.88           O  
ATOM    184  N   ALA A  26       6.227  13.000 -12.438  1.00 92.25           N  
ATOM    185  CA  ALA A  26       4.895  12.500 -12.766  1.00 92.25           C  
ATOM    186  C   ALA A  26       4.973  11.188 -13.539  1.00 92.25           C  
ATOM    187  CB  ALA A  26       4.125  13.539 -13.578  1.00 92.25           C  
ATOM    188  O   ALA A  26       4.188  10.266 -13.289  1.00 92.25           O  
ATOM    189  N   ASP A  27       5.949  11.148 -14.414  1.00 92.69           N  
ATOM    190  CA  ASP A  27       6.121   9.953 -15.242  1.00 92.69           C  
ATOM    191  C   ASP A  27       6.516   8.750 -14.383  1.00 92.69           C  
ATOM    192  CB  ASP A  27       7.176  10.195 -16.328  1.00 92.69           C  
ATOM    193  O   ASP A  27       5.938   7.668 -14.523  1.00 92.69           O  
ATOM    194  CG  ASP A  27       7.363   9.000 -17.250  1.00 92.69           C  
ATOM    195  OD1 ASP A  27       6.418   8.641 -17.984  1.00 92.69           O  
ATOM    196  OD2 ASP A  27       8.469   8.414 -17.234  1.00 92.69           O  
ATOM    197  N   LEU A  28       7.516   8.930 -13.547  1.00 92.88           N  
ATOM    198  CA  LEU A  28       7.965   7.840 -12.688  1.00 92.88           C  
ATOM    199  C   LEU A  28       6.875   7.438 -11.703  1.00 92.88           C  
ATOM    200  CB  LEU A  28       9.234   8.242 -11.938  1.00 92.88           C  
ATOM    201  O   LEU A  28       6.699   6.254 -11.406  1.00 92.88           O  
ATOM    202  CG  LEU A  28       9.898   7.145 -11.094  1.00 92.88           C  
ATOM    203  CD1 LEU A  28      10.133   5.895 -11.938  1.00 92.88           C  
ATOM    204  CD2 LEU A  28      11.211   7.645 -10.500  1.00 92.88           C  
ATOM    205  N   SER A  29       6.156   8.383 -11.180  1.00 95.12           N  
ATOM    206  CA  SER A  29       5.027   8.086 -10.312  1.00 95.12           C  
ATOM    207  C   SER A  29       4.000   7.207 -11.016  1.00 95.12           C  
ATOM    208  CB  SER A  29       4.359   9.375  -9.828  1.00 95.12           C  
ATOM    209  O   SER A  29       3.492   6.242 -10.438  1.00 95.12           O  
ATOM    210  OG  SER A  29       5.211  10.086  -8.945  1.00 95.12           O  
ATOM    211  N   ALA A  30       3.729   7.527 -12.227  1.00 95.75           N  
ATOM    212  CA  ALA A  30       2.777   6.758 -13.016  1.00 95.75           C  
ATOM    213  C   ALA A  30       3.277   5.332 -13.242  1.00 95.75           C  
ATOM    214  CB  ALA A  30       2.520   7.445 -14.359  1.00 95.75           C  
ATOM    215  O   ALA A  30       2.504   4.375 -13.164  1.00 95.75           O  
ATOM    216  N   LYS A  31       4.488   5.215 -13.508  1.00 96.81           N  
ATOM    217  CA  LYS A  31       5.078   3.896 -13.719  1.00 96.81           C  
ATOM    218  C   LYS A  31       5.020   3.061 -12.445  1.00 96.81           C  
ATOM    219  CB  LYS A  31       6.527   4.023 -14.195  1.00 96.81           C  
ATOM    220  O   LYS A  31       4.707   1.868 -12.492  1.00 96.81           O  
ATOM    221  CG  LYS A  31       6.668   4.586 -15.602  1.00 96.81           C  
ATOM    222  CD  LYS A  31       8.133   4.770 -15.984  1.00 96.81           C  
ATOM    223  CE  LYS A  31       8.273   5.453 -17.344  1.00 96.81           C  
ATOM    224  NZ  LYS A  31       8.781   4.516 -18.391  1.00 96.81           N  
ATOM    225  N   PHE A  32       5.324   3.748 -11.406  1.00 97.56           N  
ATOM    226  CA  PHE A  32       5.238   3.070 -10.117  1.00 97.56           C  
ATOM    227  C   PHE A  32       3.807   2.635  -9.828  1.00 97.56           C  
ATOM    228  CB  PHE A  32       5.742   3.980  -8.992  1.00 97.56           C  
ATOM    229  O   PHE A  32       3.566   1.495  -9.422  1.00 97.56           O  
ATOM    230  CG  PHE A  32       5.930   3.273  -7.676  1.00 97.56           C  
ATOM    231  CD1 PHE A  32       6.258   3.984  -6.527  1.00 97.56           C  
ATOM    232  CD2 PHE A  32       5.777   1.896  -7.586  1.00 97.56           C  
ATOM    233  CE1 PHE A  32       6.430   3.332  -5.309  1.00 97.56           C  
ATOM    234  CE2 PHE A  32       5.949   1.237  -6.371  1.00 97.56           C  
ATOM    235  CZ  PHE A  32       6.277   1.958  -5.234  1.00 97.56           C  
ATOM    236  N   PHE A  33       2.912   3.521 -10.031  1.00 97.00           N  
ATOM    237  CA  PHE A  33       1.497   3.234  -9.820  1.00 97.00           C  
ATOM    238  C   PHE A  33       1.058   2.045 -10.664  1.00 97.00           C  
ATOM    239  CB  PHE A  33       0.644   4.461 -10.164  1.00 97.00           C  
ATOM    240  O   PHE A  33       0.394   1.134 -10.164  1.00 97.00           O  
ATOM    241  CG  PHE A  33      -0.791   4.344  -9.719  1.00 97.00           C  
ATOM    242  CD1 PHE A  33      -1.758   3.846 -10.586  1.00 97.00           C  
ATOM    243  CD2 PHE A  33      -1.172   4.730  -8.445  1.00 97.00           C  
ATOM    244  CE1 PHE A  33      -3.086   3.734 -10.180  1.00 97.00           C  
ATOM    245  CE2 PHE A  33      -2.498   4.621  -8.031  1.00 97.00           C  
ATOM    246  CZ  PHE A  33      -3.453   4.125  -8.906  1.00 97.00           C  
ATOM    247  N   ASN A  34       1.452   1.960 -11.883  1.00 96.81           N  
ATOM    248  CA  ASN A  34       1.104   0.865 -12.781  1.00 96.81           C  
ATOM    249  C   ASN A  34       1.758  -0.445 -12.352  1.00 96.81           C  
ATOM    250  CB  ASN A  34       1.495   1.205 -14.219  1.00 96.81           C  
ATOM    251  O   ASN A  34       1.160  -1.515 -12.477  1.00 96.81           O  
ATOM    252  CG  ASN A  34       0.579   2.238 -14.844  1.00 96.81           C  
ATOM    253  ND2 ASN A  34       1.077   2.936 -15.859  1.00 96.81           N  
ATOM    254  OD1 ASN A  34      -0.566   2.408 -14.422  1.00 96.81           O  
ATOM    255  N   CYS A  35       2.957  -0.319 -11.938  1.00 97.94           N  
ATOM    256  CA  CYS A  35       3.658  -1.492 -11.422  1.00 97.94           C  
ATOM    257  C   CYS A  35       2.922  -2.092 -10.234  1.00 97.94           C  
ATOM    258  CB  CYS A  35       5.086  -1.131 -11.023  1.00 97.94           C  
ATOM    259  O   CYS A  35       2.762  -3.311 -10.141  1.00 97.94           O  
ATOM    260  SG  CYS A  35       6.043  -2.529 -10.398  1.00 97.94           S  
ATOM    261  N   ILE A  36       2.453  -1.253  -9.336  1.00 98.19           N  
ATOM    262  CA  ILE A  36       1.719  -1.724  -8.164  1.00 98.19           C  
ATOM    263  C   ILE A  36       0.426  -2.402  -8.609  1.00 98.19           C  
ATOM    264  CB  ILE A  36       1.410  -0.567  -7.191  1.00 98.19           C  
ATOM    265  O   ILE A  36       0.084  -3.482  -8.117  1.00 98.19           O  
ATOM    266  CG1 ILE A  36       2.695  -0.090  -6.504  1.00 98.19           C  
ATOM    267  CG2 ILE A  36       0.364  -0.998  -6.156  1.00 98.19           C  
ATOM    268  CD1 ILE A  36       2.510   1.145  -5.633  1.00 98.19           C  
ATOM    269  N   LYS A  37      -0.281  -1.785  -9.562  1.00 97.50           N  
ATOM    270  CA  LYS A  37      -1.495  -2.408 -10.078  1.00 97.50           C  
ATOM    271  C   LYS A  37      -1.213  -3.818 -10.594  1.00 97.50           C  
ATOM    272  CB  LYS A  37      -2.104  -1.556 -11.195  1.00 97.50           C  
ATOM    273  O   LYS A  37      -1.944  -4.758 -10.273  1.00 97.50           O  
ATOM    274  CG  LYS A  37      -2.842  -0.322 -10.695  1.00 97.50           C  
ATOM    275  CD  LYS A  37      -3.430   0.481 -11.844  1.00 97.50           C  
ATOM    276  CE  LYS A  37      -4.676  -0.183 -12.414  1.00 97.50           C  
ATOM    277  NZ  LYS A  37      -5.352   0.681 -13.430  1.00 97.50           N  
ATOM    278  N   THR A  38      -0.184  -3.867 -11.336  1.00 97.69           N  
ATOM    279  CA  THR A  38       0.200  -5.145 -11.930  1.00 97.69           C  
ATOM    280  C   THR A  38       0.579  -6.148 -10.852  1.00 97.69           C  
ATOM    281  CB  THR A  38       1.375  -4.973 -12.914  1.00 97.69           C  
ATOM    282  O   THR A  38       0.162  -7.309 -10.898  1.00 97.69           O  
ATOM    283  CG2 THR A  38       1.843  -6.320 -13.445  1.00 97.69           C  
ATOM    284  OG1 THR A  38       0.959  -4.152 -14.008  1.00 97.69           O  
ATOM    285  N   ALA A  39       1.313  -5.719  -9.891  1.00 96.56           N  
ATOM    286  CA  ALA A  39       1.786  -6.594  -8.820  1.00 96.56           C  
ATOM    287  C   ALA A  39       0.625  -7.094  -7.965  1.00 96.56           C  
ATOM    288  CB  ALA A  39       2.807  -5.863  -7.945  1.00 96.56           C  
ATOM    289  O   ALA A  39       0.605  -8.258  -7.551  1.00 96.56           O  
ATOM    290  N   ILE A  40      -0.302  -6.266  -7.750  1.00 96.75           N  
ATOM    291  CA  ILE A  40      -1.452  -6.625  -6.930  1.00 96.75           C  
ATOM    292  C   ILE A  40      -2.252  -7.730  -7.617  1.00 96.75           C  
ATOM    293  CB  ILE A  40      -2.355  -5.402  -6.652  1.00 96.75           C  
ATOM    294  O   ILE A  40      -2.752  -8.641  -6.957  1.00 96.75           O  
ATOM    295  CG1 ILE A  40      -1.688  -4.465  -5.641  1.00 96.75           C  
ATOM    296  CG2 ILE A  40      -3.734  -5.848  -6.160  1.00 96.75           C  
ATOM    297  CD1 ILE A  40      -2.436  -3.154  -5.426  1.00 96.75           C  
ATOM    298  N   LYS A  41      -2.340  -7.750  -8.805  1.00 95.38           N  
ATOM    299  CA  LYS A  41      -3.162  -8.680  -9.578  1.00 95.38           C  
ATOM    300  C   LYS A  41      -2.475 -10.039  -9.711  1.00 95.38           C  
ATOM    301  CB  LYS A  41      -3.471  -8.109 -10.961  1.00 95.38           C  
ATOM    302  O   LYS A  41      -3.129 -11.047  -9.984  1.00 95.38           O  
ATOM    303  CG  LYS A  41      -4.461  -6.953 -10.945  1.00 95.38           C  
ATOM    304  CD  LYS A  41      -4.777  -6.473 -12.359  1.00 95.38           C  
ATOM    305  CE  LYS A  41      -5.855  -5.395 -12.352  1.00 95.38           C  
ATOM    306  NZ  LYS A  41      -6.148  -4.898 -13.727  1.00 95.38           N  
ATOM    307  N   ASN A  42      -1.105  -9.984  -9.500  1.00 95.19           N  
ATOM    308  CA  ASN A  42      -0.316 -11.195  -9.711  1.00 95.19           C  
ATOM    309  C   ASN A  42       0.764 -11.352  -8.641  1.00 95.19           C  
ATOM    310  CB  ASN A  42       0.311 -11.195 -11.102  1.00 95.19           C  
ATOM    311  O   ASN A  42       1.804 -10.695  -8.703  1.00 95.19           O  
ATOM    312  CG  ASN A  42       0.925 -12.531 -11.469  1.00 95.19           C  
ATOM    313  ND2 ASN A  42       0.913 -12.859 -12.758  1.00 95.19           N  
ATOM    314  OD1 ASN A  42       1.404 -13.266 -10.602  1.00 95.19           O  
ATOM    315  N   ILE A  43       0.530 -12.320  -7.781  1.00 91.50           N  
ATOM    316  CA  ILE A  43       1.412 -12.484  -6.633  1.00 91.50           C  
ATOM    317  C   ILE A  43       2.814 -12.859  -7.105  1.00 91.50           C  
ATOM    318  CB  ILE A  43       0.874 -13.547  -5.652  1.00 91.50           C  
ATOM    319  O   ILE A  43       3.809 -12.500  -6.465  1.00 91.50           O  
ATOM    320  CG1 ILE A  43       1.623 -13.477  -4.316  1.00 91.50           C  
ATOM    321  CG2 ILE A  43       0.981 -14.945  -6.266  1.00 91.50           C  
ATOM    322  CD1 ILE A  43       0.845 -14.039  -3.137  1.00 91.50           C  
ATOM    323  N   ASN A  44       2.930 -13.594  -8.141  1.00 95.88           N  
ATOM    324  CA  ASN A  44       4.238 -13.945  -8.680  1.00 95.88           C  
ATOM    325  C   ASN A  44       5.020 -12.711  -9.125  1.00 95.88           C  
ATOM    326  CB  ASN A  44       4.090 -14.922  -9.852  1.00 95.88           C  
ATOM    327  O   ASN A  44       6.234 -12.641  -8.945  1.00 95.88           O  
ATOM    328  CG  ASN A  44       3.547 -16.266  -9.414  1.00 95.88           C  
ATOM    329  ND2 ASN A  44       2.812 -16.922 -10.305  1.00 95.88           N  
ATOM    330  OD1 ASN A  44       3.781 -16.719  -8.289  1.00 95.88           O  
ATOM    331  N   LEU A  45       4.281 -11.758  -9.617  1.00 97.44           N  
ATOM    332  CA  LEU A  45       4.949 -10.539 -10.047  1.00 97.44           C  
ATOM    333  C   LEU A  45       5.352  -9.688  -8.852  1.00 97.44           C  
ATOM    334  CB  LEU A  45       4.043  -9.734 -10.984  1.00 97.44           C  
ATOM    335  O   LEU A  45       6.352  -8.969  -8.898  1.00 97.44           O  
ATOM    336  CG  LEU A  45       3.771 -10.344 -12.359  1.00 97.44           C  
ATOM    337  CD1 LEU A  45       2.781  -9.477 -13.133  1.00 97.44           C  
ATOM    338  CD2 LEU A  45       5.074 -10.508 -13.133  1.00 97.44           C  
ATOM    339  N   LEU A  46       4.555  -9.664  -7.883  1.00 97.81           N  
ATOM    340  CA  LEU A  46       4.957  -8.984  -6.656  1.00 97.81           C  
ATOM    341  C   LEU A  46       6.258  -9.562  -6.113  1.00 97.81           C  
ATOM    342  CB  LEU A  46       3.855  -9.086  -5.598  1.00 97.81           C  
ATOM    343  O   LEU A  46       7.176  -8.820  -5.758  1.00 97.81           O  
ATOM    344  CG  LEU A  46       4.156  -8.453  -4.242  1.00 97.81           C  
ATOM    345  CD1 LEU A  46       4.504  -6.973  -4.414  1.00 97.81           C  
ATOM    346  CD2 LEU A  46       2.973  -8.617  -3.297  1.00 97.81           C  
ATOM    347  N   GLN A  47       6.352 -10.875  -6.066  1.00 97.12           N  
ATOM    348  CA  GLN A  47       7.551 -11.539  -5.570  1.00 97.12           C  
ATOM    349  C   GLN A  47       8.750 -11.250  -6.469  1.00 97.12           C  
ATOM    350  CB  GLN A  47       7.328 -13.055  -5.469  1.00 97.12           C  
ATOM    351  O   GLN A  47       9.867 -11.055  -5.980  1.00 97.12           O  
ATOM    352  CG  GLN A  47       6.387 -13.461  -4.348  1.00 97.12           C  
ATOM    353  CD  GLN A  47       6.137 -14.953  -4.301  1.00 97.12           C  
ATOM    354  NE2 GLN A  47       5.648 -15.445  -3.168  1.00 97.12           N  
ATOM    355  OE1 GLN A  47       6.383 -15.664  -5.281  1.00 97.12           O  
ATOM    356  N   GLU A  48       8.469 -11.312  -7.688  1.00 98.00           N  
ATOM    357  CA  GLU A  48       9.523 -10.961  -8.641  1.00 98.00           C  
ATOM    358  C   GLU A  48      10.062  -9.562  -8.375  1.00 98.00           C  
ATOM    359  CB  GLU A  48       9.000 -11.062 -10.070  1.00 98.00           C  
ATOM    360  O   GLU A  48      11.273  -9.344  -8.383  1.00 98.00           O  
ATOM    361  CG  GLU A  48      10.062 -10.805 -11.133  1.00 98.00           C  
ATOM    362  CD  GLU A  48       9.570 -11.055 -12.547  1.00 98.00           C  
ATOM    363  OE1 GLU A  48      10.211 -10.562 -13.508  1.00 98.00           O  
ATOM    364  OE2 GLU A  48       8.547 -11.750 -12.703  1.00 98.00           O  
ATOM    365  N   LEU A  49       9.172  -8.586  -8.234  1.00 98.12           N  
ATOM    366  CA  LEU A  49       9.562  -7.211  -7.926  1.00 98.12           C  
ATOM    367  C   LEU A  49      10.438  -7.164  -6.676  1.00 98.12           C  
ATOM    368  CB  LEU A  49       8.328  -6.328  -7.734  1.00 98.12           C  
ATOM    369  O   LEU A  49      11.484  -6.516  -6.672  1.00 98.12           O  
ATOM    370  CG  LEU A  49       8.586  -4.867  -7.371  1.00 98.12           C  
ATOM    371  CD1 LEU A  49       9.383  -4.180  -8.469  1.00 98.12           C  
ATOM    372  CD2 LEU A  49       7.270  -4.137  -7.121  1.00 98.12           C  
ATOM    373  N   VAL A  50      10.047  -7.875  -5.656  1.00 98.38           N  
ATOM    374  CA  VAL A  50      10.781  -7.910  -4.398  1.00 98.38           C  
ATOM    375  C   VAL A  50      12.188  -8.453  -4.641  1.00 98.38           C  
ATOM    376  CB  VAL A  50      10.055  -8.766  -3.338  1.00 98.38           C  
ATOM    377  O   VAL A  50      13.172  -7.848  -4.203  1.00 98.38           O  
ATOM    378  CG1 VAL A  50      10.969  -9.047  -2.148  1.00 98.38           C  
ATOM    379  CG2 VAL A  50       8.773  -8.070  -2.879  1.00 98.38           C  
ATOM    380  N   LEU A  51      12.297  -9.484  -5.344  1.00 97.75           N  
ATOM    381  CA  LEU A  51      13.594 -10.125  -5.574  1.00 97.75           C  
ATOM    382  C   LEU A  51      14.508  -9.219  -6.395  1.00 97.75           C  
ATOM    383  CB  LEU A  51      13.406 -11.469  -6.285  1.00 97.75           C  
ATOM    384  O   LEU A  51      15.695  -9.086  -6.082  1.00 97.75           O  
ATOM    385  CG  LEU A  51      12.852 -12.609  -5.438  1.00 97.75           C  
ATOM    386  CD1 LEU A  51      12.531 -13.812  -6.320  1.00 97.75           C  
ATOM    387  CD2 LEU A  51      13.836 -12.992  -4.340  1.00 97.75           C  
ATOM    388  N   GLU A  52      13.953  -8.617  -7.371  1.00 97.31           N  
ATOM    389  CA  GLU A  52      14.750  -7.730  -8.211  1.00 97.31           C  
ATOM    390  C   GLU A  52      15.273  -6.535  -7.418  1.00 97.31           C  
ATOM    391  CB  GLU A  52      13.930  -7.246  -9.414  1.00 97.31           C  
ATOM    392  O   GLU A  52      16.438  -6.145  -7.570  1.00 97.31           O  
ATOM    393  CG  GLU A  52      13.664  -8.328 -10.445  1.00 97.31           C  
ATOM    394  CD  GLU A  52      14.922  -8.812 -11.148  1.00 97.31           C  
ATOM    395  OE1 GLU A  52      15.023 -10.031 -11.438  1.00 97.31           O  
ATOM    396  OE2 GLU A  52      15.812  -7.977 -11.414  1.00 97.31           O  
ATOM    397  N   LEU A  53      14.430  -6.000  -6.570  1.00 97.94           N  
ATOM    398  CA  LEU A  53      14.828  -4.844  -5.770  1.00 97.94           C  
ATOM    399  C   LEU A  53      15.859  -5.238  -4.719  1.00 97.94           C  
ATOM    400  CB  LEU A  53      13.602  -4.219  -5.094  1.00 97.94           C  
ATOM    401  O   LEU A  53      16.797  -4.484  -4.461  1.00 97.94           O  
ATOM    402  CG  LEU A  53      12.633  -3.473  -6.004  1.00 97.94           C  
ATOM    403  CD1 LEU A  53      11.305  -3.240  -5.289  1.00 97.94           C  
ATOM    404  CD2 LEU A  53      13.234  -2.150  -6.465  1.00 97.94           C  
ATOM    405  N   GLU A  54      15.680  -6.438  -4.141  1.00 97.88           N  
ATOM    406  CA  GLU A  54      16.656  -6.922  -3.168  1.00 97.88           C  
ATOM    407  C   GLU A  54      18.016  -7.125  -3.814  1.00 97.88           C  
ATOM    408  CB  GLU A  54      16.172  -8.227  -2.529  1.00 97.88           C  
ATOM    409  O   GLU A  54      19.047  -6.746  -3.244  1.00 97.88           O  
ATOM    410  CG  GLU A  54      15.055  -8.039  -1.517  1.00 97.88           C  
ATOM    411  CD  GLU A  54      14.539  -9.352  -0.939  1.00 97.88           C  
ATOM    412  OE1 GLU A  54      13.828  -9.320   0.091  1.00 97.88           O  
ATOM    413  OE2 GLU A  54      14.859 -10.414  -1.521  1.00 97.88           O  
ATOM    414  N   TRP A  55      17.938  -7.738  -4.934  1.00 96.12           N  
ATOM    415  CA  TRP A  55      19.188  -7.965  -5.660  1.00 96.12           C  
ATOM    416  C   TRP A  55      19.859  -6.641  -6.012  1.00 96.12           C  
ATOM    417  CB  TRP A  55      18.922  -8.773  -6.934  1.00 96.12           C  
ATOM    418  O   TRP A  55      21.078  -6.504  -5.887  1.00 96.12           O  
ATOM    419  CG  TRP A  55      20.172  -9.312  -7.578  1.00 96.12           C  
ATOM    420  CD1 TRP A  55      20.766 -10.523  -7.344  1.00 96.12           C  
ATOM    421  CD2 TRP A  55      20.969  -8.648  -8.562  1.00 96.12           C  
ATOM    422  CE2 TRP A  55      22.047  -9.523  -8.875  1.00 96.12           C  
ATOM    423  CE3 TRP A  55      20.891  -7.410  -9.203  1.00 96.12           C  
ATOM    424  NE1 TRP A  55      21.891 -10.648  -8.125  1.00 96.12           N  
ATOM    425  CH2 TRP A  55      22.922  -7.965 -10.430  1.00 96.12           C  
ATOM    426  CZ2 TRP A  55      23.031  -9.188  -9.812  1.00 96.12           C  
ATOM    427  CZ3 TRP A  55      21.875  -7.078 -10.133  1.00 96.12           C  
ATOM    428  N   ALA A  56      19.047  -5.672  -6.500  1.00 95.88           N  
ATOM    429  CA  ALA A  56      19.562  -4.352  -6.852  1.00 95.88           C  
ATOM    430  C   ALA A  56      20.250  -3.697  -5.660  1.00 95.88           C  
ATOM    431  CB  ALA A  56      18.438  -3.459  -7.367  1.00 95.88           C  
ATOM    432  O   ALA A  56      21.312  -3.094  -5.805  1.00 95.88           O  
ATOM    433  N   LEU A  57      19.719  -3.891  -4.523  1.00 96.69           N  
ATOM    434  CA  LEU A  57      20.281  -3.295  -3.311  1.00 96.69           C  
ATOM    435  C   LEU A  57      21.562  -4.012  -2.887  1.00 96.69           C  
ATOM    436  CB  LEU A  57      19.250  -3.340  -2.176  1.00 96.69           C  
ATOM    437  O   LEU A  57      22.484  -3.379  -2.389  1.00 96.69           O  
ATOM    438  CG  LEU A  57      18.062  -2.383  -2.295  1.00 96.69           C  
ATOM    439  CD1 LEU A  57      17.016  -2.711  -1.241  1.00 96.69           C  
ATOM    440  CD2 LEU A  57      18.531  -0.937  -2.166  1.00 96.69           C  
ATOM    441  N   ASP A  58      21.641  -5.258  -3.150  1.00 96.94           N  
ATOM    442  CA  ASP A  58      22.797  -6.059  -2.742  1.00 96.94           C  
ATOM    443  C   ASP A  58      23.953  -5.898  -3.727  1.00 96.94           C  
ATOM    444  CB  ASP A  58      22.406  -7.535  -2.621  1.00 96.94           C  
ATOM    445  O   ASP A  58      25.109  -6.020  -3.348  1.00 96.94           O  
ATOM    446  CG  ASP A  58      21.547  -7.824  -1.401  1.00 96.94           C  
ATOM    447  OD1 ASP A  58      21.531  -7.004  -0.460  1.00 96.94           O  
ATOM    448  OD2 ASP A  58      20.891  -8.883  -1.381  1.00 96.94           O  
ATOM    449  N   ASN A  59      23.531  -5.633  -4.980  1.00 95.12           N  
ATOM    450  CA  ASN A  59      24.531  -5.539  -6.035  1.00 95.12           C  
ATOM    451  C   ASN A  59      24.344  -4.293  -6.891  1.00 95.12           C  
ATOM    452  CB  ASN A  59      24.516  -6.793  -6.910  1.00 95.12           C  
ATOM    453  O   ASN A  59      24.078  -4.391  -8.086  1.00 95.12           O  
ATOM    454  CG  ASN A  59      24.688  -8.070  -6.109  1.00 95.12           C  
ATOM    455  ND2 ASN A  59      23.562  -8.703  -5.762  1.00 95.12           N  
ATOM    456  OD1 ASN A  59      25.797  -8.484  -5.805  1.00 95.12           O  
ATOM    457  N   PRO A  60      24.547  -3.104  -6.391  1.00 93.12           N  
ATOM    458  CA  PRO A  60      24.203  -1.879  -7.121  1.00 93.12           C  
ATOM    459  C   PRO A  60      25.094  -1.662  -8.352  1.00 93.12           C  
ATOM    460  CB  PRO A  60      24.438  -0.775  -6.082  1.00 93.12           C  
ATOM    461  O   PRO A  60      24.625  -1.141  -9.367  1.00 93.12           O  
ATOM    462  CG  PRO A  60      25.312  -1.403  -5.043  1.00 93.12           C  
ATOM    463  CD  PRO A  60      25.016  -2.877  -5.000  1.00 93.12           C  
ATOM    464  N   ASP A  61      26.328  -2.180  -8.352  1.00 91.62           N  
ATOM    465  CA  ASP A  61      27.266  -1.960  -9.445  1.00 91.62           C  
ATOM    466  C   ASP A  61      27.000  -2.918 -10.602  1.00 91.62           C  
ATOM    467  CB  ASP A  61      28.719  -2.121  -8.961  1.00 91.62           C  
ATOM    468  O   ASP A  61      27.375  -2.641 -11.750  1.00 91.62           O  
ATOM    469  CG  ASP A  61      29.094  -1.099  -7.902  1.00 91.62           C  
ATOM    470  OD1 ASP A  61      28.641   0.064  -7.988  1.00 91.62           O  
ATOM    471  OD2 ASP A  61      29.859  -1.459  -6.984  1.00 91.62           O  
ATOM    472  N   ALA A  62      26.266  -3.986 -10.344  1.00 92.06           N  
ATOM    473  CA  ALA A  62      25.984  -5.004 -11.352  1.00 92.06           C  
ATOM    474  C   ALA A  62      24.500  -5.039 -11.688  1.00 92.06           C  
ATOM    475  CB  ALA A  62      26.453  -6.375 -10.875  1.00 92.06           C  
ATOM    476  O   ALA A  62      23.984  -6.051 -12.180  1.00 92.06           O  
ATOM    477  N   TYR A  63      23.797  -3.988 -11.383  1.00 92.81           N  
ATOM    478  CA  TYR A  63      22.344  -3.957 -11.531  1.00 92.81           C  
ATOM    479  C   TYR A  63      21.938  -4.105 -12.992  1.00 92.81           C  
ATOM    480  CB  TYR A  63      21.781  -2.656 -10.961  1.00 92.81           C  
ATOM    481  O   TYR A  63      22.453  -3.395 -13.859  1.00 92.81           O  
ATOM    482  CG  TYR A  63      20.281  -2.541 -11.094  1.00 92.81           C  
ATOM    483  CD1 TYR A  63      19.703  -1.591 -11.938  1.00 92.81           C  
ATOM    484  CD2 TYR A  63      19.422  -3.379 -10.375  1.00 92.81           C  
ATOM    485  CE1 TYR A  63      18.328  -1.479 -12.062  1.00 92.81           C  
ATOM    486  CE2 TYR A  63      18.047  -3.275 -10.492  1.00 92.81           C  
ATOM    487  OH  TYR A  63      16.141  -2.219 -11.461  1.00 92.81           O  
ATOM    488  CZ  TYR A  63      17.500  -2.324 -11.336  1.00 92.81           C  
ATOM    489  N   GLN A  64      21.125  -5.062 -13.141  1.00 90.62           N  
ATOM    490  CA  GLN A  64      20.469  -5.277 -14.422  1.00 90.62           C  
ATOM    491  C   GLN A  64      19.000  -5.676 -14.227  1.00 90.62           C  
ATOM    492  CB  GLN A  64      21.203  -6.348 -15.227  1.00 90.62           C  
ATOM    493  O   GLN A  64      18.672  -6.406 -13.289  1.00 90.62           O  
ATOM    494  CG  GLN A  64      22.594  -5.934 -15.672  1.00 90.62           C  
ATOM    495  CD  GLN A  64      23.312  -7.023 -16.453  1.00 90.62           C  
ATOM    496  NE2 GLN A  64      24.594  -6.816 -16.719  1.00 90.62           N  
ATOM    497  OE1 GLN A  64      22.719  -8.039 -16.812  1.00 90.62           O  
ATOM    498  N   VAL A  65      18.188  -5.141 -15.102  1.00 92.94           N  
ATOM    499  CA  VAL A  65      16.766  -5.465 -15.008  1.00 92.94           C  
ATOM    500  C   VAL A  65      16.516  -6.844 -15.609  1.00 92.94           C  
ATOM    501  CB  VAL A  65      15.898  -4.402 -15.727  1.00 92.94           C  
ATOM    502  O   VAL A  65      16.812  -7.082 -16.781  1.00 92.94           O  
ATOM    503  CG1 VAL A  65      14.422  -4.805 -15.688  1.00 92.94           C  
ATOM    504  CG2 VAL A  65      16.094  -3.031 -15.086  1.00 92.94           C  
ATOM    505  N   LYS A  66      16.016  -7.785 -14.758  1.00 92.38           N  
ATOM    506  CA  LYS A  66      15.711  -9.148 -15.195  1.00 92.38           C  
ATOM    507  C   LYS A  66      14.234  -9.469 -14.992  1.00 92.38           C  
ATOM    508  CB  LYS A  66      16.578 -10.156 -14.438  1.00 92.38           C  
ATOM    509  O   LYS A  66      13.859 -10.102 -14.008  1.00 92.38           O  
ATOM    510  CG  LYS A  66      18.062 -10.023 -14.711  1.00 92.38           C  
ATOM    511  CD  LYS A  66      18.875 -11.047 -13.930  1.00 92.38           C  
ATOM    512  CE  LYS A  66      20.375 -10.867 -14.141  1.00 92.38           C  
ATOM    513  NZ  LYS A  66      21.172 -11.844 -13.344  1.00 92.38           N  
ATOM    514  N   THR A  67      13.406  -8.906 -15.797  1.00 95.12           N  
ATOM    515  CA  THR A  67      11.977  -9.195 -15.734  1.00 95.12           C  
ATOM    516  C   THR A  67      11.359  -9.164 -17.141  1.00 95.12           C  
ATOM    517  CB  THR A  67      11.242  -8.188 -14.828  1.00 95.12           C  
ATOM    518  O   THR A  67      11.773  -8.375 -17.984  1.00 95.12           O  
ATOM    519  CG2 THR A  67      11.367  -6.766 -15.375  1.00 95.12           C  
ATOM    520  OG1 THR A  67       9.859  -8.539 -14.758  1.00 95.12           O  
ATOM    521  N   GLU A  68      10.430 -10.055 -17.359  1.00 94.62           N  
ATOM    522  CA  GLU A  68       9.758 -10.117 -18.656  1.00 94.62           C  
ATOM    523  C   GLU A  68       8.477  -9.297 -18.641  1.00 94.62           C  
ATOM    524  CB  GLU A  68       9.453 -11.570 -19.031  1.00 94.62           C  
ATOM    525  O   GLU A  68       7.941  -8.953 -19.703  1.00 94.62           O  
ATOM    526  CG  GLU A  68      10.695 -12.414 -19.297  1.00 94.62           C  
ATOM    527  CD  GLU A  68      10.375 -13.828 -19.734  1.00 94.62           C  
ATOM    528  OE1 GLU A  68      11.305 -14.578 -20.109  1.00 94.62           O  
ATOM    529  OE2 GLU A  68       9.180 -14.195 -19.719  1.00 94.62           O  
ATOM    530  N   ASN A  69       8.125  -8.945 -17.453  1.00 97.81           N  
ATOM    531  CA  ASN A  69       6.898  -8.164 -17.359  1.00 97.81           C  
ATOM    532  C   ASN A  69       7.137  -6.695 -17.703  1.00 97.81           C  
ATOM    533  CB  ASN A  69       6.293  -8.281 -15.953  1.00 97.81           C  
ATOM    534  O   ASN A  69       8.008  -6.051 -17.125  1.00 97.81           O  
ATOM    535  CG  ASN A  69       5.023  -7.473 -15.797  1.00 97.81           C  
ATOM    536  ND2 ASN A  69       3.881  -8.109 -16.016  1.00 97.81           N  
ATOM    537  OD1 ASN A  69       5.070  -6.281 -15.469  1.00 97.81           O  
ATOM    538  N   PRO A  70       6.406  -6.137 -18.594  1.00 97.31           N  
ATOM    539  CA  PRO A  70       6.660  -4.793 -19.125  1.00 97.31           C  
ATOM    540  C   PRO A  70       6.469  -3.703 -18.078  1.00 97.31           C  
ATOM    541  CB  PRO A  70       5.629  -4.652 -20.250  1.00 97.31           C  
ATOM    542  O   PRO A  70       7.227  -2.729 -18.047  1.00 97.31           O  
ATOM    543  CG  PRO A  70       4.586  -5.684 -19.938  1.00 97.31           C  
ATOM    544  CD  PRO A  70       5.254  -6.848 -19.266  1.00 97.31           C  
ATOM    545  N   ASP A  71       5.438  -3.822 -17.188  1.00 97.44           N  
ATOM    546  CA  ASP A  71       5.184  -2.791 -16.188  1.00 97.44           C  
ATOM    547  C   ASP A  71       6.301  -2.752 -15.148  1.00 97.44           C  
ATOM    548  CB  ASP A  71       3.836  -3.025 -15.508  1.00 97.44           C  
ATOM    549  O   ASP A  71       6.750  -1.675 -14.750  1.00 97.44           O  
ATOM    550  CG  ASP A  71       2.654  -2.795 -16.422  1.00 97.44           C  
ATOM    551  OD1 ASP A  71       2.711  -1.874 -17.266  1.00 97.44           O  
ATOM    552  OD2 ASP A  71       1.655  -3.537 -16.312  1.00 97.44           O  
ATOM    553  N   LEU A  72       6.785  -3.928 -14.734  1.00 97.69           N  
ATOM    554  CA  LEU A  72       7.910  -3.977 -13.805  1.00 97.69           C  
ATOM    555  C   LEU A  72       9.180  -3.447 -14.461  1.00 97.69           C  
ATOM    556  CB  LEU A  72       8.133  -5.406 -13.305  1.00 97.69           C  
ATOM    557  O   LEU A  72       9.906  -2.650 -13.867  1.00 97.69           O  
ATOM    558  CG  LEU A  72       7.383  -5.809 -12.039  1.00 97.69           C  
ATOM    559  CD1 LEU A  72       5.883  -5.590 -12.219  1.00 97.69           C  
ATOM    560  CD2 LEU A  72       7.676  -7.262 -11.680  1.00 97.69           C  
ATOM    561  N   ARG A  73       9.383  -3.969 -15.656  1.00 97.12           N  
ATOM    562  CA  ARG A  73      10.570  -3.564 -16.406  1.00 97.12           C  
ATOM    563  C   ARG A  73      10.625  -2.051 -16.578  1.00 97.12           C  
ATOM    564  CB  ARG A  73      10.609  -4.246 -17.766  1.00 97.12           C  
ATOM    565  O   ARG A  73      11.672  -1.435 -16.375  1.00 97.12           O  
ATOM    566  CG  ARG A  73      11.852  -3.934 -18.594  1.00 97.12           C  
ATOM    567  CD  ARG A  73      11.891  -4.723 -19.891  1.00 97.12           C  
ATOM    568  NE  ARG A  73      11.328  -3.963 -21.000  1.00 97.12           N  
ATOM    569  NH1 ARG A  73      11.906  -5.504 -22.625  1.00 97.12           N  
ATOM    570  NH2 ARG A  73      10.812  -3.578 -23.203  1.00 97.12           N  
ATOM    571  CZ  ARG A  73      11.352  -4.348 -22.266  1.00 97.12           C  
ATOM    572  N   ASP A  74       9.492  -1.497 -16.875  1.00 96.62           N  
ATOM    573  CA  ASP A  74       9.383  -0.058 -17.094  1.00 96.62           C  
ATOM    574  C   ASP A  74       9.805   0.720 -15.844  1.00 96.62           C  
ATOM    575  CB  ASP A  74       7.961   0.319 -17.484  1.00 96.62           C  
ATOM    576  O   ASP A  74      10.531   1.708 -15.938  1.00 96.62           O  
ATOM    577  CG  ASP A  74       7.867   1.690 -18.141  1.00 96.62           C  
ATOM    578  OD1 ASP A  74       8.859   2.141 -18.750  1.00 96.62           O  
ATOM    579  OD2 ASP A  74       6.797   2.328 -18.031  1.00 96.62           O  
ATOM    580  N   LEU A  75       9.352   0.335 -14.719  1.00 96.75           N  
ATOM    581  CA  LEU A  75       9.703   0.981 -13.461  1.00 96.75           C  
ATOM    582  C   LEU A  75      11.172   0.754 -13.125  1.00 96.75           C  
ATOM    583  CB  LEU A  75       8.820   0.458 -12.328  1.00 96.75           C  
ATOM    584  O   LEU A  75      11.906   1.707 -12.844  1.00 96.75           O  
ATOM    585  CG  LEU A  75       9.156   0.964 -10.922  1.00 96.75           C  
ATOM    586  CD1 LEU A  75       8.867   2.459 -10.812  1.00 96.75           C  
ATOM    587  CD2 LEU A  75       8.367   0.188  -9.875  1.00 96.75           C  
ATOM    588  N   LEU A  76      11.641  -0.494 -13.234  1.00 96.31           N  
ATOM    589  CA  LEU A  76      12.969  -0.895 -12.773  1.00 96.31           C  
ATOM    590  C   LEU A  76      14.055  -0.272 -13.641  1.00 96.31           C  
ATOM    591  CB  LEU A  76      13.102  -2.420 -12.781  1.00 96.31           C  
ATOM    592  O   LEU A  76      15.141   0.043 -13.148  1.00 96.31           O  
ATOM    593  CG  LEU A  76      12.266  -3.180 -11.750  1.00 96.31           C  
ATOM    594  CD1 LEU A  76      12.305  -4.676 -12.031  1.00 96.31           C  
ATOM    595  CD2 LEU A  76      12.766  -2.887 -10.336  1.00 96.31           C  
ATOM    596  N   GLN A  77      13.805  -0.029 -14.836  1.00 94.62           N  
ATOM    597  CA  GLN A  77      14.781   0.569 -15.742  1.00 94.62           C  
ATOM    598  C   GLN A  77      15.016   2.039 -15.406  1.00 94.62           C  
ATOM    599  CB  GLN A  77      14.320   0.432 -17.203  1.00 94.62           C  
ATOM    600  O   GLN A  77      16.062   2.600 -15.750  1.00 94.62           O  
ATOM    601  CG  GLN A  77      14.508  -0.964 -17.766  1.00 94.62           C  
ATOM    602  CD  GLN A  77      13.992  -1.089 -19.188  1.00 94.62           C  
ATOM    603  NE2 GLN A  77      14.523  -2.055 -19.938  1.00 94.62           N  
ATOM    604  OE1 GLN A  77      13.117  -0.324 -19.625  1.00 94.62           O  
ATOM    605  N   CYS A  78      14.055   2.572 -14.703  1.00 92.25           N  
ATOM    606  CA  CYS A  78      14.141   4.000 -14.406  1.00 92.25           C  
ATOM    607  C   CYS A  78      14.797   4.242 -13.055  1.00 92.25           C  
ATOM    608  CB  CYS A  78      12.750   4.633 -14.430  1.00 92.25           C  
ATOM    609  O   CYS A  78      15.055   5.387 -12.680  1.00 92.25           O  
ATOM    610  SG  CYS A  78      12.023   4.742 -16.078  1.00 92.25           S  
ATOM    611  N   LEU A  79      15.055   3.104 -12.430  1.00 90.19           N  
ATOM    612  CA  LEU A  79      15.531   3.248 -11.055  1.00 90.19           C  
ATOM    613  C   LEU A  79      16.922   3.859 -11.031  1.00 90.19           C  
ATOM    614  CB  LEU A  79      15.539   1.893 -10.344  1.00 90.19           C  
ATOM    615  O   LEU A  79      17.203   4.762 -10.234  1.00 90.19           O  
ATOM    616  CG  LEU A  79      14.180   1.330  -9.938  1.00 90.19           C  
ATOM    617  CD1 LEU A  79      14.352   0.053  -9.125  1.00 90.19           C  
ATOM    618  CD2 LEU A  79      13.383   2.367  -9.156  1.00 90.19           C  
ATOM    619  N   PRO A  80      17.906   3.168 -11.914  1.00 86.38           N  
ATOM    620  CA  PRO A  80      19.266   3.707 -11.859  1.00 86.38           C  
ATOM    621  C   PRO A  80      19.328   5.195 -12.195  1.00 86.38           C  
ATOM    622  CB  PRO A  80      20.016   2.879 -12.906  1.00 86.38           C  
ATOM    623  O   PRO A  80      18.672   5.648 -13.133  1.00 86.38           O  
ATOM    624  CG  PRO A  80      19.188   1.647 -13.086  1.00 86.38           C  
ATOM    625  CD  PRO A  80      17.750   2.004 -12.852  1.00 86.38           C  
ATOM    626  N   GLY A  81      18.734   6.027 -11.312  1.00 78.12           N  
ATOM    627  CA  GLY A  81      18.750   7.480 -11.375  1.00 78.12           C  
ATOM    628  C   GLY A  81      20.094   8.039 -11.805  1.00 78.12           C  
ATOM    629  O   GLY A  81      20.828   7.406 -12.570  1.00 78.12           O  
ATOM    630  N   THR A  82      20.375   9.320 -11.242  1.00 76.19           N  
ATOM    631  CA  THR A  82      21.594  10.055 -11.594  1.00 76.19           C  
ATOM    632  C   THR A  82      22.750   9.641 -10.695  1.00 76.19           C  
ATOM    633  CB  THR A  82      21.375  11.578 -11.500  1.00 76.19           C  
ATOM    634  O   THR A  82      23.906   9.633 -11.133  1.00 76.19           O  
ATOM    635  CG2 THR A  82      20.406  12.062 -12.578  1.00 76.19           C  
ATOM    636  OG1 THR A  82      20.828  11.891 -10.211  1.00 76.19           O  
ATOM    637  N   THR A  83      22.391   9.305  -9.422  1.00 88.44           N  
ATOM    638  CA  THR A  83      23.438   8.930  -8.461  1.00 88.44           C  
ATOM    639  C   THR A  83      23.141   7.562  -7.855  1.00 88.44           C  
ATOM    640  CB  THR A  83      23.562   9.977  -7.336  1.00 88.44           C  
ATOM    641  O   THR A  83      21.984   7.121  -7.840  1.00 88.44           O  
ATOM    642  CG2 THR A  83      23.812  11.367  -7.906  1.00 88.44           C  
ATOM    643  OG1 THR A  83      22.344  10.000  -6.574  1.00 88.44           O  
ATOM    644  N   THR A  84      24.203   6.883  -7.383  1.00 89.69           N  
ATOM    645  CA  THR A  84      24.062   5.590  -6.723  1.00 89.69           C  
ATOM    646  C   THR A  84      23.203   5.711  -5.461  1.00 89.69           C  
ATOM    647  CB  THR A  84      25.438   5.004  -6.359  1.00 89.69           C  
ATOM    648  O   THR A  84      22.406   4.824  -5.156  1.00 89.69           O  
ATOM    649  CG2 THR A  84      25.297   3.652  -5.664  1.00 89.69           C  
ATOM    650  OG1 THR A  84      26.203   4.832  -7.555  1.00 89.69           O  
ATOM    651  N   VAL A  85      23.344   6.832  -4.770  1.00 91.62           N  
ATOM    652  CA  VAL A  85      22.609   7.062  -3.533  1.00 91.62           C  
ATOM    653  C   VAL A  85      21.109   7.145  -3.836  1.00 91.62           C  
ATOM    654  CB  VAL A  85      23.078   8.352  -2.820  1.00 91.62           C  
ATOM    655  O   VAL A  85      20.297   6.523  -3.148  1.00 91.62           O  
ATOM    656  CG1 VAL A  85      22.172   8.680  -1.641  1.00 91.62           C  
ATOM    657  CG2 VAL A  85      24.531   8.203  -2.355  1.00 91.62           C  
ATOM    658  N   LEU A  86      20.719   7.914  -4.777  1.00 89.94           N  
ATOM    659  CA  LEU A  86      19.312   8.039  -5.160  1.00 89.94           C  
ATOM    660  C   LEU A  86      18.750   6.695  -5.629  1.00 89.94           C  
ATOM    661  CB  LEU A  86      19.156   9.086  -6.266  1.00 89.94           C  
ATOM    662  O   LEU A  86      17.625   6.340  -5.301  1.00 89.94           O  
ATOM    663  CG  LEU A  86      17.719   9.391  -6.699  1.00 89.94           C  
ATOM    664  CD1 LEU A  86      16.906   9.914  -5.520  1.00 89.94           C  
ATOM    665  CD2 LEU A  86      17.703  10.398  -7.848  1.00 89.94           C  
ATOM    666  N   PHE A  87      19.547   6.008  -6.410  1.00 94.12           N  
ATOM    667  CA  PHE A  87      19.172   4.672  -6.855  1.00 94.12           C  
ATOM    668  C   PHE A  87      18.828   3.781  -5.664  1.00 94.12           C  
ATOM    669  CB  PHE A  87      20.297   4.039  -7.676  1.00 94.12           C  
ATOM    670  O   PHE A  87      17.766   3.154  -5.637  1.00 94.12           O  
ATOM    671  CG  PHE A  87      20.141   2.562  -7.898  1.00 94.12           C  
ATOM    672  CD1 PHE A  87      21.125   1.671  -7.520  1.00 94.12           C  
ATOM    673  CD2 PHE A  87      18.984   2.064  -8.492  1.00 94.12           C  
ATOM    674  CE1 PHE A  87      20.984   0.302  -7.730  1.00 94.12           C  
ATOM    675  CE2 PHE A  87      18.828   0.697  -8.703  1.00 94.12           C  
ATOM    676  CZ  PHE A  87      19.828  -0.182  -8.320  1.00 94.12           C  
ATOM    677  N   LEU A  88      19.656   3.682  -4.715  1.00 95.81           N  
ATOM    678  CA  LEU A  88      19.469   2.811  -3.557  1.00 95.81           C  
ATOM    679  C   LEU A  88      18.297   3.264  -2.711  1.00 95.81           C  
ATOM    680  CB  LEU A  88      20.750   2.783  -2.705  1.00 95.81           C  
ATOM    681  O   LEU A  88      17.516   2.438  -2.217  1.00 95.81           O  
ATOM    682  CG  LEU A  88      21.984   2.141  -3.344  1.00 95.81           C  
ATOM    683  CD1 LEU A  88      23.188   2.270  -2.418  1.00 95.81           C  
ATOM    684  CD2 LEU A  88      21.703   0.676  -3.674  1.00 95.81           C  
ATOM    685  N   ASP A  89      18.156   4.578  -2.555  1.00 94.88           N  
ATOM    686  CA  ASP A  89      17.031   5.109  -1.779  1.00 94.88           C  
ATOM    687  C   ASP A  89      15.695   4.766  -2.430  1.00 94.88           C  
ATOM    688  CB  ASP A  89      17.172   6.629  -1.621  1.00 94.88           C  
ATOM    689  O   ASP A  89      14.766   4.340  -1.751  1.00 94.88           O  
ATOM    690  CG  ASP A  89      18.219   7.027  -0.593  1.00 94.88           C  
ATOM    691  OD1 ASP A  89      18.688   6.152   0.162  1.00 94.88           O  
ATOM    692  OD2 ASP A  89      18.562   8.227  -0.536  1.00 94.88           O  
ATOM    693  N   LEU A  90      15.648   4.918  -3.730  1.00 95.44           N  
ATOM    694  CA  LEU A  90      14.406   4.621  -4.445  1.00 95.44           C  
ATOM    695  C   LEU A  90      14.102   3.129  -4.395  1.00 95.44           C  
ATOM    696  CB  LEU A  90      14.500   5.090  -5.898  1.00 95.44           C  
ATOM    697  O   LEU A  90      12.969   2.734  -4.113  1.00 95.44           O  
ATOM    698  CG  LEU A  90      13.219   5.016  -6.723  1.00 95.44           C  
ATOM    699  CD1 LEU A  90      12.109   5.820  -6.043  1.00 95.44           C  
ATOM    700  CD2 LEU A  90      13.453   5.516  -8.141  1.00 95.44           C  
ATOM    701  N   ALA A  91      15.141   2.334  -4.668  1.00 96.94           N  
ATOM    702  CA  ALA A  91      14.953   0.887  -4.605  1.00 96.94           C  
ATOM    703  C   ALA A  91      14.492   0.453  -3.217  1.00 96.94           C  
ATOM    704  CB  ALA A  91      16.250   0.168  -4.980  1.00 96.94           C  
ATOM    705  O   ALA A  91      13.586  -0.371  -3.086  1.00 96.94           O  
ATOM    706  N   GLY A  92      15.117   1.017  -2.238  1.00 97.69           N  
ATOM    707  CA  GLY A  92      14.750   0.711  -0.867  1.00 97.69           C  
ATOM    708  C   GLY A  92      13.320   1.104  -0.533  1.00 97.69           C  
ATOM    709  O   GLY A  92      12.594   0.342   0.109  1.00 97.69           O  
ATOM    710  N   ALA A  93      12.945   2.270  -0.944  1.00 97.62           N  
ATOM    711  CA  ALA A  93      11.594   2.752  -0.670  1.00 97.62           C  
ATOM    712  C   ALA A  93      10.555   1.888  -1.375  1.00 97.62           C  
ATOM    713  CB  ALA A  93      11.453   4.211  -1.100  1.00 97.62           C  
ATOM    714  O   ALA A  93       9.531   1.526  -0.781  1.00 97.62           O  
ATOM    715  N   ILE A  94      10.797   1.543  -2.600  1.00 97.81           N  
ATOM    716  CA  ILE A  94       9.867   0.716  -3.361  1.00 97.81           C  
ATOM    717  C   ILE A  94       9.789  -0.677  -2.742  1.00 97.81           C  
ATOM    718  CB  ILE A  94      10.281   0.621  -4.848  1.00 97.81           C  
ATOM    719  O   ILE A  94       8.703  -1.255  -2.633  1.00 97.81           O  
ATOM    720  CG1 ILE A  94      10.180   1.994  -5.520  1.00 97.81           C  
ATOM    721  CG2 ILE A  94       9.422  -0.415  -5.582  1.00 97.81           C  
ATOM    722  CD1 ILE A  94      10.703   2.025  -6.949  1.00 97.81           C  
ATOM    723  N   LEU A  95      10.938  -1.213  -2.350  1.00 98.38           N  
ATOM    724  CA  LEU A  95      10.969  -2.506  -1.675  1.00 98.38           C  
ATOM    725  C   LEU A  95      10.148  -2.467  -0.387  1.00 98.38           C  
ATOM    726  CB  LEU A  95      12.414  -2.916  -1.364  1.00 98.38           C  
ATOM    727  O   LEU A  95       9.422  -3.412  -0.081  1.00 98.38           O  
ATOM    728  CG  LEU A  95      12.602  -4.270  -0.675  1.00 98.38           C  
ATOM    729  CD1 LEU A  95      12.000  -5.383  -1.525  1.00 98.38           C  
ATOM    730  CD2 LEU A  95      14.078  -4.527  -0.402  1.00 98.38           C  
ATOM    731  N   TYR A  96      10.273  -1.389   0.344  1.00 98.12           N  
ATOM    732  CA  TYR A  96       9.492  -1.190   1.562  1.00 98.12           C  
ATOM    733  C   TYR A  96       8.000  -1.278   1.275  1.00 98.12           C  
ATOM    734  CB  TYR A  96       9.820   0.164   2.197  1.00 98.12           C  
ATOM    735  O   TYR A  96       7.262  -1.966   1.988  1.00 98.12           O  
ATOM    736  CG  TYR A  96       9.000   0.475   3.424  1.00 98.12           C  
ATOM    737  CD1 TYR A  96       8.055   1.498   3.414  1.00 98.12           C  
ATOM    738  CD2 TYR A  96       9.172  -0.252   4.598  1.00 98.12           C  
ATOM    739  CE1 TYR A  96       7.301   1.790   4.543  1.00 98.12           C  
ATOM    740  CE2 TYR A  96       8.422   0.031   5.734  1.00 98.12           C  
ATOM    741  OH  TYR A  96       6.742   1.336   6.816  1.00 98.12           O  
ATOM    742  CZ  TYR A  96       7.488   1.052   5.695  1.00 98.12           C  
ATOM    743  N   VAL A  97       7.535  -0.670   0.238  1.00 98.12           N  
ATOM    744  CA  VAL A  97       6.133  -0.689  -0.175  1.00 98.12           C  
ATOM    745  C   VAL A  97       5.746  -2.096  -0.622  1.00 98.12           C  
ATOM    746  CB  VAL A  97       5.863   0.324  -1.311  1.00 98.12           C  
ATOM    747  O   VAL A  97       4.672  -2.592  -0.274  1.00 98.12           O  
ATOM    748  CG1 VAL A  97       4.410   0.240  -1.773  1.00 98.12           C  
ATOM    749  CG2 VAL A  97       6.199   1.741  -0.851  1.00 98.12           C  
ATOM    750  N   ALA A  98       6.648  -2.732  -1.383  1.00 98.38           N  
ATOM    751  CA  ALA A  98       6.387  -4.094  -1.850  1.00 98.38           C  
ATOM    752  C   ALA A  98       6.207  -5.051  -0.675  1.00 98.38           C  
ATOM    753  CB  ALA A  98       7.520  -4.570  -2.756  1.00 98.38           C  
ATOM    754  O   ALA A  98       5.336  -5.922  -0.704  1.00 98.38           O  
ATOM    755  N   HIS A  99       6.969  -4.902   0.294  1.00 97.81           N  
ATOM    756  CA  HIS A  99       6.828  -5.734   1.484  1.00 97.81           C  
ATOM    757  C   HIS A  99       5.496  -5.477   2.184  1.00 97.81           C  
ATOM    758  CB  HIS A  99       7.988  -5.484   2.453  1.00 97.81           C  
ATOM    759  O   HIS A  99       4.879  -6.402   2.707  1.00 97.81           O  
ATOM    760  CG  HIS A  99       9.266  -6.148   2.047  1.00 97.81           C  
ATOM    761  CD2 HIS A  99      10.531  -5.672   1.974  1.00 97.81           C  
ATOM    762  ND1 HIS A  99       9.320  -7.465   1.648  1.00 97.81           N  
ATOM    763  CE1 HIS A  99      10.570  -7.773   1.349  1.00 97.81           C  
ATOM    764  NE2 HIS A  99      11.328  -6.699   1.537  1.00 97.81           N  
ATOM    765  N   ALA A 100       5.102  -4.176   2.211  1.00 97.62           N  
ATOM    766  CA  ALA A 100       3.797  -3.863   2.785  1.00 97.62           C  
ATOM    767  C   ALA A 100       2.676  -4.527   1.992  1.00 97.62           C  
ATOM    768  CB  ALA A 100       3.588  -2.352   2.836  1.00 97.62           C  
ATOM    769  O   ALA A 100       1.727  -5.059   2.572  1.00 97.62           O  
ATOM    770  N   LEU A 101       2.773  -4.512   0.693  1.00 98.12           N  
ATOM    771  CA  LEU A 101       1.800  -5.199  -0.147  1.00 98.12           C  
ATOM    772  C   LEU A 101       1.791  -6.695   0.145  1.00 98.12           C  
ATOM    773  CB  LEU A 101       2.104  -4.961  -1.628  1.00 98.12           C  
ATOM    774  O   LEU A 101       0.724  -7.309   0.230  1.00 98.12           O  
ATOM    775  CG  LEU A 101       1.779  -3.566  -2.170  1.00 98.12           C  
ATOM    776  CD1 LEU A 101       2.502  -3.328  -3.492  1.00 98.12           C  
ATOM    777  CD2 LEU A 101       0.273  -3.396  -2.338  1.00 98.12           C  
ATOM    778  N   ASP A 102       2.945  -7.227   0.314  1.00 96.69           N  
ATOM    779  CA  ASP A 102       3.113  -8.656   0.553  1.00 96.69           C  
ATOM    780  C   ASP A 102       2.508  -9.062   1.894  1.00 96.69           C  
ATOM    781  CB  ASP A 102       4.594  -9.039   0.507  1.00 96.69           C  
ATOM    782  O   ASP A 102       2.189 -10.234   2.105  1.00 96.69           O  
ATOM    783  CG  ASP A 102       4.820 -10.539   0.458  1.00 96.69           C  
ATOM    784  OD1 ASP A 102       4.145 -11.234  -0.334  1.00 96.69           O  
ATOM    785  OD2 ASP A 102       5.680 -11.031   1.220  1.00 96.69           O  
ATOM    786  N   GLU A 103       2.402  -8.148   2.779  1.00 95.88           N  
ATOM    787  CA  GLU A 103       1.841  -8.414   4.102  1.00 95.88           C  
ATOM    788  C   GLU A 103       0.319  -8.516   4.043  1.00 95.88           C  
ATOM    789  CB  GLU A 103       2.260  -7.328   5.090  1.00 95.88           C  
ATOM    790  O   GLU A 103      -0.305  -9.094   4.934  1.00 95.88           O  
ATOM    791  CG  GLU A 103       3.709  -7.434   5.547  1.00 95.88           C  
ATOM    792  CD  GLU A 103       4.035  -8.766   6.195  1.00 95.88           C  
ATOM    793  OE1 GLU A 103       5.234  -9.109   6.309  1.00 95.88           O  
ATOM    794  OE2 GLU A 103       3.086  -9.477   6.594  1.00 95.88           O  
ATOM    795  N   LEU A 104      -0.297  -7.996   3.004  1.00 96.75           N  
ATOM    796  CA  LEU A 104      -1.747  -8.031   2.846  1.00 96.75           C  
ATOM    797  C   LEU A 104      -2.191  -9.344   2.205  1.00 96.75           C  
ATOM    798  CB  LEU A 104      -2.223  -6.848   2.000  1.00 96.75           C  
ATOM    799  O   LEU A 104      -1.438  -9.953   1.440  1.00 96.75           O  
ATOM    800  CG  LEU A 104      -1.820  -5.457   2.492  1.00 96.75           C  
ATOM    801  CD1 LEU A 104      -2.342  -4.387   1.540  1.00 96.75           C  
ATOM    802  CD2 LEU A 104      -2.338  -5.223   3.908  1.00 96.75           C  
ATOM    803  N   THR A 105      -3.359  -9.773   2.586  1.00 96.19           N  
ATOM    804  CA  THR A 105      -3.900 -10.977   1.972  1.00 96.19           C  
ATOM    805  C   THR A 105      -4.328 -10.711   0.532  1.00 96.19           C  
ATOM    806  CB  THR A 105      -5.098 -11.523   2.771  1.00 96.19           C  
ATOM    807  O   THR A 105      -4.504  -9.555   0.137  1.00 96.19           O  
ATOM    808  CG2 THR A 105      -4.738 -11.719   4.242  1.00 96.19           C  
ATOM    809  OG1 THR A 105      -6.188 -10.602   2.676  1.00 96.19           O  
ATOM    810  N   GLU A 106      -4.520 -11.750  -0.247  1.00 96.06           N  
ATOM    811  CA  GLU A 106      -4.926 -11.625  -1.643  1.00 96.06           C  
ATOM    812  C   GLU A 106      -6.273 -10.914  -1.764  1.00 96.06           C  
ATOM    813  CB  GLU A 106      -4.996 -13.000  -2.312  1.00 96.06           C  
ATOM    814  O   GLU A 106      -6.453 -10.055  -2.629  1.00 96.06           O  
ATOM    815  CG  GLU A 106      -3.633 -13.625  -2.572  1.00 96.06           C  
ATOM    816  CD  GLU A 106      -3.715 -14.961  -3.291  1.00 96.06           C  
ATOM    817  OE1 GLU A 106      -2.695 -15.688  -3.342  1.00 96.06           O  
ATOM    818  OE2 GLU A 106      -4.805 -15.289  -3.811  1.00 96.06           O  
ATOM    819  N   ASP A 107      -7.191 -11.273  -0.825  1.00 96.88           N  
ATOM    820  CA  ASP A 107      -8.508 -10.633  -0.823  1.00 96.88           C  
ATOM    821  C   ASP A 107      -8.391  -9.141  -0.550  1.00 96.88           C  
ATOM    822  CB  ASP A 107      -9.414 -11.289   0.215  1.00 96.88           C  
ATOM    823  O   ASP A 107      -9.055  -8.328  -1.201  1.00 96.88           O  
ATOM    824  CG  ASP A 107      -9.852 -12.695  -0.177  1.00 96.88           C  
ATOM    825  OD1 ASP A 107      -9.773 -13.047  -1.375  1.00 96.88           O  
ATOM    826  OD2 ASP A 107     -10.273 -13.453   0.720  1.00 96.88           O  
ATOM    827  N   GLN A 108      -7.547  -8.836   0.383  1.00 97.50           N  
ATOM    828  CA  GLN A 108      -7.344  -7.438   0.736  1.00 97.50           C  
ATOM    829  C   GLN A 108      -6.707  -6.664  -0.417  1.00 97.50           C  
ATOM    830  CB  GLN A 108      -6.473  -7.316   1.988  1.00 97.50           C  
ATOM    831  O   GLN A 108      -7.074  -5.516  -0.677  1.00 97.50           O  
ATOM    832  CG  GLN A 108      -6.520  -5.941   2.641  1.00 97.50           C  
ATOM    833  CD  GLN A 108      -5.828  -5.910   3.990  1.00 97.50           C  
ATOM    834  NE2 GLN A 108      -6.375  -5.133   4.918  1.00 97.50           N  
ATOM    835  OE1 GLN A 108      -4.812  -6.578   4.199  1.00 97.50           O  
ATOM    836  N   LEU A 109      -5.770  -7.242  -1.151  1.00 98.31           N  
ATOM    837  CA  LEU A 109      -5.121  -6.621  -2.301  1.00 98.31           C  
ATOM    838  C   LEU A 109      -6.133  -6.328  -3.404  1.00 98.31           C  
ATOM    839  CB  LEU A 109      -4.008  -7.523  -2.838  1.00 98.31           C  
ATOM    840  O   LEU A 109      -6.074  -5.273  -4.039  1.00 98.31           O  
ATOM    841  CG  LEU A 109      -2.721  -7.582  -2.012  1.00 98.31           C  
ATOM    842  CD1 LEU A 109      -1.810  -8.688  -2.525  1.00 98.31           C  
ATOM    843  CD2 LEU A 109      -2.004  -6.234  -2.045  1.00 98.31           C  
ATOM    844  N   LEU A 110      -7.055  -7.203  -3.596  1.00 98.12           N  
ATOM    845  CA  LEU A 110      -8.086  -6.988  -4.605  1.00 98.12           C  
ATOM    846  C   LEU A 110      -8.945  -5.777  -4.254  1.00 98.12           C  
ATOM    847  CB  LEU A 110      -8.969  -8.234  -4.746  1.00 98.12           C  
ATOM    848  O   LEU A 110      -9.328  -5.008  -5.137  1.00 98.12           O  
ATOM    849  CG  LEU A 110      -8.312  -9.461  -5.379  1.00 98.12           C  
ATOM    850  CD1 LEU A 110      -9.273 -10.641  -5.359  1.00 98.12           C  
ATOM    851  CD2 LEU A 110      -7.867  -9.148  -6.805  1.00 98.12           C  
ATOM    852  N   LEU A 111      -9.203  -5.613  -2.979  1.00 98.56           N  
ATOM    853  CA  LEU A 111      -9.969  -4.457  -2.529  1.00 98.56           C  
ATOM    854  C   LEU A 111      -9.164  -3.172  -2.699  1.00 98.56           C  
ATOM    855  CB  LEU A 111     -10.375  -4.621  -1.063  1.00 98.56           C  
ATOM    856  O   LEU A 111      -9.711  -2.135  -3.080  1.00 98.56           O  
ATOM    857  CG  LEU A 111     -11.398  -5.723  -0.768  1.00 98.56           C  
ATOM    858  CD1 LEU A 111     -11.461  -6.000   0.730  1.00 98.56           C  
ATOM    859  CD2 LEU A 111     -12.773  -5.332  -1.300  1.00 98.56           C  
ATOM    860  N   VAL A 112      -7.844  -3.285  -2.447  1.00 98.44           N  
ATOM    861  CA  VAL A 112      -6.977  -2.137  -2.691  1.00 98.44           C  
ATOM    862  C   VAL A 112      -7.008  -1.772  -4.172  1.00 98.44           C  
ATOM    863  CB  VAL A 112      -5.523  -2.418  -2.240  1.00 98.44           C  
ATOM    864  O   VAL A 112      -7.113  -0.596  -4.527  1.00 98.44           O  
ATOM    865  CG1 VAL A 112      -4.586  -1.312  -2.723  1.00 98.44           C  
ATOM    866  CG2 VAL A 112      -5.453  -2.557  -0.722  1.00 98.44           C  
ATOM    867  N   TYR A 113      -6.953  -2.789  -4.973  1.00 98.38           N  
ATOM    868  CA  TYR A 113      -7.020  -2.582  -6.418  1.00 98.38           C  
ATOM    869  C   TYR A 113      -8.312  -1.875  -6.805  1.00 98.38           C  
ATOM    870  CB  TYR A 113      -6.910  -3.918  -7.156  1.00 98.38           C  
ATOM    871  O   TYR A 113      -8.297  -0.914  -7.578  1.00 98.38           O  
ATOM    872  CG  TYR A 113      -6.855  -3.775  -8.656  1.00 98.38           C  
ATOM    873  CD1 TYR A 113      -8.023  -3.740  -9.422  1.00 98.38           C  
ATOM    874  CD2 TYR A 113      -5.637  -3.678  -9.320  1.00 98.38           C  
ATOM    875  CE1 TYR A 113      -7.973  -3.611 -10.805  1.00 98.38           C  
ATOM    876  CE2 TYR A 113      -5.578  -3.549 -10.703  1.00 98.38           C  
ATOM    877  OH  TYR A 113      -6.695  -3.387 -12.805  1.00 98.38           O  
ATOM    878  CZ  TYR A 113      -6.750  -3.516 -11.438  1.00 98.38           C  
ATOM    879  N   GLU A 114      -9.375  -2.383  -6.285  1.00 98.25           N  
ATOM    880  CA  GLU A 114     -10.672  -1.774  -6.559  1.00 98.25           C  
ATOM    881  C   GLU A 114     -10.719  -0.325  -6.082  1.00 98.25           C  
ATOM    882  CB  GLU A 114     -11.797  -2.578  -5.895  1.00 98.25           C  
ATOM    883  O   GLU A 114     -11.266   0.543  -6.766  1.00 98.25           O  
ATOM    884  CG  GLU A 114     -13.195  -2.070  -6.223  1.00 98.25           C  
ATOM    885  CD  GLU A 114     -13.586  -2.281  -7.676  1.00 98.25           C  
ATOM    886  OE1 GLU A 114     -14.555  -1.639  -8.141  1.00 98.25           O  
ATOM    887  OE2 GLU A 114     -12.914  -3.094  -8.352  1.00 98.25           O  
ATOM    888  N   SER A 115     -10.156  -0.034  -4.984  1.00 98.25           N  
ATOM    889  CA  SER A 115     -10.086   1.318  -4.438  1.00 98.25           C  
ATOM    890  C   SER A 115      -9.320   2.250  -5.371  1.00 98.25           C  
ATOM    891  CB  SER A 115      -9.422   1.307  -3.061  1.00 98.25           C  
ATOM    892  O   SER A 115      -9.695   3.410  -5.547  1.00 98.25           O  
ATOM    893  OG  SER A 115     -10.219   0.604  -2.123  1.00 98.25           O  
ATOM    894  N   MET A 116      -8.258   1.653  -5.883  1.00 97.31           N  
ATOM    895  CA  MET A 116      -7.484   2.412  -6.859  1.00 97.31           C  
ATOM    896  C   MET A 116      -8.336   2.764  -8.078  1.00 97.31           C  
ATOM    897  CB  MET A 116      -6.250   1.621  -7.301  1.00 97.31           C  
ATOM    898  O   MET A 116      -8.312   3.902  -8.547  1.00 97.31           O  
ATOM    899  CG  MET A 116      -5.262   1.356  -6.176  1.00 97.31           C  
ATOM    900  SD  MET A 116      -3.977   0.133  -6.645  1.00 97.31           S  
ATOM    901  CE  MET A 116      -3.066   1.085  -7.895  1.00 97.31           C  
ATOM    902  N   GLU A 117      -9.055   1.864  -8.578  1.00 96.56           N  
ATOM    903  CA  GLU A 117      -9.867   2.035  -9.773  1.00 96.56           C  
ATOM    904  C   GLU A 117     -10.992   3.045  -9.547  1.00 96.56           C  
ATOM    905  CB  GLU A 117     -10.453   0.693 -10.227  1.00 96.56           C  
ATOM    906  O   GLU A 117     -11.297   3.854 -10.422  1.00 96.56           O  
ATOM    907  CG  GLU A 117      -9.422  -0.270 -10.789  1.00 96.56           C  
ATOM    908  CD  GLU A 117      -8.695   0.278 -12.008  1.00 96.56           C  
ATOM    909  OE1 GLU A 117      -7.449   0.399 -11.969  1.00 96.56           O  
ATOM    910  OE2 GLU A 117      -9.375   0.589 -13.008  1.00 96.56           O  
ATOM    911  N   ARG A 118     -11.430   3.053  -8.414  1.00 96.50           N  
ATOM    912  CA  ARG A 118     -12.578   3.896  -8.109  1.00 96.50           C  
ATOM    913  C   ARG A 118     -12.125   5.262  -7.594  1.00 96.50           C  
ATOM    914  CB  ARG A 118     -13.477   3.221  -7.070  1.00 96.50           C  
ATOM    915  O   ARG A 118     -12.961   6.133  -7.328  1.00 96.50           O  
ATOM    916  CG  ARG A 118     -14.180   1.978  -7.586  1.00 96.50           C  
ATOM    917  CD  ARG A 118     -15.094   1.365  -6.531  1.00 96.50           C  
ATOM    918  NE  ARG A 118     -15.781   0.180  -7.035  1.00 96.50           N  
ATOM    919  NH1 ARG A 118     -17.531   1.349  -7.977  1.00 96.50           N  
ATOM    920  NH2 ARG A 118     -17.469  -0.938  -8.125  1.00 96.50           N  
ATOM    921  CZ  ARG A 118     -16.922   0.199  -7.711  1.00 96.50           C  
ATOM    922  N   LYS A 119     -10.891   5.363  -7.344  1.00 95.94           N  
ATOM    923  CA  LYS A 119     -10.281   6.613  -6.902  1.00 95.94           C  
ATOM    924  C   LYS A 119     -10.844   7.059  -5.555  1.00 95.94           C  
ATOM    925  CB  LYS A 119     -10.484   7.711  -7.945  1.00 95.94           C  
ATOM    926  O   LYS A 119     -11.211   8.219  -5.387  1.00 95.94           O  
ATOM    927  CG  LYS A 119      -9.883   7.398  -9.305  1.00 95.94           C  
ATOM    928  CD  LYS A 119     -10.094   8.539 -10.289  1.00 95.94           C  
ATOM    929  CE  LYS A 119      -9.516   8.211 -11.664  1.00 95.94           C  
ATOM    930  NZ  LYS A 119      -9.727   9.328 -12.633  1.00 95.94           N  
ATOM    931  N   ILE A 120     -10.828   6.129  -4.633  1.00 96.81           N  
ATOM    932  CA  ILE A 120     -11.398   6.434  -3.324  1.00 96.81           C  
ATOM    933  C   ILE A 120     -10.328   6.297  -2.246  1.00 96.81           C  
ATOM    934  CB  ILE A 120     -12.594   5.508  -3.004  1.00 96.81           C  
ATOM    935  O   ILE A 120     -10.633   5.988  -1.092  1.00 96.81           O  
ATOM    936  CG1 ILE A 120     -12.203   4.039  -3.178  1.00 96.81           C  
ATOM    937  CG2 ILE A 120     -13.797   5.859  -3.887  1.00 96.81           C  
ATOM    938  CD1 ILE A 120     -13.266   3.053  -2.711  1.00 96.81           C  
ATOM    939  N   LEU A 121      -9.109   6.508  -2.521  1.00 97.00           N  
ATOM    940  CA  LEU A 121      -7.980   6.273  -1.631  1.00 97.00           C  
ATOM    941  C   LEU A 121      -7.945   7.309  -0.510  1.00 97.00           C  
ATOM    942  CB  LEU A 121      -6.664   6.309  -2.414  1.00 97.00           C  
ATOM    943  O   LEU A 121      -7.723   6.961   0.652  1.00 97.00           O  
ATOM    944  CG  LEU A 121      -6.422   5.156  -3.387  1.00 97.00           C  
ATOM    945  CD1 LEU A 121      -5.199   5.438  -4.254  1.00 97.00           C  
ATOM    946  CD2 LEU A 121      -6.254   3.844  -2.629  1.00 97.00           C  
ATOM    947  N   PRO A 122      -8.258   8.625  -0.828  1.00 95.94           N  
ATOM    948  CA  PRO A 122      -8.070   9.648   0.203  1.00 95.94           C  
ATOM    949  C   PRO A 122      -8.992   9.461   1.401  1.00 95.94           C  
ATOM    950  CB  PRO A 122      -8.383  10.953  -0.532  1.00 95.94           C  
ATOM    951  O   PRO A 122      -8.539   9.469   2.547  1.00 95.94           O  
ATOM    952  CG  PRO A 122      -7.957  10.711  -1.944  1.00 95.94           C  
ATOM    953  CD  PRO A 122      -8.320   9.297  -2.314  1.00 95.94           C  
ATOM    954  N   PRO A 123     -10.242   9.258   1.169  1.00 96.69           N  
ATOM    955  CA  PRO A 123     -11.055   9.047   2.371  1.00 96.69           C  
ATOM    956  C   PRO A 123     -10.688   7.777   3.125  1.00 96.69           C  
ATOM    957  CB  PRO A 123     -12.484   8.961   1.820  1.00 96.69           C  
ATOM    958  O   PRO A 123     -10.797   7.727   4.352  1.00 96.69           O  
ATOM    959  CG  PRO A 123     -12.312   8.648   0.369  1.00 96.69           C  
ATOM    960  CD  PRO A 123     -11.047   9.289  -0.114  1.00 96.69           C  
ATOM    961  N   GLN A 124     -10.273   6.742   2.426  1.00 98.12           N  
ATOM    962  CA  GLN A 124      -9.844   5.500   3.061  1.00 98.12           C  
ATOM    963  C   GLN A 124      -8.578   5.719   3.893  1.00 98.12           C  
ATOM    964  CB  GLN A 124      -9.594   4.418   2.010  1.00 98.12           C  
ATOM    965  O   GLN A 124      -8.477   5.215   5.012  1.00 98.12           O  
ATOM    966  CG  GLN A 124     -10.867   3.900   1.353  1.00 98.12           C  
ATOM    967  CD  GLN A 124     -10.594   2.914   0.233  1.00 98.12           C  
ATOM    968  NE2 GLN A 124     -11.547   2.021  -0.018  1.00 98.12           N  
ATOM    969  OE1 GLN A 124      -9.531   2.955  -0.401  1.00 98.12           O  
ATOM    970  N   LEU A 125      -7.633   6.410   3.283  1.00 97.75           N  
ATOM    971  CA  LEU A 125      -6.395   6.742   3.982  1.00 97.75           C  
ATOM    972  C   LEU A 125      -6.691   7.500   5.273  1.00 97.75           C  
ATOM    973  CB  LEU A 125      -5.480   7.582   3.086  1.00 97.75           C  
ATOM    974  O   LEU A 125      -6.133   7.176   6.328  1.00 97.75           O  
ATOM    975  CG  LEU A 125      -4.207   8.125   3.732  1.00 97.75           C  
ATOM    976  CD1 LEU A 125      -3.387   6.980   4.328  1.00 97.75           C  
ATOM    977  CD2 LEU A 125      -3.381   8.906   2.717  1.00 97.75           C  
ATOM    978  N   GLU A 126      -7.559   8.484   5.203  1.00 97.12           N  
ATOM    979  CA  GLU A 126      -7.918   9.281   6.375  1.00 97.12           C  
ATOM    980  C   GLU A 126      -8.523   8.406   7.469  1.00 97.12           C  
ATOM    981  CB  GLU A 126      -8.891  10.398   5.996  1.00 97.12           C  
ATOM    982  O   GLU A 126      -8.188   8.539   8.641  1.00 97.12           O  
ATOM    983  CG  GLU A 126      -9.203  11.352   7.137  1.00 97.12           C  
ATOM    984  CD  GLU A 126      -8.016  12.188   7.574  1.00 97.12           C  
ATOM    985  OE1 GLU A 126      -8.117  12.914   8.586  1.00 97.12           O  
ATOM    986  OE2 GLU A 126      -6.961  12.109   6.898  1.00 97.12           O  
ATOM    987  N   LEU A 127      -9.352   7.547   7.133  1.00 97.38           N  
ATOM    988  CA  LEU A 127     -10.016   6.652   8.078  1.00 97.38           C  
ATOM    989  C   LEU A 127      -9.000   5.730   8.750  1.00 97.38           C  
ATOM    990  CB  LEU A 127     -11.086   5.824   7.375  1.00 97.38           C  
ATOM    991  O   LEU A 127      -8.969   5.621   9.977  1.00 97.38           O  
ATOM    992  CG  LEU A 127     -11.828   4.797   8.234  1.00 97.38           C  
ATOM    993  CD1 LEU A 127     -12.492   5.480   9.422  1.00 97.38           C  
ATOM    994  CD2 LEU A 127     -12.859   4.043   7.402  1.00 97.38           C  
ATOM    995  N   VAL A 128      -8.180   5.094   7.934  1.00 96.81           N  
ATOM    996  CA  VAL A 128      -7.207   4.145   8.453  1.00 96.81           C  
ATOM    997  C   VAL A 128      -6.211   4.867   9.359  1.00 96.81           C  
ATOM    998  CB  VAL A 128      -6.453   3.416   7.316  1.00 96.81           C  
ATOM    999  O   VAL A 128      -5.820   4.344  10.406  1.00 96.81           O  
ATOM   1000  CG1 VAL A 128      -5.305   2.578   7.875  1.00 96.81           C  
ATOM   1001  CG2 VAL A 128      -7.418   2.541   6.516  1.00 96.81           C  
ATOM   1002  N   LYS A 129      -5.863   6.051   8.953  1.00 95.56           N  
ATOM   1003  CA  LYS A 129      -4.973   6.871   9.766  1.00 95.56           C  
ATOM   1004  C   LYS A 129      -5.574   7.129  11.148  1.00 95.56           C  
ATOM   1005  CB  LYS A 129      -4.676   8.195   9.070  1.00 95.56           C  
ATOM   1006  O   LYS A 129      -4.891   6.984  12.164  1.00 95.56           O  
ATOM   1007  CG  LYS A 129      -3.709   9.094   9.828  1.00 95.56           C  
ATOM   1008  CD  LYS A 129      -3.441  10.391   9.078  1.00 95.56           C  
ATOM   1009  CE  LYS A 129      -2.531  11.320   9.875  1.00 95.56           C  
ATOM   1010  NZ  LYS A 129      -2.250  12.586   9.133  1.00 95.56           N  
ATOM   1011  N   ASN A 130      -6.801   7.496  11.211  1.00 95.25           N  
ATOM   1012  CA  ASN A 130      -7.469   7.801  12.477  1.00 95.25           C  
ATOM   1013  C   ASN A 130      -7.660   6.547  13.320  1.00 95.25           C  
ATOM   1014  CB  ASN A 130      -8.820   8.477  12.219  1.00 95.25           C  
ATOM   1015  O   ASN A 130      -7.594   6.609  14.555  1.00 95.25           O  
ATOM   1016  CG  ASN A 130      -8.688   9.969  11.969  1.00 95.25           C  
ATOM   1017  ND2 ASN A 130      -8.633  10.359  10.703  1.00 95.25           N  
ATOM   1018  OD1 ASN A 130      -8.633  10.758  12.914  1.00 95.25           O  
ATOM   1019  N   ILE A 131      -7.848   5.430  12.719  1.00 94.12           N  
ATOM   1020  CA  ILE A 131      -7.996   4.172  13.438  1.00 94.12           C  
ATOM   1021  C   ILE A 131      -6.660   3.779  14.070  1.00 94.12           C  
ATOM   1022  CB  ILE A 131      -8.508   3.043  12.516  1.00 94.12           C  
ATOM   1023  O   ILE A 131      -6.609   3.352  15.219  1.00 94.12           O  
ATOM   1024  CG1 ILE A 131      -9.953   3.314  12.094  1.00 94.12           C  
ATOM   1025  CG2 ILE A 131      -8.383   1.683  13.211  1.00 94.12           C  
ATOM   1026  CD1 ILE A 131     -10.469   2.369  11.016  1.00 94.12           C  
ATOM   1027  N   LEU A 132      -5.605   3.977  13.320  1.00 91.88           N  
ATOM   1028  CA  LEU A 132      -4.273   3.596  13.773  1.00 91.88           C  
ATOM   1029  C   LEU A 132      -3.844   4.434  14.969  1.00 91.88           C  
ATOM   1030  CB  LEU A 132      -3.258   3.756  12.633  1.00 91.88           C  
ATOM   1031  O   LEU A 132      -3.014   3.998  15.773  1.00 91.88           O  
ATOM   1032  CG  LEU A 132      -3.098   2.559  11.695  1.00 91.88           C  
ATOM   1033  CD1 LEU A 132      -2.250   2.941  10.492  1.00 91.88           C  
ATOM   1034  CD2 LEU A 132      -2.480   1.377  12.438  1.00 91.88           C  
ATOM   1035  N   LYS A 133      -4.418   5.582  15.125  1.00 90.75           N  
ATOM   1036  CA  LYS A 133      -4.082   6.469  16.234  1.00 90.75           C  
ATOM   1037  C   LYS A 133      -4.719   5.984  17.547  1.00 90.75           C  
ATOM   1038  CB  LYS A 133      -4.531   7.898  15.938  1.00 90.75           C  
ATOM   1039  O   LYS A 133      -4.332   6.422  18.625  1.00 90.75           O  
ATOM   1040  CG  LYS A 133      -3.672   8.609  14.906  1.00 90.75           C  
ATOM   1041  CD  LYS A 133      -4.152  10.039  14.672  1.00 90.75           C  
ATOM   1042  CE  LYS A 133      -3.303  10.750  13.617  1.00 90.75           C  
ATOM   1043  NZ  LYS A 133      -3.807  12.125  13.344  1.00 90.75           N  
ATOM   1044  N   GLN A 134      -5.617   5.039  17.312  1.00 90.19           N  
ATOM   1045  CA  GLN A 134      -6.281   4.527  18.516  1.00 90.19           C  
ATOM   1046  C   GLN A 134      -5.391   3.533  19.250  1.00 90.19           C  
ATOM   1047  CB  GLN A 134      -7.609   3.863  18.141  1.00 90.19           C  
ATOM   1048  O   GLN A 134      -4.555   2.865  18.641  1.00 90.19           O  
ATOM   1049  CG  GLN A 134      -8.531   4.754  17.328  1.00 90.19           C  
ATOM   1050  CD  GLN A 134      -8.828   6.078  18.000  1.00 90.19           C  
ATOM   1051  NE2 GLN A 134      -8.703   7.168  17.266  1.00 90.19           N  
ATOM   1052  OE1 GLN A 134      -9.172   6.117  19.188  1.00 90.19           O  
ATOM   1053  N   ASP A 135      -5.484   3.547  20.562  1.00 82.44           N  
ATOM   1054  CA  ASP A 135      -4.793   2.551  21.375  1.00 82.44           C  
ATOM   1055  C   ASP A 135      -5.648   1.301  21.562  1.00 82.44           C  
ATOM   1056  CB  ASP A 135      -4.414   3.135  22.734  1.00 82.44           C  
ATOM   1057  O   ASP A 135      -6.547   1.277  22.406  1.00 82.44           O  
ATOM   1058  CG  ASP A 135      -3.514   2.219  23.547  1.00 82.44           C  
ATOM   1059  OD1 ASP A 135      -3.221   1.093  23.078  1.00 82.44           O  
ATOM   1060  OD2 ASP A 135      -3.098   2.623  24.656  1.00 82.44           O  
ATOM   1061  N   PHE A 136      -5.270   0.218  20.875  1.00 84.88           N  
ATOM   1062  CA  PHE A 136      -6.102  -0.980  20.922  1.00 84.88           C  
ATOM   1063  C   PHE A 136      -5.867  -1.744  22.219  1.00 84.88           C  
ATOM   1064  CB  PHE A 136      -5.812  -1.887  19.719  1.00 84.88           C  
ATOM   1065  O   PHE A 136      -6.633  -2.650  22.562  1.00 84.88           O  
ATOM   1066  CG  PHE A 136      -6.258  -1.308  18.406  1.00 84.88           C  
ATOM   1067  CD1 PHE A 136      -7.488  -0.675  18.281  1.00 84.88           C  
ATOM   1068  CD2 PHE A 136      -5.441  -1.397  17.281  1.00 84.88           C  
ATOM   1069  CE1 PHE A 136      -7.902  -0.139  17.062  1.00 84.88           C  
ATOM   1070  CE2 PHE A 136      -5.848  -0.864  16.062  1.00 84.88           C  
ATOM   1071  CZ  PHE A 136      -7.078  -0.236  15.961  1.00 84.88           C  
ATOM   1072  N   HIS A 137      -4.816  -1.397  22.922  1.00 84.50           N  
ATOM   1073  CA  HIS A 137      -4.551  -2.076  24.188  1.00 84.50           C  
ATOM   1074  C   HIS A 137      -5.406  -1.506  25.312  1.00 84.50           C  
ATOM   1075  CB  HIS A 137      -3.066  -1.968  24.547  1.00 84.50           C  
ATOM   1076  O   HIS A 137      -5.613  -2.162  26.328  1.00 84.50           O  
ATOM   1077  CG  HIS A 137      -2.168  -2.746  23.641  1.00 84.50           C  
ATOM   1078  CD2 HIS A 137      -1.349  -2.344  22.641  1.00 84.50           C  
ATOM   1079  ND1 HIS A 137      -2.047  -4.117  23.719  1.00 84.50           N  
ATOM   1080  CE1 HIS A 137      -1.188  -4.523  22.797  1.00 84.50           C  
ATOM   1081  NE2 HIS A 137      -0.750  -3.469  22.141  1.00 84.50           N  
ATOM   1082  N   GLN A 138      -5.926  -0.354  25.016  1.00 82.12           N  
ATOM   1083  CA  GLN A 138      -6.840   0.272  25.969  1.00 82.12           C  
ATOM   1084  C   GLN A 138      -8.289  -0.110  25.672  1.00 82.12           C  
ATOM   1085  CB  GLN A 138      -6.684   1.793  25.938  1.00 82.12           C  
ATOM   1086  O   GLN A 138      -8.641  -0.371  24.516  1.00 82.12           O  
ATOM   1087  CG  GLN A 138      -5.387   2.287  26.562  1.00 82.12           C  
ATOM   1088  CD  GLN A 138      -5.293   3.801  26.609  1.00 82.12           C  
ATOM   1089  NE2 GLN A 138      -4.168   4.312  27.094  1.00 82.12           N  
ATOM   1090  OE1 GLN A 138      -6.223   4.504  26.203  1.00 82.12           O  
ATOM   1091  N   ASN A 139      -9.125  -0.268  26.688  1.00 85.31           N  
ATOM   1092  CA  ASN A 139     -10.562  -0.493  26.578  1.00 85.31           C  
ATOM   1093  C   ASN A 139     -10.867  -1.755  25.781  1.00 85.31           C  
ATOM   1094  CB  ASN A 139     -11.250   0.720  25.938  1.00 85.31           C  
ATOM   1095  O   ASN A 139     -11.805  -1.773  24.969  1.00 85.31           O  
ATOM   1096  CG  ASN A 139     -11.211   1.944  26.828  1.00 85.31           C  
ATOM   1097  ND2 ASN A 139     -11.172   3.123  26.219  1.00 85.31           N  
ATOM   1098  OD1 ASN A 139     -11.227   1.833  28.062  1.00 85.31           O  
ATOM   1099  N   ASN A 140      -9.953  -2.729  25.844  1.00 86.38           N  
ATOM   1100  CA  ASN A 140     -10.156  -4.023  25.203  1.00 86.38           C  
ATOM   1101  C   ASN A 140     -10.289  -3.885  23.688  1.00 86.38           C  
ATOM   1102  CB  ASN A 140     -11.383  -4.723  25.781  1.00 86.38           C  
ATOM   1103  O   ASN A 140     -11.117  -4.559  23.062  1.00 86.38           O  
ATOM   1104  CG  ASN A 140     -11.141  -5.270  27.172  1.00 86.38           C  
ATOM   1105  ND2 ASN A 140     -12.211  -5.695  27.844  1.00 86.38           N  
ATOM   1106  OD1 ASN A 140     -10.008  -5.309  27.641  1.00 86.38           O  
ATOM   1107  N   GLY A 141      -9.633  -2.801  23.078  1.00 89.81           N  
ATOM   1108  CA  GLY A 141      -9.625  -2.639  21.641  1.00 89.81           C  
ATOM   1109  C   GLY A 141     -10.727  -1.728  21.125  1.00 89.81           C  
ATOM   1110  O   GLY A 141     -10.750  -1.375  19.953  1.00 89.81           O  
ATOM   1111  N   ALA A 142     -11.633  -1.402  22.031  1.00 93.50           N  
ATOM   1112  CA  ALA A 142     -12.773  -0.588  21.609  1.00 93.50           C  
ATOM   1113  C   ALA A 142     -12.352   0.854  21.344  1.00 93.50           C  
ATOM   1114  CB  ALA A 142     -13.875  -0.631  22.688  1.00 93.50           C  
ATOM   1115  O   ALA A 142     -11.484   1.389  22.031  1.00 93.50           O  
ATOM   1116  N   PHE A 143     -12.953   1.427  20.281  1.00 94.00           N  
ATOM   1117  CA  PHE A 143     -12.695   2.828  19.984  1.00 94.00           C  
ATOM   1118  C   PHE A 143     -13.922   3.492  19.375  1.00 94.00           C  
ATOM   1119  CB  PHE A 143     -11.508   2.961  19.016  1.00 94.00           C  
ATOM   1120  O   PHE A 143     -14.859   2.809  18.953  1.00 94.00           O  
ATOM   1121  CG  PHE A 143     -11.758   2.369  17.656  1.00 94.00           C  
ATOM   1122  CD1 PHE A 143     -11.406   1.055  17.375  1.00 94.00           C  
ATOM   1123  CD2 PHE A 143     -12.344   3.131  16.656  1.00 94.00           C  
ATOM   1124  CE1 PHE A 143     -11.641   0.505  16.125  1.00 94.00           C  
ATOM   1125  CE2 PHE A 143     -12.578   2.590  15.398  1.00 94.00           C  
ATOM   1126  CZ  PHE A 143     -12.227   1.276  15.133  1.00 94.00           C  
ATOM   1127  N   ARG A 144     -13.891   4.789  19.453  1.00 95.38           N  
ATOM   1128  CA  ARG A 144     -14.945   5.629  18.906  1.00 95.38           C  
ATOM   1129  C   ARG A 144     -14.367   6.777  18.078  1.00 95.38           C  
ATOM   1130  CB  ARG A 144     -15.844   6.176  20.016  1.00 95.38           C  
ATOM   1131  O   ARG A 144     -13.461   7.477  18.547  1.00 95.38           O  
ATOM   1132  CG  ARG A 144     -17.016   7.000  19.516  1.00 95.38           C  
ATOM   1133  CD  ARG A 144     -17.906   7.453  20.656  1.00 95.38           C  
ATOM   1134  NE  ARG A 144     -19.047   8.242  20.172  1.00 95.38           N  
ATOM   1135  NH1 ARG A 144     -20.047   8.438  22.250  1.00 95.38           N  
ATOM   1136  NH2 ARG A 144     -21.016   9.406  20.406  1.00 95.38           N  
ATOM   1137  CZ  ARG A 144     -20.031   8.695  20.938  1.00 95.38           C  
ATOM   1138  N   LEU A 145     -14.891   6.910  16.859  1.00 96.38           N  
ATOM   1139  CA  LEU A 145     -14.469   7.992  15.977  1.00 96.38           C  
ATOM   1140  C   LEU A 145     -15.680   8.750  15.438  1.00 96.38           C  
ATOM   1141  CB  LEU A 145     -13.641   7.445  14.812  1.00 96.38           C  
ATOM   1142  O   LEU A 145     -16.812   8.258  15.500  1.00 96.38           O  
ATOM   1143  CG  LEU A 145     -12.344   6.727  15.188  1.00 96.38           C  
ATOM   1144  CD1 LEU A 145     -11.711   6.086  13.953  1.00 96.38           C  
ATOM   1145  CD2 LEU A 145     -11.367   7.695  15.844  1.00 96.38           C  
ATOM   1146  N   ASP A 146     -15.422   9.922  14.836  1.00 96.44           N  
ATOM   1147  CA  ASP A 146     -16.453  10.703  14.164  1.00 96.44           C  
ATOM   1148  C   ASP A 146     -16.875  10.047  12.852  1.00 96.44           C  
ATOM   1149  CB  ASP A 146     -15.969  12.133  13.906  1.00 96.44           C  
ATOM   1150  O   ASP A 146     -16.031   9.727  12.008  1.00 96.44           O  
ATOM   1151  CG  ASP A 146     -17.094  13.086  13.531  1.00 96.44           C  
ATOM   1152  OD1 ASP A 146     -18.047  12.664  12.836  1.00 96.44           O  
ATOM   1153  OD2 ASP A 146     -17.031  14.266  13.938  1.00 96.44           O  
ATOM   1154  N   ALA A 147     -18.219   9.906  12.672  1.00 94.88           N  
ATOM   1155  CA  ALA A 147     -18.734   9.250  11.469  1.00 94.88           C  
ATOM   1156  C   ALA A 147     -18.547  10.133  10.242  1.00 94.88           C  
ATOM   1157  CB  ALA A 147     -20.203   8.891  11.648  1.00 94.88           C  
ATOM   1158  O   ALA A 147     -18.656   9.664   9.109  1.00 94.88           O  
ATOM   1159  N   LYS A 148     -18.234  11.367  10.438  1.00 95.12           N  
ATOM   1160  CA  LYS A 148     -18.000  12.297   9.336  1.00 95.12           C  
ATOM   1161  C   LYS A 148     -16.812  11.859   8.484  1.00 95.12           C  
ATOM   1162  CB  LYS A 148     -17.766  13.711   9.859  1.00 95.12           C  
ATOM   1163  O   LYS A 148     -16.656  12.297   7.344  1.00 95.12           O  
ATOM   1164  CG  LYS A 148     -19.031  14.383  10.414  1.00 95.12           C  
ATOM   1165  CD  LYS A 148     -18.750  15.820  10.836  1.00 95.12           C  
ATOM   1166  CE  LYS A 148     -20.000  16.469  11.414  1.00 95.12           C  
ATOM   1167  NZ  LYS A 148     -19.734  17.875  11.867  1.00 95.12           N  
ATOM   1168  N   LEU A 149     -16.000  10.984   9.023  1.00 94.44           N  
ATOM   1169  CA  LEU A 149     -14.859  10.445   8.289  1.00 94.44           C  
ATOM   1170  C   LEU A 149     -15.320   9.648   7.074  1.00 94.44           C  
ATOM   1171  CB  LEU A 149     -14.008   9.562   9.195  1.00 94.44           C  
ATOM   1172  O   LEU A 149     -14.555   9.438   6.133  1.00 94.44           O  
ATOM   1173  CG  LEU A 149     -13.234  10.281  10.305  1.00 94.44           C  
ATOM   1174  CD1 LEU A 149     -12.625   9.266  11.273  1.00 94.44           C  
ATOM   1175  CD2 LEU A 149     -12.148  11.172   9.711  1.00 94.44           C  
ATOM   1176  N   LEU A 150     -16.562   9.258   7.074  1.00 93.31           N  
ATOM   1177  CA  LEU A 150     -17.094   8.383   6.031  1.00 93.31           C  
ATOM   1178  C   LEU A 150     -18.000   9.156   5.086  1.00 93.31           C  
ATOM   1179  CB  LEU A 150     -17.844   7.207   6.648  1.00 93.31           C  
ATOM   1180  O   LEU A 150     -18.578   8.578   4.156  1.00 93.31           O  
ATOM   1181  CG  LEU A 150     -17.047   6.305   7.590  1.00 93.31           C  
ATOM   1182  CD1 LEU A 150     -17.969   5.273   8.234  1.00 93.31           C  
ATOM   1183  CD2 LEU A 150     -15.914   5.625   6.840  1.00 93.31           C  
ATOM   1184  N   SER A 151     -18.156  10.469   5.285  1.00 92.44           N  
ATOM   1185  CA  SER A 151     -19.172  11.266   4.613  1.00 92.44           C  
ATOM   1186  C   SER A 151     -18.906  11.344   3.111  1.00 92.44           C  
ATOM   1187  CB  SER A 151     -19.219  12.672   5.203  1.00 92.44           C  
ATOM   1188  O   SER A 151     -19.828  11.516   2.320  1.00 92.44           O  
ATOM   1189  OG  SER A 151     -17.953  13.312   5.102  1.00 92.44           O  
ATOM   1190  N   SER A 152     -17.656  11.109   2.773  1.00 93.69           N  
ATOM   1191  CA  SER A 152     -17.297  11.242   1.364  1.00 93.69           C  
ATOM   1192  C   SER A 152     -17.531   9.930   0.612  1.00 93.69           C  
ATOM   1193  CB  SER A 152     -15.828  11.664   1.220  1.00 93.69           C  
ATOM   1194  O   SER A 152     -17.438   9.891  -0.617  1.00 93.69           O  
ATOM   1195  OG  SER A 152     -14.969  10.664   1.726  1.00 93.69           O  
ATOM   1196  N   LEU A 153     -17.812   8.852   1.312  1.00 95.38           N  
ATOM   1197  CA  LEU A 153     -17.969   7.539   0.695  1.00 95.38           C  
ATOM   1198  C   LEU A 153     -19.438   7.191   0.499  1.00 95.38           C  
ATOM   1199  CB  LEU A 153     -17.281   6.469   1.550  1.00 95.38           C  
ATOM   1200  O   LEU A 153     -20.219   7.258   1.444  1.00 95.38           O  
ATOM   1201  CG  LEU A 153     -15.758   6.559   1.661  1.00 95.38           C  
ATOM   1202  CD1 LEU A 153     -15.250   5.625   2.756  1.00 95.38           C  
ATOM   1203  CD2 LEU A 153     -15.102   6.230   0.324  1.00 95.38           C  
ATOM   1204  N   LYS A 154     -19.734   6.738  -0.727  1.00 94.88           N  
ATOM   1205  CA  LYS A 154     -21.047   6.160  -0.984  1.00 94.88           C  
ATOM   1206  C   LYS A 154     -21.141   4.730  -0.463  1.00 94.88           C  
ATOM   1207  CB  LYS A 154     -21.375   6.195  -2.480  1.00 94.88           C  
ATOM   1208  O   LYS A 154     -20.125   4.164  -0.026  1.00 94.88           O  
ATOM   1209  CG  LYS A 154     -21.375   7.590  -3.080  1.00 94.88           C  
ATOM   1210  CD  LYS A 154     -21.688   7.559  -4.570  1.00 94.88           C  
ATOM   1211  CE  LYS A 154     -21.672   8.953  -5.180  1.00 94.88           C  
ATOM   1212  NZ  LYS A 154     -21.938   8.922  -6.648  1.00 94.88           N  
ATOM   1213  N   GLU A 155     -22.375   4.203  -0.560  1.00 93.75           N  
ATOM   1214  CA  GLU A 155     -22.641   2.924   0.086  1.00 93.75           C  
ATOM   1215  C   GLU A 155     -21.719   1.831  -0.444  1.00 93.75           C  
ATOM   1216  CB  GLU A 155     -24.109   2.520  -0.117  1.00 93.75           C  
ATOM   1217  O   GLU A 155     -21.078   1.119   0.334  1.00 93.75           O  
ATOM   1218  CG  GLU A 155     -24.516   1.288   0.674  1.00 93.75           C  
ATOM   1219  CD  GLU A 155     -26.000   0.959   0.545  1.00 93.75           C  
ATOM   1220  OE1 GLU A 155     -26.438  -0.082   1.083  1.00 93.75           O  
ATOM   1221  OE2 GLU A 155     -26.719   1.749  -0.101  1.00 93.75           O  
ATOM   1222  N   GLU A 156     -21.594   1.726  -1.736  1.00 95.50           N  
ATOM   1223  CA  GLU A 156     -20.750   0.700  -2.344  1.00 95.50           C  
ATOM   1224  C   GLU A 156     -19.281   0.887  -1.955  1.00 95.50           C  
ATOM   1225  CB  GLU A 156     -20.891   0.717  -3.867  1.00 95.50           C  
ATOM   1226  O   GLU A 156     -18.594  -0.085  -1.655  1.00 95.50           O  
ATOM   1227  CG  GLU A 156     -20.156  -0.416  -4.570  1.00 95.50           C  
ATOM   1228  CD  GLU A 156     -20.312  -0.386  -6.082  1.00 95.50           C  
ATOM   1229  OE1 GLU A 156     -19.719  -1.243  -6.770  1.00 95.50           O  
ATOM   1230  OE2 GLU A 156     -21.031   0.502  -6.582  1.00 95.50           O  
ATOM   1231  N   GLN A 157     -18.766   2.166  -1.923  1.00 97.31           N  
ATOM   1232  CA  GLN A 157     -17.391   2.504  -1.548  1.00 97.31           C  
ATOM   1233  C   GLN A 157     -17.141   2.234  -0.067  1.00 97.31           C  
ATOM   1234  CB  GLN A 157     -17.094   3.969  -1.872  1.00 97.31           C  
ATOM   1235  O   GLN A 157     -16.062   1.771   0.314  1.00 97.31           O  
ATOM   1236  CG  GLN A 157     -17.141   4.293  -3.359  1.00 97.31           C  
ATOM   1237  CD  GLN A 157     -17.062   5.781  -3.641  1.00 97.31           C  
ATOM   1238  NE2 GLN A 157     -16.828   6.137  -4.898  1.00 97.31           N  
ATOM   1239  OE1 GLN A 157     -17.219   6.605  -2.732  1.00 97.31           O  
ATOM   1240  N   LEU A 158     -18.203   2.494   0.670  1.00 96.75           N  
ATOM   1241  CA  LEU A 158     -18.125   2.201   2.098  1.00 96.75           C  
ATOM   1242  C   LEU A 158     -17.969   0.704   2.338  1.00 96.75           C  
ATOM   1243  CB  LEU A 158     -19.375   2.717   2.818  1.00 96.75           C  
ATOM   1244  O   LEU A 158     -17.172   0.289   3.195  1.00 96.75           O  
ATOM   1245  CG  LEU A 158     -19.438   2.463   4.324  1.00 96.75           C  
ATOM   1246  CD1 LEU A 158     -18.266   3.148   5.031  1.00 96.75           C  
ATOM   1247  CD2 LEU A 158     -20.766   2.945   4.891  1.00 96.75           C  
ATOM   1248  N   ASN A 159     -18.656  -0.092   1.586  1.00 97.19           N  
ATOM   1249  CA  ASN A 159     -18.562  -1.541   1.732  1.00 97.19           C  
ATOM   1250  C   ASN A 159     -17.172  -2.057   1.392  1.00 97.19           C  
ATOM   1251  CB  ASN A 159     -19.609  -2.232   0.860  1.00 97.19           C  
ATOM   1252  O   ASN A 159     -16.641  -2.936   2.074  1.00 97.19           O  
ATOM   1253  CG  ASN A 159     -21.031  -2.045   1.384  1.00 97.19           C  
ATOM   1254  ND2 ASN A 159     -22.016  -2.258   0.520  1.00 97.19           N  
ATOM   1255  OD1 ASN A 159     -21.234  -1.709   2.553  1.00 97.19           O  
ATOM   1256  N   ILE A 160     -16.625  -1.459   0.400  1.00 98.25           N  
ATOM   1257  CA  ILE A 160     -15.273  -1.824   0.003  1.00 98.25           C  
ATOM   1258  C   ILE A 160     -14.297  -1.460   1.116  1.00 98.25           C  
ATOM   1259  CB  ILE A 160     -14.867  -1.133  -1.317  1.00 98.25           C  
ATOM   1260  O   ILE A 160     -13.461  -2.277   1.509  1.00 98.25           O  
ATOM   1261  CG1 ILE A 160     -15.727  -1.648  -2.477  1.00 98.25           C  
ATOM   1262  CG2 ILE A 160     -13.375  -1.348  -1.602  1.00 98.25           C  
ATOM   1263  CD1 ILE A 160     -15.594  -0.832  -3.756  1.00 98.25           C  
ATOM   1264  N   THR A 161     -14.445  -0.240   1.577  1.00 98.25           N  
ATOM   1265  CA  THR A 161     -13.562   0.274   2.617  1.00 98.25           C  
ATOM   1266  C   THR A 161     -13.680  -0.559   3.891  1.00 98.25           C  
ATOM   1267  CB  THR A 161     -13.867   1.749   2.936  1.00 98.25           C  
ATOM   1268  O   THR A 161     -12.672  -0.951   4.480  1.00 98.25           O  
ATOM   1269  CG2 THR A 161     -12.953   2.277   4.035  1.00 98.25           C  
ATOM   1270  OG1 THR A 161     -13.680   2.535   1.753  1.00 98.25           O  
ATOM   1271  N   LYS A 162     -14.875  -0.818   4.230  1.00 97.50           N  
ATOM   1272  CA  LYS A 162     -15.125  -1.611   5.430  1.00 97.50           C  
ATOM   1273  C   LYS A 162     -14.500  -3.000   5.309  1.00 97.50           C  
ATOM   1274  CB  LYS A 162     -16.625  -1.731   5.695  1.00 97.50           C  
ATOM   1275  O   LYS A 162     -13.836  -3.469   6.234  1.00 97.50           O  
ATOM   1276  CG  LYS A 162     -16.969  -2.420   7.008  1.00 97.50           C  
ATOM   1277  CD  LYS A 162     -18.469  -2.391   7.281  1.00 97.50           C  
ATOM   1278  CE  LYS A 162     -18.812  -3.117   8.570  1.00 97.50           C  
ATOM   1279  NZ  LYS A 162     -20.281  -3.121   8.828  1.00 97.50           N  
ATOM   1280  N   ALA A 163     -14.719  -3.639   4.246  1.00 98.25           N  
ATOM   1281  CA  ALA A 163     -14.188  -4.980   4.023  1.00 98.25           C  
ATOM   1282  C   ALA A 163     -12.664  -4.984   4.078  1.00 98.25           C  
ATOM   1283  CB  ALA A 163     -14.664  -5.523   2.678  1.00 98.25           C  
ATOM   1284  O   ALA A 163     -12.062  -5.867   4.691  1.00 98.25           O  
ATOM   1285  N   MET A 164     -12.086  -4.027   3.463  1.00 97.94           N  
ATOM   1286  CA  MET A 164     -10.633  -3.912   3.418  1.00 97.94           C  
ATOM   1287  C   MET A 164     -10.055  -3.775   4.824  1.00 97.94           C  
ATOM   1288  CB  MET A 164     -10.211  -2.717   2.562  1.00 97.94           C  
ATOM   1289  O   MET A 164      -9.086  -4.457   5.172  1.00 97.94           O  
ATOM   1290  CG  MET A 164      -8.711  -2.598   2.373  1.00 97.94           C  
ATOM   1291  SD  MET A 164      -8.250  -1.258   1.204  1.00 97.94           S  
ATOM   1292  CE  MET A 164      -9.047   0.159   2.016  1.00 97.94           C  
ATOM   1293  N   ILE A 165     -10.648  -2.967   5.691  1.00 97.00           N  
ATOM   1294  CA  ILE A 165     -10.188  -2.689   7.047  1.00 97.00           C  
ATOM   1295  C   ILE A 165     -10.469  -3.893   7.945  1.00 97.00           C  
ATOM   1296  CB  ILE A 165     -10.867  -1.424   7.625  1.00 97.00           C  
ATOM   1297  O   ILE A 165      -9.641  -4.262   8.781  1.00 97.00           O  
ATOM   1298  CG1 ILE A 165     -10.383  -0.175   6.879  1.00 97.00           C  
ATOM   1299  CG2 ILE A 165     -10.594  -1.304   9.125  1.00 97.00           C  
ATOM   1300  CD1 ILE A 165     -11.133   1.096   7.242  1.00 97.00           C  
ATOM   1301  N   GLU A 166     -11.602  -4.551   7.723  1.00 96.19           N  
ATOM   1302  CA  GLU A 166     -11.977  -5.695   8.547  1.00 96.19           C  
ATOM   1303  C   GLU A 166     -10.992  -6.852   8.367  1.00 96.19           C  
ATOM   1304  CB  GLU A 166     -13.398  -6.156   8.219  1.00 96.19           C  
ATOM   1305  O   GLU A 166     -10.688  -7.566   9.320  1.00 96.19           O  
ATOM   1306  CG  GLU A 166     -14.484  -5.258   8.797  1.00 96.19           C  
ATOM   1307  CD  GLU A 166     -15.891  -5.730   8.469  1.00 96.19           C  
ATOM   1308  OE1 GLU A 166     -16.859  -5.168   9.023  1.00 96.19           O  
ATOM   1309  OE2 GLU A 166     -16.016  -6.672   7.656  1.00 96.19           O  
ATOM   1310  N   ILE A 167     -10.516  -7.000   7.176  1.00 95.75           N  
ATOM   1311  CA  ILE A 167      -9.547  -8.062   6.895  1.00 95.75           C  
ATOM   1312  C   ILE A 167      -8.281  -7.828   7.711  1.00 95.75           C  
ATOM   1313  CB  ILE A 167      -9.211  -8.133   5.391  1.00 95.75           C  
ATOM   1314  O   ILE A 167      -7.555  -8.773   8.023  1.00 95.75           O  
ATOM   1315  CG1 ILE A 167     -10.445  -8.570   4.590  1.00 95.75           C  
ATOM   1316  CG2 ILE A 167      -8.039  -9.086   5.148  1.00 95.75           C  
ATOM   1317  CD1 ILE A 167     -10.242  -8.547   3.080  1.00 95.75           C  
ATOM   1318  N   SER A 168      -8.102  -6.547   8.102  1.00 93.56           N  
ATOM   1319  CA  SER A 168      -6.934  -6.191   8.898  1.00 93.56           C  
ATOM   1320  C   SER A 168      -7.184  -6.422  10.383  1.00 93.56           C  
ATOM   1321  CB  SER A 168      -6.539  -4.734   8.656  1.00 93.56           C  
ATOM   1322  O   SER A 168      -6.344  -6.086  11.219  1.00 93.56           O  
ATOM   1323  OG  SER A 168      -6.199  -4.523   7.297  1.00 93.56           O  
ATOM   1324  N   GLY A 169      -8.391  -6.906  10.695  1.00 93.00           N  
ATOM   1325  CA  GLY A 169      -8.688  -7.246  12.078  1.00 93.00           C  
ATOM   1326  C   GLY A 169      -9.422  -6.145  12.820  1.00 93.00           C  
ATOM   1327  O   GLY A 169      -9.461  -6.137  14.055  1.00 93.00           O  
ATOM   1328  N   VAL A 170      -9.875  -5.191  12.094  1.00 95.00           N  
ATOM   1329  CA  VAL A 170     -10.625  -4.098  12.703  1.00 95.00           C  
ATOM   1330  C   VAL A 170     -12.062  -4.109  12.195  1.00 95.00           C  
ATOM   1331  CB  VAL A 170      -9.969  -2.729  12.414  1.00 95.00           C  
ATOM   1332  O   VAL A 170     -12.297  -4.113  10.984  1.00 95.00           O  
ATOM   1333  CG1 VAL A 170     -10.773  -1.600  13.055  1.00 95.00           C  
ATOM   1334  CG2 VAL A 170      -8.523  -2.715  12.914  1.00 95.00           C  
ATOM   1335  N   MET A 171     -12.977  -4.090  13.203  1.00 94.62           N  
ATOM   1336  CA  MET A 171     -14.398  -4.016  12.875  1.00 94.62           C  
ATOM   1337  C   MET A 171     -15.000  -2.701  13.359  1.00 94.62           C  
ATOM   1338  CB  MET A 171     -15.156  -5.195  13.484  1.00 94.62           C  
ATOM   1339  O   MET A 171     -14.625  -2.189  14.414  1.00 94.62           O  
ATOM   1340  CG  MET A 171     -14.664  -6.551  13.000  1.00 94.62           C  
ATOM   1341  SD  MET A 171     -15.578  -7.941  13.781  1.00 94.62           S  
ATOM   1342  CE  MET A 171     -16.422  -7.059  15.117  1.00 94.62           C  
ATOM   1343  N   PHE A 172     -15.867  -2.193  12.539  1.00 94.75           N  
ATOM   1344  CA  PHE A 172     -16.547  -0.990  13.000  1.00 94.75           C  
ATOM   1345  C   PHE A 172     -17.938  -0.890  12.391  1.00 94.75           C  
ATOM   1346  CB  PHE A 172     -15.727   0.259  12.648  1.00 94.75           C  
ATOM   1347  O   PHE A 172     -18.219  -1.497  11.359  1.00 94.75           O  
ATOM   1348  CG  PHE A 172     -15.602   0.507  11.172  1.00 94.75           C  
ATOM   1349  CD1 PHE A 172     -14.523  -0.007  10.461  1.00 94.75           C  
ATOM   1350  CD2 PHE A 172     -16.562   1.255  10.500  1.00 94.75           C  
ATOM   1351  CE1 PHE A 172     -14.406   0.222   9.086  1.00 94.75           C  
ATOM   1352  CE2 PHE A 172     -16.438   1.487   9.133  1.00 94.75           C  
ATOM   1353  CZ  PHE A 172     -15.367   0.971   8.430  1.00 94.75           C  
ATOM   1354  N   GLN A 173     -18.797  -0.104  13.141  1.00 94.12           N  
ATOM   1355  CA  GLN A 173     -20.156   0.158  12.703  1.00 94.12           C  
ATOM   1356  C   GLN A 173     -20.531   1.621  12.914  1.00 94.12           C  
ATOM   1357  CB  GLN A 173     -21.141  -0.750  13.438  1.00 94.12           C  
ATOM   1358  O   GLN A 173     -20.062   2.260  13.852  1.00 94.12           O  
ATOM   1359  CG  GLN A 173     -20.953  -2.232  13.141  1.00 94.12           C  
ATOM   1360  CD  GLN A 173     -21.969  -3.107  13.859  1.00 94.12           C  
ATOM   1361  NE2 GLN A 173     -21.922  -4.406  13.586  1.00 94.12           N  
ATOM   1362  OE1 GLN A 173     -22.781  -2.619  14.648  1.00 94.12           O  
ATOM   1363  N   ILE A 174     -21.422   2.010  12.016  1.00 93.00           N  
ATOM   1364  CA  ILE A 174     -21.906   3.375  12.141  1.00 93.00           C  
ATOM   1365  C   ILE A 174     -23.016   3.424  13.195  1.00 93.00           C  
ATOM   1366  CB  ILE A 174     -22.422   3.920  10.789  1.00 93.00           C  
ATOM   1367  O   ILE A 174     -23.953   2.623  13.156  1.00 93.00           O  
ATOM   1368  CG1 ILE A 174     -21.312   3.902   9.742  1.00 93.00           C  
ATOM   1369  CG2 ILE A 174     -23.000   5.332  10.961  1.00 93.00           C  
ATOM   1370  CD1 ILE A 174     -21.781   4.199   8.328  1.00 93.00           C  
ATOM   1371  N   ASP A 175     -22.844   4.262  14.227  1.00 91.88           N  
ATOM   1372  CA  ASP A 175     -23.844   4.508  15.258  1.00 91.88           C  
ATOM   1373  C   ASP A 175     -24.156   5.996  15.375  1.00 91.88           C  
ATOM   1374  CB  ASP A 175     -23.359   3.965  16.609  1.00 91.88           C  
ATOM   1375  O   ASP A 175     -23.547   6.703  16.188  1.00 91.88           O  
ATOM   1376  CG  ASP A 175     -24.422   4.043  17.688  1.00 91.88           C  
ATOM   1377  OD1 ASP A 175     -25.609   4.250  17.359  1.00 91.88           O  
ATOM   1378  OD2 ASP A 175     -24.062   3.900  18.875  1.00 91.88           O  
ATOM   1379  N   GLY A 176     -25.203   6.371  14.586  1.00 91.88           N  
ATOM   1380  CA  GLY A 176     -25.484   7.801  14.594  1.00 91.88           C  
ATOM   1381  C   GLY A 176     -24.297   8.641  14.141  1.00 91.88           C  
ATOM   1382  O   GLY A 176     -23.766   8.438  13.047  1.00 91.88           O  
ATOM   1383  N   PRO A 177     -23.891   9.648  14.977  1.00 94.94           N  
ATOM   1384  CA  PRO A 177     -22.797  10.531  14.570  1.00 94.94           C  
ATOM   1385  C   PRO A 177     -21.422   9.906  14.797  1.00 94.94           C  
ATOM   1386  CB  PRO A 177     -22.984  11.766  15.453  1.00 94.94           C  
ATOM   1387  O   PRO A 177     -20.391  10.555  14.555  1.00 94.94           O  
ATOM   1388  CG  PRO A 177     -23.609  11.250  16.703  1.00 94.94           C  
ATOM   1389  CD  PRO A 177     -24.516  10.102  16.344  1.00 94.94           C  
ATOM   1390  N   PHE A 178     -21.531   8.656  15.219  1.00 96.69           N  
ATOM   1391  CA  PHE A 178     -20.250   8.055  15.594  1.00 96.69           C  
ATOM   1392  C   PHE A 178     -20.031   6.754  14.836  1.00 96.69           C  
ATOM   1393  CB  PHE A 178     -20.203   7.797  17.109  1.00 96.69           C  
ATOM   1394  O   PHE A 178     -20.969   6.160  14.305  1.00 96.69           O  
ATOM   1395  CG  PHE A 178     -20.391   9.039  17.938  1.00 96.69           C  
ATOM   1396  CD1 PHE A 178     -19.359   9.961  18.078  1.00 96.69           C  
ATOM   1397  CD2 PHE A 178     -21.594   9.273  18.578  1.00 96.69           C  
ATOM   1398  CE1 PHE A 178     -19.531  11.109  18.859  1.00 96.69           C  
ATOM   1399  CE2 PHE A 178     -21.781  10.422  19.344  1.00 96.69           C  
ATOM   1400  CZ  PHE A 178     -20.750  11.336  19.484  1.00 96.69           C  
ATOM   1401  N   LEU A 179     -18.688   6.359  14.789  1.00 94.75           N  
ATOM   1402  CA  LEU A 179     -18.203   5.035  14.406  1.00 94.75           C  
ATOM   1403  C   LEU A 179     -17.641   4.293  15.609  1.00 94.75           C  
ATOM   1404  CB  LEU A 179     -17.141   5.145  13.312  1.00 94.75           C  
ATOM   1405  O   LEU A 179     -16.672   4.754  16.234  1.00 94.75           O  
ATOM   1406  CG  LEU A 179     -17.562   5.848  12.023  1.00 94.75           C  
ATOM   1407  CD1 LEU A 179     -16.328   6.406  11.297  1.00 94.75           C  
ATOM   1408  CD2 LEU A 179     -18.328   4.891  11.117  1.00 94.75           C  
ATOM   1409  N   ASN A 180     -18.312   3.203  15.930  1.00 95.75           N  
ATOM   1410  CA  ASN A 180     -17.797   2.357  17.000  1.00 95.75           C  
ATOM   1411  C   ASN A 180     -17.094   1.121  16.453  1.00 95.75           C  
ATOM   1412  CB  ASN A 180     -18.922   1.945  17.953  1.00 95.75           C  
ATOM   1413  O   ASN A 180     -17.609   0.454  15.555  1.00 95.75           O  
ATOM   1414  CG  ASN A 180     -19.562   3.131  18.641  1.00 95.75           C  
ATOM   1415  ND2 ASN A 180     -20.891   3.172  18.641  1.00 95.75           N  
ATOM   1416  OD1 ASN A 180     -18.875   4.000  19.172  1.00 95.75           O  
ATOM   1417  N   GLY A 181     -15.891   0.916  16.938  1.00 94.75           N  
ATOM   1418  CA  GLY A 181     -15.148  -0.211  16.391  1.00 94.75           C  
ATOM   1419  C   GLY A 181     -14.344  -0.958  17.438  1.00 94.75           C  
ATOM   1420  O   GLY A 181     -14.242  -0.515  18.578  1.00 94.75           O  
ATOM   1421  N   ILE A 182     -13.898  -2.055  17.031  1.00 95.00           N  
ATOM   1422  CA  ILE A 182     -13.055  -2.900  17.875  1.00 95.00           C  
ATOM   1423  C   ILE A 182     -11.859  -3.398  17.078  1.00 95.00           C  
ATOM   1424  CB  ILE A 182     -13.844  -4.094  18.453  1.00 95.00           C  
ATOM   1425  O   ILE A 182     -12.008  -3.857  15.938  1.00 95.00           O  
ATOM   1426  CG1 ILE A 182     -12.992  -4.863  19.469  1.00 95.00           C  
ATOM   1427  CG2 ILE A 182     -14.328  -5.016  17.328  1.00 95.00           C  
ATOM   1428  CD1 ILE A 182     -13.797  -5.715  20.438  1.00 95.00           C  
ATOM   1429  N   GLY A 183     -10.711  -3.158  17.641  1.00 91.56           N  
ATOM   1430  CA  GLY A 183      -9.492  -3.652  17.016  1.00 91.56           C  
ATOM   1431  C   GLY A 183      -8.773  -4.695  17.844  1.00 91.56           C  
ATOM   1432  O   GLY A 183      -9.016  -4.805  19.047  1.00 91.56           O  
ATOM   1433  N   ASN A 184      -8.039  -5.500  17.188  1.00 84.50           N  
ATOM   1434  CA  ASN A 184      -7.215  -6.500  17.844  1.00 84.50           C  
ATOM   1435  C   ASN A 184      -5.844  -5.945  18.219  1.00 84.50           C  
ATOM   1436  CB  ASN A 184      -7.062  -7.742  16.969  1.00 84.50           C  
ATOM   1437  O   ASN A 184      -5.027  -5.660  17.344  1.00 84.50           O  
ATOM   1438  CG  ASN A 184      -6.352  -8.883  17.672  1.00 84.50           C  
ATOM   1439  ND2 ASN A 184      -6.359 -10.055  17.062  1.00 84.50           N  
ATOM   1440  OD1 ASN A 184      -5.805  -8.703  18.766  1.00 84.50           O  
ATOM   1441  N   PRO A 185      -5.566  -5.848  19.500  1.00 75.69           N  
ATOM   1442  CA  PRO A 185      -4.301  -5.262  19.953  1.00 75.69           C  
ATOM   1443  C   PRO A 185      -3.090  -6.098  19.547  1.00 75.69           C  
ATOM   1444  CB  PRO A 185      -4.445  -5.215  21.469  1.00 75.69           C  
ATOM   1445  O   PRO A 185      -1.983  -5.566  19.406  1.00 75.69           O  
ATOM   1446  CG  PRO A 185      -5.527  -6.199  21.781  1.00 75.69           C  
ATOM   1447  CD  PRO A 185      -6.398  -6.348  20.562  1.00 75.69           C  
ATOM   1448  N   ASP A 186      -3.289  -7.363  19.281  1.00 78.06           N  
ATOM   1449  CA  ASP A 186      -2.174  -8.273  19.031  1.00 78.06           C  
ATOM   1450  C   ASP A 186      -1.905  -8.414  17.547  1.00 78.06           C  
ATOM   1451  CB  ASP A 186      -2.453  -9.641  19.656  1.00 78.06           C  
ATOM   1452  O   ASP A 186      -0.870  -8.945  17.141  1.00 78.06           O  
ATOM   1453  CG  ASP A 186      -2.529  -9.609  21.172  1.00 78.06           C  
ATOM   1454  OD1 ASP A 186      -1.829  -8.781  21.797  1.00 78.06           O  
ATOM   1455  OD2 ASP A 186      -3.295 -10.414  21.750  1.00 78.06           O  
ATOM   1456  N   ASP A 187      -2.725  -7.809  16.672  1.00 75.69           N  
ATOM   1457  CA  ASP A 187      -2.611  -8.047  15.242  1.00 75.69           C  
ATOM   1458  C   ASP A 187      -2.783  -6.746  14.461  1.00 75.69           C  
ATOM   1459  CB  ASP A 187      -3.643  -9.078  14.781  1.00 75.69           C  
ATOM   1460  O   ASP A 187      -3.744  -6.594  13.703  1.00 75.69           O  
ATOM   1461  CG  ASP A 187      -3.326  -9.664  13.422  1.00 75.69           C  
ATOM   1462  OD1 ASP A 187      -2.273  -9.328  12.836  1.00 75.69           O  
ATOM   1463  OD2 ASP A 187      -4.137 -10.477  12.922  1.00 75.69           O  
ATOM   1464  N   SER A 188      -1.854  -5.684  14.680  1.00 75.69           N  
ATOM   1465  CA  SER A 188      -2.021  -4.422  13.969  1.00 75.69           C  
ATOM   1466  C   SER A 188      -1.109  -4.352  12.750  1.00 75.69           C  
ATOM   1467  CB  SER A 188      -1.739  -3.242  14.898  1.00 75.69           C  
ATOM   1468  O   SER A 188      -1.084  -3.338  12.047  1.00 75.69           O  
ATOM   1469  OG  SER A 188      -0.418  -3.309  15.406  1.00 75.69           O  
ATOM   1470  N   SER A 189      -0.434  -5.469  12.578  1.00 86.25           N  
ATOM   1471  CA  SER A 189       0.556  -5.406  11.508  1.00 86.25           C  
ATOM   1472  C   SER A 189      -0.110  -5.230  10.148  1.00 86.25           C  
ATOM   1473  CB  SER A 189       1.423  -6.664  11.500  1.00 86.25           C  
ATOM   1474  O   SER A 189       0.377  -4.477   9.305  1.00 86.25           O  
ATOM   1475  OG  SER A 189       0.629  -7.820  11.297  1.00 86.25           O  
ATOM   1476  N   ALA A 190      -1.249  -5.887   9.961  1.00 92.38           N  
ATOM   1477  CA  ALA A 190      -1.945  -5.797   8.680  1.00 92.38           C  
ATOM   1478  C   ALA A 190      -2.486  -4.391   8.445  1.00 92.38           C  
ATOM   1479  CB  ALA A 190      -3.080  -6.820   8.617  1.00 92.38           C  
ATOM   1480  O   ALA A 190      -2.430  -3.873   7.332  1.00 92.38           O  
ATOM   1481  N   LEU A 191      -3.039  -3.770   9.508  1.00 94.62           N  
ATOM   1482  CA  LEU A 191      -3.551  -2.408   9.391  1.00 94.62           C  
ATOM   1483  C   LEU A 191      -2.426  -1.429   9.070  1.00 94.62           C  
ATOM   1484  CB  LEU A 191      -4.254  -1.990  10.688  1.00 94.62           C  
ATOM   1485  O   LEU A 191      -2.598  -0.525   8.250  1.00 94.62           O  
ATOM   1486  CG  LEU A 191      -4.992  -0.652  10.656  1.00 94.62           C  
ATOM   1487  CD1 LEU A 191      -6.105  -0.683   9.617  1.00 94.62           C  
ATOM   1488  CD2 LEU A 191      -5.551  -0.319  12.039  1.00 94.62           C  
ATOM   1489  N   ALA A 192      -1.285  -1.605   9.695  1.00 93.62           N  
ATOM   1490  CA  ALA A 192      -0.123  -0.768   9.414  1.00 93.62           C  
ATOM   1491  C   ALA A 192       0.317  -0.913   7.961  1.00 93.62           C  
ATOM   1492  CB  ALA A 192       1.028  -1.121  10.352  1.00 93.62           C  
ATOM   1493  O   ALA A 192       0.602   0.081   7.289  1.00 93.62           O  
ATOM   1494  N   ALA A 193       0.365  -2.148   7.488  1.00 96.44           N  
ATOM   1495  CA  ALA A 193       0.715  -2.400   6.090  1.00 96.44           C  
ATOM   1496  C   ALA A 193      -0.272  -1.724   5.145  1.00 96.44           C  
ATOM   1497  CB  ALA A 193       0.763  -3.902   5.820  1.00 96.44           C  
ATOM   1498  O   ALA A 193       0.128  -1.126   4.145  1.00 96.44           O  
ATOM   1499  N   LEU A 194      -1.557  -1.837   5.520  1.00 97.56           N  
ATOM   1500  CA  LEU A 194      -2.586  -1.188   4.715  1.00 97.56           C  
ATOM   1501  C   LEU A 194      -2.377   0.323   4.680  1.00 97.56           C  
ATOM   1502  CB  LEU A 194      -3.979  -1.510   5.262  1.00 97.56           C  
ATOM   1503  O   LEU A 194      -2.504   0.948   3.625  1.00 97.56           O  
ATOM   1504  CG  LEU A 194      -5.160  -0.885   4.520  1.00 97.56           C  
ATOM   1505  CD1 LEU A 194      -5.145  -1.302   3.053  1.00 97.56           C  
ATOM   1506  CD2 LEU A 194      -6.477  -1.280   5.180  1.00 97.56           C  
ATOM   1507  N   TYR A 195      -2.064   0.871   5.797  1.00 97.31           N  
ATOM   1508  CA  TYR A 195      -1.806   2.303   5.887  1.00 97.31           C  
ATOM   1509  C   TYR A 195      -0.665   2.711   4.961  1.00 97.31           C  
ATOM   1510  CB  TYR A 195      -1.475   2.699   7.328  1.00 97.31           C  
ATOM   1511  O   TYR A 195      -0.783   3.684   4.211  1.00 97.31           O  
ATOM   1512  CG  TYR A 195      -1.024   4.133   7.477  1.00 97.31           C  
ATOM   1513  CD1 TYR A 195       0.305   4.441   7.758  1.00 97.31           C  
ATOM   1514  CD2 TYR A 195      -1.927   5.184   7.336  1.00 97.31           C  
ATOM   1515  CE1 TYR A 195       0.725   5.758   7.895  1.00 97.31           C  
ATOM   1516  CE2 TYR A 195      -1.519   6.504   7.473  1.00 97.31           C  
ATOM   1517  OH  TYR A 195       0.217   8.094   7.887  1.00 97.31           O  
ATOM   1518  CZ  TYR A 195      -0.193   6.781   7.750  1.00 97.31           C  
ATOM   1519  N   ILE A 196       0.401   1.982   4.996  1.00 97.38           N  
ATOM   1520  CA  ILE A 196       1.571   2.270   4.172  1.00 97.38           C  
ATOM   1521  C   ILE A 196       1.185   2.236   2.697  1.00 97.38           C  
ATOM   1522  CB  ILE A 196       2.715   1.270   4.453  1.00 97.38           C  
ATOM   1523  O   ILE A 196       1.507   3.158   1.944  1.00 97.38           O  
ATOM   1524  CG1 ILE A 196       3.264   1.466   5.871  1.00 97.38           C  
ATOM   1525  CG2 ILE A 196       3.828   1.419   3.408  1.00 97.38           C  
ATOM   1526  CD1 ILE A 196       4.145   0.322   6.355  1.00 97.38           C  
ATOM   1527  N   VAL A 197       0.510   1.247   2.326  1.00 98.25           N  
ATOM   1528  CA  VAL A 197       0.104   1.055   0.937  1.00 98.25           C  
ATOM   1529  C   VAL A 197      -0.786   2.213   0.493  1.00 98.25           C  
ATOM   1530  CB  VAL A 197      -0.634  -0.289   0.742  1.00 98.25           C  
ATOM   1531  O   VAL A 197      -0.568   2.801  -0.570  1.00 98.25           O  
ATOM   1532  CG1 VAL A 197      -1.297  -0.346  -0.633  1.00 98.25           C  
ATOM   1533  CG2 VAL A 197       0.331  -1.459   0.923  1.00 98.25           C  
ATOM   1534  N   LEU A 198      -1.748   2.617   1.320  1.00 98.25           N  
ATOM   1535  CA  LEU A 198      -2.658   3.703   0.974  1.00 98.25           C  
ATOM   1536  C   LEU A 198      -1.914   5.031   0.889  1.00 98.25           C  
ATOM   1537  CB  LEU A 198      -3.789   3.805   2.002  1.00 98.25           C  
ATOM   1538  O   LEU A 198      -2.201   5.855   0.016  1.00 98.25           O  
ATOM   1539  CG  LEU A 198      -4.793   2.652   2.020  1.00 98.25           C  
ATOM   1540  CD1 LEU A 198      -5.781   2.826   3.170  1.00 98.25           C  
ATOM   1541  CD2 LEU A 198      -5.531   2.564   0.687  1.00 98.25           C  
ATOM   1542  N   CYS A 199      -1.003   5.203   1.772  1.00 96.50           N  
ATOM   1543  CA  CYS A 199      -0.205   6.422   1.773  1.00 96.50           C  
ATOM   1544  C   CYS A 199       0.541   6.590   0.455  1.00 96.50           C  
ATOM   1545  CB  CYS A 199       0.789   6.414   2.934  1.00 96.50           C  
ATOM   1546  O   CYS A 199       0.490   7.652  -0.163  1.00 96.50           O  
ATOM   1547  SG  CYS A 199       0.048   6.816   4.531  1.00 96.50           S  
ATOM   1548  N   ILE A 200       1.162   5.492   0.089  1.00 96.56           N  
ATOM   1549  CA  ILE A 200       2.014   5.570  -1.094  1.00 96.56           C  
ATOM   1550  C   ILE A 200       1.147   5.699  -2.346  1.00 96.56           C  
ATOM   1551  CB  ILE A 200       2.939   4.336  -1.207  1.00 96.56           C  
ATOM   1552  O   ILE A 200       1.482   6.449  -3.264  1.00 96.56           O  
ATOM   1553  CG1 ILE A 200       3.920   4.297  -0.031  1.00 96.56           C  
ATOM   1554  CG2 ILE A 200       3.686   4.344  -2.545  1.00 96.56           C  
ATOM   1555  CD1 ILE A 200       4.730   5.574   0.145  1.00 96.56           C  
ATOM   1556  N   LEU A 201       0.060   5.039  -2.387  1.00 97.38           N  
ATOM   1557  CA  LEU A 201      -0.838   5.129  -3.533  1.00 97.38           C  
ATOM   1558  C   LEU A 201      -1.406   6.539  -3.666  1.00 97.38           C  
ATOM   1559  CB  LEU A 201      -1.979   4.117  -3.402  1.00 97.38           C  
ATOM   1560  O   LEU A 201      -1.504   7.070  -4.773  1.00 97.38           O  
ATOM   1561  CG  LEU A 201      -1.604   2.646  -3.588  1.00 97.38           C  
ATOM   1562  CD1 LEU A 201      -2.781   1.749  -3.227  1.00 97.38           C  
ATOM   1563  CD2 LEU A 201      -1.146   2.387  -5.020  1.00 97.38           C  
ATOM   1564  N   HIS A 202      -1.789   7.059  -2.498  1.00 95.38           N  
ATOM   1565  CA  HIS A 202      -2.281   8.430  -2.520  1.00 95.38           C  
ATOM   1566  C   HIS A 202      -1.202   9.398  -3.000  1.00 95.38           C  
ATOM   1567  CB  HIS A 202      -2.775   8.844  -1.133  1.00 95.38           C  
ATOM   1568  O   HIS A 202      -1.477  10.289  -3.803  1.00 95.38           O  
ATOM   1569  CG  HIS A 202      -3.268  10.258  -1.067  1.00 95.38           C  
ATOM   1570  CD2 HIS A 202      -2.861  11.305  -0.315  1.00 95.38           C  
ATOM   1571  ND1 HIS A 202      -4.309  10.719  -1.844  1.00 95.38           N  
ATOM   1572  CE1 HIS A 202      -4.520  11.992  -1.570  1.00 95.38           C  
ATOM   1573  NE2 HIS A 202      -3.656  12.375  -0.646  1.00 95.38           N  
ATOM   1574  N   LEU A 203       0.017   9.180  -2.525  1.00 94.00           N  
ATOM   1575  CA  LEU A 203       1.157  10.000  -2.918  1.00 94.00           C  
ATOM   1576  C   LEU A 203       1.377   9.945  -4.426  1.00 94.00           C  
ATOM   1577  CB  LEU A 203       2.422   9.539  -2.188  1.00 94.00           C  
ATOM   1578  O   LEU A 203       1.619  10.969  -5.062  1.00 94.00           O  
ATOM   1579  CG  LEU A 203       3.715  10.281  -2.543  1.00 94.00           C  
ATOM   1580  CD1 LEU A 203       3.656  11.719  -2.045  1.00 94.00           C  
ATOM   1581  CD2 LEU A 203       4.922   9.555  -1.960  1.00 94.00           C  
ATOM   1582  N   LEU A 204       1.264   8.797  -5.000  1.00 94.31           N  
ATOM   1583  CA  LEU A 204       1.569   8.562  -6.410  1.00 94.31           C  
ATOM   1584  C   LEU A 204       0.481   9.148  -7.305  1.00 94.31           C  
ATOM   1585  CB  LEU A 204       1.724   7.066  -6.688  1.00 94.31           C  
ATOM   1586  O   LEU A 204       0.714   9.398  -8.492  1.00 94.31           O  
ATOM   1587  CG  LEU A 204       2.912   6.371  -6.020  1.00 94.31           C  
ATOM   1588  CD1 LEU A 204       2.877   4.875  -6.305  1.00 94.31           C  
ATOM   1589  CD2 LEU A 204       4.227   6.980  -6.496  1.00 94.31           C  
ATOM   1590  N   THR A 205      -0.695   9.383  -6.781  1.00 88.75           N  
ATOM   1591  CA  THR A 205      -1.796   9.922  -7.570  1.00 88.75           C  
ATOM   1592  C   THR A 205      -1.787  11.453  -7.539  1.00 88.75           C  
ATOM   1593  CB  THR A 205      -3.154   9.406  -7.066  1.00 88.75           C  
ATOM   1594  O   THR A 205      -2.377  12.102  -8.406  1.00 88.75           O  
ATOM   1595  CG2 THR A 205      -3.275   7.898  -7.262  1.00 88.75           C  
ATOM   1596  OG1 THR A 205      -3.285   9.703  -5.672  1.00 88.75           O  
ATOM   1597  N   LYS A 206      -1.181  12.094  -6.547  1.00 80.38           N  
ATOM   1598  CA  LYS A 206      -1.100  13.547  -6.441  1.00 80.38           C  
ATOM   1599  C   LYS A 206      -0.196  14.133  -7.527  1.00 80.38           C  
ATOM   1600  CB  LYS A 206      -0.589  13.961  -5.059  1.00 80.38           C  
ATOM   1601  O   LYS A 206      -0.372  15.273  -7.941  1.00 80.38           O  
ATOM   1602  CG  LYS A 206      -1.626  13.828  -3.953  1.00 80.38           C  
ATOM   1603  CD  LYS A 206      -1.116  14.406  -2.639  1.00 80.38           C  
ATOM   1604  CE  LYS A 206      -2.148  14.273  -1.529  1.00 80.38           C  
ATOM   1605  NZ  LYS A 206      -1.650  14.828  -0.236  1.00 80.38           N  
ATOM   1606  N   SER A 207       0.678  13.359  -7.938  1.00 62.00           N  
ATOM   1607  CA  SER A 207       1.678  13.844  -8.891  1.00 62.00           C  
ATOM   1608  C   SER A 207       1.108  13.906 -10.305  1.00 62.00           C  
ATOM   1609  CB  SER A 207       2.912  12.938  -8.867  1.00 62.00           C  
ATOM   1610  O   SER A 207       1.782  14.367 -11.227  1.00 62.00           O  
ATOM   1611  OG  SER A 207       3.512  12.930  -7.586  1.00 62.00           O  
ATOM   1612  N   LYS A 208      -0.231  13.719 -10.445  1.00 51.72           N  
ATOM   1613  CA  LYS A 208      -0.877  13.922 -11.734  1.00 51.72           C  
ATOM   1614  C   LYS A 208      -1.400  15.352 -11.867  1.00 51.72           C  
ATOM   1615  CB  LYS A 208      -2.020  12.922 -11.930  1.00 51.72           C  
ATOM   1616  O   LYS A 208      -1.354  16.125 -10.906  1.00 51.72           O  
ATOM   1617  CG  LYS A 208      -1.562  11.484 -12.125  1.00 51.72           C  
ATOM   1618  CD  LYS A 208      -2.730  10.562 -12.445  1.00 51.72           C  
ATOM   1619  CE  LYS A 208      -2.283   9.117 -12.562  1.00 51.72           C  
ATOM   1620  NZ  LYS A 208      -3.422   8.211 -12.914  1.00 51.72           N  
TER    1621      LYS A 208                                                      
ENDMDL                                                                          
END                                                                             
