# Supplementary material for: Caspase-1 activates gasdermin A in non-mammals
Source: eLife. 2024 Mar 18;12:RP92362. doi: 10.7554/eLife.92362 (PMC10948149; doi:10.7554/eLife.92362)
Supplement: Figure 5—source data 1. — Gasdermins analyedz ed Table 1. [file elife-92362-fig5-data1.zip › Figure 5-source data 1-gg-gsdmacterm.pdb]

MODEL     1                                                                     
ATOM      1  N   GLY A   1     -22.422  -8.586   5.367  1.00 49.09           N  
ATOM      2  CA  GLY A   1     -21.031  -9.008   5.516  1.00 49.09           C  
ATOM      3  C   GLY A   1     -20.500  -9.719   4.289  1.00 49.09           C  
ATOM      4  O   GLY A   1     -21.250 -10.047   3.371  1.00 49.09           O  
ATOM      5  N   PHE A   2     -19.453  -9.242   3.662  1.00 55.44           N  
ATOM      6  CA  PHE A   2     -18.812  -9.883   2.520  1.00 55.44           C  
ATOM      7  C   PHE A   2     -18.438 -11.320   2.844  1.00 55.44           C  
ATOM      8  CB  PHE A   2     -17.562  -9.102   2.094  1.00 55.44           C  
ATOM      9  O   PHE A   2     -18.203 -11.664   4.008  1.00 55.44           O  
ATOM     10  CG  PHE A   2     -17.844  -7.707   1.612  1.00 55.44           C  
ATOM     11  CD1 PHE A   2     -18.250  -7.477   0.301  1.00 55.44           C  
ATOM     12  CD2 PHE A   2     -17.719  -6.621   2.473  1.00 55.44           C  
ATOM     13  CE1 PHE A   2     -18.516  -6.188  -0.148  1.00 55.44           C  
ATOM     14  CE2 PHE A   2     -18.000  -5.328   2.031  1.00 55.44           C  
ATOM     15  CZ  PHE A   2     -18.391  -5.113   0.720  1.00 55.44           C  
ATOM     16  N   ALA A   3     -18.625 -12.211   1.883  1.00 60.31           N  
ATOM     17  CA  ALA A   3     -18.328 -13.625   2.061  1.00 60.31           C  
ATOM     18  C   ALA A   3     -16.875 -13.844   2.494  1.00 60.31           C  
ATOM     19  CB  ALA A   3     -18.609 -14.398   0.771  1.00 60.31           C  
ATOM     20  O   ALA A   3     -15.992 -13.094   2.084  1.00 60.31           O  
ATOM     21  N   HIS A   4     -16.531 -14.250   3.689  1.00 68.69           N  
ATOM     22  CA  HIS A   4     -15.234 -14.773   4.125  1.00 68.69           C  
ATOM     23  C   HIS A   4     -14.375 -15.172   2.936  1.00 68.69           C  
ATOM     24  CB  HIS A   4     -15.430 -15.969   5.059  1.00 68.69           C  
ATOM     25  O   HIS A   4     -13.156 -14.953   2.941  1.00 68.69           O  
ATOM     26  CG  HIS A   4     -14.195 -16.359   5.797  1.00 68.69           C  
ATOM     27  CD2 HIS A   4     -13.781 -16.078   7.055  1.00 68.69           C  
ATOM     28  ND1 HIS A   4     -13.211 -17.156   5.238  1.00 68.69           N  
ATOM     29  CE1 HIS A   4     -12.242 -17.328   6.121  1.00 68.69           C  
ATOM     30  NE2 HIS A   4     -12.562 -16.688   7.230  1.00 68.69           N  
ATOM     31  N   THR A   5     -14.992 -15.414   1.828  1.00 76.44           N  
ATOM     32  CA  THR A   5     -14.250 -15.898   0.669  1.00 76.44           C  
ATOM     33  C   THR A   5     -13.625 -14.742  -0.099  1.00 76.44           C  
ATOM     34  CB  THR A   5     -15.164 -16.703  -0.273  1.00 76.44           C  
ATOM     35  O   THR A   5     -12.492 -14.852  -0.578  1.00 76.44           O  
ATOM     36  CG2 THR A   5     -15.562 -18.047   0.354  1.00 76.44           C  
ATOM     37  OG1 THR A   5     -16.344 -15.953  -0.550  1.00 76.44           O  
ATOM     38  N   GLU A   6     -14.305 -13.578  -0.157  1.00 83.00           N  
ATOM     39  CA  GLU A   6     -13.781 -12.430  -0.893  1.00 83.00           C  
ATOM     40  C   GLU A   6     -12.555 -11.844  -0.199  1.00 83.00           C  
ATOM     41  CB  GLU A   6     -14.859 -11.352  -1.054  1.00 83.00           C  
ATOM     42  O   GLU A   6     -11.570 -11.484  -0.857  1.00 83.00           O  
ATOM     43  CG  GLU A   6     -15.969 -11.742  -2.020  1.00 83.00           C  
ATOM     44  CD  GLU A   6     -17.047 -10.680  -2.139  1.00 83.00           C  
ATOM     45  OE1 GLU A   6     -17.750 -10.633  -3.180  1.00 83.00           O  
ATOM     46  OE2 GLU A   6     -17.203  -9.891  -1.183  1.00 83.00           O  
ATOM     47  N   VAL A   7     -12.680 -11.719   1.114  1.00 83.94           N  
ATOM     48  CA  VAL A   7     -11.570 -11.180   1.892  1.00 83.94           C  
ATOM     49  C   VAL A   7     -10.359 -12.117   1.792  1.00 83.94           C  
ATOM     50  CB  VAL A   7     -11.961 -10.969   3.371  1.00 83.94           C  
ATOM     51  O   VAL A   7      -9.227 -11.664   1.628  1.00 83.94           O  
ATOM     52  CG1 VAL A   7     -10.750 -10.523   4.191  1.00 83.94           C  
ATOM     53  CG2 VAL A   7     -13.094  -9.953   3.484  1.00 83.94           C  
ATOM     54  N   GLU A   8     -10.539 -13.414   1.891  1.00 87.50           N  
ATOM     55  CA  GLU A   8      -9.469 -14.391   1.757  1.00 87.50           C  
ATOM     56  C   GLU A   8      -8.805 -14.305   0.384  1.00 87.50           C  
ATOM     57  CB  GLU A   8      -9.992 -15.812   1.995  1.00 87.50           C  
ATOM     58  O   GLU A   8      -7.582 -14.375   0.272  1.00 87.50           O  
ATOM     59  CG  GLU A   8     -10.273 -16.125   3.459  1.00 87.50           C  
ATOM     60  CD  GLU A   8     -10.812 -17.531   3.678  1.00 87.50           C  
ATOM     61  OE1 GLU A   8     -11.062 -17.906   4.844  1.00 87.50           O  
ATOM     62  OE2 GLU A   8     -10.992 -18.250   2.676  1.00 87.50           O  
ATOM     63  N   ALA A   9      -9.609 -14.195  -0.609  1.00 91.56           N  
ATOM     64  CA  ALA A   9      -9.094 -14.047  -1.966  1.00 91.56           C  
ATOM     65  C   ALA A   9      -8.234 -12.789  -2.094  1.00 91.56           C  
ATOM     66  CB  ALA A   9     -10.234 -14.016  -2.975  1.00 91.56           C  
ATOM     67  O   ALA A   9      -7.176 -12.820  -2.727  1.00 91.56           O  
ATOM     68  N   LEU A  10      -8.750 -11.711  -1.525  1.00 92.62           N  
ATOM     69  CA  LEU A  10      -8.000 -10.461  -1.545  1.00 92.62           C  
ATOM     70  C   LEU A  10      -6.648 -10.617  -0.855  1.00 92.62           C  
ATOM     71  CB  LEU A  10      -8.805  -9.344  -0.867  1.00 92.62           C  
ATOM     72  O   LEU A  10      -5.621 -10.203  -1.390  1.00 92.62           O  
ATOM     73  CG  LEU A  10      -8.086  -8.000  -0.699  1.00 92.62           C  
ATOM     74  CD1 LEU A  10      -7.723  -7.422  -2.061  1.00 92.62           C  
ATOM     75  CD2 LEU A  10      -8.961  -7.027   0.086  1.00 92.62           C  
ATOM     76  N   GLU A  11      -6.648 -11.281   0.214  1.00 92.88           N  
ATOM     77  CA  GLU A  11      -5.414 -11.484   0.963  1.00 92.88           C  
ATOM     78  C   GLU A  11      -4.410 -12.305   0.161  1.00 92.88           C  
ATOM     79  CB  GLU A  11      -5.703 -12.164   2.303  1.00 92.88           C  
ATOM     80  O   GLU A  11      -3.221 -11.984   0.130  1.00 92.88           O  
ATOM     81  CG  GLU A  11      -6.379 -11.258   3.320  1.00 92.88           C  
ATOM     82  CD  GLU A  11      -6.566 -11.914   4.680  1.00 92.88           C  
ATOM     83  OE1 GLU A  11      -6.809 -11.195   5.676  1.00 92.88           O  
ATOM     84  OE2 GLU A  11      -6.465 -13.164   4.750  1.00 92.88           O  
ATOM     85  N   GLU A  12      -4.863 -13.297  -0.377  1.00 94.38           N  
ATOM     86  CA  GLU A  12      -3.992 -14.141  -1.188  1.00 94.38           C  
ATOM     87  C   GLU A  12      -3.416 -13.367  -2.369  1.00 94.38           C  
ATOM     88  CB  GLU A  12      -4.750 -15.375  -1.689  1.00 94.38           C  
ATOM     89  O   GLU A  12      -2.229 -13.484  -2.678  1.00 94.38           O  
ATOM     90  CG  GLU A  12      -5.043 -16.406  -0.604  1.00 94.38           C  
ATOM     91  CD  GLU A  12      -3.785 -16.953   0.048  1.00 94.38           C  
ATOM     92  OE1 GLU A  12      -3.740 -17.047   1.295  1.00 94.38           O  
ATOM     93  OE2 GLU A  12      -2.838 -17.297  -0.695  1.00 94.38           O  
ATOM     94  N   GLU A  13      -4.262 -12.617  -2.918  1.00 96.31           N  
ATOM     95  CA  GLU A  13      -3.861 -11.812  -4.066  1.00 96.31           C  
ATOM     96  C   GLU A  13      -2.771 -10.812  -3.689  1.00 96.31           C  
ATOM     97  CB  GLU A  13      -5.066 -11.078  -4.656  1.00 96.31           C  
ATOM     98  O   GLU A  13      -1.754 -10.711  -4.375  1.00 96.31           O  
ATOM     99  CG  GLU A  13      -4.723 -10.180  -5.836  1.00 96.31           C  
ATOM    100  CD  GLU A  13      -5.902  -9.352  -6.324  1.00 96.31           C  
ATOM    101  OE1 GLU A  13      -5.754  -8.125  -6.496  1.00 96.31           O  
ATOM    102  OE2 GLU A  13      -6.988  -9.945  -6.535  1.00 96.31           O  
ATOM    103  N   VAL A  14      -3.010 -10.062  -2.592  1.00 95.94           N  
ATOM    104  CA  VAL A  14      -2.070  -9.031  -2.170  1.00 95.94           C  
ATOM    105  C   VAL A  14      -0.738  -9.672  -1.782  1.00 95.94           C  
ATOM    106  CB  VAL A  14      -2.629  -8.203  -0.990  1.00 95.94           C  
ATOM    107  O   VAL A  14       0.328  -9.156  -2.125  1.00 95.94           O  
ATOM    108  CG1 VAL A  14      -1.546  -7.297  -0.406  1.00 95.94           C  
ATOM    109  CG2 VAL A  14      -3.834  -7.379  -1.439  1.00 95.94           C  
ATOM    110  N   LYS A  15      -0.787 -10.797  -1.148  1.00 94.88           N  
ATOM    111  CA  LYS A  15       0.423 -11.508  -0.740  1.00 94.88           C  
ATOM    112  C   LYS A  15       1.240 -11.945  -1.953  1.00 94.88           C  
ATOM    113  CB  LYS A  15       0.071 -12.719   0.120  1.00 94.88           C  
ATOM    114  O   LYS A  15       2.465 -11.812  -1.963  1.00 94.88           O  
ATOM    115  CG  LYS A  15      -0.332 -12.375   1.545  1.00 94.88           C  
ATOM    116  CD  LYS A  15      -0.626 -13.625   2.363  1.00 94.88           C  
ATOM    117  CE  LYS A  15      -1.091 -13.281   3.771  1.00 94.88           C  
ATOM    118  NZ  LYS A  15      -1.445 -14.500   4.555  1.00 94.88           N  
ATOM    119  N   GLU A  16       0.514 -12.383  -2.846  1.00 95.38           N  
ATOM    120  CA  GLU A  16       1.173 -12.844  -4.066  1.00 95.38           C  
ATOM    121  C   GLU A  16       1.781 -11.680  -4.836  1.00 95.38           C  
ATOM    122  CB  GLU A  16       0.186 -13.609  -4.953  1.00 95.38           C  
ATOM    123  O   GLU A  16       2.941 -11.734  -5.250  1.00 95.38           O  
ATOM    124  CG  GLU A  16       0.802 -14.141  -6.242  1.00 95.38           C  
ATOM    125  CD  GLU A  16      -0.227 -14.680  -7.219  1.00 95.38           C  
ATOM    126  OE1 GLU A  16       0.148 -15.031  -8.359  1.00 95.38           O  
ATOM    127  OE2 GLU A  16      -1.418 -14.750  -6.844  1.00 95.38           O  
ATOM    128  N   LYS A  17       1.084 -10.664  -4.945  1.00 96.31           N  
ATOM    129  CA  LYS A  17       1.495  -9.562  -5.805  1.00 96.31           C  
ATOM    130  C   LYS A  17       2.574  -8.719  -5.133  1.00 96.31           C  
ATOM    131  CB  LYS A  17       0.294  -8.688  -6.168  1.00 96.31           C  
ATOM    132  O   LYS A  17       3.443  -8.156  -5.809  1.00 96.31           O  
ATOM    133  CG  LYS A  17      -0.720  -9.367  -7.070  1.00 96.31           C  
ATOM    134  CD  LYS A  17      -0.166  -9.578  -8.477  1.00 96.31           C  
ATOM    135  CE  LYS A  17      -1.227 -10.125  -9.422  1.00 96.31           C  
ATOM    136  NZ  LYS A  17      -0.688 -10.328 -10.797  1.00 96.31           N  
ATOM    137  N   CYS A  18       2.545  -8.648  -3.828  1.00 95.12           N  
ATOM    138  CA  CYS A  18       3.449  -7.746  -3.127  1.00 95.12           C  
ATOM    139  C   CYS A  18       4.613  -8.508  -2.510  1.00 95.12           C  
ATOM    140  CB  CYS A  18       2.699  -6.973  -2.043  1.00 95.12           C  
ATOM    141  O   CYS A  18       5.492  -7.910  -1.885  1.00 95.12           O  
ATOM    142  SG  CYS A  18       1.513  -5.773  -2.689  1.00 95.12           S  
ATOM    143  N   GLY A  19       4.684  -9.758  -2.654  1.00 92.62           N  
ATOM    144  CA  GLY A  19       5.699 -10.617  -2.066  1.00 92.62           C  
ATOM    145  C   GLY A  19       7.113 -10.133  -2.330  1.00 92.62           C  
ATOM    146  O   GLY A  19       7.934 -10.078  -1.412  1.00 92.62           O  
ATOM    147  N   ILE A  20       7.336  -9.734  -3.539  1.00 93.94           N  
ATOM    148  CA  ILE A  20       8.680  -9.328  -3.938  1.00 93.94           C  
ATOM    149  C   ILE A  20       9.070  -8.055  -3.191  1.00 93.94           C  
ATOM    150  CB  ILE A  20       8.773  -9.109  -5.465  1.00 93.94           C  
ATOM    151  O   ILE A  20      10.250  -7.836  -2.904  1.00 93.94           O  
ATOM    152  CG1 ILE A  20      10.234  -8.906  -5.887  1.00 93.94           C  
ATOM    153  CG2 ILE A  20       7.914  -7.910  -5.891  1.00 93.94           C  
ATOM    154  CD1 ILE A  20      10.898 -10.172  -6.422  1.00 93.94           C  
ATOM    155  N   LEU A  21       8.109  -7.195  -2.924  1.00 95.38           N  
ATOM    156  CA  LEU A  21       8.406  -5.957  -2.211  1.00 95.38           C  
ATOM    157  C   LEU A  21       8.914  -6.250  -0.803  1.00 95.38           C  
ATOM    158  CB  LEU A  21       7.160  -5.070  -2.141  1.00 95.38           C  
ATOM    159  O   LEU A  21       9.711  -5.484  -0.257  1.00 95.38           O  
ATOM    160  CG  LEU A  21       6.648  -4.512  -3.469  1.00 95.38           C  
ATOM    161  CD1 LEU A  21       5.391  -3.680  -3.246  1.00 95.38           C  
ATOM    162  CD2 LEU A  21       7.730  -3.682  -4.152  1.00 95.38           C  
ATOM    163  N   CYS A  22       8.547  -7.312  -0.208  1.00 93.12           N  
ATOM    164  CA  CYS A  22       8.898  -7.676   1.161  1.00 93.12           C  
ATOM    165  C   CYS A  22      10.320  -8.227   1.231  1.00 93.12           C  
ATOM    166  CB  CYS A  22       7.914  -8.703   1.716  1.00 93.12           C  
ATOM    167  O   CYS A  22      10.914  -8.281   2.309  1.00 93.12           O  
ATOM    168  SG  CYS A  22       6.207  -8.109   1.790  1.00 93.12           S  
ATOM    169  N   GLN A  23      10.852  -8.508   0.050  1.00 92.94           N  
ATOM    170  CA  GLN A  23      12.141  -9.203   0.029  1.00 92.94           C  
ATOM    171  C   GLN A  23      13.203  -8.367  -0.666  1.00 92.94           C  
ATOM    172  CB  GLN A  23      12.000 -10.562  -0.663  1.00 92.94           C  
ATOM    173  O   GLN A  23      14.281  -8.875  -0.993  1.00 92.94           O  
ATOM    174  CG  GLN A  23      11.055 -11.523   0.047  1.00 92.94           C  
ATOM    175  CD  GLN A  23      10.867 -12.828  -0.708  1.00 92.94           C  
ATOM    176  NE2 GLN A  23       9.633 -13.305  -0.771  1.00 92.94           N  
ATOM    177  OE1 GLN A  23      11.828 -13.398  -1.230  1.00 92.94           O  
ATOM    178  N   LEU A  24      12.875  -7.156  -0.951  1.00 91.75           N  
ATOM    179  CA  LEU A  24      13.820  -6.305  -1.662  1.00 91.75           C  
ATOM    180  C   LEU A  24      15.078  -6.078  -0.832  1.00 91.75           C  
ATOM    181  CB  LEU A  24      13.172  -4.961  -2.008  1.00 91.75           C  
ATOM    182  O   LEU A  24      15.000  -5.934   0.391  1.00 91.75           O  
ATOM    183  CG  LEU A  24      12.086  -4.988  -3.086  1.00 91.75           C  
ATOM    184  CD1 LEU A  24      11.445  -3.609  -3.230  1.00 91.75           C  
ATOM    185  CD2 LEU A  24      12.664  -5.453  -4.418  1.00 91.75           C  
ATOM    186  N   ALA A  25      16.234  -6.086  -1.523  1.00 89.75           N  
ATOM    187  CA  ALA A  25      17.484  -5.703  -0.867  1.00 89.75           C  
ATOM    188  C   ALA A  25      17.406  -4.277  -0.332  1.00 89.75           C  
ATOM    189  CB  ALA A  25      18.656  -5.848  -1.831  1.00 89.75           C  
ATOM    190  O   ALA A  25      16.594  -3.477  -0.791  1.00 89.75           O  
ATOM    191  N   GLY A  26      18.328  -3.928   0.659  1.00 88.00           N  
ATOM    192  CA  GLY A  26      18.281  -2.643   1.339  1.00 88.00           C  
ATOM    193  C   GLY A  26      18.375  -1.462   0.390  1.00 88.00           C  
ATOM    194  O   GLY A  26      17.594  -0.512   0.508  1.00 88.00           O  
ATOM    195  N   GLU A  27      19.281  -1.547  -0.585  1.00 91.31           N  
ATOM    196  CA  GLU A  27      19.469  -0.421  -1.495  1.00 91.31           C  
ATOM    197  C   GLU A  27      18.266  -0.248  -2.414  1.00 91.31           C  
ATOM    198  CB  GLU A  27      20.734  -0.605  -2.326  1.00 91.31           C  
ATOM    199  O   GLU A  27      17.766   0.867  -2.602  1.00 91.31           O  
ATOM    200  CG  GLU A  27      21.078   0.587  -3.211  1.00 91.31           C  
ATOM    201  CD  GLU A  27      22.359   0.401  -4.008  1.00 91.31           C  
ATOM    202  OE1 GLU A  27      22.750   1.322  -4.762  1.00 91.31           O  
ATOM    203  OE2 GLU A  27      22.984  -0.675  -3.875  1.00 91.31           O  
ATOM    204  N   LEU A  28      17.859  -1.349  -3.008  1.00 92.56           N  
ATOM    205  CA  LEU A  28      16.703  -1.300  -3.906  1.00 92.56           C  
ATOM    206  C   LEU A  28      15.438  -0.917  -3.146  1.00 92.56           C  
ATOM    207  CB  LEU A  28      16.516  -2.650  -4.598  1.00 92.56           C  
ATOM    208  O   LEU A  28      14.625  -0.129  -3.639  1.00 92.56           O  
ATOM    209  CG  LEU A  28      15.398  -2.721  -5.645  1.00 92.56           C  
ATOM    210  CD1 LEU A  28      15.586  -1.631  -6.695  1.00 92.56           C  
ATOM    211  CD2 LEU A  28      15.359  -4.098  -6.297  1.00 92.56           C  
ATOM    212  N   ASN A  29      15.273  -1.452  -1.980  1.00 94.75           N  
ATOM    213  CA  ASN A  29      14.133  -1.088  -1.155  1.00 94.75           C  
ATOM    214  C   ASN A  29      14.086   0.413  -0.885  1.00 94.75           C  
ATOM    215  CB  ASN A  29      14.148  -1.865   0.163  1.00 94.75           C  
ATOM    216  O   ASN A  29      13.031   1.038  -0.992  1.00 94.75           O  
ATOM    217  CG  ASN A  29      12.992  -1.501   1.072  1.00 94.75           C  
ATOM    218  ND2 ASN A  29      11.820  -2.049   0.786  1.00 94.75           N  
ATOM    219  OD1 ASN A  29      13.148  -0.733   2.023  1.00 94.75           O  
ATOM    220  N   ALA A  30      15.219   0.995  -0.591  1.00 95.12           N  
ATOM    221  CA  ALA A  30      15.305   2.428  -0.315  1.00 95.12           C  
ATOM    222  C   ALA A  30      14.891   3.246  -1.536  1.00 95.12           C  
ATOM    223  CB  ALA A  30      16.719   2.803   0.123  1.00 95.12           C  
ATOM    224  O   ALA A  30      14.180   4.242  -1.411  1.00 95.12           O  
ATOM    225  N   ILE A  31      15.305   2.746  -2.658  1.00 96.25           N  
ATOM    226  CA  ILE A  31      14.984   3.428  -3.906  1.00 96.25           C  
ATOM    227  C   ILE A  31      13.477   3.363  -4.156  1.00 96.25           C  
ATOM    228  CB  ILE A  31      15.750   2.816  -5.098  1.00 96.25           C  
ATOM    229  O   ILE A  31      12.844   4.383  -4.445  1.00 96.25           O  
ATOM    230  CG1 ILE A  31      17.250   3.088  -4.961  1.00 96.25           C  
ATOM    231  CG2 ILE A  31      15.211   3.365  -6.426  1.00 96.25           C  
ATOM    232  CD1 ILE A  31      18.109   2.338  -5.973  1.00 96.25           C  
ATOM    233  N   VAL A  32      12.961   2.205  -3.996  1.00 97.25           N  
ATOM    234  CA  VAL A  32      11.539   2.004  -4.250  1.00 97.25           C  
ATOM    235  C   VAL A  32      10.711   2.805  -3.246  1.00 97.25           C  
ATOM    236  CB  VAL A  32      11.156   0.509  -4.184  1.00 97.25           C  
ATOM    237  O   VAL A  32       9.758   3.484  -3.621  1.00 97.25           O  
ATOM    238  CG1 VAL A  32       9.641   0.335  -4.266  1.00 97.25           C  
ATOM    239  CG2 VAL A  32      11.852  -0.269  -5.305  1.00 97.25           C  
ATOM    240  N   LEU A  33      11.094   2.744  -2.014  1.00 96.75           N  
ATOM    241  CA  LEU A  33      10.359   3.453  -0.969  1.00 96.75           C  
ATOM    242  C   LEU A  33      10.391   4.961  -1.210  1.00 96.75           C  
ATOM    243  CB  LEU A  33      10.945   3.133   0.409  1.00 96.75           C  
ATOM    244  O   LEU A  33       9.367   5.637  -1.075  1.00 96.75           O  
ATOM    245  CG  LEU A  33      10.172   3.670   1.615  1.00 96.75           C  
ATOM    246  CD1 LEU A  33       8.750   3.125   1.619  1.00 96.75           C  
ATOM    247  CD2 LEU A  33      10.891   3.312   2.912  1.00 96.75           C  
ATOM    248  N   LYS A  34      11.531   5.457  -1.531  1.00 97.06           N  
ATOM    249  CA  LYS A  34      11.648   6.883  -1.832  1.00 97.06           C  
ATOM    250  C   LYS A  34      10.727   7.277  -2.984  1.00 97.06           C  
ATOM    251  CB  LYS A  34      13.094   7.242  -2.168  1.00 97.06           C  
ATOM    252  O   LYS A  34      10.055   8.305  -2.920  1.00 97.06           O  
ATOM    253  CG  LYS A  34      13.328   8.727  -2.393  1.00 97.06           C  
ATOM    254  CD  LYS A  34      14.781   9.023  -2.736  1.00 97.06           C  
ATOM    255  CE  LYS A  34      14.992  10.484  -3.092  1.00 97.06           C  
ATOM    256  NZ  LYS A  34      16.422  10.781  -3.430  1.00 97.06           N  
ATOM    257  N   THR A  35      10.727   6.547  -3.996  1.00 98.12           N  
ATOM    258  CA  THR A  35       9.891   6.805  -5.160  1.00 98.12           C  
ATOM    259  C   THR A  35       8.414   6.719  -4.789  1.00 98.12           C  
ATOM    260  CB  THR A  35      10.195   5.816  -6.301  1.00 98.12           C  
ATOM    261  O   THR A  35       7.617   7.582  -5.176  1.00 98.12           O  
ATOM    262  CG2 THR A  35       9.281   6.062  -7.500  1.00 98.12           C  
ATOM    263  OG1 THR A  35      11.555   5.980  -6.711  1.00 98.12           O  
ATOM    264  N   ILE A  36       8.078   5.680  -4.059  1.00 98.12           N  
ATOM    265  CA  ILE A  36       6.691   5.477  -3.648  1.00 98.12           C  
ATOM    266  C   ILE A  36       6.215   6.672  -2.826  1.00 98.12           C  
ATOM    267  CB  ILE A  36       6.523   4.168  -2.842  1.00 98.12           C  
ATOM    268  O   ILE A  36       5.105   7.172  -3.031  1.00 98.12           O  
ATOM    269  CG1 ILE A  36       6.684   2.951  -3.758  1.00 98.12           C  
ATOM    270  CG2 ILE A  36       5.172   4.145  -2.125  1.00 98.12           C  
ATOM    271  CD1 ILE A  36       5.648   2.881  -4.875  1.00 98.12           C  
ATOM    272  N   LYS A  37       6.996   7.129  -1.959  1.00 97.94           N  
ATOM    273  CA  LYS A  37       6.633   8.305  -1.175  1.00 97.94           C  
ATOM    274  C   LYS A  37       6.422   9.523  -2.074  1.00 97.94           C  
ATOM    275  CB  LYS A  37       7.707   8.609  -0.129  1.00 97.94           C  
ATOM    276  O   LYS A  37       5.492  10.305  -1.865  1.00 97.94           O  
ATOM    277  CG  LYS A  37       7.738   7.625   1.030  1.00 97.94           C  
ATOM    278  CD  LYS A  37       8.797   8.000   2.061  1.00 97.94           C  
ATOM    279  CE  LYS A  37       8.797   7.043   3.242  1.00 97.94           C  
ATOM    280  NZ  LYS A  37       9.844   7.398   4.242  1.00 97.94           N  
ATOM    281  N   ALA A  38       7.250   9.641  -3.031  1.00 98.25           N  
ATOM    282  CA  ALA A  38       7.129  10.766  -3.961  1.00 98.25           C  
ATOM    283  C   ALA A  38       5.820  10.688  -4.742  1.00 98.25           C  
ATOM    284  CB  ALA A  38       8.320  10.789  -4.922  1.00 98.25           C  
ATOM    285  O   ALA A  38       5.121  11.695  -4.891  1.00 98.25           O  
ATOM    286  N   VAL A  39       5.516   9.508  -5.164  1.00 98.25           N  
ATOM    287  CA  VAL A  39       4.312   9.344  -5.969  1.00 98.25           C  
ATOM    288  C   VAL A  39       3.074   9.586  -5.109  1.00 98.25           C  
ATOM    289  CB  VAL A  39       4.246   7.934  -6.605  1.00 98.25           C  
ATOM    290  O   VAL A  39       2.057  10.078  -5.602  1.00 98.25           O  
ATOM    291  CG1 VAL A  39       5.406   7.727  -7.578  1.00 98.25           C  
ATOM    292  CG2 VAL A  39       4.254   6.859  -5.520  1.00 98.25           C  
ATOM    293  N   MET A  40       3.113   9.234  -3.889  1.00 98.19           N  
ATOM    294  CA  MET A  40       1.995   9.477  -2.982  1.00 98.19           C  
ATOM    295  C   MET A  40       1.754  10.977  -2.807  1.00 98.19           C  
ATOM    296  CB  MET A  40       2.252   8.828  -1.624  1.00 98.19           C  
ATOM    297  O   MET A  40       0.620  11.398  -2.582  1.00 98.19           O  
ATOM    298  CG  MET A  40       2.211   7.309  -1.656  1.00 98.19           C  
ATOM    299  SD  MET A  40       2.707   6.555  -0.057  1.00 98.19           S  
ATOM    300  CE  MET A  40       1.281   7.012   0.968  1.00 98.19           C  
ATOM    301  N   ARG A  41       2.703  11.781  -2.994  1.00 97.88           N  
ATOM    302  CA  ARG A  41       2.631  13.227  -2.793  1.00 97.88           C  
ATOM    303  C   ARG A  41       2.172  13.930  -4.062  1.00 97.88           C  
ATOM    304  CB  ARG A  41       3.986  13.773  -2.348  1.00 97.88           C  
ATOM    305  O   ARG A  41       1.624  15.039  -4.004  1.00 97.88           O  
ATOM    306  CG  ARG A  41       4.363  13.406  -0.920  1.00 97.88           C  
ATOM    307  CD  ARG A  41       5.652  14.086  -0.483  1.00 97.88           C  
ATOM    308  NE  ARG A  41       6.004  13.742   0.892  1.00 97.88           N  
ATOM    309  NH1 ARG A  41       7.910  12.570   0.332  1.00 97.88           N  
ATOM    310  NH2 ARG A  41       7.293  12.781   2.529  1.00 97.88           N  
ATOM    311  CZ  ARG A  41       7.066  13.031   1.248  1.00 97.88           C  
ATOM    312  N   ASP A  42       2.404  13.227  -5.152  1.00 97.75           N  
ATOM    313  CA  ASP A  42       2.207  13.891  -6.438  1.00 97.75           C  
ATOM    314  C   ASP A  42       1.490  12.977  -7.426  1.00 97.75           C  
ATOM    315  CB  ASP A  42       3.547  14.352  -7.016  1.00 97.75           C  
ATOM    316  O   ASP A  42       2.092  12.047  -7.965  1.00 97.75           O  
ATOM    317  CG  ASP A  42       3.395  15.227  -8.242  1.00 97.75           C  
ATOM    318  OD1 ASP A  42       2.355  15.141  -8.938  1.00 97.75           O  
ATOM    319  OD2 ASP A  42       4.320  16.016  -8.523  1.00 97.75           O  
ATOM    320  N   ARG A  43       0.279  13.336  -7.754  1.00 96.19           N  
ATOM    321  CA  ARG A  43      -0.552  12.508  -8.625  1.00 96.19           C  
ATOM    322  C   ARG A  43       0.028  12.445 -10.031  1.00 96.19           C  
ATOM    323  CB  ARG A  43      -1.983  13.047  -8.672  1.00 96.19           C  
ATOM    324  O   ARG A  43      -0.177  11.461 -10.750  1.00 96.19           O  
ATOM    325  CG  ARG A  43      -2.971  12.109  -9.359  1.00 96.19           C  
ATOM    326  CD  ARG A  43      -3.305  10.906  -8.484  1.00 96.19           C  
ATOM    327  NE  ARG A  43      -4.309  10.055  -9.109  1.00 96.19           N  
ATOM    328  NH1 ARG A  43      -4.621   8.711  -7.258  1.00 96.19           N  
ATOM    329  NH2 ARG A  43      -5.809   8.320  -9.180  1.00 96.19           N  
ATOM    330  CZ  ARG A  43      -4.910   9.031  -8.516  1.00 96.19           C  
ATOM    331  N   ASN A  44       0.656  13.461 -10.430  1.00 97.62           N  
ATOM    332  CA  ASN A  44       1.289  13.438 -11.742  1.00 97.62           C  
ATOM    333  C   ASN A  44       2.402  12.391 -11.805  1.00 97.62           C  
ATOM    334  CB  ASN A  44       1.836  14.820 -12.102  1.00 97.62           C  
ATOM    335  O   ASN A  44       2.543  11.688 -12.812  1.00 97.62           O  
ATOM    336  CG  ASN A  44       0.738  15.836 -12.336  1.00 97.62           C  
ATOM    337  ND2 ASN A  44       1.001  17.094 -11.977  1.00 97.62           N  
ATOM    338  OD1 ASN A  44      -0.339  15.500 -12.844  1.00 97.62           O  
ATOM    339  N   LEU A  45       3.129  12.328 -10.742  1.00 98.12           N  
ATOM    340  CA  LEU A  45       4.172  11.312 -10.688  1.00 98.12           C  
ATOM    341  C   LEU A  45       3.568   9.914 -10.641  1.00 98.12           C  
ATOM    342  CB  LEU A  45       5.066  11.531  -9.461  1.00 98.12           C  
ATOM    343  O   LEU A  45       4.113   8.977 -11.234  1.00 98.12           O  
ATOM    344  CG  LEU A  45       5.945  12.781  -9.477  1.00 98.12           C  
ATOM    345  CD1 LEU A  45       6.789  12.852  -8.211  1.00 98.12           C  
ATOM    346  CD2 LEU A  45       6.828  12.805 -10.719  1.00 98.12           C  
ATOM    347  N   LEU A  46       2.529   9.812  -9.906  1.00 98.38           N  
ATOM    348  CA  LEU A  46       1.826   8.531  -9.852  1.00 98.38           C  
ATOM    349  C   LEU A  46       1.409   8.086 -11.242  1.00 98.38           C  
ATOM    350  CB  LEU A  46       0.595   8.641  -8.945  1.00 98.38           C  
ATOM    351  O   LEU A  46       1.660   6.941 -11.633  1.00 98.38           O  
ATOM    352  CG  LEU A  46      -0.302   7.402  -8.875  1.00 98.38           C  
ATOM    353  CD1 LEU A  46       0.488   6.199  -8.367  1.00 98.38           C  
ATOM    354  CD2 LEU A  46      -1.513   7.668  -7.988  1.00 98.38           C  
ATOM    355  N   GLU A  47       0.832   8.969 -11.984  1.00 97.94           N  
ATOM    356  CA  GLU A  47       0.363   8.641 -13.328  1.00 97.94           C  
ATOM    357  C   GLU A  47       1.530   8.320 -14.258  1.00 97.94           C  
ATOM    358  CB  GLU A  47      -0.468   9.789 -13.906  1.00 97.94           C  
ATOM    359  O   GLU A  47       1.462   7.375 -15.047  1.00 97.94           O  
ATOM    360  CG  GLU A  47      -1.802  10.000 -13.203  1.00 97.94           C  
ATOM    361  CD  GLU A  47      -2.602  11.164 -13.766  1.00 97.94           C  
ATOM    362  OE1 GLU A  47      -3.799  11.297 -13.430  1.00 97.94           O  
ATOM    363  OE2 GLU A  47      -2.025  11.945 -14.555  1.00 97.94           O  
ATOM    364  N   GLU A  48       2.529   9.070 -14.125  1.00 98.25           N  
ATOM    365  CA  GLU A  48       3.705   8.844 -14.961  1.00 98.25           C  
ATOM    366  C   GLU A  48       4.312   7.469 -14.688  1.00 98.25           C  
ATOM    367  CB  GLU A  48       4.750   9.938 -14.727  1.00 98.25           C  
ATOM    368  O   GLU A  48       4.594   6.715 -15.617  1.00 98.25           O  
ATOM    369  CG  GLU A  48       5.992   9.797 -15.594  1.00 98.25           C  
ATOM    370  CD  GLU A  48       6.984  10.938 -15.414  1.00 98.25           C  
ATOM    371  OE1 GLU A  48       8.156  10.789 -15.820  1.00 98.25           O  
ATOM    372  OE2 GLU A  48       6.582  11.984 -14.859  1.00 98.25           O  
ATOM    373  N   LEU A  49       4.559   7.250 -13.414  1.00 98.44           N  
ATOM    374  CA  LEU A  49       5.168   5.973 -13.070  1.00 98.44           C  
ATOM    375  C   LEU A  49       4.266   4.812 -13.477  1.00 98.44           C  
ATOM    376  CB  LEU A  49       5.453   5.906 -11.562  1.00 98.44           C  
ATOM    377  O   LEU A  49       4.750   3.799 -13.992  1.00 98.44           O  
ATOM    378  CG  LEU A  49       6.168   4.648 -11.062  1.00 98.44           C  
ATOM    379  CD1 LEU A  49       7.477   4.449 -11.820  1.00 98.44           C  
ATOM    380  CD2 LEU A  49       6.414   4.734  -9.562  1.00 98.44           C  
ATOM    381  N   SER A  50       2.971   4.961 -13.281  1.00 98.19           N  
ATOM    382  CA  SER A  50       2.023   3.930 -13.695  1.00 98.19           C  
ATOM    383  C   SER A  50       2.131   3.648 -15.188  1.00 98.19           C  
ATOM    384  CB  SER A  50       0.594   4.348 -13.352  1.00 98.19           C  
ATOM    385  O   SER A  50       2.133   2.488 -15.609  1.00 98.19           O  
ATOM    386  OG  SER A  50      -0.320   3.303 -13.641  1.00 98.19           O  
ATOM    387  N   GLY A  51       2.189   4.668 -15.945  1.00 97.75           N  
ATOM    388  CA  GLY A  51       2.340   4.512 -17.375  1.00 97.75           C  
ATOM    389  C   GLY A  51       3.615   3.789 -17.766  1.00 97.75           C  
ATOM    390  O   GLY A  51       3.594   2.908 -18.641  1.00 97.75           O  
ATOM    391  N   LYS A  52       4.664   4.074 -17.078  1.00 97.50           N  
ATOM    392  CA  LYS A  52       5.941   3.428 -17.375  1.00 97.50           C  
ATOM    393  C   LYS A  52       5.898   1.941 -17.031  1.00 97.50           C  
ATOM    394  CB  LYS A  52       7.074   4.113 -16.609  1.00 97.50           C  
ATOM    395  O   LYS A  52       6.375   1.104 -17.797  1.00 97.50           O  
ATOM    396  CG  LYS A  52       7.324   5.551 -17.031  1.00 97.50           C  
ATOM    397  CD  LYS A  52       7.957   5.625 -18.422  1.00 97.50           C  
ATOM    398  CE  LYS A  52       8.336   7.055 -18.781  1.00 97.50           C  
ATOM    399  NZ  LYS A  52       8.742   7.172 -20.219  1.00 97.50           N  
ATOM    400  N   MET A  53       5.344   1.672 -15.859  1.00 97.88           N  
ATOM    401  CA  MET A  53       5.234   0.274 -15.461  1.00 97.88           C  
ATOM    402  C   MET A  53       4.398  -0.520 -16.453  1.00 97.88           C  
ATOM    403  CB  MET A  53       4.621   0.164 -14.062  1.00 97.88           C  
ATOM    404  O   MET A  53       4.750  -1.646 -16.812  1.00 97.88           O  
ATOM    405  CG  MET A  53       5.469   0.799 -12.969  1.00 97.88           C  
ATOM    406  SD  MET A  53       7.129   0.030 -12.828  1.00 97.88           S  
ATOM    407  CE  MET A  53       8.117   1.237 -13.750  1.00 97.88           C  
ATOM    408  N   GLU A  54       3.322   0.116 -16.875  1.00 96.75           N  
ATOM    409  CA  GLU A  54       2.461  -0.528 -17.859  1.00 96.75           C  
ATOM    410  C   GLU A  54       3.215  -0.790 -19.172  1.00 96.75           C  
ATOM    411  CB  GLU A  54       1.222   0.328 -18.141  1.00 96.75           C  
ATOM    412  O   GLU A  54       3.094  -1.867 -19.750  1.00 96.75           O  
ATOM    413  CG  GLU A  54       0.209  -0.333 -19.062  1.00 96.75           C  
ATOM    414  CD  GLU A  54      -1.069   0.473 -19.219  1.00 96.75           C  
ATOM    415  OE1 GLU A  54      -1.986   0.016 -19.938  1.00 96.75           O  
ATOM    416  OE2 GLU A  54      -1.154   1.570 -18.625  1.00 96.75           O  
ATOM    417  N   ALA A  55       3.955   0.139 -19.594  1.00 95.56           N  
ATOM    418  CA  ALA A  55       4.742   0.000 -20.812  1.00 95.56           C  
ATOM    419  C   ALA A  55       5.746  -1.140 -20.688  1.00 95.56           C  
ATOM    420  CB  ALA A  55       5.461   1.309 -21.125  1.00 95.56           C  
ATOM    421  O   ALA A  55       5.926  -1.920 -21.625  1.00 95.56           O  
ATOM    422  N   VAL A  56       6.391  -1.220 -19.531  1.00 95.75           N  
ATOM    423  CA  VAL A  56       7.371  -2.277 -19.312  1.00 95.75           C  
ATOM    424  C   VAL A  56       6.684  -3.639 -19.344  1.00 95.75           C  
ATOM    425  CB  VAL A  56       8.102  -2.086 -17.953  1.00 95.75           C  
ATOM    426  O   VAL A  56       7.176  -4.574 -19.969  1.00 95.75           O  
ATOM    427  CG1 VAL A  56       8.969  -3.303 -17.641  1.00 95.75           C  
ATOM    428  CG2 VAL A  56       8.953  -0.817 -17.984  1.00 95.75           C  
ATOM    429  N   LEU A  57       5.543  -3.748 -18.781  1.00 95.19           N  
ATOM    430  CA  LEU A  57       4.809  -5.008 -18.719  1.00 95.19           C  
ATOM    431  C   LEU A  57       4.262  -5.375 -20.094  1.00 95.19           C  
ATOM    432  CB  LEU A  57       3.666  -4.926 -17.719  1.00 95.19           C  
ATOM    433  O   LEU A  57       4.133  -6.559 -20.422  1.00 95.19           O  
ATOM    434  CG  LEU A  57       4.066  -4.852 -16.234  1.00 95.19           C  
ATOM    435  CD1 LEU A  57       2.840  -4.625 -15.367  1.00 95.19           C  
ATOM    436  CD2 LEU A  57       4.801  -6.121 -15.820  1.00 95.19           C  
ATOM    437  N   ASP A  58       3.951  -4.418 -20.906  1.00 94.94           N  
ATOM    438  CA  ASP A  58       3.422  -4.660 -22.234  1.00 94.94           C  
ATOM    439  C   ASP A  58       4.527  -5.102 -23.188  1.00 94.94           C  
ATOM    440  CB  ASP A  58       2.730  -3.404 -22.781  1.00 94.94           C  
ATOM    441  O   ASP A  58       4.344  -6.039 -23.969  1.00 94.94           O  
ATOM    442  CG  ASP A  58       1.376  -3.154 -22.141  1.00 94.94           C  
ATOM    443  OD1 ASP A  58       0.841  -4.062 -21.469  1.00 94.94           O  
ATOM    444  OD2 ASP A  58       0.836  -2.039 -22.312  1.00 94.94           O  
ATOM    445  N   ASP A  59       5.691  -4.395 -23.109  1.00 93.25           N  
ATOM    446  CA  ASP A  59       6.828  -4.672 -23.969  1.00 93.25           C  
ATOM    447  C   ASP A  59       8.148  -4.438 -23.234  1.00 93.25           C  
ATOM    448  CB  ASP A  59       6.766  -3.807 -25.234  1.00 93.25           C  
ATOM    449  O   ASP A  59       8.766  -3.383 -23.391  1.00 93.25           O  
ATOM    450  CG  ASP A  59       7.789  -4.211 -26.281  1.00 93.25           C  
ATOM    451  OD1 ASP A  59       8.555  -5.176 -26.047  1.00 93.25           O  
ATOM    452  OD2 ASP A  59       7.836  -3.557 -27.344  1.00 93.25           O  
ATOM    453  N   PRO A  60       8.609  -5.406 -22.484  1.00 88.06           N  
ATOM    454  CA  PRO A  60       9.789  -5.246 -21.625  1.00 88.06           C  
ATOM    455  C   PRO A  60      11.070  -5.012 -22.422  1.00 88.06           C  
ATOM    456  CB  PRO A  60       9.852  -6.570 -20.859  1.00 88.06           C  
ATOM    457  O   PRO A  60      12.016  -4.410 -21.906  1.00 88.06           O  
ATOM    458  CG  PRO A  60       9.039  -7.520 -21.672  1.00 88.06           C  
ATOM    459  CD  PRO A  60       8.016  -6.734 -22.438  1.00 88.06           C  
ATOM    460  N   ASP A  61      11.102  -5.355 -23.766  1.00 86.25           N  
ATOM    461  CA  ASP A  61      12.336  -5.285 -24.547  1.00 86.25           C  
ATOM    462  C   ASP A  61      12.500  -3.910 -25.188  1.00 86.25           C  
ATOM    463  CB  ASP A  61      12.352  -6.375 -25.625  1.00 86.25           C  
ATOM    464  O   ASP A  61      13.625  -3.477 -25.453  1.00 86.25           O  
ATOM    465  CG  ASP A  61      12.391  -7.777 -25.047  1.00 86.25           C  
ATOM    466  OD1 ASP A  61      13.164  -8.023 -24.109  1.00 86.25           O  
ATOM    467  OD2 ASP A  61      11.641  -8.648 -25.547  1.00 86.25           O  
ATOM    468  N   ASN A  62      11.461  -3.182 -25.188  1.00 84.81           N  
ATOM    469  CA  ASN A  62      11.516  -1.964 -25.984  1.00 84.81           C  
ATOM    470  C   ASN A  62      11.008  -0.755 -25.203  1.00 84.81           C  
ATOM    471  CB  ASN A  62      10.719  -2.133 -27.281  1.00 84.81           C  
ATOM    472  O   ASN A  62      10.828   0.324 -25.766  1.00 84.81           O  
ATOM    473  CG  ASN A  62      11.312  -3.182 -28.203  1.00 84.81           C  
ATOM    474  ND2 ASN A  62      10.508  -4.164 -28.578  1.00 84.81           N  
ATOM    475  OD1 ASN A  62      12.492  -3.109 -28.562  1.00 84.81           O  
ATOM    476  N   CYS A  63      10.906  -0.969 -24.016  1.00 84.38           N  
ATOM    477  CA  CYS A  63      10.312   0.109 -23.234  1.00 84.38           C  
ATOM    478  C   CYS A  63      11.367   1.129 -22.828  1.00 84.38           C  
ATOM    479  CB  CYS A  63       9.617  -0.449 -22.000  1.00 84.38           C  
ATOM    480  O   CYS A  63      12.453   0.759 -22.391  1.00 84.38           O  
ATOM    481  SG  CYS A  63       8.773   0.804 -21.016  1.00 84.38           S  
ATOM    482  N   GLU A  64      10.992   2.355 -23.078  1.00 87.56           N  
ATOM    483  CA  GLU A  64      11.836   3.459 -22.625  1.00 87.56           C  
ATOM    484  C   GLU A  64      11.477   3.891 -21.203  1.00 87.56           C  
ATOM    485  CB  GLU A  64      11.727   4.648 -23.578  1.00 87.56           C  
ATOM    486  O   GLU A  64      10.328   4.246 -20.938  1.00 87.56           O  
ATOM    487  CG  GLU A  64      12.789   5.711 -23.359  1.00 87.56           C  
ATOM    488  CD  GLU A  64      12.695   6.863 -24.359  1.00 87.56           C  
ATOM    489  OE1 GLU A  64      13.508   7.812 -24.266  1.00 87.56           O  
ATOM    490  OE2 GLU A  64      11.805   6.816 -25.234  1.00 87.56           O  
ATOM    491  N   LEU A  65      12.422   3.811 -20.312  1.00 90.69           N  
ATOM    492  CA  LEU A  65      12.211   4.191 -18.922  1.00 90.69           C  
ATOM    493  C   LEU A  65      12.922   5.504 -18.609  1.00 90.69           C  
ATOM    494  CB  LEU A  65      12.711   3.090 -17.984  1.00 90.69           C  
ATOM    495  O   LEU A  65      13.711   5.578 -17.656  1.00 90.69           O  
ATOM    496  CG  LEU A  65      11.945   1.766 -18.031  1.00 90.69           C  
ATOM    497  CD1 LEU A  65      12.625   0.728 -17.141  1.00 90.69           C  
ATOM    498  CD2 LEU A  65      10.492   1.969 -17.609  1.00 90.69           C  
ATOM    499  N   THR A  66      12.758   6.516 -19.484  1.00 91.00           N  
ATOM    500  CA  THR A  66      13.328   7.836 -19.234  1.00 91.00           C  
ATOM    501  C   THR A  66      12.289   8.773 -18.641  1.00 91.00           C  
ATOM    502  CB  THR A  66      13.883   8.453 -20.531  1.00 91.00           C  
ATOM    503  O   THR A  66      11.086   8.586 -18.844  1.00 91.00           O  
ATOM    504  CG2 THR A  66      14.992   7.590 -21.125  1.00 91.00           C  
ATOM    505  OG1 THR A  66      12.828   8.570 -21.500  1.00 91.00           O  
ATOM    506  N   THR A  67      12.781   9.617 -17.812  1.00 95.25           N  
ATOM    507  CA  THR A  67      11.898  10.562 -17.141  1.00 95.25           C  
ATOM    508  C   THR A  67      12.625  11.883 -16.875  1.00 95.25           C  
ATOM    509  CB  THR A  67      11.367   9.992 -15.812  1.00 95.25           C  
ATOM    510  O   THR A  67      13.852  11.914 -16.812  1.00 95.25           O  
ATOM    511  CG2 THR A  67      12.508   9.711 -14.836  1.00 95.25           C  
ATOM    512  OG1 THR A  67      10.461  10.930 -15.219  1.00 95.25           O  
ATOM    513  N   GLN A  68      11.812  12.992 -16.797  1.00 94.06           N  
ATOM    514  CA  GLN A  68      12.359  14.289 -16.422  1.00 94.06           C  
ATOM    515  C   GLN A  68      12.289  14.508 -14.922  1.00 94.06           C  
ATOM    516  CB  GLN A  68      11.609  15.414 -17.156  1.00 94.06           C  
ATOM    517  O   GLN A  68      12.883  15.453 -14.391  1.00 94.06           O  
ATOM    518  CG  GLN A  68      11.766  15.383 -18.656  1.00 94.06           C  
ATOM    519  CD  GLN A  68      11.133  16.578 -19.344  1.00 94.06           C  
ATOM    520  NE2 GLN A  68      11.883  17.234 -20.234  1.00 94.06           N  
ATOM    521  OE1 GLN A  68       9.977  16.938 -19.078  1.00 94.06           O  
ATOM    522  N   SER A  69      11.656  13.586 -14.297  1.00 95.94           N  
ATOM    523  CA  SER A  69      11.469  13.703 -12.859  1.00 95.94           C  
ATOM    524  C   SER A  69      12.617  13.062 -12.094  1.00 95.94           C  
ATOM    525  CB  SER A  69      10.148  13.062 -12.438  1.00 95.94           C  
ATOM    526  O   SER A  69      12.852  11.859 -12.203  1.00 95.94           O  
ATOM    527  OG  SER A  69      10.102  12.867 -11.031  1.00 95.94           O  
ATOM    528  N   PRO A  70      13.242  13.891 -11.289  1.00 95.12           N  
ATOM    529  CA  PRO A  70      14.336  13.328 -10.492  1.00 95.12           C  
ATOM    530  C   PRO A  70      13.844  12.297  -9.477  1.00 95.12           C  
ATOM    531  CB  PRO A  70      14.930  14.547  -9.797  1.00 95.12           C  
ATOM    532  O   PRO A  70      14.594  11.398  -9.094  1.00 95.12           O  
ATOM    533  CG  PRO A  70      13.844  15.578  -9.820  1.00 95.12           C  
ATOM    534  CD  PRO A  70      13.047  15.391 -11.078  1.00 95.12           C  
ATOM    535  N   ASP A  71      12.617  12.383  -9.102  1.00 96.69           N  
ATOM    536  CA  ASP A  71      12.055  11.492  -8.094  1.00 96.69           C  
ATOM    537  C   ASP A  71      11.867  10.086  -8.648  1.00 96.69           C  
ATOM    538  CB  ASP A  71      10.727  12.039  -7.570  1.00 96.69           C  
ATOM    539  O   ASP A  71      11.906   9.102  -7.902  1.00 96.69           O  
ATOM    540  CG  ASP A  71      10.898  13.234  -6.645  1.00 96.69           C  
ATOM    541  OD1 ASP A  71      11.734  13.172  -5.715  1.00 96.69           O  
ATOM    542  OD2 ASP A  71      10.188  14.242  -6.848  1.00 96.69           O  
ATOM    543  N   LEU A  72      11.703   9.953  -9.969  1.00 97.62           N  
ATOM    544  CA  LEU A  72      11.453   8.664 -10.602  1.00 97.62           C  
ATOM    545  C   LEU A  72      12.727   8.133 -11.266  1.00 97.62           C  
ATOM    546  CB  LEU A  72      10.336   8.789 -11.641  1.00 97.62           C  
ATOM    547  O   LEU A  72      12.836   6.938 -11.523  1.00 97.62           O  
ATOM    548  CG  LEU A  72       8.984   9.281 -11.133  1.00 97.62           C  
ATOM    549  CD1 LEU A  72       7.961   9.297 -12.258  1.00 97.62           C  
ATOM    550  CD2 LEU A  72       8.500   8.414  -9.977  1.00 97.62           C  
ATOM    551  N   GLU A  73      13.656   8.977 -11.484  1.00 96.56           N  
ATOM    552  CA  GLU A  73      14.805   8.703 -12.344  1.00 96.56           C  
ATOM    553  C   GLU A  73      15.625   7.527 -11.805  1.00 96.56           C  
ATOM    554  CB  GLU A  73      15.688   9.945 -12.461  1.00 96.56           C  
ATOM    555  O   GLU A  73      15.984   6.621 -12.562  1.00 96.56           O  
ATOM    556  CG  GLU A  73      16.844   9.781 -13.430  1.00 96.56           C  
ATOM    557  CD  GLU A  73      17.703  11.031 -13.562  1.00 96.56           C  
ATOM    558  OE1 GLU A  73      18.719  11.000 -14.305  1.00 96.56           O  
ATOM    559  OE2 GLU A  73      17.359  12.047 -12.922  1.00 96.56           O  
ATOM    560  N   VAL A  74      15.867   7.547 -10.586  1.00 96.62           N  
ATOM    561  CA  VAL A  74      16.734   6.535 -10.000  1.00 96.62           C  
ATOM    562  C   VAL A  74      16.078   5.160 -10.109  1.00 96.62           C  
ATOM    563  CB  VAL A  74      17.062   6.848  -8.523  1.00 96.62           C  
ATOM    564  O   VAL A  74      16.734   4.184 -10.500  1.00 96.62           O  
ATOM    565  CG1 VAL A  74      17.922   5.742  -7.914  1.00 96.62           C  
ATOM    566  CG2 VAL A  74      17.766   8.195  -8.414  1.00 96.62           C  
ATOM    567  N   LEU A  75      14.766   5.082  -9.758  1.00 97.06           N  
ATOM    568  CA  LEU A  75      14.047   3.812  -9.859  1.00 97.06           C  
ATOM    569  C   LEU A  75      14.031   3.312 -11.297  1.00 97.06           C  
ATOM    570  CB  LEU A  75      12.617   3.957  -9.336  1.00 97.06           C  
ATOM    571  O   LEU A  75      14.359   2.152 -11.562  1.00 97.06           O  
ATOM    572  CG  LEU A  75      11.719   2.729  -9.477  1.00 97.06           C  
ATOM    573  CD1 LEU A  75      12.250   1.583  -8.617  1.00 97.06           C  
ATOM    574  CD2 LEU A  75      10.281   3.070  -9.094  1.00 97.06           C  
ATOM    575  N   LEU A  76      13.734   4.160 -12.219  1.00 96.56           N  
ATOM    576  CA  LEU A  76      13.602   3.758 -13.617  1.00 96.56           C  
ATOM    577  C   LEU A  76      14.953   3.316 -14.188  1.00 96.56           C  
ATOM    578  CB  LEU A  76      13.039   4.906 -14.453  1.00 96.56           C  
ATOM    579  O   LEU A  76      15.023   2.338 -14.930  1.00 96.56           O  
ATOM    580  CG  LEU A  76      11.586   5.309 -14.164  1.00 96.56           C  
ATOM    581  CD1 LEU A  76      11.172   6.469 -15.055  1.00 96.56           C  
ATOM    582  CD2 LEU A  76      10.656   4.117 -14.344  1.00 96.56           C  
ATOM    583  N   SER A  77      15.977   3.977 -13.844  1.00 94.19           N  
ATOM    584  CA  SER A  77      17.312   3.576 -14.273  1.00 94.19           C  
ATOM    585  C   SER A  77      17.703   2.217 -13.695  1.00 94.19           C  
ATOM    586  CB  SER A  77      18.344   4.625 -13.852  1.00 94.19           C  
ATOM    587  O   SER A  77      18.312   1.400 -14.383  1.00 94.19           O  
ATOM    588  OG  SER A  77      18.109   5.855 -14.516  1.00 94.19           O  
ATOM    589  N   THR A  78      17.328   2.105 -12.438  1.00 93.19           N  
ATOM    590  CA  THR A  78      17.609   0.828 -11.789  1.00 93.19           C  
ATOM    591  C   THR A  78      16.859  -0.304 -12.492  1.00 93.19           C  
ATOM    592  CB  THR A  78      17.203   0.863 -10.305  1.00 93.19           C  
ATOM    593  O   THR A  78      17.422  -1.380 -12.711  1.00 93.19           O  
ATOM    594  CG2 THR A  78      17.484  -0.475  -9.625  1.00 93.19           C  
ATOM    595  OG1 THR A  78      17.953   1.887  -9.633  1.00 93.19           O  
ATOM    596  N   LEU A  79      15.648  -0.096 -12.797  1.00 92.69           N  
ATOM    597  CA  LEU A  79      14.836  -1.091 -13.492  1.00 92.69           C  
ATOM    598  C   LEU A  79      15.414  -1.405 -14.867  1.00 92.69           C  
ATOM    599  CB  LEU A  79      13.391  -0.599 -13.633  1.00 92.69           C  
ATOM    600  O   LEU A  79      15.398  -2.561 -15.297  1.00 92.69           O  
ATOM    601  CG  LEU A  79      12.570  -0.539 -12.344  1.00 92.69           C  
ATOM    602  CD1 LEU A  79      11.195   0.065 -12.617  1.00 92.69           C  
ATOM    603  CD2 LEU A  79      12.438  -1.928 -11.727  1.00 92.69           C  
ATOM    604  N   LYS A  80      15.914  -0.418 -15.500  1.00 90.44           N  
ATOM    605  CA  LYS A  80      16.484  -0.581 -16.828  1.00 90.44           C  
ATOM    606  C   LYS A  80      17.688  -1.523 -16.797  1.00 90.44           C  
ATOM    607  CB  LYS A  80      16.906   0.774 -17.406  1.00 90.44           C  
ATOM    608  O   LYS A  80      17.906  -2.303 -17.734  1.00 90.44           O  
ATOM    609  CG  LYS A  80      17.328   0.723 -18.875  1.00 90.44           C  
ATOM    610  CD  LYS A  80      17.703   2.105 -19.391  1.00 90.44           C  
ATOM    611  CE  LYS A  80      18.188   2.047 -20.828  1.00 90.44           C  
ATOM    612  NZ  LYS A  80      18.562   3.398 -21.344  1.00 90.44           N  
ATOM    613  N   GLY A  81      18.422  -1.544 -15.766  1.00 90.00           N  
ATOM    614  CA  GLY A  81      19.641  -2.330 -15.648  1.00 90.00           C  
ATOM    615  C   GLY A  81      19.422  -3.695 -15.031  1.00 90.00           C  
ATOM    616  O   GLY A  81      20.344  -4.500 -14.930  1.00 90.00           O  
ATOM    617  N   SER A  82      18.203  -4.000 -14.641  1.00 88.94           N  
ATOM    618  CA  SER A  82      17.891  -5.242 -13.938  1.00 88.94           C  
ATOM    619  C   SER A  82      17.672  -6.391 -14.922  1.00 88.94           C  
ATOM    620  CB  SER A  82      16.656  -5.062 -13.062  1.00 88.94           C  
ATOM    621  O   SER A  82      17.203  -6.176 -16.047  1.00 88.94           O  
ATOM    622  OG  SER A  82      16.891  -4.082 -12.062  1.00 88.94           O  
ATOM    623  N   PRO A  83      18.125  -7.590 -14.484  1.00 89.19           N  
ATOM    624  CA  PRO A  83      17.766  -8.742 -15.320  1.00 89.19           C  
ATOM    625  C   PRO A  83      16.266  -8.867 -15.555  1.00 89.19           C  
ATOM    626  CB  PRO A  83      18.297  -9.930 -14.516  1.00 89.19           C  
ATOM    627  O   PRO A  83      15.469  -8.398 -14.727  1.00 89.19           O  
ATOM    628  CG  PRO A  83      18.469  -9.414 -13.125  1.00 89.19           C  
ATOM    629  CD  PRO A  83      18.625  -7.918 -13.188  1.00 89.19           C  
ATOM    630  N   ARG A  84      15.930  -9.438 -16.625  1.00 87.88           N  
ATOM    631  CA  ARG A  84      14.555  -9.422 -17.109  1.00 87.88           C  
ATOM    632  C   ARG A  84      13.594  -9.977 -16.062  1.00 87.88           C  
ATOM    633  CB  ARG A  84      14.445 -10.227 -18.406  1.00 87.88           C  
ATOM    634  O   ARG A  84      12.547  -9.391 -15.805  1.00 87.88           O  
ATOM    635  CG  ARG A  84      13.094 -10.109 -19.094  1.00 87.88           C  
ATOM    636  CD  ARG A  84      13.062 -10.859 -20.406  1.00 87.88           C  
ATOM    637  NE  ARG A  84      11.703 -11.242 -20.781  1.00 87.88           N  
ATOM    638  NH1 ARG A  84      11.938 -10.742 -23.016  1.00 87.88           N  
ATOM    639  NH2 ARG A  84       9.945 -11.555 -22.234  1.00 87.88           N  
ATOM    640  CZ  ARG A  84      11.195 -11.180 -22.016  1.00 87.88           C  
ATOM    641  N   CYS A  85      13.930 -11.086 -15.531  1.00 85.69           N  
ATOM    642  CA  CYS A  85      13.039 -11.742 -14.586  1.00 85.69           C  
ATOM    643  C   CYS A  85      12.797 -10.859 -13.359  1.00 85.69           C  
ATOM    644  CB  CYS A  85      13.609 -13.086 -14.148  1.00 85.69           C  
ATOM    645  O   CYS A  85      11.664 -10.727 -12.898  1.00 85.69           O  
ATOM    646  SG  CYS A  85      13.562 -14.352 -15.445  1.00 85.69           S  
ATOM    647  N   ASP A  86      13.797 -10.227 -12.867  1.00 88.25           N  
ATOM    648  CA  ASP A  86      13.688  -9.328 -11.719  1.00 88.25           C  
ATOM    649  C   ASP A  86      12.922  -8.062 -12.086  1.00 88.25           C  
ATOM    650  CB  ASP A  86      15.078  -8.969 -11.195  1.00 88.25           C  
ATOM    651  O   ASP A  86      12.125  -7.562 -11.281  1.00 88.25           O  
ATOM    652  CG  ASP A  86      15.820 -10.164 -10.617  1.00 88.25           C  
ATOM    653  OD1 ASP A  86      15.172 -11.133 -10.180  1.00 88.25           O  
ATOM    654  OD2 ASP A  86      17.078 -10.125 -10.602  1.00 88.25           O  
ATOM    655  N   LEU A  87      13.164  -7.629 -13.305  1.00 90.88           N  
ATOM    656  CA  LEU A  87      12.484  -6.438 -13.797  1.00 90.88           C  
ATOM    657  C   LEU A  87      10.977  -6.648 -13.828  1.00 90.88           C  
ATOM    658  CB  LEU A  87      12.984  -6.070 -15.195  1.00 90.88           C  
ATOM    659  O   LEU A  87      10.219  -5.828 -13.305  1.00 90.88           O  
ATOM    660  CG  LEU A  87      12.188  -5.000 -15.945  1.00 90.88           C  
ATOM    661  CD1 LEU A  87      12.320  -3.652 -15.242  1.00 90.88           C  
ATOM    662  CD2 LEU A  87      12.656  -4.902 -17.391  1.00 90.88           C  
ATOM    663  N   LEU A  88      10.523  -7.730 -14.344  1.00 94.25           N  
ATOM    664  CA  LEU A  88       9.102  -7.973 -14.531  1.00 94.25           C  
ATOM    665  C   LEU A  88       8.406  -8.180 -13.188  1.00 94.25           C  
ATOM    666  CB  LEU A  88       8.875  -9.188 -15.430  1.00 94.25           C  
ATOM    667  O   LEU A  88       7.305  -7.672 -12.969  1.00 94.25           O  
ATOM    668  CG  LEU A  88       9.250  -9.023 -16.906  1.00 94.25           C  
ATOM    669  CD1 LEU A  88       9.070 -10.336 -17.656  1.00 94.25           C  
ATOM    670  CD2 LEU A  88       8.414  -7.918 -17.547  1.00 94.25           C  
ATOM    671  N   SER A  89       9.078  -8.922 -12.352  1.00 94.12           N  
ATOM    672  CA  SER A  89       8.469  -9.195 -11.055  1.00 94.12           C  
ATOM    673  C   SER A  89       8.312  -7.918 -10.234  1.00 94.12           C  
ATOM    674  CB  SER A  89       9.297 -10.211 -10.273  1.00 94.12           C  
ATOM    675  O   SER A  89       7.254  -7.664  -9.656  1.00 94.12           O  
ATOM    676  OG  SER A  89       9.391 -11.438 -10.984  1.00 94.12           O  
ATOM    677  N   LEU A  90       9.359  -7.141 -10.203  1.00 95.94           N  
ATOM    678  CA  LEU A  90       9.312  -5.887  -9.461  1.00 95.94           C  
ATOM    679  C   LEU A  90       8.328  -4.914 -10.102  1.00 95.94           C  
ATOM    680  CB  LEU A  90      10.703  -5.250  -9.383  1.00 95.94           C  
ATOM    681  O   LEU A  90       7.559  -4.246  -9.406  1.00 95.94           O  
ATOM    682  CG  LEU A  90      10.805  -3.949  -8.586  1.00 95.94           C  
ATOM    683  CD1 LEU A  90      10.281  -4.156  -7.168  1.00 95.94           C  
ATOM    684  CD2 LEU A  90      12.250  -3.457  -8.562  1.00 95.94           C  
ATOM    685  N   THR A  91       8.328  -4.840 -11.414  1.00 96.88           N  
ATOM    686  CA  THR A  91       7.406  -3.975 -12.141  1.00 96.88           C  
ATOM    687  C   THR A  91       5.961  -4.363 -11.852  1.00 96.88           C  
ATOM    688  CB  THR A  91       7.660  -4.031 -13.656  1.00 96.88           C  
ATOM    689  O   THR A  91       5.105  -3.500 -11.641  1.00 96.88           O  
ATOM    690  CG2 THR A  91       6.680  -3.137 -14.414  1.00 96.88           C  
ATOM    691  OG1 THR A  91       8.992  -3.588 -13.930  1.00 96.88           O  
ATOM    692  N   GLU A  92       5.684  -5.598 -11.805  1.00 97.56           N  
ATOM    693  CA  GLU A  92       4.340  -6.078 -11.508  1.00 97.56           C  
ATOM    694  C   GLU A  92       3.906  -5.668 -10.102  1.00 97.56           C  
ATOM    695  CB  GLU A  92       4.266  -7.598 -11.656  1.00 97.56           C  
ATOM    696  O   GLU A  92       2.771  -5.234  -9.898  1.00 97.56           O  
ATOM    697  CG  GLU A  92       4.152  -8.070 -13.102  1.00 97.56           C  
ATOM    698  CD  GLU A  92       4.164  -9.586 -13.242  1.00 97.56           C  
ATOM    699  OE1 GLU A  92       4.199 -10.086 -14.391  1.00 97.56           O  
ATOM    700  OE2 GLU A  92       4.145 -10.273 -12.195  1.00 97.56           O  
ATOM    701  N   ALA A  93       4.816  -5.840  -9.211  1.00 98.06           N  
ATOM    702  CA  ALA A  93       4.512  -5.488  -7.828  1.00 98.06           C  
ATOM    703  C   ALA A  93       4.273  -3.986  -7.684  1.00 98.06           C  
ATOM    704  CB  ALA A  93       5.641  -5.934  -6.902  1.00 98.06           C  
ATOM    705  O   ALA A  93       3.312  -3.562  -7.035  1.00 98.06           O  
ATOM    706  N   ILE A  94       5.145  -3.201  -8.336  1.00 98.12           N  
ATOM    707  CA  ILE A  94       4.996  -1.752  -8.273  1.00 98.12           C  
ATOM    708  C   ILE A  94       3.693  -1.340  -8.961  1.00 98.12           C  
ATOM    709  CB  ILE A  94       6.195  -1.031  -8.930  1.00 98.12           C  
ATOM    710  O   ILE A  94       2.963  -0.484  -8.453  1.00 98.12           O  
ATOM    711  CG1 ILE A  94       7.465  -1.239  -8.094  1.00 98.12           C  
ATOM    712  CG2 ILE A  94       5.898   0.459  -9.109  1.00 98.12           C  
ATOM    713  CD1 ILE A  94       8.734  -0.719  -8.758  1.00 98.12           C  
ATOM    714  N   SER A  95       3.398  -1.959 -10.047  1.00 98.19           N  
ATOM    715  CA  SER A  95       2.164  -1.667 -10.766  1.00 98.19           C  
ATOM    716  C   SER A  95       0.939  -1.970  -9.914  1.00 98.19           C  
ATOM    717  CB  SER A  95       2.098  -2.471 -12.070  1.00 98.19           C  
ATOM    718  O   SER A  95      -0.006  -1.180  -9.867  1.00 98.19           O  
ATOM    719  OG  SER A  95       0.920  -2.160 -12.789  1.00 98.19           O  
ATOM    720  N   TYR A  96       0.963  -3.090  -9.281  1.00 98.44           N  
ATOM    721  CA  TYR A  96      -0.125  -3.469  -8.383  1.00 98.44           C  
ATOM    722  C   TYR A  96      -0.312  -2.430  -7.285  1.00 98.44           C  
ATOM    723  CB  TYR A  96       0.141  -4.844  -7.766  1.00 98.44           C  
ATOM    724  O   TYR A  96      -1.438  -2.025  -6.988  1.00 98.44           O  
ATOM    725  CG  TYR A  96      -0.977  -5.336  -6.879  1.00 98.44           C  
ATOM    726  CD1 TYR A  96      -0.967  -5.090  -5.508  1.00 98.44           C  
ATOM    727  CD2 TYR A  96      -2.045  -6.051  -7.410  1.00 98.44           C  
ATOM    728  CE1 TYR A  96      -1.994  -5.543  -4.688  1.00 98.44           C  
ATOM    729  CE2 TYR A  96      -3.078  -6.512  -6.602  1.00 98.44           C  
ATOM    730  OH  TYR A  96      -4.062  -6.703  -4.434  1.00 98.44           O  
ATOM    731  CZ  TYR A  96      -3.043  -6.254  -5.242  1.00 98.44           C  
ATOM    732  N   THR A  97       0.760  -1.996  -6.727  1.00 98.44           N  
ATOM    733  CA  THR A  97       0.739  -0.979  -5.684  1.00 98.44           C  
ATOM    734  C   THR A  97       0.151   0.326  -6.207  1.00 98.44           C  
ATOM    735  CB  THR A  97       2.150  -0.722  -5.125  1.00 98.44           C  
ATOM    736  O   THR A  97      -0.733   0.913  -5.582  1.00 98.44           O  
ATOM    737  CG2 THR A  97       2.123   0.324  -4.016  1.00 98.44           C  
ATOM    738  OG1 THR A  97       2.682  -1.944  -4.598  1.00 98.44           O  
ATOM    739  N   LEU A  98       0.554   0.749  -7.359  1.00 98.56           N  
ATOM    740  CA  LEU A  98       0.098   2.000  -7.953  1.00 98.56           C  
ATOM    741  C   LEU A  98      -1.385   1.930  -8.305  1.00 98.56           C  
ATOM    742  CB  LEU A  98       0.913   2.328  -9.211  1.00 98.56           C  
ATOM    743  O   LEU A  98      -2.105   2.922  -8.172  1.00 98.56           O  
ATOM    744  CG  LEU A  98       2.410   2.568  -9.000  1.00 98.56           C  
ATOM    745  CD1 LEU A  98       3.092   2.848 -10.336  1.00 98.56           C  
ATOM    746  CD2 LEU A  98       2.637   3.719  -8.023  1.00 98.56           C  
ATOM    747  N   ASP A  99      -1.810   0.780  -8.742  1.00 98.25           N  
ATOM    748  CA  ASP A  99      -3.232   0.604  -9.016  1.00 98.25           C  
ATOM    749  C   ASP A  99      -4.066   0.799  -7.750  1.00 98.25           C  
ATOM    750  CB  ASP A  99      -3.496  -0.781  -9.609  1.00 98.25           C  
ATOM    751  O   ASP A  99      -5.129   1.421  -7.793  1.00 98.25           O  
ATOM    752  CG  ASP A  99      -3.047  -0.900 -11.055  1.00 98.25           C  
ATOM    753  OD1 ASP A  99      -2.787   0.138 -11.703  1.00 98.25           O  
ATOM    754  OD2 ASP A  99      -2.955  -2.043 -11.555  1.00 98.25           O  
ATOM    755  N   ALA A 100      -3.508   0.257  -6.660  1.00 98.19           N  
ATOM    756  CA  ALA A 100      -4.195   0.475  -5.387  1.00 98.19           C  
ATOM    757  C   ALA A 100      -4.223   1.958  -5.027  1.00 98.19           C  
ATOM    758  CB  ALA A 100      -3.521  -0.327  -4.277  1.00 98.19           C  
ATOM    759  O   ALA A 100      -5.262   2.486  -4.625  1.00 98.19           O  
ATOM    760  N   PHE A 101      -3.145   2.662  -5.254  1.00 98.38           N  
ATOM    761  CA  PHE A 101      -3.057   4.090  -4.965  1.00 98.38           C  
ATOM    762  C   PHE A 101      -4.031   4.879  -5.828  1.00 98.38           C  
ATOM    763  CB  PHE A 101      -1.628   4.598  -5.184  1.00 98.38           C  
ATOM    764  O   PHE A 101      -4.660   5.828  -5.355  1.00 98.38           O  
ATOM    765  CG  PHE A 101      -0.651   4.137  -4.137  1.00 98.38           C  
ATOM    766  CD1 PHE A 101      -1.090   3.441  -3.014  1.00 98.38           C  
ATOM    767  CD2 PHE A 101       0.706   4.395  -4.273  1.00 98.38           C  
ATOM    768  CE1 PHE A 101      -0.188   3.014  -2.043  1.00 98.38           C  
ATOM    769  CE2 PHE A 101       1.613   3.971  -3.307  1.00 98.38           C  
ATOM    770  CZ  PHE A 101       1.164   3.281  -2.191  1.00 98.38           C  
ATOM    771  N   SER A 102      -4.156   4.473  -7.016  1.00 97.62           N  
ATOM    772  CA  SER A 102      -5.004   5.199  -7.957  1.00 97.62           C  
ATOM    773  C   SER A 102      -6.473   5.125  -7.551  1.00 97.62           C  
ATOM    774  CB  SER A 102      -4.828   4.648  -9.375  1.00 97.62           C  
ATOM    775  O   SER A 102      -7.277   5.965  -7.953  1.00 97.62           O  
ATOM    776  OG  SER A 102      -3.512   4.879  -9.844  1.00 97.62           O  
ATOM    777  N   GLU A 103      -6.742   4.117  -6.762  1.00 97.31           N  
ATOM    778  CA  GLU A 103      -8.117   3.947  -6.316  1.00 97.31           C  
ATOM    779  C   GLU A 103      -8.406   4.789  -5.074  1.00 97.31           C  
ATOM    780  CB  GLU A 103      -8.414   2.473  -6.031  1.00 97.31           C  
ATOM    781  O   GLU A 103      -9.562   4.930  -4.664  1.00 97.31           O  
ATOM    782  CG  GLU A 103      -8.359   1.584  -7.266  1.00 97.31           C  
ATOM    783  CD  GLU A 103      -9.414   1.929  -8.305  1.00 97.31           C  
ATOM    784  OE1 GLU A 103      -9.133   1.813  -9.516  1.00 97.31           O  
ATOM    785  OE2 GLU A 103     -10.531   2.318  -7.902  1.00 97.31           O  
ATOM    786  N   LEU A 104      -7.426   5.309  -4.484  1.00 97.31           N  
ATOM    787  CA  LEU A 104      -7.547   6.137  -3.291  1.00 97.31           C  
ATOM    788  C   LEU A 104      -7.547   7.617  -3.656  1.00 97.31           C  
ATOM    789  CB  LEU A 104      -6.410   5.840  -2.312  1.00 97.31           C  
ATOM    790  O   LEU A 104      -7.023   8.000  -4.703  1.00 97.31           O  
ATOM    791  CG  LEU A 104      -6.246   4.379  -1.888  1.00 97.31           C  
ATOM    792  CD1 LEU A 104      -5.051   4.230  -0.948  1.00 97.31           C  
ATOM    793  CD2 LEU A 104      -7.520   3.867  -1.226  1.00 97.31           C  
ATOM    794  N   THR A 105      -8.180   8.359  -2.793  1.00 96.62           N  
ATOM    795  CA  THR A 105      -8.156   9.797  -3.014  1.00 96.62           C  
ATOM    796  C   THR A 105      -6.789  10.383  -2.672  1.00 96.62           C  
ATOM    797  CB  THR A 105      -9.242  10.508  -2.180  1.00 96.62           C  
ATOM    798  O   THR A 105      -5.996   9.750  -1.972  1.00 96.62           O  
ATOM    799  CG2 THR A 105     -10.617   9.883  -2.422  1.00 96.62           C  
ATOM    800  OG1 THR A 105      -8.914  10.391  -0.790  1.00 96.62           O  
ATOM    801  N   GLU A 106      -6.523  11.625  -3.125  1.00 96.88           N  
ATOM    802  CA  GLU A 106      -5.266  12.305  -2.838  1.00 96.88           C  
ATOM    803  C   GLU A 106      -5.074  12.500  -1.337  1.00 96.88           C  
ATOM    804  CB  GLU A 106      -5.211  13.656  -3.557  1.00 96.88           C  
ATOM    805  O   GLU A 106      -3.973  12.320  -0.817  1.00 96.88           O  
ATOM    806  CG  GLU A 106      -5.055  13.547  -5.066  1.00 96.88           C  
ATOM    807  CD  GLU A 106      -5.027  14.891  -5.770  1.00 96.88           C  
ATOM    808  OE1 GLU A 106      -5.004  14.922  -7.020  1.00 96.88           O  
ATOM    809  OE2 GLU A 106      -5.027  15.930  -5.062  1.00 96.88           O  
ATOM    810  N   ASP A 107      -6.141  12.789  -0.694  1.00 97.25           N  
ATOM    811  CA  ASP A 107      -6.090  12.984   0.752  1.00 97.25           C  
ATOM    812  C   ASP A 107      -5.703  11.695   1.467  1.00 97.25           C  
ATOM    813  CB  ASP A 107      -7.434  13.492   1.273  1.00 97.25           C  
ATOM    814  O   ASP A 107      -4.895  11.711   2.396  1.00 97.25           O  
ATOM    815  CG  ASP A 107      -7.746  14.914   0.831  1.00 97.25           C  
ATOM    816  OD1 ASP A 107      -6.801  15.711   0.633  1.00 97.25           O  
ATOM    817  OD2 ASP A 107      -8.945  15.242   0.683  1.00 97.25           O  
ATOM    818  N   GLN A 108      -6.285  10.609   0.956  1.00 97.19           N  
ATOM    819  CA  GLN A 108      -5.949   9.320   1.557  1.00 97.19           C  
ATOM    820  C   GLN A 108      -4.461   9.008   1.392  1.00 97.19           C  
ATOM    821  CB  GLN A 108      -6.789   8.203   0.941  1.00 97.19           C  
ATOM    822  O   GLN A 108      -3.816   8.531   2.326  1.00 97.19           O  
ATOM    823  CG  GLN A 108      -8.227   8.172   1.446  1.00 97.19           C  
ATOM    824  CD  GLN A 108      -9.039   7.051   0.823  1.00 97.19           C  
ATOM    825  NE2 GLN A 108      -9.414   6.066   1.633  1.00 97.19           N  
ATOM    826  OE1 GLN A 108      -9.328   7.070  -0.378  1.00 97.19           O  
ATOM    827  N   LEU A 109      -3.910   9.273   0.261  1.00 98.19           N  
ATOM    828  CA  LEU A 109      -2.496   9.016   0.007  1.00 98.19           C  
ATOM    829  C   LEU A 109      -1.615   9.852   0.927  1.00 98.19           C  
ATOM    830  CB  LEU A 109      -2.152   9.312  -1.456  1.00 98.19           C  
ATOM    831  O   LEU A 109      -0.629   9.352   1.474  1.00 98.19           O  
ATOM    832  CG  LEU A 109      -2.734   8.352  -2.496  1.00 98.19           C  
ATOM    833  CD1 LEU A 109      -2.371   8.812  -3.902  1.00 98.19           C  
ATOM    834  CD2 LEU A 109      -2.238   6.930  -2.248  1.00 98.19           C  
ATOM    835  N   LEU A 110      -1.976  11.094   1.149  1.00 98.19           N  
ATOM    836  CA  LEU A 110      -1.203  11.961   2.031  1.00 98.19           C  
ATOM    837  C   LEU A 110      -1.269  11.461   3.473  1.00 98.19           C  
ATOM    838  CB  LEU A 110      -1.715  13.398   1.951  1.00 98.19           C  
ATOM    839  O   LEU A 110      -0.269  11.508   4.195  1.00 98.19           O  
ATOM    840  CG  LEU A 110      -1.458  14.141   0.636  1.00 98.19           C  
ATOM    841  CD1 LEU A 110      -2.070  15.531   0.684  1.00 98.19           C  
ATOM    842  CD2 LEU A 110       0.037  14.211   0.347  1.00 98.19           C  
ATOM    843  N   LEU A 111      -2.438  11.008   3.859  1.00 97.69           N  
ATOM    844  CA  LEU A 111      -2.578  10.453   5.199  1.00 97.69           C  
ATOM    845  C   LEU A 111      -1.728   9.195   5.359  1.00 97.69           C  
ATOM    846  CB  LEU A 111      -4.047  10.133   5.496  1.00 97.69           C  
ATOM    847  O   LEU A 111      -1.102   8.992   6.406  1.00 97.69           O  
ATOM    848  CG  LEU A 111      -4.977  11.328   5.699  1.00 97.69           C  
ATOM    849  CD1 LEU A 111      -6.430  10.867   5.715  1.00 97.69           C  
ATOM    850  CD2 LEU A 111      -4.629  12.062   6.992  1.00 97.69           C  
ATOM    851  N   LEU A 112      -1.711   8.391   4.316  1.00 97.81           N  
ATOM    852  CA  LEU A 112      -0.884   7.191   4.363  1.00 97.81           C  
ATOM    853  C   LEU A 112       0.596   7.555   4.445  1.00 97.81           C  
ATOM    854  CB  LEU A 112      -1.139   6.316   3.135  1.00 97.81           C  
ATOM    855  O   LEU A 112       1.369   6.871   5.121  1.00 97.81           O  
ATOM    856  CG  LEU A 112      -2.492   5.605   3.078  1.00 97.81           C  
ATOM    857  CD1 LEU A 112      -2.572   4.715   1.843  1.00 97.81           C  
ATOM    858  CD2 LEU A 112      -2.725   4.793   4.348  1.00 97.81           C  
ATOM    859  N   LEU A 113       0.911   8.570   3.703  1.00 97.38           N  
ATOM    860  CA  LEU A 113       2.281   9.062   3.791  1.00 97.38           C  
ATOM    861  C   LEU A 113       2.625   9.453   5.223  1.00 97.38           C  
ATOM    862  CB  LEU A 113       2.482  10.258   2.855  1.00 97.38           C  
ATOM    863  O   LEU A 113       3.697   9.109   5.727  1.00 97.38           O  
ATOM    864  CG  LEU A 113       3.910  10.789   2.734  1.00 97.38           C  
ATOM    865  CD1 LEU A 113       4.848   9.688   2.242  1.00 97.38           C  
ATOM    866  CD2 LEU A 113       3.955  11.992   1.802  1.00 97.38           C  
ATOM    867  N   GLU A 114       1.745  10.148   5.891  1.00 96.50           N  
ATOM    868  CA  GLU A 114       1.934  10.523   7.293  1.00 96.50           C  
ATOM    869  C   GLU A 114       2.000   9.289   8.188  1.00 96.50           C  
ATOM    870  CB  GLU A 114       0.810  11.453   7.758  1.00 96.50           C  
ATOM    871  O   GLU A 114       2.795   9.234   9.125  1.00 96.50           O  
ATOM    872  CG  GLU A 114       1.041  12.047   9.141  1.00 96.50           C  
ATOM    873  CD  GLU A 114       0.068  13.172   9.477  1.00 96.50           C  
ATOM    874  OE1 GLU A 114       0.131  13.711  10.602  1.00 96.50           O  
ATOM    875  OE2 GLU A 114      -0.764  13.508   8.609  1.00 96.50           O  
ATOM    876  N   SER A 115       1.188   8.312   7.852  1.00 95.69           N  
ATOM    877  CA  SER A 115       1.189   7.059   8.594  1.00 95.69           C  
ATOM    878  C   SER A 115       2.557   6.387   8.539  1.00 95.69           C  
ATOM    879  CB  SER A 115       0.122   6.109   8.055  1.00 95.69           C  
ATOM    880  O   SER A 115       3.002   5.793   9.523  1.00 95.69           O  
ATOM    881  OG  SER A 115      -1.175   6.652   8.234  1.00 95.69           O  
ATOM    882  N   LEU A 116       3.170   6.492   7.387  1.00 94.94           N  
ATOM    883  CA  LEU A 116       4.512   5.941   7.234  1.00 94.94           C  
ATOM    884  C   LEU A 116       5.496   6.656   8.156  1.00 94.94           C  
ATOM    885  CB  LEU A 116       4.980   6.059   5.781  1.00 94.94           C  
ATOM    886  O   LEU A 116       6.359   6.016   8.766  1.00 94.94           O  
ATOM    887  CG  LEU A 116       4.387   5.047   4.797  1.00 94.94           C  
ATOM    888  CD1 LEU A 116       4.766   5.418   3.367  1.00 94.94           C  
ATOM    889  CD2 LEU A 116       4.859   3.635   5.133  1.00 94.94           C  
ATOM    890  N   GLU A 117       5.367   7.934   8.305  1.00 92.94           N  
ATOM    891  CA  GLU A 117       6.266   8.750   9.117  1.00 92.94           C  
ATOM    892  C   GLU A 117       6.105   8.445  10.602  1.00 92.94           C  
ATOM    893  CB  GLU A 117       6.016  10.242   8.859  1.00 92.94           C  
ATOM    894  O   GLU A 117       7.098   8.352  11.328  1.00 92.94           O  
ATOM    895  CG  GLU A 117       6.336  10.680   7.438  1.00 92.94           C  
ATOM    896  CD  GLU A 117       7.762  10.359   7.016  1.00 92.94           C  
ATOM    897  OE1 GLU A 117       7.977   9.969   5.844  1.00 92.94           O  
ATOM    898  OE2 GLU A 117       8.672  10.492   7.863  1.00 92.94           O  
ATOM    899  N   VAL A 118       4.855   8.195  10.922  1.00 92.88           N  
ATOM    900  CA  VAL A 118       4.570   7.949  12.328  1.00 92.88           C  
ATOM    901  C   VAL A 118       4.680   6.453  12.625  1.00 92.88           C  
ATOM    902  CB  VAL A 118       3.168   8.469  12.727  1.00 92.88           C  
ATOM    903  O   VAL A 118       4.488   6.027  13.766  1.00 92.88           O  
ATOM    904  CG1 VAL A 118       2.879   8.180  14.195  1.00 92.88           C  
ATOM    905  CG2 VAL A 118       3.055   9.961  12.438  1.00 92.88           C  
ATOM    906  N   GLU A 119       4.938   5.645  11.555  1.00 92.94           N  
ATOM    907  CA  GLU A 119       5.203   4.211  11.641  1.00 92.94           C  
ATOM    908  C   GLU A 119       4.016   3.463  12.242  1.00 92.94           C  
ATOM    909  CB  GLU A 119       6.465   3.947  12.461  1.00 92.94           C  
ATOM    910  O   GLU A 119       4.188   2.650  13.148  1.00 92.94           O  
ATOM    911  CG  GLU A 119       7.730   4.543  11.859  1.00 92.94           C  
ATOM    912  CD  GLU A 119       8.992   4.188  12.633  1.00 92.94           C  
ATOM    913  OE1 GLU A 119      10.078   4.117  12.016  1.00 92.94           O  
ATOM    914  OE2 GLU A 119       8.883   3.975  13.859  1.00 92.94           O  
ATOM    915  N   ILE A 120       2.826   3.727  11.719  1.00 93.56           N  
ATOM    916  CA  ILE A 120       1.631   3.094  12.266  1.00 93.56           C  
ATOM    917  C   ILE A 120       0.981   2.213  11.203  1.00 93.56           C  
ATOM    918  CB  ILE A 120       0.621   4.145  12.781  1.00 93.56           C  
ATOM    919  O   ILE A 120      -0.160   1.772  11.359  1.00 93.56           O  
ATOM    920  CG1 ILE A 120       0.219   5.098  11.656  1.00 93.56           C  
ATOM    921  CG2 ILE A 120       1.203   4.914  13.969  1.00 93.56           C  
ATOM    922  CD1 ILE A 120      -0.996   5.961  11.969  1.00 93.56           C  
ATOM    923  N   VAL A 121       1.601   2.031  10.102  1.00 95.19           N  
ATOM    924  CA  VAL A 121       1.063   1.310   8.953  1.00 95.19           C  
ATOM    925  C   VAL A 121       0.704  -0.118   9.359  1.00 95.19           C  
ATOM    926  CB  VAL A 121       2.064   1.292   7.773  1.00 95.19           C  
ATOM    927  O   VAL A 121      -0.377  -0.611   9.031  1.00 95.19           O  
ATOM    928  CG1 VAL A 121       1.656   0.248   6.734  1.00 95.19           C  
ATOM    929  CG2 VAL A 121       2.160   2.676   7.137  1.00 95.19           C  
ATOM    930  N   PRO A 122       1.567  -0.882  10.148  1.00 92.88           N  
ATOM    931  CA  PRO A 122       1.197  -2.244  10.539  1.00 92.88           C  
ATOM    932  C   PRO A 122      -0.090  -2.291  11.359  1.00 92.88           C  
ATOM    933  CB  PRO A 122       2.395  -2.707  11.375  1.00 92.88           C  
ATOM    934  O   PRO A 122      -0.908  -3.197  11.180  1.00 92.88           O  
ATOM    935  CG  PRO A 122       3.537  -1.870  10.898  1.00 92.88           C  
ATOM    936  CD  PRO A 122       3.006  -0.526  10.492  1.00 92.88           C  
ATOM    937  N   GLN A 123      -0.256  -1.293  12.250  1.00 91.75           N  
ATOM    938  CA  GLN A 123      -1.472  -1.226  13.055  1.00 91.75           C  
ATOM    939  C   GLN A 123      -2.695  -0.962  12.180  1.00 91.75           C  
ATOM    940  CB  GLN A 123      -1.349  -0.140  14.125  1.00 91.75           C  
ATOM    941  O   GLN A 123      -3.740  -1.589  12.359  1.00 91.75           O  
ATOM    942  CG  GLN A 123      -0.280  -0.427  15.172  1.00 91.75           C  
ATOM    943  CD  GLN A 123       1.067   0.170  14.812  1.00 91.75           C  
ATOM    944  NE2 GLN A 123       1.770   0.692  15.812  1.00 91.75           N  
ATOM    945  OE1 GLN A 123       1.476   0.161  13.648  1.00 91.75           O  
ATOM    946  N   GLN A 124      -2.555  -0.015  11.219  1.00 93.69           N  
ATOM    947  CA  GLN A 124      -3.652   0.300  10.312  1.00 93.69           C  
ATOM    948  C   GLN A 124      -4.043  -0.918   9.477  1.00 93.69           C  
ATOM    949  CB  GLN A 124      -3.271   1.462   9.391  1.00 93.69           C  
ATOM    950  O   GLN A 124      -5.230  -1.161   9.242  1.00 93.69           O  
ATOM    951  CG  GLN A 124      -3.281   2.818  10.078  1.00 93.69           C  
ATOM    952  CD  GLN A 124      -2.889   3.953   9.148  1.00 93.69           C  
ATOM    953  NE2 GLN A 124      -3.469   5.129   9.367  1.00 93.69           N  
ATOM    954  OE1 GLN A 124      -2.068   3.773   8.242  1.00 93.69           O  
ATOM    955  N   LEU A 125      -3.043  -1.604   9.031  1.00 94.44           N  
ATOM    956  CA  LEU A 125      -3.273  -2.795   8.219  1.00 94.44           C  
ATOM    957  C   LEU A 125      -4.109  -3.818   8.984  1.00 94.44           C  
ATOM    958  CB  LEU A 125      -1.942  -3.420   7.793  1.00 94.44           C  
ATOM    959  O   LEU A 125      -5.086  -4.348   8.445  1.00 94.44           O  
ATOM    960  CG  LEU A 125      -2.029  -4.680   6.930  1.00 94.44           C  
ATOM    961  CD1 LEU A 125      -2.830  -4.398   5.660  1.00 94.44           C  
ATOM    962  CD2 LEU A 125      -0.635  -5.188   6.586  1.00 94.44           C  
ATOM    963  N   LYS A 126      -3.732  -4.113  10.227  1.00 91.50           N  
ATOM    964  CA  LYS A 126      -4.457  -5.066  11.062  1.00 91.50           C  
ATOM    965  C   LYS A 126      -5.902  -4.629  11.273  1.00 91.50           C  
ATOM    966  CB  LYS A 126      -3.760  -5.234  12.414  1.00 91.50           C  
ATOM    967  O   LYS A 126      -6.820  -5.445  11.203  1.00 91.50           O  
ATOM    968  CG  LYS A 126      -2.453  -6.012  12.344  1.00 91.50           C  
ATOM    969  CD  LYS A 126      -1.810  -6.145  13.719  1.00 91.50           C  
ATOM    970  CE  LYS A 126      -0.439  -6.801  13.633  1.00 91.50           C  
ATOM    971  NZ  LYS A 126       0.241  -6.840  14.961  1.00 91.50           N  
ATOM    972  N   LEU A 127      -6.016  -3.389  11.469  1.00 89.62           N  
ATOM    973  CA  LEU A 127      -7.344  -2.834  11.703  1.00 89.62           C  
ATOM    974  C   LEU A 127      -8.219  -2.975  10.461  1.00 89.62           C  
ATOM    975  CB  LEU A 127      -7.250  -1.362  12.109  1.00 89.62           C  
ATOM    976  O   LEU A 127      -9.352  -3.445  10.547  1.00 89.62           O  
ATOM    977  CG  LEU A 127      -8.570  -0.634  12.336  1.00 89.62           C  
ATOM    978  CD1 LEU A 127      -9.320  -1.251  13.516  1.00 89.62           C  
ATOM    979  CD2 LEU A 127      -8.336   0.854  12.570  1.00 89.62           C  
ATOM    980  N   VAL A 128      -7.707  -2.555   9.352  1.00 91.38           N  
ATOM    981  CA  VAL A 128      -8.461  -2.602   8.102  1.00 91.38           C  
ATOM    982  C   VAL A 128      -8.828  -4.047   7.773  1.00 91.38           C  
ATOM    983  CB  VAL A 128      -7.664  -1.975   6.938  1.00 91.38           C  
ATOM    984  O   VAL A 128      -9.938  -4.324   7.320  1.00 91.38           O  
ATOM    985  CG1 VAL A 128      -8.375  -2.213   5.609  1.00 91.38           C  
ATOM    986  CG2 VAL A 128      -7.457  -0.480   7.176  1.00 91.38           C  
ATOM    987  N   ARG A 129      -7.926  -4.922   8.008  1.00 89.81           N  
ATOM    988  CA  ARG A 129      -8.188  -6.340   7.805  1.00 89.81           C  
ATOM    989  C   ARG A 129      -9.367  -6.809   8.656  1.00 89.81           C  
ATOM    990  CB  ARG A 129      -6.945  -7.172   8.133  1.00 89.81           C  
ATOM    991  O   ARG A 129     -10.250  -7.520   8.164  1.00 89.81           O  
ATOM    992  CG  ARG A 129      -7.145  -8.672   7.961  1.00 89.81           C  
ATOM    993  CD  ARG A 129      -5.891  -9.453   8.336  1.00 89.81           C  
ATOM    994  NE  ARG A 129      -6.070 -10.883   8.125  1.00 89.81           N  
ATOM    995  NH1 ARG A 129      -6.121 -11.414  10.375  1.00 89.81           N  
ATOM    996  NH2 ARG A 129      -6.332 -13.062   8.797  1.00 89.81           N  
ATOM    997  CZ  ARG A 129      -6.172 -11.781   9.102  1.00 89.81           C  
ATOM    998  N   SER A 130      -9.352  -6.430   9.891  1.00 85.56           N  
ATOM    999  CA  SER A 130     -10.414  -6.816  10.812  1.00 85.56           C  
ATOM   1000  C   SER A 130     -11.766  -6.277  10.359  1.00 85.56           C  
ATOM   1001  CB  SER A 130     -10.109  -6.309  12.227  1.00 85.56           C  
ATOM   1002  O   SER A 130     -12.789  -6.961  10.484  1.00 85.56           O  
ATOM   1003  OG  SER A 130     -11.180  -6.586  13.102  1.00 85.56           O  
ATOM   1004  N   ILE A 131     -11.727  -5.082   9.820  1.00 84.69           N  
ATOM   1005  CA  ILE A 131     -12.953  -4.461   9.352  1.00 84.69           C  
ATOM   1006  C   ILE A 131     -13.484  -5.215   8.133  1.00 84.69           C  
ATOM   1007  CB  ILE A 131     -12.734  -2.969   9.000  1.00 84.69           C  
ATOM   1008  O   ILE A 131     -14.688  -5.449   8.008  1.00 84.69           O  
ATOM   1009  CG1 ILE A 131     -12.398  -2.172  10.266  1.00 84.69           C  
ATOM   1010  CG2 ILE A 131     -13.969  -2.389   8.305  1.00 84.69           C  
ATOM   1011  CD1 ILE A 131     -11.977  -0.734  10.000  1.00 84.69           C  
ATOM   1012  N   LEU A 132     -12.570  -5.582   7.246  1.00 85.25           N  
ATOM   1013  CA  LEU A 132     -12.945  -6.312   6.043  1.00 85.25           C  
ATOM   1014  C   LEU A 132     -13.531  -7.680   6.398  1.00 85.25           C  
ATOM   1015  CB  LEU A 132     -11.742  -6.484   5.117  1.00 85.25           C  
ATOM   1016  O   LEU A 132     -14.469  -8.148   5.750  1.00 85.25           O  
ATOM   1017  CG  LEU A 132     -11.336  -5.258   4.297  1.00 85.25           C  
ATOM   1018  CD1 LEU A 132      -9.969  -5.473   3.666  1.00 85.25           C  
ATOM   1019  CD2 LEU A 132     -12.383  -4.961   3.229  1.00 85.25           C  
ATOM   1020  N   GLU A 133     -13.039  -8.359   7.355  1.00 82.06           N  
ATOM   1021  CA  GLU A 133     -13.469  -9.695   7.766  1.00 82.06           C  
ATOM   1022  C   GLU A 133     -14.797  -9.633   8.516  1.00 82.06           C  
ATOM   1023  CB  GLU A 133     -12.398 -10.359   8.633  1.00 82.06           C  
ATOM   1024  O   GLU A 133     -15.508 -10.633   8.609  1.00 82.06           O  
ATOM   1025  CG  GLU A 133     -11.172 -10.820   7.859  1.00 82.06           C  
ATOM   1026  CD  GLU A 133     -10.086 -11.398   8.742  1.00 82.06           C  
ATOM   1027  OE1 GLU A 133      -9.062 -11.883   8.211  1.00 82.06           O  
ATOM   1028  OE2 GLU A 133     -10.250 -11.367   9.984  1.00 82.06           O  
ATOM   1029  N   GLN A 134     -15.398  -8.469   8.664  1.00 67.38           N  
ATOM   1030  CA  GLN A 134     -16.594  -8.219   9.453  1.00 67.38           C  
ATOM   1031  C   GLN A 134     -16.688  -9.180  10.641  1.00 67.38           C  
ATOM   1032  CB  GLN A 134     -17.844  -8.336   8.586  1.00 67.38           C  
ATOM   1033  O   GLN A 134     -17.656  -9.914  10.773  1.00 67.38           O  
ATOM   1034  CG  GLN A 134     -17.953  -7.262   7.512  1.00 67.38           C  
ATOM   1035  CD  GLN A 134     -19.359  -7.117   6.961  1.00 67.38           C  
ATOM   1036  NE2 GLN A 134     -19.500  -7.289   5.652  1.00 67.38           N  
ATOM   1037  OE1 GLN A 134     -20.312  -6.859   7.707  1.00 67.38           O  
ATOM   1038  N   SER A 135     -15.500  -9.672  11.180  1.00 53.66           N  
ATOM   1039  CA  SER A 135     -15.625 -10.570  12.328  1.00 53.66           C  
ATOM   1040  C   SER A 135     -16.703 -10.078  13.297  1.00 53.66           C  
ATOM   1041  CB  SER A 135     -14.289 -10.703  13.055  1.00 53.66           C  
ATOM   1042  O   SER A 135     -16.891  -8.867  13.453  1.00 53.66           O  
ATOM   1043  OG  SER A 135     -13.914  -9.477  13.656  1.00 53.66           O  
ATOM   1044  N   ALA A 136     -18.000 -10.383  13.016  1.00 46.03           N  
ATOM   1045  CA  ALA A 136     -19.094 -10.391  13.992  1.00 46.03           C  
ATOM   1046  C   ALA A 136     -18.609  -9.977  15.375  1.00 46.03           C  
ATOM   1047  CB  ALA A 136     -19.734 -11.773  14.055  1.00 46.03           C  
ATOM   1048  O   ALA A 136     -19.406  -9.641  16.250  1.00 46.03           O  
ATOM   1049  N   GLU A 137     -17.344  -9.609  15.469  1.00 49.66           N  
ATOM   1050  CA  GLU A 137     -17.125  -9.031  16.781  1.00 49.66           C  
ATOM   1051  C   GLU A 137     -16.812  -7.539  16.688  1.00 49.66           C  
ATOM   1052  CB  GLU A 137     -15.977  -9.758  17.500  1.00 49.66           C  
ATOM   1053  O   GLU A 137     -15.695  -7.148  16.359  1.00 49.66           O  
ATOM   1054  CG  GLU A 137     -16.328 -11.164  17.969  1.00 49.66           C  
ATOM   1055  CD  GLU A 137     -15.117 -11.992  18.359  1.00 49.66           C  
ATOM   1056  OE1 GLU A 137     -15.266 -13.219  18.562  1.00 49.66           O  
ATOM   1057  OE2 GLU A 137     -14.016 -11.406  18.453  1.00 49.66           O  
ATOM   1058  N   LEU A 138     -17.531  -6.820  15.852  1.00 51.91           N  
ATOM   1059  CA  LEU A 138     -17.609  -5.367  15.781  1.00 51.91           C  
ATOM   1060  C   LEU A 138     -16.953  -4.727  17.000  1.00 51.91           C  
ATOM   1061  CB  LEU A 138     -19.078  -4.914  15.680  1.00 51.91           C  
ATOM   1062  O   LEU A 138     -16.359  -3.654  16.891  1.00 51.91           O  
ATOM   1063  CG  LEU A 138     -19.656  -4.836  14.273  1.00 51.91           C  
ATOM   1064  CD1 LEU A 138     -21.109  -5.332  14.273  1.00 51.91           C  
ATOM   1065  CD2 LEU A 138     -19.578  -3.408  13.734  1.00 51.91           C  
ATOM   1066  N   GLY A 139     -16.625  -5.555  18.062  1.00 54.47           N  
ATOM   1067  CA  GLY A 139     -15.906  -5.016  19.219  1.00 54.47           C  
ATOM   1068  C   GLY A 139     -14.398  -5.055  19.031  1.00 54.47           C  
ATOM   1069  O   GLY A 139     -13.680  -4.258  19.641  1.00 54.47           O  
ATOM   1070  N   ALA A 140     -13.953  -5.754  18.078  1.00 59.81           N  
ATOM   1071  CA  ALA A 140     -12.516  -5.914  17.891  1.00 59.81           C  
ATOM   1072  C   ALA A 140     -11.906  -4.688  17.219  1.00 59.81           C  
ATOM   1073  CB  ALA A 140     -12.219  -7.168  17.078  1.00 59.81           C  
ATOM   1074  O   ALA A 140     -10.812  -4.242  17.594  1.00 59.81           O  
ATOM   1075  N   ALA A 141     -12.695  -4.059  16.203  1.00 61.59           N  
ATOM   1076  CA  ALA A 141     -12.148  -2.885  15.531  1.00 61.59           C  
ATOM   1077  C   ALA A 141     -12.000  -1.716  16.500  1.00 61.59           C  
ATOM   1078  CB  ALA A 141     -13.039  -2.488  14.352  1.00 61.59           C  
ATOM   1079  O   ALA A 141     -10.992  -1.012  16.484  1.00 61.59           O  
ATOM   1080  N   ALA A 142     -13.086  -1.545  17.359  1.00 64.12           N  
ATOM   1081  CA  ALA A 142     -13.023  -0.496  18.375  1.00 64.12           C  
ATOM   1082  C   ALA A 142     -11.844  -0.716  19.312  1.00 64.12           C  
ATOM   1083  CB  ALA A 142     -14.328  -0.440  19.172  1.00 64.12           C  
ATOM   1084  O   ALA A 142     -11.148   0.235  19.688  1.00 64.12           O  
ATOM   1085  N   GLY A 143     -11.602  -1.938  19.672  1.00 67.38           N  
ATOM   1086  CA  GLY A 143     -10.484  -2.285  20.531  1.00 67.38           C  
ATOM   1087  C   GLY A 143      -9.133  -2.049  19.891  1.00 67.38           C  
ATOM   1088  O   GLY A 143      -8.195  -1.596  20.531  1.00 67.38           O  
ATOM   1089  N   LEU A 144      -9.062  -2.254  18.562  1.00 71.69           N  
ATOM   1090  CA  LEU A 144      -7.801  -2.078  17.844  1.00 71.69           C  
ATOM   1091  C   LEU A 144      -7.469  -0.598  17.688  1.00 71.69           C  
ATOM   1092  CB  LEU A 144      -7.855  -2.748  16.469  1.00 71.69           C  
ATOM   1093  O   LEU A 144      -6.305  -0.203  17.812  1.00 71.69           O  
ATOM   1094  CG  LEU A 144      -7.832  -4.277  16.469  1.00 71.69           C  
ATOM   1095  CD1 LEU A 144      -8.055  -4.801  15.055  1.00 71.69           C  
ATOM   1096  CD2 LEU A 144      -6.516  -4.797  17.031  1.00 71.69           C  
ATOM   1097  N   LEU A 145      -8.609   0.181  17.469  1.00 73.75           N  
ATOM   1098  CA  LEU A 145      -8.375   1.616  17.359  1.00 73.75           C  
ATOM   1099  C   LEU A 145      -7.922   2.201  18.688  1.00 73.75           C  
ATOM   1100  CB  LEU A 145      -9.641   2.328  16.875  1.00 73.75           C  
ATOM   1101  O   LEU A 145      -7.078   3.102  18.719  1.00 73.75           O  
ATOM   1102  CG  LEU A 145      -9.922   2.281  15.375  1.00 73.75           C  
ATOM   1103  CD1 LEU A 145     -11.320   2.811  15.078  1.00 73.75           C  
ATOM   1104  CD2 LEU A 145      -8.867   3.076  14.609  1.00 73.75           C  
ATOM   1105  N   SER A 146      -8.461   1.587  19.797  1.00 73.44           N  
ATOM   1106  CA  SER A 146      -8.133   2.070  21.125  1.00 73.44           C  
ATOM   1107  C   SER A 146      -6.719   1.671  21.531  1.00 73.44           C  
ATOM   1108  CB  SER A 146      -9.133   1.534  22.156  1.00 73.44           C  
ATOM   1109  O   SER A 146      -6.152   2.225  22.469  1.00 73.44           O  
ATOM   1110  OG  SER A 146     -10.445   1.969  21.859  1.00 73.44           O  
ATOM   1111  N   SER A 147      -6.117   0.769  20.750  1.00 74.31           N  
ATOM   1112  CA  SER A 147      -4.766   0.307  21.047  1.00 74.31           C  
ATOM   1113  C   SER A 147      -3.721   1.296  20.547  1.00 74.31           C  
ATOM   1114  CB  SER A 147      -4.520  -1.068  20.422  1.00 74.31           C  
ATOM   1115  O   SER A 147      -2.539   1.184  20.875  1.00 74.31           O  
ATOM   1116  OG  SER A 147      -4.461  -0.979  19.016  1.00 74.31           O  
ATOM   1117  N   PHE A 148      -4.156   2.283  19.812  1.00 78.56           N  
ATOM   1118  CA  PHE A 148      -3.211   3.289  19.344  1.00 78.56           C  
ATOM   1119  C   PHE A 148      -2.752   4.180  20.500  1.00 78.56           C  
ATOM   1120  CB  PHE A 148      -3.838   4.145  18.250  1.00 78.56           C  
ATOM   1121  O   PHE A 148      -3.564   4.613  21.312  1.00 78.56           O  
ATOM   1122  CG  PHE A 148      -4.012   3.416  16.938  1.00 78.56           C  
ATOM   1123  CD1 PHE A 148      -3.133   3.629  15.883  1.00 78.56           C  
ATOM   1124  CD2 PHE A 148      -5.055   2.516  16.766  1.00 78.56           C  
ATOM   1125  CE1 PHE A 148      -3.291   2.957  14.672  1.00 78.56           C  
ATOM   1126  CE2 PHE A 148      -5.219   1.839  15.562  1.00 78.56           C  
ATOM   1127  CZ  PHE A 148      -4.340   2.062  14.516  1.00 78.56           C  
ATOM   1128  N   SER A 149      -1.432   4.297  20.734  1.00 78.06           N  
ATOM   1129  CA  SER A 149      -0.825   4.918  21.906  1.00 78.06           C  
ATOM   1130  C   SER A 149      -1.054   6.426  21.922  1.00 78.06           C  
ATOM   1131  CB  SER A 149       0.675   4.621  21.953  1.00 78.06           C  
ATOM   1132  O   SER A 149      -1.267   7.020  22.969  1.00 78.06           O  
ATOM   1133  OG  SER A 149       1.324   5.125  20.797  1.00 78.06           O  
ATOM   1134  N   GLU A 150      -1.087   7.023  20.688  1.00 83.50           N  
ATOM   1135  CA  GLU A 150      -1.156   8.477  20.562  1.00 83.50           C  
ATOM   1136  C   GLU A 150      -2.447   8.906  19.875  1.00 83.50           C  
ATOM   1137  CB  GLU A 150       0.054   9.008  19.781  1.00 83.50           C  
ATOM   1138  O   GLU A 150      -2.980   8.188  19.031  1.00 83.50           O  
ATOM   1139  CG  GLU A 150       1.391   8.680  20.438  1.00 83.50           C  
ATOM   1140  CD  GLU A 150       2.580   9.250  19.688  1.00 83.50           C  
ATOM   1141  OE1 GLU A 150       3.736   8.984  20.078  1.00 83.50           O  
ATOM   1142  OE2 GLU A 150       2.354   9.977  18.688  1.00 83.50           O  
ATOM   1143  N   GLN A 151      -2.998  10.086  20.344  1.00 85.00           N  
ATOM   1144  CA  GLN A 151      -4.199  10.688  19.750  1.00 85.00           C  
ATOM   1145  C   GLN A 151      -4.008  10.969  18.266  1.00 85.00           C  
ATOM   1146  CB  GLN A 151      -4.566  11.977  20.500  1.00 85.00           C  
ATOM   1147  O   GLN A 151      -4.926  10.766  17.469  1.00 85.00           O  
ATOM   1148  CG  GLN A 151      -5.902  12.562  20.078  1.00 85.00           C  
ATOM   1149  CD  GLN A 151      -6.250  13.836  20.828  1.00 85.00           C  
ATOM   1150  NE2 GLN A 151      -6.941  14.750  20.156  1.00 85.00           N  
ATOM   1151  OE1 GLN A 151      -5.898  13.984  22.000  1.00 85.00           O  
ATOM   1152  N   GLN A 152      -2.867  11.359  17.953  1.00 87.25           N  
ATOM   1153  CA  GLN A 152      -2.562  11.648  16.547  1.00 87.25           C  
ATOM   1154  C   GLN A 152      -2.730  10.398  15.680  1.00 87.25           C  
ATOM   1155  CB  GLN A 152      -1.140  12.195  16.406  1.00 87.25           C  
ATOM   1156  O   GLN A 152      -3.281  10.477  14.586  1.00 87.25           O  
ATOM   1157  CG  GLN A 152      -0.742  12.516  14.977  1.00 87.25           C  
ATOM   1158  CD  GLN A 152       0.688  13.008  14.859  1.00 87.25           C  
ATOM   1159  NE2 GLN A 152       1.058  13.484  13.680  1.00 87.25           N  
ATOM   1160  OE1 GLN A 152       1.455  12.961  15.828  1.00 87.25           O  
ATOM   1161  N   GLN A 153      -2.234   9.203  16.109  1.00 88.19           N  
ATOM   1162  CA  GLN A 153      -2.346   7.934  15.398  1.00 88.19           C  
ATOM   1163  C   GLN A 153      -3.807   7.543  15.203  1.00 88.19           C  
ATOM   1164  CB  GLN A 153      -1.602   6.828  16.156  1.00 88.19           C  
ATOM   1165  O   GLN A 153      -4.191   7.086  14.125  1.00 88.19           O  
ATOM   1166  CG  GLN A 153      -0.095   7.039  16.219  1.00 88.19           C  
ATOM   1167  CD  GLN A 153       0.601   6.012  17.094  1.00 88.19           C  
ATOM   1168  NE2 GLN A 153       1.911   5.875  16.922  1.00 88.19           N  
ATOM   1169  OE1 GLN A 153      -0.033   5.348  17.922  1.00 88.19           O  
ATOM   1170  N   GLN A 154      -4.547   7.836  16.234  1.00 87.81           N  
ATOM   1171  CA  GLN A 154      -5.973   7.531  16.156  1.00 87.81           C  
ATOM   1172  C   GLN A 154      -6.676   8.414  15.133  1.00 87.81           C  
ATOM   1173  CB  GLN A 154      -6.629   7.711  17.531  1.00 87.81           C  
ATOM   1174  O   GLN A 154      -7.496   7.926  14.352  1.00 87.81           O  
ATOM   1175  CG  GLN A 154      -6.234   6.645  18.547  1.00 87.81           C  
ATOM   1176  CD  GLN A 154      -6.836   6.883  19.922  1.00 87.81           C  
ATOM   1177  NE2 GLN A 154      -6.949   5.820  20.703  1.00 87.81           N  
ATOM   1178  OE1 GLN A 154      -7.199   8.016  20.266  1.00 87.81           O  
ATOM   1179  N   GLN A 155      -6.312   9.656  15.156  1.00 89.81           N  
ATOM   1180  CA  GLN A 155      -6.922  10.609  14.234  1.00 89.81           C  
ATOM   1181  C   GLN A 155      -6.562  10.281  12.789  1.00 89.81           C  
ATOM   1182  CB  GLN A 155      -6.492  12.039  14.578  1.00 89.81           C  
ATOM   1183  O   GLN A 155      -7.418  10.344  11.906  1.00 89.81           O  
ATOM   1184  CG  GLN A 155      -7.098  12.578  15.867  1.00 89.81           C  
ATOM   1185  CD  GLN A 155      -6.617  13.977  16.203  1.00 89.81           C  
ATOM   1186  NE2 GLN A 155      -7.391  14.688  17.016  1.00 89.81           N  
ATOM   1187  OE1 GLN A 155      -5.559  14.414  15.742  1.00 89.81           O  
ATOM   1188  N   LEU A 156      -5.336   9.930  12.625  1.00 91.19           N  
ATOM   1189  CA  LEU A 156      -4.867   9.586  11.281  1.00 91.19           C  
ATOM   1190  C   LEU A 156      -5.617   8.367  10.750  1.00 91.19           C  
ATOM   1191  CB  LEU A 156      -3.363   9.305  11.297  1.00 91.19           C  
ATOM   1192  O   LEU A 156      -6.117   8.391   9.617  1.00 91.19           O  
ATOM   1193  CG  LEU A 156      -2.445  10.523  11.289  1.00 91.19           C  
ATOM   1194  CD1 LEU A 156      -0.993  10.102  11.469  1.00 91.19           C  
ATOM   1195  CD2 LEU A 156      -2.619  11.312   9.992  1.00 91.19           C  
ATOM   1196  N   THR A 157      -5.738   7.367  11.578  1.00 91.69           N  
ATOM   1197  CA  THR A 157      -6.383   6.121  11.180  1.00 91.69           C  
ATOM   1198  C   THR A 157      -7.875   6.336  10.945  1.00 91.69           C  
ATOM   1199  CB  THR A 157      -6.180   5.023  12.242  1.00 91.69           C  
ATOM   1200  O   THR A 157      -8.430   5.828   9.969  1.00 91.69           O  
ATOM   1201  CG2 THR A 157      -6.844   3.719  11.820  1.00 91.69           C  
ATOM   1202  OG1 THR A 157      -4.777   4.797  12.422  1.00 91.69           O  
ATOM   1203  N   THR A 158      -8.430   7.082  11.797  1.00 90.44           N  
ATOM   1204  CA  THR A 158      -9.852   7.383  11.648  1.00 90.44           C  
ATOM   1205  C   THR A 158     -10.117   8.117  10.336  1.00 90.44           C  
ATOM   1206  CB  THR A 158     -10.367   8.227  12.828  1.00 90.44           C  
ATOM   1207  O   THR A 158     -11.062   7.785   9.617  1.00 90.44           O  
ATOM   1208  CG2 THR A 158     -11.828   8.602  12.633  1.00 90.44           C  
ATOM   1209  OG1 THR A 158     -10.234   7.480  14.039  1.00 90.44           O  
ATOM   1210  N   ALA A 159      -9.305   9.031  10.070  1.00 93.50           N  
ATOM   1211  CA  ALA A 159      -9.461   9.812   8.844  1.00 93.50           C  
ATOM   1212  C   ALA A 159      -9.359   8.922   7.609  1.00 93.50           C  
ATOM   1213  CB  ALA A 159      -8.414  10.922   8.789  1.00 93.50           C  
ATOM   1214  O   ALA A 159     -10.180   9.039   6.691  1.00 93.50           O  
ATOM   1215  N   VAL A 160      -8.383   8.031   7.578  1.00 94.12           N  
ATOM   1216  CA  VAL A 160      -8.188   7.145   6.441  1.00 94.12           C  
ATOM   1217  C   VAL A 160      -9.406   6.250   6.262  1.00 94.12           C  
ATOM   1218  CB  VAL A 160      -6.914   6.281   6.613  1.00 94.12           C  
ATOM   1219  O   VAL A 160      -9.891   6.059   5.141  1.00 94.12           O  
ATOM   1220  CG1 VAL A 160      -6.852   5.195   5.543  1.00 94.12           C  
ATOM   1221  CG2 VAL A 160      -5.664   7.160   6.562  1.00 94.12           C  
ATOM   1222  N   LEU A 161      -9.961   5.773   7.332  1.00 92.12           N  
ATOM   1223  CA  LEU A 161     -11.109   4.871   7.293  1.00 92.12           C  
ATOM   1224  C   LEU A 161     -12.359   5.605   6.824  1.00 92.12           C  
ATOM   1225  CB  LEU A 161     -11.352   4.250   8.672  1.00 92.12           C  
ATOM   1226  O   LEU A 161     -13.133   5.074   6.020  1.00 92.12           O  
ATOM   1227  CG  LEU A 161     -10.305   3.244   9.156  1.00 92.12           C  
ATOM   1228  CD1 LEU A 161     -10.625   2.795  10.578  1.00 92.12           C  
ATOM   1229  CD2 LEU A 161     -10.242   2.047   8.211  1.00 92.12           C  
ATOM   1230  N   GLU A 162     -12.547   6.770   7.324  1.00 91.62           N  
ATOM   1231  CA  GLU A 162     -13.719   7.555   6.930  1.00 91.62           C  
ATOM   1232  C   GLU A 162     -13.688   7.883   5.441  1.00 91.62           C  
ATOM   1233  CB  GLU A 162     -13.805   8.844   7.754  1.00 91.62           C  
ATOM   1234  O   GLU A 162     -14.719   7.836   4.766  1.00 91.62           O  
ATOM   1235  CG  GLU A 162     -14.242   8.625   9.195  1.00 91.62           C  
ATOM   1236  CD  GLU A 162     -14.266   9.898  10.016  1.00 91.62           C  
ATOM   1237  OE1 GLU A 162     -14.805   9.891  11.141  1.00 91.62           O  
ATOM   1238  OE2 GLU A 162     -13.742  10.930   9.523  1.00 91.62           O  
ATOM   1239  N   LEU A 163     -12.477   8.195   4.992  1.00 93.19           N  
ATOM   1240  CA  LEU A 163     -12.328   8.508   3.572  1.00 93.19           C  
ATOM   1241  C   LEU A 163     -12.570   7.273   2.715  1.00 93.19           C  
ATOM   1242  CB  LEU A 163     -10.938   9.086   3.289  1.00 93.19           C  
ATOM   1243  O   LEU A 163     -12.828   7.383   1.517  1.00 93.19           O  
ATOM   1244  CG  LEU A 163     -10.688  10.516   3.771  1.00 93.19           C  
ATOM   1245  CD1 LEU A 163      -9.227  10.891   3.559  1.00 93.19           C  
ATOM   1246  CD2 LEU A 163     -11.609  11.492   3.055  1.00 93.19           C  
ATOM   1247  N   SER A 164     -12.484   6.121   3.332  1.00 90.75           N  
ATOM   1248  CA  SER A 164     -12.734   4.867   2.627  1.00 90.75           C  
ATOM   1249  C   SER A 164     -14.203   4.465   2.715  1.00 90.75           C  
ATOM   1250  CB  SER A 164     -11.859   3.748   3.197  1.00 90.75           C  
ATOM   1251  O   SER A 164     -14.594   3.400   2.229  1.00 90.75           O  
ATOM   1252  OG  SER A 164     -10.484   4.020   2.973  1.00 90.75           O  
ATOM   1253  N   GLY A 165     -14.922   5.285   3.365  1.00 87.81           N  
ATOM   1254  CA  GLY A 165     -16.359   5.062   3.432  1.00 87.81           C  
ATOM   1255  C   GLY A 165     -16.781   4.305   4.676  1.00 87.81           C  
ATOM   1256  O   GLY A 165     -17.938   3.883   4.785  1.00 87.81           O  
ATOM   1257  N   VAL A 166     -15.883   4.074   5.539  1.00 86.44           N  
ATOM   1258  CA  VAL A 166     -16.188   3.367   6.781  1.00 86.44           C  
ATOM   1259  C   VAL A 166     -16.734   4.348   7.812  1.00 86.44           C  
ATOM   1260  CB  VAL A 166     -14.938   2.643   7.340  1.00 86.44           C  
ATOM   1261  O   VAL A 166     -16.172   5.418   8.023  1.00 86.44           O  
ATOM   1262  CG1 VAL A 166     -15.266   1.969   8.672  1.00 86.44           C  
ATOM   1263  CG2 VAL A 166     -14.422   1.621   6.332  1.00 86.44           C  
ATOM   1264  N   GLU A 167     -17.969   4.031   8.328  1.00 78.94           N  
ATOM   1265  CA  GLU A 167     -18.562   4.844   9.383  1.00 78.94           C  
ATOM   1266  C   GLU A 167     -18.172   4.332  10.766  1.00 78.94           C  
ATOM   1267  CB  GLU A 167     -20.078   4.871   9.242  1.00 78.94           C  
ATOM   1268  O   GLU A 167     -18.391   3.164  11.086  1.00 78.94           O  
ATOM   1269  CG  GLU A 167     -20.578   5.535   7.965  1.00 78.94           C  
ATOM   1270  CD  GLU A 167     -22.094   5.562   7.844  1.00 78.94           C  
ATOM   1271  OE1 GLU A 167     -22.609   6.207   6.910  1.00 78.94           O  
ATOM   1272  OE2 GLU A 167     -22.766   4.930   8.695  1.00 78.94           O  
ATOM   1273  N   LEU A 168     -17.438   5.191  11.492  1.00 73.25           N  
ATOM   1274  CA  LEU A 168     -17.094   4.840  12.859  1.00 73.25           C  
ATOM   1275  C   LEU A 168     -18.141   5.344  13.844  1.00 73.25           C  
ATOM   1276  CB  LEU A 168     -15.719   5.418  13.227  1.00 73.25           C  
ATOM   1277  O   LEU A 168     -18.516   6.520  13.812  1.00 73.25           O  
ATOM   1278  CG  LEU A 168     -14.531   4.918  12.398  1.00 73.25           C  
ATOM   1279  CD1 LEU A 168     -13.297   5.766  12.680  1.00 73.25           C  
ATOM   1280  CD2 LEU A 168     -14.258   3.447  12.695  1.00 73.25           C  
ATOM   1281  N   GLN A 169     -19.047   4.438  14.336  1.00 67.44           N  
ATOM   1282  CA  GLN A 169     -20.062   4.812  15.312  1.00 67.44           C  
ATOM   1283  C   GLN A 169     -19.438   5.137  16.656  1.00 67.44           C  
ATOM   1284  CB  GLN A 169     -21.094   3.693  15.461  1.00 67.44           C  
ATOM   1285  O   GLN A 169     -18.281   4.793  16.922  1.00 67.44           O  
ATOM   1286  CG  GLN A 169     -21.969   3.494  14.234  1.00 67.44           C  
ATOM   1287  CD  GLN A 169     -23.031   2.424  14.438  1.00 67.44           C  
ATOM   1288  NE2 GLN A 169     -23.312   1.666  13.383  1.00 67.44           N  
ATOM   1289  OE1 GLN A 169     -23.578   2.277  15.531  1.00 67.44           O  
ATOM   1290  N   GLY A 170     -19.969   6.270  17.344  1.00 60.03           N  
ATOM   1291  CA  GLY A 170     -19.641   6.770  18.672  1.00 60.03           C  
ATOM   1292  C   GLY A 170     -19.062   5.703  19.578  1.00 60.03           C  
ATOM   1293  O   GLY A 170     -18.234   6.000  20.453  1.00 60.03           O  
ATOM   1294  N   SER A 171     -19.344   4.410  19.219  1.00 56.56           N  
ATOM   1295  CA  SER A 171     -18.875   3.344  20.109  1.00 56.56           C  
ATOM   1296  C   SER A 171     -17.594   2.719  19.578  1.00 56.56           C  
ATOM   1297  CB  SER A 171     -19.953   2.266  20.266  1.00 56.56           C  
ATOM   1298  O   SER A 171     -16.984   1.861  20.219  1.00 56.56           O  
ATOM   1299  OG  SER A 171     -20.250   1.666  19.016  1.00 56.56           O  
ATOM   1300  N   GLY A 172     -17.031   3.301  18.422  1.00 59.75           N  
ATOM   1301  CA  GLY A 172     -15.828   2.686  17.875  1.00 59.75           C  
ATOM   1302  C   GLY A 172     -16.125   1.523  16.953  1.00 59.75           C  
ATOM   1303  O   GLY A 172     -15.211   0.844  16.484  1.00 59.75           O  
ATOM   1304  N   ALA A 173     -17.406   1.251  16.734  1.00 66.62           N  
ATOM   1305  CA  ALA A 173     -17.766   0.181  15.812  1.00 66.62           C  
ATOM   1306  C   ALA A 173     -17.625   0.640  14.367  1.00 66.62           C  
ATOM   1307  CB  ALA A 173     -19.188  -0.300  16.078  1.00 66.62           C  
ATOM   1308  O   ALA A 173     -17.953   1.783  14.031  1.00 66.62           O  
ATOM   1309  N   ALA A 174     -16.812  -0.103  13.609  1.00 72.44           N  
ATOM   1310  CA  ALA A 174     -16.609   0.151  12.188  1.00 72.44           C  
ATOM   1311  C   ALA A 174     -17.266  -0.940  11.336  1.00 72.44           C  
ATOM   1312  CB  ALA A 174     -15.125   0.255  11.867  1.00 72.44           C  
ATOM   1313  O   ALA A 174     -17.094  -2.131  11.617  1.00 72.44           O  
ATOM   1314  N   VAL A 175     -18.203  -0.436  10.555  1.00 73.00           N  
ATOM   1315  CA  VAL A 175     -18.906  -1.390   9.695  1.00 73.00           C  
ATOM   1316  C   VAL A 175     -18.531  -1.138   8.234  1.00 73.00           C  
ATOM   1317  CB  VAL A 175     -20.438  -1.307   9.883  1.00 73.00           C  
ATOM   1318  O   VAL A 175     -18.516   0.008   7.781  1.00 73.00           O  
ATOM   1319  CG1 VAL A 175     -21.141  -2.277   8.938  1.00 73.00           C  
ATOM   1320  CG2 VAL A 175     -20.812  -1.592  11.336  1.00 73.00           C  
ATOM   1321  N   CYS A 176     -18.141  -2.262   7.621  1.00 75.88           N  
ATOM   1322  CA  CYS A 176     -17.891  -2.250   6.188  1.00 75.88           C  
ATOM   1323  C   CYS A 176     -19.156  -2.520   5.398  1.00 75.88           C  
ATOM   1324  CB  CYS A 176     -16.828  -3.289   5.824  1.00 75.88           C  
ATOM   1325  O   CYS A 176     -19.812  -3.541   5.602  1.00 75.88           O  
ATOM   1326  SG  CYS A 176     -16.375  -3.285   4.078  1.00 75.88           S  
ATOM   1327  N   THR A 177     -19.484  -1.531   4.555  1.00 80.44           N  
ATOM   1328  CA  THR A 177     -20.641  -1.688   3.688  1.00 80.44           C  
ATOM   1329  C   THR A 177     -20.219  -2.137   2.291  1.00 80.44           C  
ATOM   1330  CB  THR A 177     -21.453  -0.377   3.584  1.00 80.44           C  
ATOM   1331  O   THR A 177     -19.031  -2.145   1.972  1.00 80.44           O  
ATOM   1332  CG2 THR A 177     -21.875   0.114   4.965  1.00 80.44           C  
ATOM   1333  OG1 THR A 177     -20.641   0.627   2.965  1.00 80.44           O  
ATOM   1334  N   GLU A 178     -21.172  -2.641   1.490  1.00 79.19           N  
ATOM   1335  CA  GLU A 178     -20.891  -3.033   0.112  1.00 79.19           C  
ATOM   1336  C   GLU A 178     -20.297  -1.873  -0.684  1.00 79.19           C  
ATOM   1337  CB  GLU A 178     -22.172  -3.541  -0.569  1.00 79.19           C  
ATOM   1338  O   GLU A 178     -19.469  -2.080  -1.562  1.00 79.19           O  
ATOM   1339  CG  GLU A 178     -22.734  -4.816   0.047  1.00 79.19           C  
ATOM   1340  CD  GLU A 178     -21.812  -6.020  -0.136  1.00 79.19           C  
ATOM   1341  OE1 GLU A 178     -21.750  -6.875   0.777  1.00 79.19           O  
ATOM   1342  OE2 GLU A 178     -21.172  -6.109  -1.201  1.00 79.19           O  
ATOM   1343  N   GLU A 179     -20.656  -0.673  -0.342  1.00 82.62           N  
ATOM   1344  CA  GLU A 179     -20.203   0.520  -1.051  1.00 82.62           C  
ATOM   1345  C   GLU A 179     -18.766   0.888  -0.654  1.00 82.62           C  
ATOM   1346  CB  GLU A 179     -21.141   1.696  -0.782  1.00 82.62           C  
ATOM   1347  O   GLU A 179     -18.016   1.444  -1.458  1.00 82.62           O  
ATOM   1348  CG  GLU A 179     -22.531   1.509  -1.354  1.00 82.62           C  
ATOM   1349  CD  GLU A 179     -23.438   2.715  -1.140  1.00 82.62           C  
ATOM   1350  OE1 GLU A 179     -24.562   2.736  -1.691  1.00 82.62           O  
ATOM   1351  OE2 GLU A 179     -23.016   3.645  -0.417  1.00 82.62           O  
ATOM   1352  N   SER A 180     -18.438   0.499   0.586  1.00 84.44           N  
ATOM   1353  CA  SER A 180     -17.125   0.887   1.094  1.00 84.44           C  
ATOM   1354  C   SER A 180     -16.078  -0.174   0.782  1.00 84.44           C  
ATOM   1355  CB  SER A 180     -17.188   1.129   2.604  1.00 84.44           C  
ATOM   1356  O   SER A 180     -14.867   0.080   0.900  1.00 84.44           O  
ATOM   1357  OG  SER A 180     -17.562  -0.053   3.287  1.00 84.44           O  
ATOM   1358  N   PHE A 181     -16.516  -1.340   0.340  1.00 87.25           N  
ATOM   1359  CA  PHE A 181     -15.641  -2.492   0.194  1.00 87.25           C  
ATOM   1360  C   PHE A 181     -14.547  -2.213  -0.833  1.00 87.25           C  
ATOM   1361  CB  PHE A 181     -16.438  -3.734  -0.213  1.00 87.25           C  
ATOM   1362  O   PHE A 181     -13.367  -2.457  -0.575  1.00 87.25           O  
ATOM   1363  CG  PHE A 181     -15.609  -4.984  -0.309  1.00 87.25           C  
ATOM   1364  CD1 PHE A 181     -15.148  -5.434  -1.539  1.00 87.25           C  
ATOM   1365  CD2 PHE A 181     -15.297  -5.715   0.831  1.00 87.25           C  
ATOM   1366  CE1 PHE A 181     -14.375  -6.594  -1.631  1.00 87.25           C  
ATOM   1367  CE2 PHE A 181     -14.531  -6.871   0.747  1.00 87.25           C  
ATOM   1368  CZ  PHE A 181     -14.070  -7.312  -0.485  1.00 87.25           C  
ATOM   1369  N   PRO A 182     -14.867  -1.755  -2.021  1.00 90.31           N  
ATOM   1370  CA  PRO A 182     -13.805  -1.530  -3.006  1.00 90.31           C  
ATOM   1371  C   PRO A 182     -12.727  -0.569  -2.504  1.00 90.31           C  
ATOM   1372  CB  PRO A 182     -14.547  -0.936  -4.203  1.00 90.31           C  
ATOM   1373  O   PRO A 182     -11.531  -0.826  -2.680  1.00 90.31           O  
ATOM   1374  CG  PRO A 182     -15.938  -1.488  -4.102  1.00 90.31           C  
ATOM   1375  CD  PRO A 182     -16.297  -1.612  -2.646  1.00 90.31           C  
ATOM   1376  N   SER A 183     -13.133   0.554  -1.914  1.00 91.62           N  
ATOM   1377  CA  SER A 183     -12.180   1.520  -1.381  1.00 91.62           C  
ATOM   1378  C   SER A 183     -11.359   0.918  -0.241  1.00 91.62           C  
ATOM   1379  CB  SER A 183     -12.898   2.777  -0.896  1.00 91.62           C  
ATOM   1380  O   SER A 183     -10.148   1.122  -0.164  1.00 91.62           O  
ATOM   1381  OG  SER A 183     -13.469   3.482  -1.984  1.00 91.62           O  
ATOM   1382  N   LEU A 184     -12.023   0.163   0.572  1.00 92.69           N  
ATOM   1383  CA  LEU A 184     -11.352  -0.477   1.697  1.00 92.69           C  
ATOM   1384  C   LEU A 184     -10.383  -1.549   1.213  1.00 92.69           C  
ATOM   1385  CB  LEU A 184     -12.383  -1.095   2.652  1.00 92.69           C  
ATOM   1386  O   LEU A 184      -9.289  -1.698   1.766  1.00 92.69           O  
ATOM   1387  CG  LEU A 184     -11.867  -1.465   4.047  1.00 92.69           C  
ATOM   1388  CD1 LEU A 184     -11.281  -0.239   4.738  1.00 92.69           C  
ATOM   1389  CD2 LEU A 184     -12.992  -2.072   4.883  1.00 92.69           C  
ATOM   1390  N   SER A 185     -10.750  -2.283   0.206  1.00 93.88           N  
ATOM   1391  CA  SER A 185      -9.867  -3.277  -0.388  1.00 93.88           C  
ATOM   1392  C   SER A 185      -8.617  -2.627  -0.966  1.00 93.88           C  
ATOM   1393  CB  SER A 185     -10.594  -4.062  -1.481  1.00 93.88           C  
ATOM   1394  O   SER A 185      -7.504  -3.135  -0.791  1.00 93.88           O  
ATOM   1395  OG  SER A 185     -11.664  -4.816  -0.934  1.00 93.88           O  
ATOM   1396  N   ALA A 186      -8.859  -1.505  -1.649  1.00 96.81           N  
ATOM   1397  CA  ALA A 186      -7.723  -0.758  -2.191  1.00 96.81           C  
ATOM   1398  C   ALA A 186      -6.809  -0.261  -1.076  1.00 96.81           C  
ATOM   1399  CB  ALA A 186      -8.219   0.416  -3.035  1.00 96.81           C  
ATOM   1400  O   ALA A 186      -5.586  -0.310  -1.201  1.00 96.81           O  
ATOM   1401  N   LEU A 187      -7.477   0.220  -0.031  1.00 97.44           N  
ATOM   1402  CA  LEU A 187      -6.711   0.673   1.125  1.00 97.44           C  
ATOM   1403  C   LEU A 187      -5.898  -0.471   1.722  1.00 97.44           C  
ATOM   1404  CB  LEU A 187      -7.645   1.262   2.188  1.00 97.44           C  
ATOM   1405  O   LEU A 187      -4.723  -0.301   2.043  1.00 97.44           O  
ATOM   1406  CG  LEU A 187      -6.980   1.742   3.480  1.00 97.44           C  
ATOM   1407  CD1 LEU A 187      -5.930   2.803   3.172  1.00 97.44           C  
ATOM   1408  CD2 LEU A 187      -8.023   2.285   4.449  1.00 97.44           C  
ATOM   1409  N   TYR A 188      -6.527  -1.612   1.872  1.00 96.94           N  
ATOM   1410  CA  TYR A 188      -5.836  -2.791   2.385  1.00 96.94           C  
ATOM   1411  C   TYR A 188      -4.633  -3.139   1.516  1.00 96.94           C  
ATOM   1412  CB  TYR A 188      -6.793  -3.984   2.457  1.00 96.94           C  
ATOM   1413  O   TYR A 188      -3.537  -3.369   2.027  1.00 96.94           O  
ATOM   1414  CG  TYR A 188      -6.145  -5.250   2.963  1.00 96.94           C  
ATOM   1415  CD1 TYR A 188      -5.750  -6.254   2.080  1.00 96.94           C  
ATOM   1416  CD2 TYR A 188      -5.930  -5.449   4.324  1.00 96.94           C  
ATOM   1417  CE1 TYR A 188      -5.152  -7.422   2.543  1.00 96.94           C  
ATOM   1418  CE2 TYR A 188      -5.332  -6.613   4.797  1.00 96.94           C  
ATOM   1419  OH  TYR A 188      -4.359  -8.750   4.359  1.00 96.94           O  
ATOM   1420  CZ  TYR A 188      -4.949  -7.594   3.898  1.00 96.94           C  
ATOM   1421  N   ALA A 189      -4.801  -3.184   0.226  1.00 97.88           N  
ATOM   1422  CA  ALA A 189      -3.723  -3.492  -0.707  1.00 97.88           C  
ATOM   1423  C   ALA A 189      -2.594  -2.471  -0.599  1.00 97.88           C  
ATOM   1424  CB  ALA A 189      -4.254  -3.545  -2.137  1.00 97.88           C  
ATOM   1425  O   ALA A 189      -1.417  -2.836  -0.571  1.00 97.88           O  
ATOM   1426  N   ALA A 190      -2.947  -1.202  -0.534  1.00 98.19           N  
ATOM   1427  CA  ALA A 190      -1.960  -0.134  -0.409  1.00 98.19           C  
ATOM   1428  C   ALA A 190      -1.157  -0.278   0.881  1.00 98.19           C  
ATOM   1429  CB  ALA A 190      -2.643   1.230  -0.458  1.00 98.19           C  
ATOM   1430  O   ALA A 190       0.073  -0.191   0.867  1.00 98.19           O  
ATOM   1431  N   LEU A 191      -1.834  -0.541   1.970  1.00 97.94           N  
ATOM   1432  CA  LEU A 191      -1.187  -0.675   3.270  1.00 97.94           C  
ATOM   1433  C   LEU A 191      -0.269  -1.894   3.297  1.00 97.94           C  
ATOM   1434  CB  LEU A 191      -2.234  -0.786   4.383  1.00 97.94           C  
ATOM   1435  O   LEU A 191       0.824  -1.840   3.865  1.00 97.94           O  
ATOM   1436  CG  LEU A 191      -2.936   0.512   4.781  1.00 97.94           C  
ATOM   1437  CD1 LEU A 191      -4.145   0.211   5.664  1.00 97.94           C  
ATOM   1438  CD2 LEU A 191      -1.967   1.446   5.496  1.00 97.94           C  
ATOM   1439  N   HIS A 192      -0.789  -2.932   2.713  1.00 97.56           N  
ATOM   1440  CA  HIS A 192       0.027  -4.141   2.668  1.00 97.56           C  
ATOM   1441  C   HIS A 192       1.333  -3.895   1.919  1.00 97.56           C  
ATOM   1442  CB  HIS A 192      -0.747  -5.285   2.012  1.00 97.56           C  
ATOM   1443  O   HIS A 192       2.404  -4.289   2.385  1.00 97.56           O  
ATOM   1444  CG  HIS A 192      -0.093  -6.621   2.170  1.00 97.56           C  
ATOM   1445  CD2 HIS A 192      -0.347  -7.637   3.027  1.00 97.56           C  
ATOM   1446  ND1 HIS A 192       0.964  -7.027   1.388  1.00 97.56           N  
ATOM   1447  CE1 HIS A 192       1.333  -8.242   1.756  1.00 97.56           C  
ATOM   1448  NE2 HIS A 192       0.553  -8.633   2.748  1.00 97.56           N  
ATOM   1449  N   ALA A 193       1.249  -3.297   0.783  1.00 97.88           N  
ATOM   1450  CA  ALA A 193       2.443  -2.967   0.011  1.00 97.88           C  
ATOM   1451  C   ALA A 193       3.389  -2.078   0.816  1.00 97.88           C  
ATOM   1452  CB  ALA A 193       2.059  -2.279  -1.297  1.00 97.88           C  
ATOM   1453  O   ALA A 193       4.598  -2.316   0.845  1.00 97.88           O  
ATOM   1454  N   LEU A 194       2.834  -1.105   1.446  1.00 97.62           N  
ATOM   1455  CA  LEU A 194       3.637  -0.193   2.254  1.00 97.62           C  
ATOM   1456  C   LEU A 194       4.293  -0.930   3.418  1.00 97.62           C  
ATOM   1457  CB  LEU A 194       2.773   0.956   2.783  1.00 97.62           C  
ATOM   1458  O   LEU A 194       5.453  -0.680   3.740  1.00 97.62           O  
ATOM   1459  CG  LEU A 194       2.246   1.942   1.740  1.00 97.62           C  
ATOM   1460  CD1 LEU A 194       1.310   2.953   2.395  1.00 97.62           C  
ATOM   1461  CD2 LEU A 194       3.400   2.650   1.042  1.00 97.62           C  
ATOM   1462  N   HIS A 195       3.510  -1.780   4.051  1.00 96.19           N  
ATOM   1463  CA  HIS A 195       4.043  -2.594   5.137  1.00 96.19           C  
ATOM   1464  C   HIS A 195       5.242  -3.414   4.672  1.00 96.19           C  
ATOM   1465  CB  HIS A 195       2.961  -3.518   5.699  1.00 96.19           C  
ATOM   1466  O   HIS A 195       6.238  -3.527   5.387  1.00 96.19           O  
ATOM   1467  CG  HIS A 195       3.449  -4.422   6.785  1.00 96.19           C  
ATOM   1468  CD2 HIS A 195       3.578  -5.770   6.832  1.00 96.19           C  
ATOM   1469  ND1 HIS A 195       3.871  -3.951   8.008  1.00 96.19           N  
ATOM   1470  CE1 HIS A 195       4.238  -4.973   8.766  1.00 96.19           C  
ATOM   1471  NE2 HIS A 195       4.070  -6.086   8.070  1.00 96.19           N  
ATOM   1472  N   CYS A 196       5.176  -3.955   3.500  1.00 95.62           N  
ATOM   1473  CA  CYS A 196       6.273  -4.730   2.936  1.00 95.62           C  
ATOM   1474  C   CYS A 196       7.504  -3.859   2.715  1.00 95.62           C  
ATOM   1475  CB  CYS A 196       5.852  -5.375   1.615  1.00 95.62           C  
ATOM   1476  O   CYS A 196       8.625  -4.273   3.006  1.00 95.62           O  
ATOM   1477  SG  CYS A 196       4.703  -6.758   1.814  1.00 95.62           S  
ATOM   1478  N   LEU A 197       7.301  -2.713   2.254  1.00 94.56           N  
ATOM   1479  CA  LEU A 197       8.398  -1.813   1.915  1.00 94.56           C  
ATOM   1480  C   LEU A 197       9.102  -1.315   3.174  1.00 94.56           C  
ATOM   1481  CB  LEU A 197       7.887  -0.625   1.097  1.00 94.56           C  
ATOM   1482  O   LEU A 197      10.328  -1.191   3.199  1.00 94.56           O  
ATOM   1483  CG  LEU A 197       7.523  -0.913  -0.360  1.00 94.56           C  
ATOM   1484  CD1 LEU A 197       6.770   0.270  -0.960  1.00 94.56           C  
ATOM   1485  CD2 LEU A 197       8.773  -1.226  -1.174  1.00 94.56           C  
ATOM   1486  N   VAL A 198       8.305  -1.001   4.184  1.00 90.00           N  
ATOM   1487  CA  VAL A 198       8.898  -0.512   5.426  1.00 90.00           C  
ATOM   1488  C   VAL A 198       9.586  -1.660   6.156  1.00 90.00           C  
ATOM   1489  CB  VAL A 198       7.832   0.137   6.344  1.00 90.00           C  
ATOM   1490  O   VAL A 198      10.617  -1.459   6.809  1.00 90.00           O  
ATOM   1491  CG1 VAL A 198       8.430   0.473   7.707  1.00 90.00           C  
ATOM   1492  CG2 VAL A 198       7.258   1.389   5.684  1.00 90.00           C  
ATOM   1493  N   GLY A 199       9.047  -2.859   6.145  1.00 82.25           N  
ATOM   1494  CA  GLY A 199       9.625  -4.023   6.797  1.00 82.25           C  
ATOM   1495  C   GLY A 199      10.891  -4.527   6.121  1.00 82.25           C  
ATOM   1496  O   GLY A 199      11.781  -5.055   6.781  1.00 82.25           O  
ATOM   1497  N   ALA A 200      10.922  -4.414   4.840  1.00 74.25           N  
ATOM   1498  CA  ALA A 200      12.078  -4.879   4.078  1.00 74.25           C  
ATOM   1499  C   ALA A 200      13.328  -4.086   4.445  1.00 74.25           C  
ATOM   1500  CB  ALA A 200      11.805  -4.773   2.580  1.00 74.25           C  
ATOM   1501  O   ALA A 200      14.438  -4.629   4.438  1.00 74.25           O  
ATOM   1502  N   GLY A 201      13.164  -2.820   4.816  1.00 60.34           N  
ATOM   1503  CA  GLY A 201      14.281  -1.975   5.219  1.00 60.34           C  
ATOM   1504  C   GLY A 201      14.836  -2.334   6.586  1.00 60.34           C  
ATOM   1505  O   GLY A 201      16.031  -2.162   6.836  1.00 60.34           O  
ATOM   1506  N   GLY A 202      14.016  -2.830   7.527  1.00 57.41           N  
ATOM   1507  CA  GLY A 202      14.445  -3.236   8.852  1.00 57.41           C  
ATOM   1508  C   GLY A 202      15.234  -4.531   8.852  1.00 57.41           C  
ATOM   1509  O   GLY A 202      16.109  -4.734   9.695  1.00 57.41           O  
ATOM   1510  N   ARG A 203      15.086  -5.367   7.859  1.00 53.84           N  
ATOM   1511  CA  ARG A 203      15.781  -6.648   7.820  1.00 53.84           C  
ATOM   1512  C   ARG A 203      17.219  -6.480   7.316  1.00 53.84           C  
ATOM   1513  CB  ARG A 203      15.031  -7.645   6.938  1.00 53.84           C  
ATOM   1514  O   ARG A 203      18.109  -7.246   7.688  1.00 53.84           O  
ATOM   1515  CG  ARG A 203      13.773  -8.219   7.582  1.00 53.84           C  
ATOM   1516  CD  ARG A 203      13.117  -9.266   6.703  1.00 53.84           C  
ATOM   1517  NE  ARG A 203      11.766  -9.586   7.164  1.00 53.84           N  
ATOM   1518  NH1 ARG A 203      11.906 -11.836   6.656  1.00 53.84           N  
ATOM   1519  NH2 ARG A 203       9.992 -10.977   7.578  1.00 53.84           N  
ATOM   1520  CZ  ARG A 203      11.227 -10.797   7.133  1.00 53.84           C  
ATOM   1521  N   SER A 204      17.484  -5.352   6.719  1.00 46.91           N  
ATOM   1522  CA  SER A 204      18.875  -5.094   6.316  1.00 46.91           C  
ATOM   1523  C   SER A 204      19.656  -4.422   7.434  1.00 46.91           C  
ATOM   1524  CB  SER A 204      18.906  -4.219   5.062  1.00 46.91           C  
ATOM   1525  O   SER A 204      20.859  -4.672   7.594  1.00 46.91           O  
ATOM   1526  OG  SER A 204      20.234  -4.000   4.637  1.00 46.91           O  
ATOM   1527  N   ALA A 205      18.969  -3.816   8.461  1.00 44.91           N  
ATOM   1528  CA  ALA A 205      19.734  -3.262   9.570  1.00 44.91           C  
ATOM   1529  C   ALA A 205      20.062  -4.340  10.594  1.00 44.91           C  
ATOM   1530  CB  ALA A 205      18.953  -2.123  10.234  1.00 44.91           C  
ATOM   1531  O   ALA A 205      21.078  -4.254  11.289  1.00 44.91           O  
ATOM   1532  N   ARG A 206      19.531  -5.520  10.531  1.00 41.75           N  
ATOM   1533  CA  ARG A 206      19.875  -6.547  11.508  1.00 41.75           C  
ATOM   1534  C   ARG A 206      20.922  -7.504  10.945  1.00 41.75           C  
ATOM   1535  CB  ARG A 206      18.641  -7.324  11.938  1.00 41.75           C  
ATOM   1536  O   ARG A 206      21.562  -8.250  11.695  1.00 41.75           O  
ATOM   1537  CG  ARG A 206      18.469  -7.441  13.445  1.00 41.75           C  
ATOM   1538  CD  ARG A 206      17.156  -8.102  13.820  1.00 41.75           C  
ATOM   1539  NE  ARG A 206      17.188  -8.656  15.172  1.00 41.75           N  
ATOM   1540  NH1 ARG A 206      14.898  -8.836  15.391  1.00 41.75           N  
ATOM   1541  NH2 ARG A 206      16.266  -9.492  17.109  1.00 41.75           N  
ATOM   1542  CZ  ARG A 206      16.125  -8.992  15.883  1.00 41.75           C  
ATOM   1543  N   ALA A 207      21.344  -7.301   9.727  1.00 40.34           N  
ATOM   1544  CA  ALA A 207      22.469  -8.164   9.359  1.00 40.34           C  
ATOM   1545  C   ALA A 207      23.781  -7.375   9.328  1.00 40.34           C  
ATOM   1546  CB  ALA A 207      22.219  -8.812   8.000  1.00 40.34           C  
ATOM   1547  O   ALA A 207      24.812  -7.898   8.914  1.00 40.34           O  
ATOM   1548  N   ASP A 208      24.000  -6.344  10.164  1.00 37.44           N  
ATOM   1549  CA  ASP A 208      25.359  -5.930  10.477  1.00 37.44           C  
ATOM   1550  C   ASP A 208      25.688  -6.176  11.945  1.00 37.44           C  
ATOM   1551  CB  ASP A 208      25.562  -4.453  10.133  1.00 37.44           C  
ATOM   1552  O   ASP A 208      26.828  -6.477  12.289  1.00 37.44           O  
ATOM   1553  CG  ASP A 208      25.672  -4.203   8.641  1.00 37.44           C  
ATOM   1554  OD1 ASP A 208      26.188  -5.078   7.910  1.00 37.44           O  
ATOM   1555  OD2 ASP A 208      25.250  -3.115   8.188  1.00 37.44           O  
TER    1556      ASP A 208                                                      
ENDMDL                                                                          
END                                                                             
