# Supplementary material for: Caspase-1 activates gasdermin A in non-mammals
Source: eLife. 2024 Mar 18;12:RP92362. doi: 10.7554/eLife.92362 (PMC10948149; doi:10.7554/eLife.92362)
Supplement: Figure 5—source data 1. — Gasdermins analyedz ed Table 1. [file elife-92362-fig5-data1.zip › Figure 5-source data 1-gj-gsdmacterm.pdb]

MODEL     1                                                                     
ATOM      1  N   ALA A   1     -18.094   8.453  -4.402  1.00 44.00           N  
ATOM      2  CA  ALA A   1     -16.875   7.699  -4.172  1.00 44.00           C  
ATOM      3  C   ALA A   1     -15.805   8.047  -5.207  1.00 44.00           C  
ATOM      4  CB  ALA A   1     -17.156   6.199  -4.191  1.00 44.00           C  
ATOM      5  O   ALA A   1     -16.094   8.125  -6.402  1.00 44.00           O  
ATOM      6  N   VAL A   2     -15.000   9.047  -4.980  1.00 37.66           N  
ATOM      7  CA  VAL A   2     -13.922   9.500  -5.859  1.00 37.66           C  
ATOM      8  C   VAL A   2     -13.094   8.305  -6.324  1.00 37.66           C  
ATOM      9  CB  VAL A   2     -13.016  10.539  -5.160  1.00 37.66           C  
ATOM     10  O   VAL A   2     -12.648   7.500  -5.504  1.00 37.66           O  
ATOM     11  CG1 VAL A   2     -11.898  10.992  -6.090  1.00 37.66           C  
ATOM     12  CG2 VAL A   2     -13.844  11.734  -4.691  1.00 37.66           C  
ATOM     13  N   ARG A   3     -13.531   7.430  -7.211  1.00 46.19           N  
ATOM     14  CA  ARG A   3     -12.617   6.520  -7.895  1.00 46.19           C  
ATOM     15  C   ARG A   3     -11.289   7.207  -8.211  1.00 46.19           C  
ATOM     16  CB  ARG A   3     -13.250   5.984  -9.180  1.00 46.19           C  
ATOM     17  O   ARG A   3     -11.258   8.406  -8.484  1.00 46.19           O  
ATOM     18  CG  ARG A   3     -14.203   4.820  -8.961  1.00 46.19           C  
ATOM     19  CD  ARG A   3     -14.492   4.078 -10.258  1.00 46.19           C  
ATOM     20  NE  ARG A   3     -15.328   2.904 -10.031  1.00 46.19           N  
ATOM     21  NH1 ARG A   3     -15.984   2.691 -12.234  1.00 46.19           N  
ATOM     22  NH2 ARG A   3     -16.750   1.217 -10.656  1.00 46.19           N  
ATOM     23  CZ  ARG A   3     -16.016   2.273 -10.977  1.00 46.19           C  
ATOM     24  N   ILE A   4     -10.164   6.816  -7.645  1.00 49.41           N  
ATOM     25  CA  ILE A   4      -8.789   7.266  -7.844  1.00 49.41           C  
ATOM     26  C   ILE A   4      -8.617   7.785  -9.266  1.00 49.41           C  
ATOM     27  CB  ILE A   4      -7.781   6.129  -7.559  1.00 49.41           C  
ATOM     28  O   ILE A   4      -8.867   7.059 -10.234  1.00 49.41           O  
ATOM     29  CG1 ILE A   4      -7.930   5.629  -6.117  1.00 49.41           C  
ATOM     30  CG2 ILE A   4      -6.348   6.598  -7.832  1.00 49.41           C  
ATOM     31  CD1 ILE A   4      -7.043   4.438  -5.781  1.00 49.41           C  
ATOM     32  N   ASP A   5      -8.922   8.992  -9.555  1.00 47.34           N  
ATOM     33  CA  ASP A   5      -8.469   9.562 -10.812  1.00 47.34           C  
ATOM     34  C   ASP A   5      -6.941   9.664 -10.852  1.00 47.34           C  
ATOM     35  CB  ASP A   5      -9.094  10.945 -11.031  1.00 47.34           C  
ATOM     36  O   ASP A   5      -6.355  10.531 -10.203  1.00 47.34           O  
ATOM     37  CG  ASP A   5      -8.773  11.531 -12.391  1.00 47.34           C  
ATOM     38  OD1 ASP A   5      -8.117  10.852 -13.211  1.00 47.34           O  
ATOM     39  OD2 ASP A   5      -9.180  12.688 -12.648  1.00 47.34           O  
ATOM     40  N   MET A   6      -6.238   8.617 -11.234  1.00 51.91           N  
ATOM     41  CA  MET A   6      -4.793   8.406 -11.234  1.00 51.91           C  
ATOM     42  C   MET A   6      -4.141   9.094 -12.430  1.00 51.91           C  
ATOM     43  CB  MET A   6      -4.469   6.910 -11.250  1.00 51.91           C  
ATOM     44  O   MET A   6      -2.951   8.906 -12.688  1.00 51.91           O  
ATOM     45  CG  MET A   6      -4.836   6.191  -9.961  1.00 51.91           C  
ATOM     46  SD  MET A   6      -4.086   4.520  -9.852  1.00 51.91           S  
ATOM     47  CE  MET A   6      -5.562   3.531  -9.492  1.00 51.91           C  
ATOM     48  N   ARG A   7      -4.777  10.188 -13.094  1.00 44.62           N  
ATOM     49  CA  ARG A   7      -4.133  10.766 -14.266  1.00 44.62           C  
ATOM     50  C   ARG A   7      -3.631  12.180 -13.977  1.00 44.62           C  
ATOM     51  CB  ARG A   7      -5.098  10.789 -15.453  1.00 44.62           C  
ATOM     52  O   ARG A   7      -3.139  12.867 -14.867  1.00 44.62           O  
ATOM     53  CG  ARG A   7      -5.238   9.453 -16.156  1.00 44.62           C  
ATOM     54  CD  ARG A   7      -6.145   9.547 -17.375  1.00 44.62           C  
ATOM     55  NE  ARG A   7      -6.832   8.289 -17.641  1.00 44.62           N  
ATOM     56  NH1 ARG A   7      -8.086   9.102 -19.406  1.00 44.62           N  
ATOM     57  NH2 ARG A   7      -8.305   6.914 -18.750  1.00 44.62           N  
ATOM     58  CZ  ARG A   7      -7.738   8.102 -18.594  1.00 44.62           C  
ATOM     59  N   SER A   8      -3.293  12.703 -12.750  1.00 44.91           N  
ATOM     60  CA  SER A   8      -2.768  14.047 -12.562  1.00 44.91           C  
ATOM     61  C   SER A   8      -1.246  14.039 -12.453  1.00 44.91           C  
ATOM     62  CB  SER A   8      -3.373  14.695 -11.320  1.00 44.91           C  
ATOM     63  O   SER A   8      -0.628  12.977 -12.422  1.00 44.91           O  
ATOM     64  OG  SER A   8      -2.809  14.141 -10.141  1.00 44.91           O  
ATOM     65  N   LYS A   9      -0.472  15.102 -12.672  1.00 52.56           N  
ATOM     66  CA  LYS A   9       0.954  15.336 -12.469  1.00 52.56           C  
ATOM     67  C   LYS A   9       1.451  14.656 -11.195  1.00 52.56           C  
ATOM     68  CB  LYS A   9       1.241  16.844 -12.398  1.00 52.56           C  
ATOM     69  O   LYS A   9       0.754  14.641 -10.180  1.00 52.56           O  
ATOM     70  CG  LYS A   9       1.189  17.531 -13.750  1.00 52.56           C  
ATOM     71  CD  LYS A   9       1.582  19.000 -13.633  1.00 52.56           C  
ATOM     72  CE  LYS A   9       1.458  19.719 -14.969  1.00 52.56           C  
ATOM     73  NZ  LYS A   9       1.818  21.172 -14.859  1.00 52.56           N  
ATOM     74  N   THR A  10       2.709  13.945 -11.203  1.00 57.75           N  
ATOM     75  CA  THR A  10       3.277  12.953 -10.297  1.00 57.75           C  
ATOM     76  C   THR A  10       3.369  13.500  -8.875  1.00 57.75           C  
ATOM     77  CB  THR A  10       4.672  12.500 -10.773  1.00 57.75           C  
ATOM     78  O   THR A  10       2.980  12.828  -7.922  1.00 57.75           O  
ATOM     79  CG2 THR A  10       4.574  11.352 -11.766  1.00 57.75           C  
ATOM     80  OG1 THR A  10       5.340  13.609 -11.398  1.00 57.75           O  
ATOM     81  N   LYS A  11       3.984  14.797  -8.688  1.00 57.94           N  
ATOM     82  CA  LYS A  11       4.152  15.336  -7.336  1.00 57.94           C  
ATOM     83  C   LYS A  11       2.801  15.617  -6.688  1.00 57.94           C  
ATOM     84  CB  LYS A  11       5.000  16.609  -7.367  1.00 57.94           C  
ATOM     85  O   LYS A  11       2.617  15.383  -5.492  1.00 57.94           O  
ATOM     86  CG  LYS A  11       6.500  16.344  -7.449  1.00 57.94           C  
ATOM     87  CD  LYS A  11       7.297  17.641  -7.328  1.00 57.94           C  
ATOM     88  CE  LYS A  11       8.789  17.391  -7.508  1.00 57.94           C  
ATOM     89  NZ  LYS A  11       9.578  18.656  -7.387  1.00 57.94           N  
ATOM     90  N   HIS A  12       1.888  16.078  -7.516  1.00 68.31           N  
ATOM     91  CA  HIS A  12       0.548  16.391  -7.031  1.00 68.31           C  
ATOM     92  C   HIS A  12      -0.182  15.125  -6.586  1.00 68.31           C  
ATOM     93  CB  HIS A  12      -0.260  17.109  -8.109  1.00 68.31           C  
ATOM     94  O   HIS A  12      -0.902  15.141  -5.586  1.00 68.31           O  
ATOM     95  CG  HIS A  12      -1.575  17.641  -7.625  1.00 68.31           C  
ATOM     96  CD2 HIS A  12      -1.924  18.844  -7.133  1.00 68.31           C  
ATOM     97  ND1 HIS A  12      -2.721  16.875  -7.613  1.00 68.31           N  
ATOM     98  CE1 HIS A  12      -3.721  17.594  -7.133  1.00 68.31           C  
ATOM     99  NE2 HIS A  12      -3.264  18.797  -6.836  1.00 68.31           N  
ATOM    100  N   GLN A  13       0.263  13.984  -7.125  1.00 71.44           N  
ATOM    101  CA  GLN A  13      -0.371  12.711  -6.816  1.00 71.44           C  
ATOM    102  C   GLN A  13       0.096  12.172  -5.465  1.00 71.44           C  
ATOM    103  CB  GLN A  13      -0.079  11.688  -7.914  1.00 71.44           C  
ATOM    104  O   GLN A  13      -0.707  11.664  -4.684  1.00 71.44           O  
ATOM    105  CG  GLN A  13      -0.890  11.898  -9.188  1.00 71.44           C  
ATOM    106  CD  GLN A  13      -0.544  10.906 -10.281  1.00 71.44           C  
ATOM    107  NE2 GLN A  13      -1.467  10.711 -11.211  1.00 71.44           N  
ATOM    108  OE1 GLN A  13       0.544  10.320 -10.281  1.00 71.44           O  
ATOM    109  N   LEU A  14       1.409  12.258  -5.191  1.00 79.56           N  
ATOM    110  CA  LEU A  14       1.930  11.758  -3.926  1.00 79.56           C  
ATOM    111  C   LEU A  14       1.382  12.562  -2.754  1.00 79.56           C  
ATOM    112  CB  LEU A  14       3.459  11.797  -3.920  1.00 79.56           C  
ATOM    113  O   LEU A  14       1.042  12.008  -1.711  1.00 79.56           O  
ATOM    114  CG  LEU A  14       4.172  10.742  -4.770  1.00 79.56           C  
ATOM    115  CD1 LEU A  14       5.664  11.047  -4.844  1.00 79.56           C  
ATOM    116  CD2 LEU A  14       3.926   9.352  -4.207  1.00 79.56           C  
ATOM    117  N   MET A  15       1.259  13.867  -3.055  1.00 81.56           N  
ATOM    118  CA  MET A  15       0.701  14.734  -2.021  1.00 81.56           C  
ATOM    119  C   MET A  15      -0.750  14.367  -1.728  1.00 81.56           C  
ATOM    120  CB  MET A  15       0.793  16.203  -2.445  1.00 81.56           C  
ATOM    121  O   MET A  15      -1.168  14.352  -0.568  1.00 81.56           O  
ATOM    122  CG  MET A  15       2.188  16.797  -2.312  1.00 81.56           C  
ATOM    123  SD  MET A  15       2.254  18.562  -2.803  1.00 81.56           S  
ATOM    124  CE  MET A  15       4.020  18.891  -2.559  1.00 81.56           C  
ATOM    125  N   GLU A  16      -1.462  14.023  -2.752  1.00 84.81           N  
ATOM    126  CA  GLU A  16      -2.861  13.641  -2.590  1.00 84.81           C  
ATOM    127  C   GLU A  16      -2.988  12.344  -1.798  1.00 84.81           C  
ATOM    128  CB  GLU A  16      -3.541  13.492  -3.953  1.00 84.81           C  
ATOM    129  O   GLU A  16      -3.854  12.219  -0.929  1.00 84.81           O  
ATOM    130  CG  GLU A  16      -5.027  13.180  -3.869  1.00 84.81           C  
ATOM    131  CD  GLU A  16      -5.691  13.062  -5.230  1.00 84.81           C  
ATOM    132  OE1 GLU A  16      -6.848  12.586  -5.301  1.00 84.81           O  
ATOM    133  OE2 GLU A  16      -5.055  13.445  -6.234  1.00 84.81           O  
ATOM    134  N   ILE A  17      -2.102  11.414  -2.152  1.00 87.06           N  
ATOM    135  CA  ILE A  17      -2.127  10.117  -1.480  1.00 87.06           C  
ATOM    136  C   ILE A  17      -1.874  10.305   0.013  1.00 87.06           C  
ATOM    137  CB  ILE A  17      -1.086   9.148  -2.082  1.00 87.06           C  
ATOM    138  O   ILE A  17      -2.615   9.781   0.846  1.00 87.06           O  
ATOM    139  CG1 ILE A  17      -1.504   8.727  -3.496  1.00 87.06           C  
ATOM    140  CG2 ILE A  17      -0.900   7.926  -1.179  1.00 87.06           C  
ATOM    141  CD1 ILE A  17      -0.431   7.961  -4.254  1.00 87.06           C  
ATOM    142  N   GLN A  18      -0.903  11.102   0.310  1.00 89.06           N  
ATOM    143  CA  GLN A  18      -0.543  11.320   1.707  1.00 89.06           C  
ATOM    144  C   GLN A  18      -1.652  12.062   2.451  1.00 89.06           C  
ATOM    145  CB  GLN A  18       0.767  12.102   1.807  1.00 89.06           C  
ATOM    146  O   GLN A  18      -1.926  11.766   3.617  1.00 89.06           O  
ATOM    147  CG  GLN A  18       1.986  11.328   1.331  1.00 89.06           C  
ATOM    148  CD  GLN A  18       3.240  12.180   1.271  1.00 89.06           C  
ATOM    149  NE2 GLN A  18       4.398  11.539   1.408  1.00 89.06           N  
ATOM    150  OE1 GLN A  18       3.170  13.398   1.104  1.00 89.06           O  
ATOM    151  N   GLN A  19      -2.307  12.961   1.784  1.00 90.69           N  
ATOM    152  CA  GLN A  19      -3.420  13.688   2.385  1.00 90.69           C  
ATOM    153  C   GLN A  19      -4.590  12.750   2.680  1.00 90.69           C  
ATOM    154  CB  GLN A  19      -3.873  14.828   1.472  1.00 90.69           C  
ATOM    155  O   GLN A  19      -5.227  12.859   3.730  1.00 90.69           O  
ATOM    156  CG  GLN A  19      -4.914  15.742   2.102  1.00 90.69           C  
ATOM    157  CD  GLN A  19      -5.297  16.906   1.199  1.00 90.69           C  
ATOM    158  NE2 GLN A  19      -6.246  17.719   1.651  1.00 90.69           N  
ATOM    159  OE1 GLN A  19      -4.750  17.062   0.105  1.00 90.69           O  
ATOM    160  N   GLU A  20      -4.840  11.891   1.766  1.00 90.88           N  
ATOM    161  CA  GLU A  20      -5.961  10.969   1.916  1.00 90.88           C  
ATOM    162  C   GLU A  20      -5.719   9.992   3.064  1.00 90.88           C  
ATOM    163  CB  GLU A  20      -6.203  10.203   0.614  1.00 90.88           C  
ATOM    164  O   GLU A  20      -6.672   9.492   3.672  1.00 90.88           O  
ATOM    165  CG  GLU A  20      -6.781  11.055  -0.505  1.00 90.88           C  
ATOM    166  CD  GLU A  20      -8.148  11.625  -0.177  1.00 90.88           C  
ATOM    167  OE1 GLU A  20      -8.500  12.703  -0.707  1.00 90.88           O  
ATOM    168  OE2 GLU A  20      -8.883  10.992   0.616  1.00 90.88           O  
ATOM    169  N   CYS A  21      -4.422   9.820   3.371  1.00 93.38           N  
ATOM    170  CA  CYS A  21      -4.094   8.828   4.387  1.00 93.38           C  
ATOM    171  C   CYS A  21      -3.746   9.500   5.711  1.00 93.38           C  
ATOM    172  CB  CYS A  21      -2.928   7.957   3.924  1.00 93.38           C  
ATOM    173  O   CYS A  21      -3.477   8.820   6.703  1.00 93.38           O  
ATOM    174  SG  CYS A  21      -3.275   7.012   2.426  1.00 93.38           S  
ATOM    175  N   ALA A  22      -3.816  10.773   5.777  1.00 94.31           N  
ATOM    176  CA  ALA A  22      -3.404  11.578   6.926  1.00 94.31           C  
ATOM    177  C   ALA A  22      -4.195  11.195   8.172  1.00 94.31           C  
ATOM    178  CB  ALA A  22      -3.574  13.062   6.629  1.00 94.31           C  
ATOM    179  O   ALA A  22      -3.635  11.109   9.273  1.00 94.31           O  
ATOM    180  N   PRO A  23      -5.426  10.906   8.039  1.00 94.88           N  
ATOM    181  CA  PRO A  23      -6.207  10.562   9.234  1.00 94.88           C  
ATOM    182  C   PRO A  23      -5.695   9.312   9.938  1.00 94.88           C  
ATOM    183  CB  PRO A  23      -7.617  10.344   8.672  1.00 94.88           C  
ATOM    184  O   PRO A  23      -5.906   9.148  11.141  1.00 94.88           O  
ATOM    185  CG  PRO A  23      -7.695  11.219   7.469  1.00 94.88           C  
ATOM    186  CD  PRO A  23      -6.375  11.180   6.758  1.00 94.88           C  
ATOM    187  N   LEU A  24      -5.086   8.398   9.227  1.00 95.62           N  
ATOM    188  CA  LEU A  24      -4.590   7.156   9.820  1.00 95.62           C  
ATOM    189  C   LEU A  24      -3.395   7.426  10.727  1.00 95.62           C  
ATOM    190  CB  LEU A  24      -4.203   6.164   8.719  1.00 95.62           C  
ATOM    191  O   LEU A  24      -3.057   6.598  11.570  1.00 95.62           O  
ATOM    192  CG  LEU A  24      -5.348   5.637   7.852  1.00 95.62           C  
ATOM    193  CD1 LEU A  24      -4.797   4.754   6.734  1.00 95.62           C  
ATOM    194  CD2 LEU A  24      -6.355   4.867   8.695  1.00 95.62           C  
ATOM    195  N   LEU A  25      -2.777   8.531  10.539  1.00 94.44           N  
ATOM    196  CA  LEU A  25      -1.608   8.906  11.328  1.00 94.44           C  
ATOM    197  C   LEU A  25      -2.006   9.258  12.758  1.00 94.44           C  
ATOM    198  CB  LEU A  25      -0.876  10.086  10.680  1.00 94.44           C  
ATOM    199  O   LEU A  25      -1.166   9.250  13.656  1.00 94.44           O  
ATOM    200  CG  LEU A  25      -0.181   9.805   9.352  1.00 94.44           C  
ATOM    201  CD1 LEU A  25       0.247  11.109   8.688  1.00 94.44           C  
ATOM    202  CD2 LEU A  25       1.020   8.883   9.555  1.00 94.44           C  
ATOM    203  N   SER A  26      -3.273   9.492  13.000  1.00 93.25           N  
ATOM    204  CA  SER A  26      -3.750   9.922  14.312  1.00 93.25           C  
ATOM    205  C   SER A  26      -4.199   8.734  15.156  1.00 93.25           C  
ATOM    206  CB  SER A  26      -4.902  10.922  14.164  1.00 93.25           C  
ATOM    207  O   SER A  26      -4.602   8.906  16.312  1.00 93.25           O  
ATOM    208  OG  SER A  26      -6.035  10.297  13.586  1.00 93.25           O  
ATOM    209  N   LEU A  27      -4.102   7.520  14.539  1.00 94.50           N  
ATOM    210  CA  LEU A  27      -4.535   6.324  15.250  1.00 94.50           C  
ATOM    211  C   LEU A  27      -3.553   5.969  16.359  1.00 94.50           C  
ATOM    212  CB  LEU A  27      -4.680   5.145  14.289  1.00 94.50           C  
ATOM    213  O   LEU A  27      -2.342   6.141  16.203  1.00 94.50           O  
ATOM    214  CG  LEU A  27      -5.766   5.273  13.219  1.00 94.50           C  
ATOM    215  CD1 LEU A  27      -5.727   4.078  12.273  1.00 94.50           C  
ATOM    216  CD2 LEU A  27      -7.141   5.402  13.867  1.00 94.50           C  
ATOM    217  N   SER A  28      -4.082   5.527  17.516  1.00 94.44           N  
ATOM    218  CA  SER A  28      -3.229   5.008  18.594  1.00 94.44           C  
ATOM    219  C   SER A  28      -2.500   3.744  18.141  1.00 94.44           C  
ATOM    220  CB  SER A  28      -4.051   4.719  19.844  1.00 94.44           C  
ATOM    221  O   SER A  28      -2.889   3.109  17.156  1.00 94.44           O  
ATOM    222  OG  SER A  28      -4.914   3.611  19.641  1.00 94.44           O  
ATOM    223  N   THR A  29      -1.446   3.334  18.859  1.00 94.69           N  
ATOM    224  CA  THR A  29      -0.682   2.131  18.562  1.00 94.69           C  
ATOM    225  C   THR A  29      -1.576   0.895  18.609  1.00 94.69           C  
ATOM    226  CB  THR A  29       0.499   1.954  19.531  1.00 94.69           C  
ATOM    227  O   THR A  29      -1.458   0.001  17.766  1.00 94.69           O  
ATOM    228  CG2 THR A  29       1.308   0.706  19.188  1.00 94.69           C  
ATOM    229  OG1 THR A  29       1.354   3.102  19.453  1.00 94.69           O  
ATOM    230  N   ASP A  30      -2.496   0.909  19.578  1.00 94.44           N  
ATOM    231  CA  ASP A  30      -3.424  -0.208  19.719  1.00 94.44           C  
ATOM    232  C   ASP A  30      -4.336  -0.323  18.500  1.00 94.44           C  
ATOM    233  CB  ASP A  30      -4.262  -0.051  20.984  1.00 94.44           C  
ATOM    234  O   ASP A  30      -4.492  -1.407  17.938  1.00 94.44           O  
ATOM    235  CG  ASP A  30      -5.215  -1.210  21.219  1.00 94.44           C  
ATOM    236  OD1 ASP A  30      -4.746  -2.352  21.438  1.00 94.44           O  
ATOM    237  OD2 ASP A  30      -6.441  -0.982  21.188  1.00 94.44           O  
ATOM    238  N   LEU A  31      -4.879   0.816  18.078  1.00 94.50           N  
ATOM    239  CA  LEU A  31      -5.773   0.814  16.922  1.00 94.50           C  
ATOM    240  C   LEU A  31      -5.020   0.449  15.648  1.00 94.50           C  
ATOM    241  CB  LEU A  31      -6.441   2.182  16.766  1.00 94.50           C  
ATOM    242  O   LEU A  31      -5.547  -0.261  14.789  1.00 94.50           O  
ATOM    243  CG  LEU A  31      -7.590   2.494  17.719  1.00 94.50           C  
ATOM    244  CD1 LEU A  31      -8.070   3.930  17.516  1.00 94.50           C  
ATOM    245  CD2 LEU A  31      -8.734   1.511  17.516  1.00 94.50           C  
ATOM    246  N   CYS A  32      -3.789   0.901  15.547  1.00 96.31           N  
ATOM    247  CA  CYS A  32      -2.980   0.538  14.391  1.00 96.31           C  
ATOM    248  C   CYS A  32      -2.836  -0.975  14.273  1.00 96.31           C  
ATOM    249  CB  CYS A  32      -1.598   1.186  14.477  1.00 96.31           C  
ATOM    250  O   CYS A  32      -2.971  -1.537  13.188  1.00 96.31           O  
ATOM    251  SG  CYS A  32      -1.592   2.945  14.062  1.00 96.31           S  
ATOM    252  N   GLY A  33      -2.574  -1.590  15.391  1.00 95.75           N  
ATOM    253  CA  GLY A  33      -2.459  -3.039  15.414  1.00 95.75           C  
ATOM    254  C   GLY A  33      -3.730  -3.746  14.984  1.00 95.75           C  
ATOM    255  O   GLY A  33      -3.684  -4.715  14.219  1.00 95.75           O  
ATOM    256  N   LYS A  34      -4.812  -3.252  15.414  1.00 95.31           N  
ATOM    257  CA  LYS A  34      -6.102  -3.857  15.086  1.00 95.31           C  
ATOM    258  C   LYS A  34      -6.430  -3.688  13.602  1.00 95.31           C  
ATOM    259  CB  LYS A  34      -7.215  -3.250  15.938  1.00 95.31           C  
ATOM    260  O   LYS A  34      -6.895  -4.625  12.953  1.00 95.31           O  
ATOM    261  CG  LYS A  34      -7.121  -3.602  17.422  1.00 95.31           C  
ATOM    262  CD  LYS A  34      -8.172  -2.857  18.234  1.00 95.31           C  
ATOM    263  CE  LYS A  34      -8.109  -3.240  19.703  1.00 95.31           C  
ATOM    264  NZ  LYS A  34      -9.008  -2.391  20.547  1.00 95.31           N  
ATOM    265  N   PHE A  35      -6.160  -2.502  13.133  1.00 96.25           N  
ATOM    266  CA  PHE A  35      -6.391  -2.252  11.711  1.00 96.25           C  
ATOM    267  C   PHE A  35      -5.469  -3.109  10.859  1.00 96.25           C  
ATOM    268  CB  PHE A  35      -6.180  -0.769  11.391  1.00 96.25           C  
ATOM    269  O   PHE A  35      -5.910  -3.721   9.883  1.00 96.25           O  
ATOM    270  CG  PHE A  35      -7.387   0.089  11.664  1.00 96.25           C  
ATOM    271  CD1 PHE A  35      -7.867   0.963  10.695  1.00 96.25           C  
ATOM    272  CD2 PHE A  35      -8.039   0.021  12.891  1.00 96.25           C  
ATOM    273  CE1 PHE A  35      -8.984   1.759  10.945  1.00 96.25           C  
ATOM    274  CE2 PHE A  35      -9.148   0.813  13.148  1.00 96.25           C  
ATOM    275  CZ  PHE A  35      -9.625   1.682  12.180  1.00 96.25           C  
ATOM    276  N   LEU A  36      -4.238  -3.117  11.234  1.00 96.75           N  
ATOM    277  CA  LEU A  36      -3.268  -3.908  10.484  1.00 96.75           C  
ATOM    278  C   LEU A  36      -3.689  -5.371  10.422  1.00 96.75           C  
ATOM    279  CB  LEU A  36      -1.877  -3.789  11.117  1.00 96.75           C  
ATOM    280  O   LEU A  36      -3.660  -5.988   9.359  1.00 96.75           O  
ATOM    281  CG  LEU A  36      -0.745  -4.531  10.398  1.00 96.75           C  
ATOM    282  CD1 LEU A  36      -0.612  -4.043   8.961  1.00 96.75           C  
ATOM    283  CD2 LEU A  36       0.568  -4.355  11.156  1.00 96.75           C  
ATOM    284  N   ASN A  37      -4.109  -5.945  11.523  1.00 95.00           N  
ATOM    285  CA  ASN A  37      -4.566  -7.332  11.555  1.00 95.00           C  
ATOM    286  C   ASN A  37      -5.762  -7.555  10.633  1.00 95.00           C  
ATOM    287  CB  ASN A  37      -4.914  -7.746  12.984  1.00 95.00           C  
ATOM    288  O   ASN A  37      -5.828  -8.562   9.930  1.00 95.00           O  
ATOM    289  CG  ASN A  37      -3.682  -8.000  13.836  1.00 95.00           C  
ATOM    290  ND2 ASN A  37      -3.855  -7.977  15.156  1.00 95.00           N  
ATOM    291  OD1 ASN A  37      -2.584  -8.211  13.312  1.00 95.00           O  
ATOM    292  N   GLY A  38      -6.680  -6.605  10.672  1.00 95.19           N  
ATOM    293  CA  GLY A  38      -7.828  -6.680   9.789  1.00 95.19           C  
ATOM    294  C   GLY A  38      -7.457  -6.621   8.320  1.00 95.19           C  
ATOM    295  O   GLY A  38      -7.953  -7.414   7.520  1.00 95.19           O  
ATOM    296  N   PHE A  39      -6.555  -5.766   7.969  1.00 95.69           N  
ATOM    297  CA  PHE A  39      -6.148  -5.598   6.578  1.00 95.69           C  
ATOM    298  C   PHE A  39      -5.383  -6.824   6.086  1.00 95.69           C  
ATOM    299  CB  PHE A  39      -5.285  -4.344   6.414  1.00 95.69           C  
ATOM    300  O   PHE A  39      -5.551  -7.250   4.941  1.00 95.69           O  
ATOM    301  CG  PHE A  39      -6.047  -3.057   6.602  1.00 95.69           C  
ATOM    302  CD1 PHE A  39      -7.414  -3.004   6.371  1.00 95.69           C  
ATOM    303  CD2 PHE A  39      -5.391  -1.901   7.000  1.00 95.69           C  
ATOM    304  CE1 PHE A  39      -8.117  -1.815   6.543  1.00 95.69           C  
ATOM    305  CE2 PHE A  39      -6.086  -0.710   7.176  1.00 95.69           C  
ATOM    306  CZ  PHE A  39      -7.453  -0.668   6.945  1.00 95.69           C  
ATOM    307  N   LEU A  40      -4.539  -7.402   6.945  1.00 94.94           N  
ATOM    308  CA  LEU A  40      -3.836  -8.625   6.570  1.00 94.94           C  
ATOM    309  C   LEU A  40      -4.820  -9.766   6.328  1.00 94.94           C  
ATOM    310  CB  LEU A  40      -2.836  -9.023   7.660  1.00 94.94           C  
ATOM    311  O   LEU A  40      -4.609 -10.594   5.441  1.00 94.94           O  
ATOM    312  CG  LEU A  40      -1.561  -8.188   7.750  1.00 94.94           C  
ATOM    313  CD1 LEU A  40      -0.721  -8.625   8.945  1.00 94.94           C  
ATOM    314  CD2 LEU A  40      -0.758  -8.289   6.457  1.00 94.94           C  
ATOM    315  N   ALA A  41      -5.898  -9.742   7.113  1.00 93.94           N  
ATOM    316  CA  ALA A  41      -6.941 -10.742   6.879  1.00 93.94           C  
ATOM    317  C   ALA A  41      -7.578 -10.555   5.508  1.00 93.94           C  
ATOM    318  CB  ALA A  41      -8.008 -10.656   7.973  1.00 93.94           C  
ATOM    319  O   ALA A  41      -7.840 -11.531   4.801  1.00 93.94           O  
ATOM    320  N   ILE A  42      -7.770  -9.328   5.137  1.00 92.88           N  
ATOM    321  CA  ILE A  42      -8.352  -9.000   3.840  1.00 92.88           C  
ATOM    322  C   ILE A  42      -7.395  -9.422   2.727  1.00 92.88           C  
ATOM    323  CB  ILE A  42      -8.672  -7.496   3.727  1.00 92.88           C  
ATOM    324  O   ILE A  42      -7.812 -10.016   1.730  1.00 92.88           O  
ATOM    325  CG1 ILE A  42      -9.844  -7.129   4.648  1.00 92.88           C  
ATOM    326  CG2 ILE A  42      -8.984  -7.117   2.275  1.00 92.88           C  
ATOM    327  CD1 ILE A  42     -10.062  -5.629   4.797  1.00 92.88           C  
ATOM    328  N   ILE A  43      -6.164  -9.117   2.906  1.00 92.62           N  
ATOM    329  CA  ILE A  43      -5.145  -9.453   1.918  1.00 92.62           C  
ATOM    330  C   ILE A  43      -5.074 -10.969   1.744  1.00 92.62           C  
ATOM    331  CB  ILE A  43      -3.762  -8.898   2.320  1.00 92.62           C  
ATOM    332  O   ILE A  43      -4.934 -11.469   0.625  1.00 92.62           O  
ATOM    333  CG1 ILE A  43      -3.740  -7.367   2.180  1.00 92.62           C  
ATOM    334  CG2 ILE A  43      -2.654  -9.539   1.479  1.00 92.62           C  
ATOM    335  CD1 ILE A  43      -2.504  -6.711   2.773  1.00 92.62           C  
ATOM    336  N   ARG A  44      -5.367 -11.742   2.748  1.00 91.06           N  
ATOM    337  CA  ARG A  44      -5.289 -13.203   2.732  1.00 91.06           C  
ATOM    338  C   ARG A  44      -6.555 -13.805   2.129  1.00 91.06           C  
ATOM    339  CB  ARG A  44      -5.070 -13.742   4.145  1.00 91.06           C  
ATOM    340  O   ARG A  44      -6.508 -14.883   1.534  1.00 91.06           O  
ATOM    341  CG  ARG A  44      -3.668 -13.508   4.684  1.00 91.06           C  
ATOM    342  CD  ARG A  44      -3.510 -14.047   6.098  1.00 91.06           C  
ATOM    343  NE  ARG A  44      -2.230 -13.656   6.684  1.00 91.06           N  
ATOM    344  NH1 ARG A  44      -3.115 -13.047   8.727  1.00 91.06           N  
ATOM    345  NH2 ARG A  44      -0.861 -12.867   8.352  1.00 91.06           N  
ATOM    346  CZ  ARG A  44      -2.072 -13.188   7.918  1.00 91.06           C  
ATOM    347  N   ASN A  45      -7.664 -12.984   2.365  1.00 86.50           N  
ATOM    348  CA  ASN A  45      -8.969 -13.469   1.922  1.00 86.50           C  
ATOM    349  C   ASN A  45      -9.648 -12.469   0.989  1.00 86.50           C  
ATOM    350  CB  ASN A  45      -9.867 -13.766   3.123  1.00 86.50           C  
ATOM    351  O   ASN A  45     -10.352 -11.562   1.445  1.00 86.50           O  
ATOM    352  CG  ASN A  45      -9.305 -14.852   4.020  1.00 86.50           C  
ATOM    353  ND2 ASN A  45      -8.938 -14.477   5.242  1.00 86.50           N  
ATOM    354  OD1 ASN A  45      -9.203 -16.016   3.619  1.00 86.50           O  
ATOM    355  N   ASN A  46      -9.430 -12.531  -0.289  1.00 76.19           N  
ATOM    356  CA  ASN A  46      -9.852 -11.531  -1.262  1.00 76.19           C  
ATOM    357  C   ASN A  46     -11.359 -11.305  -1.222  1.00 76.19           C  
ATOM    358  CB  ASN A  46      -9.414 -11.930  -2.672  1.00 76.19           C  
ATOM    359  O   ASN A  46     -11.836 -10.203  -1.521  1.00 76.19           O  
ATOM    360  CG  ASN A  46      -9.305 -10.742  -3.611  1.00 76.19           C  
ATOM    361  ND2 ASN A  46      -8.648 -10.945  -4.746  1.00 76.19           N  
ATOM    362  OD1 ASN A  46      -9.820  -9.656  -3.318  1.00 76.19           O  
ATOM    363  N   ASP A  47     -12.172 -12.289  -0.777  1.00 82.50           N  
ATOM    364  CA  ASP A  47     -13.625 -12.125  -0.819  1.00 82.50           C  
ATOM    365  C   ASP A  47     -14.094 -11.148   0.259  1.00 82.50           C  
ATOM    366  CB  ASP A  47     -14.320 -13.477  -0.653  1.00 82.50           C  
ATOM    367  O   ASP A  47     -15.234 -10.680   0.218  1.00 82.50           O  
ATOM    368  CG  ASP A  47     -13.891 -14.211   0.602  1.00 82.50           C  
ATOM    369  OD1 ASP A  47     -12.703 -14.125   0.987  1.00 82.50           O  
ATOM    370  OD2 ASP A  47     -14.742 -14.898   1.210  1.00 82.50           O  
ATOM    371  N   LEU A  48     -13.109 -10.781   1.248  1.00 83.88           N  
ATOM    372  CA  LEU A  48     -13.477  -9.867   2.322  1.00 83.88           C  
ATOM    373  C   LEU A  48     -13.398  -8.422   1.854  1.00 83.88           C  
ATOM    374  CB  LEU A  48     -12.578 -10.078   3.539  1.00 83.88           C  
ATOM    375  O   LEU A  48     -14.070  -7.543   2.402  1.00 83.88           O  
ATOM    376  CG  LEU A  48     -12.672 -11.438   4.227  1.00 83.88           C  
ATOM    377  CD1 LEU A  48     -11.641 -11.539   5.348  1.00 83.88           C  
ATOM    378  CD2 LEU A  48     -14.078 -11.672   4.762  1.00 83.88           C  
ATOM    379  N   LEU A  49     -12.641  -8.234   0.879  1.00 89.25           N  
ATOM    380  CA  LEU A  49     -12.328  -6.883   0.415  1.00 89.25           C  
ATOM    381  C   LEU A  49     -13.578  -6.207  -0.149  1.00 89.25           C  
ATOM    382  CB  LEU A  49     -11.227  -6.922  -0.647  1.00 89.25           C  
ATOM    383  O   LEU A  49     -13.922  -5.094   0.257  1.00 89.25           O  
ATOM    384  CG  LEU A  49     -10.719  -5.566  -1.140  1.00 89.25           C  
ATOM    385  CD1 LEU A  49      -9.219  -5.641  -1.437  1.00 89.25           C  
ATOM    386  CD2 LEU A  49     -11.492  -5.117  -2.375  1.00 89.25           C  
ATOM    387  N   GLN A  50     -14.281  -6.941  -1.025  1.00 88.50           N  
ATOM    388  CA  GLN A  50     -15.383  -6.328  -1.758  1.00 88.50           C  
ATOM    389  C   GLN A  50     -16.531  -5.977  -0.822  1.00 88.50           C  
ATOM    390  CB  GLN A  50     -15.875  -7.254  -2.869  1.00 88.50           C  
ATOM    391  O   GLN A  50     -17.156  -4.922  -0.963  1.00 88.50           O  
ATOM    392  CG  GLN A  50     -14.922  -7.348  -4.059  1.00 88.50           C  
ATOM    393  CD  GLN A  50     -15.445  -8.242  -5.160  1.00 88.50           C  
ATOM    394  NE2 GLN A  50     -14.570  -8.633  -6.078  1.00 88.50           N  
ATOM    395  OE1 GLN A  50     -16.641  -8.586  -5.188  1.00 88.50           O  
ATOM    396  N   GLU A  51     -16.734  -6.836   0.180  1.00 88.31           N  
ATOM    397  CA  GLU A  51     -17.812  -6.621   1.139  1.00 88.31           C  
ATOM    398  C   GLU A  51     -17.578  -5.352   1.952  1.00 88.31           C  
ATOM    399  CB  GLU A  51     -17.953  -7.824   2.074  1.00 88.31           C  
ATOM    400  O   GLU A  51     -18.484  -4.512   2.068  1.00 88.31           O  
ATOM    401  CG  GLU A  51     -19.031  -7.664   3.129  1.00 88.31           C  
ATOM    402  CD  GLU A  51     -19.297  -8.938   3.920  1.00 88.31           C  
ATOM    403  OE1 GLU A  51     -20.250  -8.961   4.727  1.00 88.31           O  
ATOM    404  OE2 GLU A  51     -18.531  -9.914   3.732  1.00 88.31           O  
ATOM    405  N   LEU A  52     -16.406  -5.168   2.490  1.00 90.62           N  
ATOM    406  CA  LEU A  52     -16.094  -4.012   3.322  1.00 90.62           C  
ATOM    407  C   LEU A  52     -16.062  -2.734   2.490  1.00 90.62           C  
ATOM    408  CB  LEU A  52     -14.750  -4.207   4.023  1.00 90.62           C  
ATOM    409  O   LEU A  52     -16.562  -1.691   2.928  1.00 90.62           O  
ATOM    410  CG  LEU A  52     -14.320  -3.105   4.996  1.00 90.62           C  
ATOM    411  CD1 LEU A  52     -15.406  -2.873   6.039  1.00 90.62           C  
ATOM    412  CD2 LEU A  52     -13.000  -3.463   5.660  1.00 90.62           C  
ATOM    413  N   GLU A  53     -15.508  -2.824   1.331  1.00 92.00           N  
ATOM    414  CA  GLU A  53     -15.469  -1.671   0.436  1.00 92.00           C  
ATOM    415  C   GLU A  53     -16.875  -1.146   0.147  1.00 92.00           C  
ATOM    416  CB  GLU A  53     -14.758  -2.031  -0.873  1.00 92.00           C  
ATOM    417  O   GLU A  53     -17.125   0.058   0.237  1.00 92.00           O  
ATOM    418  CG  GLU A  53     -14.609  -0.860  -1.832  1.00 92.00           C  
ATOM    419  CD  GLU A  53     -14.000  -1.254  -3.168  1.00 92.00           C  
ATOM    420  OE1 GLU A  53     -14.039  -0.437  -4.117  1.00 92.00           O  
ATOM    421  OE2 GLU A  53     -13.484  -2.391  -3.270  1.00 92.00           O  
ATOM    422  N   LEU A  54     -17.812  -2.041  -0.177  1.00 89.94           N  
ATOM    423  CA  LEU A  54     -19.172  -1.658  -0.506  1.00 89.94           C  
ATOM    424  C   LEU A  54     -19.875  -1.021   0.696  1.00 89.94           C  
ATOM    425  CB  LEU A  54     -19.984  -2.875  -0.981  1.00 89.94           C  
ATOM    426  O   LEU A  54     -20.516   0.022   0.565  1.00 89.94           O  
ATOM    427  CG  LEU A  54     -21.438  -2.625  -1.353  1.00 89.94           C  
ATOM    428  CD1 LEU A  54     -21.531  -1.637  -2.512  1.00 89.94           C  
ATOM    429  CD2 LEU A  54     -22.141  -3.936  -1.705  1.00 89.94           C  
ATOM    430  N   GLN A  55     -19.688  -1.551   1.841  1.00 89.75           N  
ATOM    431  CA  GLN A  55     -20.312  -1.020   3.047  1.00 89.75           C  
ATOM    432  C   GLN A  55     -19.781   0.374   3.373  1.00 89.75           C  
ATOM    433  CB  GLN A  55     -20.078  -1.960   4.230  1.00 89.75           C  
ATOM    434  O   GLN A  55     -20.547   1.260   3.758  1.00 89.75           O  
ATOM    435  CG  GLN A  55     -20.844  -3.270   4.137  1.00 89.75           C  
ATOM    436  CD  GLN A  55     -20.906  -4.020   5.453  1.00 89.75           C  
ATOM    437  NE2 GLN A  55     -20.812  -5.340   5.391  1.00 89.75           N  
ATOM    438  OE1 GLN A  55     -21.016  -3.410   6.523  1.00 89.75           O  
ATOM    439  N   LEU A  56     -18.484   0.568   3.205  1.00 91.06           N  
ATOM    440  CA  LEU A  56     -17.891   1.869   3.486  1.00 91.06           C  
ATOM    441  C   LEU A  56     -18.359   2.914   2.484  1.00 91.06           C  
ATOM    442  CB  LEU A  56     -16.359   1.777   3.459  1.00 91.06           C  
ATOM    443  O   LEU A  56     -18.609   4.066   2.850  1.00 91.06           O  
ATOM    444  CG  LEU A  56     -15.695   1.138   4.680  1.00 91.06           C  
ATOM    445  CD1 LEU A  56     -14.203   0.949   4.434  1.00 91.06           C  
ATOM    446  CD2 LEU A  56     -15.938   1.985   5.926  1.00 91.06           C  
ATOM    447  N   GLU A  57     -18.516   2.479   1.219  1.00 90.62           N  
ATOM    448  CA  GLU A  57     -19.031   3.391   0.201  1.00 90.62           C  
ATOM    449  C   GLU A  57     -20.438   3.848   0.537  1.00 90.62           C  
ATOM    450  CB  GLU A  57     -19.000   2.727  -1.178  1.00 90.62           C  
ATOM    451  O   GLU A  57     -20.766   5.035   0.430  1.00 90.62           O  
ATOM    452  CG  GLU A  57     -17.609   2.619  -1.783  1.00 90.62           C  
ATOM    453  CD  GLU A  57     -17.578   1.825  -3.080  1.00 90.62           C  
ATOM    454  OE1 GLU A  57     -16.516   1.803  -3.752  1.00 90.62           O  
ATOM    455  OE2 GLU A  57     -18.609   1.221  -3.426  1.00 90.62           O  
ATOM    456  N   GLN A  58     -21.203   2.883   0.978  1.00 88.12           N  
ATOM    457  CA  GLN A  58     -22.594   3.176   1.317  1.00 88.12           C  
ATOM    458  C   GLN A  58     -22.672   4.051   2.564  1.00 88.12           C  
ATOM    459  CB  GLN A  58     -23.375   1.880   1.527  1.00 88.12           C  
ATOM    460  O   GLN A  58     -23.469   4.984   2.617  1.00 88.12           O  
ATOM    461  CG  GLN A  58     -23.594   1.082   0.250  1.00 88.12           C  
ATOM    462  CD  GLN A  58     -24.266  -0.258   0.503  1.00 88.12           C  
ATOM    463  NE2 GLN A  58     -24.906  -0.802  -0.522  1.00 88.12           N  
ATOM    464  OE1 GLN A  58     -24.203  -0.799   1.611  1.00 88.12           O  
ATOM    465  N   ALA A  59     -21.812   3.725   3.521  1.00 86.56           N  
ATOM    466  CA  ALA A  59     -21.812   4.469   4.781  1.00 86.56           C  
ATOM    467  C   ALA A  59     -21.359   5.906   4.566  1.00 86.56           C  
ATOM    468  CB  ALA A  59     -20.922   3.773   5.809  1.00 86.56           C  
ATOM    469  O   ALA A  59     -21.891   6.832   5.180  1.00 86.56           O  
ATOM    470  N   LEU A  60     -20.469   6.137   3.656  1.00 87.88           N  
ATOM    471  CA  LEU A  60     -19.891   7.453   3.420  1.00 87.88           C  
ATOM    472  C   LEU A  60     -20.781   8.273   2.477  1.00 87.88           C  
ATOM    473  CB  LEU A  60     -18.484   7.324   2.840  1.00 87.88           C  
ATOM    474  O   LEU A  60     -20.656   9.500   2.420  1.00 87.88           O  
ATOM    475  CG  LEU A  60     -17.391   6.875   3.811  1.00 87.88           C  
ATOM    476  CD1 LEU A  60     -16.109   6.559   3.053  1.00 87.88           C  
ATOM    477  CD2 LEU A  60     -17.141   7.941   4.871  1.00 87.88           C  
ATOM    478  N   ASP A  61     -21.703   7.660   1.686  1.00 84.00           N  
ATOM    479  CA  ASP A  61     -22.578   8.336   0.739  1.00 84.00           C  
ATOM    480  C   ASP A  61     -23.734   9.023   1.462  1.00 84.00           C  
ATOM    481  CB  ASP A  61     -23.125   7.340  -0.291  1.00 84.00           C  
ATOM    482  O   ASP A  61     -24.312   9.984   0.945  1.00 84.00           O  
ATOM    483  CG  ASP A  61     -23.734   8.023  -1.502  1.00 84.00           C  
ATOM    484  OD1 ASP A  61     -23.312   9.141  -1.859  1.00 84.00           O  
ATOM    485  OD2 ASP A  61     -24.656   7.434  -2.104  1.00 84.00           O  
ATOM    486  N   GLY A  62     -23.938   8.914   2.812  1.00 70.50           N  
ATOM    487  CA  GLY A  62     -24.750   9.727   3.703  1.00 70.50           C  
ATOM    488  C   GLY A  62     -26.234   9.508   3.523  1.00 70.50           C  
ATOM    489  O   GLY A  62     -27.047  10.219   4.113  1.00 70.50           O  
ATOM    490  N   ILE A  63     -26.688   8.578   2.545  1.00 65.44           N  
ATOM    491  CA  ILE A  63     -28.094   8.477   2.168  1.00 65.44           C  
ATOM    492  C   ILE A  63     -28.859   7.676   3.227  1.00 65.44           C  
ATOM    493  CB  ILE A  63     -28.266   7.816   0.780  1.00 65.44           C  
ATOM    494  O   ILE A  63     -29.969   8.039   3.602  1.00 65.44           O  
ATOM    495  CG1 ILE A  63     -27.578   8.672  -0.298  1.00 65.44           C  
ATOM    496  CG2 ILE A  63     -29.734   7.605   0.455  1.00 65.44           C  
ATOM    497  CD1 ILE A  63     -27.609   8.047  -1.688  1.00 65.44           C  
ATOM    498  N   ASN A  64     -28.156   7.156   4.406  1.00 60.25           N  
ATOM    499  CA  ASN A  64     -28.672   6.434   5.562  1.00 60.25           C  
ATOM    500  C   ASN A  64     -27.547   5.879   6.426  1.00 60.25           C  
ATOM    501  CB  ASN A  64     -29.609   5.305   5.121  1.00 60.25           C  
ATOM    502  O   ASN A  64     -26.594   5.281   5.914  1.00 60.25           O  
ATOM    503  CG  ASN A  64     -30.984   5.801   4.754  1.00 60.25           C  
ATOM    504  ND2 ASN A  64     -31.703   5.027   3.936  1.00 60.25           N  
ATOM    505  OD1 ASN A  64     -31.422   6.867   5.199  1.00 60.25           O  
ATOM    506  N   PRO A  65     -27.531   6.352   7.742  1.00 62.06           N  
ATOM    507  CA  PRO A  65     -26.500   5.691   8.539  1.00 62.06           C  
ATOM    508  C   PRO A  65     -26.578   4.168   8.469  1.00 62.06           C  
ATOM    509  CB  PRO A  65     -26.766   6.191   9.961  1.00 62.06           C  
ATOM    510  O   PRO A  65     -27.641   3.592   8.727  1.00 62.06           O  
ATOM    511  CG  PRO A  65     -28.094   6.875   9.875  1.00 62.06           C  
ATOM    512  CD  PRO A  65     -28.484   6.969   8.422  1.00 62.06           C  
ATOM    513  N   ILE A  66     -25.734   3.635   7.641  1.00 73.88           N  
ATOM    514  CA  ILE A  66     -25.625   2.180   7.594  1.00 73.88           C  
ATOM    515  C   ILE A  66     -24.594   1.698   8.602  1.00 73.88           C  
ATOM    516  CB  ILE A  66     -25.266   1.686   6.176  1.00 73.88           C  
ATOM    517  O   ILE A  66     -23.469   2.201   8.633  1.00 73.88           O  
ATOM    518  CG1 ILE A  66     -26.297   2.180   5.156  1.00 73.88           C  
ATOM    519  CG2 ILE A  66     -25.156   0.158   6.148  1.00 73.88           C  
ATOM    520  CD1 ILE A  66     -25.922   1.929   3.707  1.00 73.88           C  
ATOM    521  N   LYS A  67     -25.125   0.988   9.570  1.00 82.31           N  
ATOM    522  CA  LYS A  67     -24.188   0.318  10.469  1.00 82.31           C  
ATOM    523  C   LYS A  67     -23.328  -0.693   9.719  1.00 82.31           C  
ATOM    524  CB  LYS A  67     -24.938  -0.376  11.609  1.00 82.31           C  
ATOM    525  O   LYS A  67     -23.828  -1.457   8.898  1.00 82.31           O  
ATOM    526  CG  LYS A  67     -24.047  -0.892  12.719  1.00 82.31           C  
ATOM    527  CD  LYS A  67     -24.859  -1.447  13.883  1.00 82.31           C  
ATOM    528  CE  LYS A  67     -23.953  -1.979  14.992  1.00 82.31           C  
ATOM    529  NZ  LYS A  67     -24.750  -2.506  16.141  1.00 82.31           N  
ATOM    530  N   LEU A  68     -22.016  -0.545   9.914  1.00 86.56           N  
ATOM    531  CA  LEU A  68     -21.141  -1.548   9.320  1.00 86.56           C  
ATOM    532  C   LEU A  68     -21.344  -2.906   9.977  1.00 86.56           C  
ATOM    533  CB  LEU A  68     -19.672  -1.120   9.438  1.00 86.56           C  
ATOM    534  O   LEU A  68     -21.375  -3.004  11.211  1.00 86.56           O  
ATOM    535  CG  LEU A  68     -19.297   0.211   8.781  1.00 86.56           C  
ATOM    536  CD1 LEU A  68     -17.844   0.553   9.070  1.00 86.56           C  
ATOM    537  CD2 LEU A  68     -19.562   0.159   7.281  1.00 86.56           C  
ATOM    538  N   LYS A  69     -21.625  -3.918   9.195  1.00 87.44           N  
ATOM    539  CA  LYS A  69     -21.766  -5.273   9.719  1.00 87.44           C  
ATOM    540  C   LYS A  69     -20.875  -6.250   8.961  1.00 87.44           C  
ATOM    541  CB  LYS A  69     -23.219  -5.734   9.641  1.00 87.44           C  
ATOM    542  O   LYS A  69     -20.547  -6.031   7.793  1.00 87.44           O  
ATOM    543  CG  LYS A  69     -24.188  -4.859  10.422  1.00 87.44           C  
ATOM    544  CD  LYS A  69     -25.625  -5.352  10.281  1.00 87.44           C  
ATOM    545  CE  LYS A  69     -26.594  -4.465  11.047  1.00 87.44           C  
ATOM    546  NZ  LYS A  69     -28.016  -4.902  10.859  1.00 87.44           N  
ATOM    547  N   THR A  70     -20.344  -7.215   9.773  1.00 86.56           N  
ATOM    548  CA  THR A  70     -19.578  -8.273   9.117  1.00 86.56           C  
ATOM    549  C   THR A  70     -19.844  -9.617   9.781  1.00 86.56           C  
ATOM    550  CB  THR A  70     -18.078  -7.973   9.133  1.00 86.56           C  
ATOM    551  O   THR A  70     -20.031  -9.695  11.000  1.00 86.56           O  
ATOM    552  CG2 THR A  70     -17.547  -7.871  10.555  1.00 86.56           C  
ATOM    553  OG1 THR A  70     -17.375  -9.023   8.445  1.00 86.56           O  
ATOM    554  N   SER A  71     -20.109 -10.680   8.984  1.00 84.88           N  
ATOM    555  CA  SER A  71     -20.266 -12.023   9.523  1.00 84.88           C  
ATOM    556  C   SER A  71     -18.922 -12.719   9.711  1.00 84.88           C  
ATOM    557  CB  SER A  71     -21.156 -12.859   8.594  1.00 84.88           C  
ATOM    558  O   SER A  71     -18.859 -13.797  10.305  1.00 84.88           O  
ATOM    559  OG  SER A  71     -20.609 -12.938   7.297  1.00 84.88           O  
ATOM    560  N   ARG A  72     -17.875 -11.992   9.336  1.00 87.00           N  
ATOM    561  CA  ARG A  72     -16.547 -12.562   9.398  1.00 87.00           C  
ATOM    562  C   ARG A  72     -15.805 -12.102  10.656  1.00 87.00           C  
ATOM    563  CB  ARG A  72     -15.734 -12.188   8.156  1.00 87.00           C  
ATOM    564  O   ARG A  72     -15.500 -10.914  10.797  1.00 87.00           O  
ATOM    565  CG  ARG A  72     -16.422 -12.539   6.848  1.00 87.00           C  
ATOM    566  CD  ARG A  72     -16.422 -14.047   6.594  1.00 87.00           C  
ATOM    567  NE  ARG A  72     -15.586 -14.398   5.453  1.00 87.00           N  
ATOM    568  NH1 ARG A  72     -15.852 -16.688   5.707  1.00 87.00           N  
ATOM    569  NH2 ARG A  72     -14.555 -15.852   4.008  1.00 87.00           N  
ATOM    570  CZ  ARG A  72     -15.328 -15.641   5.059  1.00 87.00           C  
ATOM    571  N   PRO A  73     -15.516 -13.070  11.555  1.00 87.94           N  
ATOM    572  CA  PRO A  73     -14.906 -12.727  12.844  1.00 87.94           C  
ATOM    573  C   PRO A  73     -13.555 -12.039  12.688  1.00 87.94           C  
ATOM    574  CB  PRO A  73     -14.750 -14.086  13.531  1.00 87.94           C  
ATOM    575  O   PRO A  73     -13.188 -11.195  13.523  1.00 87.94           O  
ATOM    576  CG  PRO A  73     -14.859 -15.086  12.422  1.00 87.94           C  
ATOM    577  CD  PRO A  73     -15.719 -14.508  11.336  1.00 87.94           C  
ATOM    578  N   GLU A  74     -12.836 -12.305  11.625  1.00 86.44           N  
ATOM    579  CA  GLU A  74     -11.516 -11.727  11.398  1.00 86.44           C  
ATOM    580  C   GLU A  74     -11.602 -10.227  11.133  1.00 86.44           C  
ATOM    581  CB  GLU A  74     -10.812 -12.430  10.234  1.00 86.44           C  
ATOM    582  O   GLU A  74     -10.625  -9.500  11.312  1.00 86.44           O  
ATOM    583  CG  GLU A  74     -10.664 -13.930  10.422  1.00 86.44           C  
ATOM    584  CD  GLU A  74     -11.820 -14.727   9.852  1.00 86.44           C  
ATOM    585  OE1 GLU A  74     -11.633 -15.922   9.516  1.00 86.44           O  
ATOM    586  OE2 GLU A  74     -12.930 -14.156   9.734  1.00 86.44           O  
ATOM    587  N   LEU A  75     -12.789  -9.727  10.656  1.00 89.38           N  
ATOM    588  CA  LEU A  75     -12.953  -8.320  10.305  1.00 89.38           C  
ATOM    589  C   LEU A  75     -13.695  -7.574  11.406  1.00 89.38           C  
ATOM    590  CB  LEU A  75     -13.711  -8.180   8.984  1.00 89.38           C  
ATOM    591  O   LEU A  75     -13.828  -6.352  11.359  1.00 89.38           O  
ATOM    592  CG  LEU A  75     -12.961  -8.641   7.727  1.00 89.38           C  
ATOM    593  CD1 LEU A  75     -13.805  -8.375   6.484  1.00 89.38           C  
ATOM    594  CD2 LEU A  75     -11.609  -7.941   7.625  1.00 89.38           C  
ATOM    595  N   GLN A  76     -14.180  -8.289  12.375  1.00 91.31           N  
ATOM    596  CA  GLN A  76     -15.070  -7.727  13.383  1.00 91.31           C  
ATOM    597  C   GLN A  76     -14.406  -6.578  14.125  1.00 91.31           C  
ATOM    598  CB  GLN A  76     -15.523  -8.805  14.367  1.00 91.31           C  
ATOM    599  O   GLN A  76     -15.008  -5.520  14.328  1.00 91.31           O  
ATOM    600  CG  GLN A  76     -16.594  -8.344  15.336  1.00 91.31           C  
ATOM    601  CD  GLN A  76     -17.875  -7.895  14.633  1.00 91.31           C  
ATOM    602  NE2 GLN A  76     -18.297  -6.668  14.898  1.00 91.31           N  
ATOM    603  OE1 GLN A  76     -18.453  -8.648  13.844  1.00 91.31           O  
ATOM    604  N   GLU A  77     -13.180  -6.781  14.453  1.00 92.56           N  
ATOM    605  CA  GLU A  77     -12.477  -5.742  15.195  1.00 92.56           C  
ATOM    606  C   GLU A  77     -12.297  -4.484  14.344  1.00 92.56           C  
ATOM    607  CB  GLU A  77     -11.109  -6.254  15.672  1.00 92.56           C  
ATOM    608  O   GLU A  77     -12.453  -3.367  14.844  1.00 92.56           O  
ATOM    609  CG  GLU A  77     -10.469  -5.387  16.750  1.00 92.56           C  
ATOM    610  CD  GLU A  77      -9.180  -5.977  17.297  1.00 92.56           C  
ATOM    611  OE1 GLU A  77      -8.680  -5.465  18.328  1.00 92.56           O  
ATOM    612  OE2 GLU A  77      -8.672  -6.949  16.703  1.00 92.56           O  
ATOM    613  N   LEU A  78     -11.906  -4.691  13.086  1.00 92.94           N  
ATOM    614  CA  LEU A  78     -11.750  -3.586  12.148  1.00 92.94           C  
ATOM    615  C   LEU A  78     -13.062  -2.822  11.984  1.00 92.94           C  
ATOM    616  CB  LEU A  78     -11.273  -4.098  10.789  1.00 92.94           C  
ATOM    617  O   LEU A  78     -13.094  -1.599  12.141  1.00 92.94           O  
ATOM    618  CG  LEU A  78     -11.125  -3.051   9.688  1.00 92.94           C  
ATOM    619  CD1 LEU A  78     -10.078  -2.014  10.086  1.00 92.94           C  
ATOM    620  CD2 LEU A  78     -10.750  -3.715   8.367  1.00 92.94           C  
ATOM    621  N   VAL A  79     -14.180  -3.545  11.797  1.00 91.88           N  
ATOM    622  CA  VAL A  79     -15.492  -2.945  11.570  1.00 91.88           C  
ATOM    623  C   VAL A  79     -15.938  -2.191  12.828  1.00 91.88           C  
ATOM    624  CB  VAL A  79     -16.547  -4.008  11.188  1.00 91.88           C  
ATOM    625  O   VAL A  79     -16.422  -1.062  12.734  1.00 91.88           O  
ATOM    626  CG1 VAL A  79     -17.953  -3.424  11.266  1.00 91.88           C  
ATOM    627  CG2 VAL A  79     -16.266  -4.555   9.789  1.00 91.88           C  
ATOM    628  N   ASP A  80     -15.719  -2.744  14.023  1.00 91.69           N  
ATOM    629  CA  ASP A  80     -16.125  -2.127  15.281  1.00 91.69           C  
ATOM    630  C   ASP A  80     -15.391  -0.808  15.508  1.00 91.69           C  
ATOM    631  CB  ASP A  80     -15.867  -3.078  16.453  1.00 91.69           C  
ATOM    632  O   ASP A  80     -15.953   0.133  16.078  1.00 91.69           O  
ATOM    633  CG  ASP A  80     -16.859  -4.223  16.516  1.00 91.69           C  
ATOM    634  OD1 ASP A  80     -17.875  -4.184  15.797  1.00 91.69           O  
ATOM    635  OD2 ASP A  80     -16.625  -5.172  17.297  1.00 91.69           O  
ATOM    636  N   ASN A  81     -14.141  -0.814  14.984  1.00 92.81           N  
ATOM    637  CA  ASN A  81     -13.312   0.359  15.242  1.00 92.81           C  
ATOM    638  C   ASN A  81     -13.516   1.434  14.180  1.00 92.81           C  
ATOM    639  CB  ASN A  81     -11.836  -0.034  15.328  1.00 92.81           C  
ATOM    640  O   ASN A  81     -12.930   2.514  14.258  1.00 92.81           O  
ATOM    641  CG  ASN A  81     -11.484  -0.675  16.656  1.00 92.81           C  
ATOM    642  ND2 ASN A  81     -11.141  -1.957  16.625  1.00 92.81           N  
ATOM    643  OD1 ASN A  81     -11.516  -0.023  17.703  1.00 92.81           O  
ATOM    644  N   LEU A  82     -14.336   1.138  13.164  1.00 92.62           N  
ATOM    645  CA  LEU A  82     -14.664   2.119  12.133  1.00 92.62           C  
ATOM    646  C   LEU A  82     -15.953   2.850  12.461  1.00 92.62           C  
ATOM    647  CB  LEU A  82     -14.781   1.439  10.766  1.00 92.62           C  
ATOM    648  O   LEU A  82     -16.359   3.770  11.742  1.00 92.62           O  
ATOM    649  CG  LEU A  82     -13.469   1.015  10.102  1.00 92.62           C  
ATOM    650  CD1 LEU A  82     -13.750   0.098   8.914  1.00 92.62           C  
ATOM    651  CD2 LEU A  82     -12.672   2.236   9.664  1.00 92.62           C  
ATOM    652  N   GLN A  83     -16.656   2.391  13.523  1.00 90.50           N  
ATOM    653  CA  GLN A  83     -17.922   2.994  13.914  1.00 90.50           C  
ATOM    654  C   GLN A  83     -18.078   3.039  15.430  1.00 90.50           C  
ATOM    655  CB  GLN A  83     -19.094   2.227  13.289  1.00 90.50           C  
ATOM    656  O   GLN A  83     -17.406   2.293  16.141  1.00 90.50           O  
ATOM    657  CG  GLN A  83     -19.203   0.781  13.758  1.00 90.50           C  
ATOM    658  CD  GLN A  83     -20.297   0.009  13.047  1.00 90.50           C  
ATOM    659  NE2 GLN A  83     -20.016  -1.255  12.742  1.00 90.50           N  
ATOM    660  OE1 GLN A  83     -21.375   0.544  12.773  1.00 90.50           O  
ATOM    661  N   ASP A  84     -18.875   3.967  15.984  1.00 86.50           N  
ATOM    662  CA  ASP A  84     -19.125   4.008  17.422  1.00 86.50           C  
ATOM    663  C   ASP A  84     -20.312   3.121  17.797  1.00 86.50           C  
ATOM    664  CB  ASP A  84     -19.391   5.445  17.875  1.00 86.50           C  
ATOM    665  O   ASP A  84     -20.859   2.406  16.953  1.00 86.50           O  
ATOM    666  CG  ASP A  84     -20.656   6.035  17.297  1.00 86.50           C  
ATOM    667  OD1 ASP A  84     -21.531   5.270  16.844  1.00 86.50           O  
ATOM    668  OD2 ASP A  84     -20.781   7.281  17.297  1.00 86.50           O  
ATOM    669  N   SER A  85     -20.734   3.094  19.031  1.00 83.19           N  
ATOM    670  CA  SER A  85     -21.750   2.168  19.516  1.00 83.19           C  
ATOM    671  C   SER A  85     -23.109   2.453  18.891  1.00 83.19           C  
ATOM    672  CB  SER A  85     -21.859   2.250  21.047  1.00 83.19           C  
ATOM    673  O   SER A  85     -23.984   1.588  18.875  1.00 83.19           O  
ATOM    674  OG  SER A  85     -22.125   3.576  21.453  1.00 83.19           O  
ATOM    675  N   THR A  86     -23.266   3.695  18.359  1.00 84.19           N  
ATOM    676  CA  THR A  86     -24.531   4.062  17.734  1.00 84.19           C  
ATOM    677  C   THR A  86     -24.516   3.711  16.250  1.00 84.19           C  
ATOM    678  CB  THR A  86     -24.828   5.566  17.906  1.00 84.19           C  
ATOM    679  O   THR A  86     -25.531   3.865  15.562  1.00 84.19           O  
ATOM    680  CG2 THR A  86     -24.734   5.977  19.375  1.00 84.19           C  
ATOM    681  OG1 THR A  86     -23.875   6.320  17.156  1.00 84.19           O  
ATOM    682  N   GLY A  87     -23.297   3.223  15.734  1.00 82.88           N  
ATOM    683  CA  GLY A  87     -23.188   2.898  14.320  1.00 82.88           C  
ATOM    684  C   GLY A  87     -22.703   4.062  13.477  1.00 82.88           C  
ATOM    685  O   GLY A  87     -22.641   3.965  12.250  1.00 82.88           O  
ATOM    686  N   SER A  88     -22.406   5.164  14.156  1.00 85.56           N  
ATOM    687  CA  SER A  88     -21.844   6.305  13.438  1.00 85.56           C  
ATOM    688  C   SER A  88     -20.406   6.043  13.023  1.00 85.56           C  
ATOM    689  CB  SER A  88     -21.922   7.570  14.297  1.00 85.56           C  
ATOM    690  O   SER A  88     -19.562   5.707  13.859  1.00 85.56           O  
ATOM    691  OG  SER A  88     -21.562   8.711  13.539  1.00 85.56           O  
ATOM    692  N   ILE A  89     -20.156   6.234  11.742  1.00 87.75           N  
ATOM    693  CA  ILE A  89     -18.828   5.938  11.227  1.00 87.75           C  
ATOM    694  C   ILE A  89     -17.922   7.160  11.398  1.00 87.75           C  
ATOM    695  CB  ILE A  89     -18.875   5.508   9.742  1.00 87.75           C  
ATOM    696  O   ILE A  89     -18.391   8.297  11.305  1.00 87.75           O  
ATOM    697  CG1 ILE A  89     -19.516   6.609   8.891  1.00 87.75           C  
ATOM    698  CG2 ILE A  89     -19.625   4.184   9.586  1.00 87.75           C  
ATOM    699  CD1 ILE A  89     -19.391   6.379   7.391  1.00 87.75           C  
ATOM    700  N   CYS A  90     -16.688   6.887  11.805  1.00 85.88           N  
ATOM    701  CA  CYS A  90     -15.656   7.910  11.742  1.00 85.88           C  
ATOM    702  C   CYS A  90     -15.305   8.242  10.297  1.00 85.88           C  
ATOM    703  CB  CYS A  90     -14.406   7.449  12.484  1.00 85.88           C  
ATOM    704  O   CYS A  90     -14.531   7.520   9.656  1.00 85.88           O  
ATOM    705  SG  CYS A  90     -13.086   8.688  12.539  1.00 85.88           S  
ATOM    706  N   THR A  91     -15.820   9.258   9.773  1.00 87.94           N  
ATOM    707  CA  THR A  91     -15.773   9.516   8.336  1.00 87.94           C  
ATOM    708  C   THR A  91     -14.336   9.734   7.871  1.00 87.94           C  
ATOM    709  CB  THR A  91     -16.625  10.742   7.965  1.00 87.94           C  
ATOM    710  O   THR A  91     -13.961   9.320   6.777  1.00 87.94           O  
ATOM    711  CG2 THR A  91     -18.109  10.461   8.180  1.00 87.94           C  
ATOM    712  OG1 THR A  91     -16.234  11.852   8.773  1.00 87.94           O  
ATOM    713  N   ASP A  92     -13.500  10.383   8.719  1.00 89.12           N  
ATOM    714  CA  ASP A  92     -12.133  10.656   8.297  1.00 89.12           C  
ATOM    715  C   ASP A  92     -11.344   9.359   8.133  1.00 89.12           C  
ATOM    716  CB  ASP A  92     -11.430  11.570   9.312  1.00 89.12           C  
ATOM    717  O   ASP A  92     -10.836   9.078   7.043  1.00 89.12           O  
ATOM    718  CG  ASP A  92     -12.016  12.977   9.344  1.00 89.12           C  
ATOM    719  OD1 ASP A  92     -12.578  13.422   8.320  1.00 89.12           O  
ATOM    720  OD2 ASP A  92     -11.906  13.633  10.398  1.00 89.12           O  
ATOM    721  N   VAL A  93     -11.375   8.461   9.117  1.00 93.19           N  
ATOM    722  CA  VAL A  93     -10.641   7.203   9.078  1.00 93.19           C  
ATOM    723  C   VAL A  93     -11.266   6.270   8.047  1.00 93.19           C  
ATOM    724  CB  VAL A  93     -10.609   6.523  10.461  1.00 93.19           C  
ATOM    725  O   VAL A  93     -10.562   5.629   7.266  1.00 93.19           O  
ATOM    726  CG1 VAL A  93     -10.023   5.113  10.359  1.00 93.19           C  
ATOM    727  CG2 VAL A  93      -9.805   7.367  11.453  1.00 93.19           C  
ATOM    728  N   ALA A  94     -12.562   6.258   8.000  1.00 92.81           N  
ATOM    729  CA  ALA A  94     -13.273   5.406   7.051  1.00 92.81           C  
ATOM    730  C   ALA A  94     -12.914   5.773   5.613  1.00 92.81           C  
ATOM    731  CB  ALA A  94     -14.781   5.520   7.258  1.00 92.81           C  
ATOM    732  O   ALA A  94     -12.750   4.895   4.766  1.00 92.81           O  
ATOM    733  N   GLY A  95     -12.828   7.062   5.363  1.00 93.06           N  
ATOM    734  CA  GLY A  95     -12.406   7.516   4.051  1.00 93.06           C  
ATOM    735  C   GLY A  95     -11.023   7.012   3.664  1.00 93.06           C  
ATOM    736  O   GLY A  95     -10.812   6.566   2.535  1.00 93.06           O  
ATOM    737  N   SER A  96     -10.070   7.074   4.562  1.00 95.94           N  
ATOM    738  CA  SER A  96      -8.719   6.586   4.324  1.00 95.94           C  
ATOM    739  C   SER A  96      -8.703   5.074   4.117  1.00 95.94           C  
ATOM    740  CB  SER A  96      -7.801   6.953   5.492  1.00 95.94           C  
ATOM    741  O   SER A  96      -8.000   4.570   3.238  1.00 95.94           O  
ATOM    742  OG  SER A  96      -7.633   8.359   5.574  1.00 95.94           O  
ATOM    743  N   VAL A  97      -9.547   4.402   4.922  1.00 96.38           N  
ATOM    744  CA  VAL A  97      -9.633   2.951   4.809  1.00 96.38           C  
ATOM    745  C   VAL A  97     -10.211   2.572   3.447  1.00 96.38           C  
ATOM    746  CB  VAL A  97     -10.500   2.348   5.941  1.00 96.38           C  
ATOM    747  O   VAL A  97      -9.711   1.662   2.783  1.00 96.38           O  
ATOM    748  CG1 VAL A  97     -10.805   0.878   5.656  1.00 96.38           C  
ATOM    749  CG2 VAL A  97      -9.789   2.498   7.285  1.00 96.38           C  
ATOM    750  N   LEU A  98     -11.250   3.281   3.057  1.00 94.50           N  
ATOM    751  CA  LEU A  98     -11.836   3.025   1.748  1.00 94.50           C  
ATOM    752  C   LEU A  98     -10.820   3.250   0.637  1.00 94.50           C  
ATOM    753  CB  LEU A  98     -13.055   3.926   1.525  1.00 94.50           C  
ATOM    754  O   LEU A  98     -10.727   2.449  -0.298  1.00 94.50           O  
ATOM    755  CG  LEU A  98     -13.773   3.777   0.182  1.00 94.50           C  
ATOM    756  CD1 LEU A  98     -14.242   2.338  -0.015  1.00 94.50           C  
ATOM    757  CD2 LEU A  98     -14.953   4.742   0.095  1.00 94.50           C  
ATOM    758  N   TYR A  99     -10.031   4.316   0.752  1.00 94.19           N  
ATOM    759  CA  TYR A  99      -8.977   4.621  -0.208  1.00 94.19           C  
ATOM    760  C   TYR A  99      -7.965   3.484  -0.282  1.00 94.19           C  
ATOM    761  CB  TYR A  99      -8.266   5.926   0.165  1.00 94.19           C  
ATOM    762  O   TYR A  99      -7.574   3.061  -1.373  1.00 94.19           O  
ATOM    763  CG  TYR A  99      -7.309   6.422  -0.891  1.00 94.19           C  
ATOM    764  CD1 TYR A  99      -5.957   6.582  -0.608  1.00 94.19           C  
ATOM    765  CD2 TYR A  99      -7.758   6.727  -2.172  1.00 94.19           C  
ATOM    766  CE1 TYR A  99      -5.070   7.039  -1.578  1.00 94.19           C  
ATOM    767  CE2 TYR A  99      -6.879   7.184  -3.150  1.00 94.19           C  
ATOM    768  OH  TYR A  99      -4.664   7.789  -3.807  1.00 94.19           O  
ATOM    769  CZ  TYR A  99      -5.539   7.336  -2.844  1.00 94.19           C  
ATOM    770  N   PHE A 100      -7.555   2.955   0.782  1.00 96.56           N  
ATOM    771  CA  PHE A 100      -6.637   1.830   0.899  1.00 96.56           C  
ATOM    772  C   PHE A 100      -7.227   0.577   0.265  1.00 96.56           C  
ATOM    773  CB  PHE A 100      -6.293   1.563   2.369  1.00 96.56           C  
ATOM    774  O   PHE A 100      -6.559  -0.108  -0.512  1.00 96.56           O  
ATOM    775  CG  PHE A 100      -5.457   0.331   2.584  1.00 96.56           C  
ATOM    776  CD1 PHE A 100      -5.961  -0.754   3.291  1.00 96.56           C  
ATOM    777  CD2 PHE A 100      -4.168   0.258   2.078  1.00 96.56           C  
ATOM    778  CE1 PHE A 100      -5.191  -1.896   3.490  1.00 96.56           C  
ATOM    779  CE2 PHE A 100      -3.389  -0.880   2.275  1.00 96.56           C  
ATOM    780  CZ  PHE A 100      -3.902  -1.955   2.982  1.00 96.56           C  
ATOM    781  N   LEU A 101      -8.523   0.269   0.570  1.00 95.44           N  
ATOM    782  CA  LEU A 101      -9.172  -0.917   0.025  1.00 95.44           C  
ATOM    783  C   LEU A 101      -9.258  -0.840  -1.496  1.00 95.44           C  
ATOM    784  CB  LEU A 101     -10.578  -1.078   0.619  1.00 95.44           C  
ATOM    785  O   LEU A 101      -9.094  -1.851  -2.184  1.00 95.44           O  
ATOM    786  CG  LEU A 101     -10.648  -1.368   2.119  1.00 95.44           C  
ATOM    787  CD1 LEU A 101     -12.102  -1.475   2.570  1.00 95.44           C  
ATOM    788  CD2 LEU A 101      -9.883  -2.645   2.455  1.00 95.44           C  
ATOM    789  N   GLN A 102      -9.484   0.315  -1.959  1.00 93.81           N  
ATOM    790  CA  GLN A 102      -9.539   0.505  -3.404  1.00 93.81           C  
ATOM    791  C   GLN A 102      -8.172   0.274  -4.043  1.00 93.81           C  
ATOM    792  CB  GLN A 102     -10.047   1.907  -3.742  1.00 93.81           C  
ATOM    793  O   GLN A 102      -8.078  -0.290  -5.137  1.00 93.81           O  
ATOM    794  CG  GLN A 102     -11.516   2.125  -3.412  1.00 93.81           C  
ATOM    795  CD  GLN A 102     -11.945   3.572  -3.568  1.00 93.81           C  
ATOM    796  NE2 GLN A 102     -13.219   3.785  -3.885  1.00 93.81           N  
ATOM    797  OE1 GLN A 102     -11.141   4.492  -3.406  1.00 93.81           O  
ATOM    798  N   ALA A 103      -7.125   0.703  -3.340  1.00 95.25           N  
ATOM    799  CA  ALA A 103      -5.773   0.424  -3.812  1.00 95.25           C  
ATOM    800  C   ALA A 103      -5.496  -1.076  -3.822  1.00 95.25           C  
ATOM    801  CB  ALA A 103      -4.746   1.148  -2.947  1.00 95.25           C  
ATOM    802  O   ALA A 103      -4.918  -1.602  -4.777  1.00 95.25           O  
ATOM    803  N   LEU A 104      -5.949  -1.770  -2.793  1.00 95.44           N  
ATOM    804  CA  LEU A 104      -5.762  -3.215  -2.738  1.00 95.44           C  
ATOM    805  C   LEU A 104      -6.500  -3.900  -3.885  1.00 95.44           C  
ATOM    806  CB  LEU A 104      -6.254  -3.770  -1.398  1.00 95.44           C  
ATOM    807  O   LEU A 104      -6.000  -4.875  -4.457  1.00 95.44           O  
ATOM    808  CG  LEU A 104      -5.434  -3.385  -0.166  1.00 95.44           C  
ATOM    809  CD1 LEU A 104      -6.016  -4.039   1.082  1.00 95.44           C  
ATOM    810  CD2 LEU A 104      -3.973  -3.773  -0.351  1.00 95.44           C  
ATOM    811  N   ASP A 105      -7.652  -3.361  -4.172  1.00 93.94           N  
ATOM    812  CA  ASP A 105      -8.492  -3.930  -5.227  1.00 93.94           C  
ATOM    813  C   ASP A 105      -7.809  -3.816  -6.590  1.00 93.94           C  
ATOM    814  CB  ASP A 105      -9.852  -3.240  -5.258  1.00 93.94           C  
ATOM    815  O   ASP A 105      -8.133  -4.566  -7.512  1.00 93.94           O  
ATOM    816  CG  ASP A 105     -10.859  -3.957  -6.141  1.00 93.94           C  
ATOM    817  OD1 ASP A 105     -11.016  -5.191  -6.012  1.00 93.94           O  
ATOM    818  OD2 ASP A 105     -11.500  -3.281  -6.973  1.00 93.94           O  
ATOM    819  N   GLU A 106      -6.891  -2.873  -6.707  1.00 93.06           N  
ATOM    820  CA  GLU A 106      -6.184  -2.654  -7.969  1.00 93.06           C  
ATOM    821  C   GLU A 106      -4.988  -3.592  -8.102  1.00 93.06           C  
ATOM    822  CB  GLU A 106      -5.727  -1.198  -8.086  1.00 93.06           C  
ATOM    823  O   GLU A 106      -4.398  -3.711  -9.180  1.00 93.06           O  
ATOM    824  CG  GLU A 106      -6.871  -0.204  -8.227  1.00 93.06           C  
ATOM    825  CD  GLU A 106      -7.648  -0.362  -9.523  1.00 93.06           C  
ATOM    826  OE1 GLU A 106      -8.828   0.045  -9.578  1.00 93.06           O  
ATOM    827  OE2 GLU A 106      -7.066  -0.897 -10.492  1.00 93.06           O  
ATOM    828  N   LEU A 107      -4.652  -4.273  -7.051  1.00 93.81           N  
ATOM    829  CA  LEU A 107      -3.484  -5.148  -7.043  1.00 93.81           C  
ATOM    830  C   LEU A 107      -3.883  -6.590  -7.340  1.00 93.81           C  
ATOM    831  CB  LEU A 107      -2.766  -5.074  -5.695  1.00 93.81           C  
ATOM    832  O   LEU A 107      -4.988  -7.016  -7.000  1.00 93.81           O  
ATOM    833  CG  LEU A 107      -2.285  -3.689  -5.258  1.00 93.81           C  
ATOM    834  CD1 LEU A 107      -1.658  -3.760  -3.869  1.00 93.81           C  
ATOM    835  CD2 LEU A 107      -1.294  -3.123  -6.270  1.00 93.81           C  
ATOM    836  N   SER A 108      -2.990  -7.277  -7.980  1.00 92.88           N  
ATOM    837  CA  SER A 108      -3.234  -8.688  -8.266  1.00 92.88           C  
ATOM    838  C   SER A 108      -3.059  -9.547  -7.020  1.00 92.88           C  
ATOM    839  CB  SER A 108      -2.297  -9.180  -9.375  1.00 92.88           C  
ATOM    840  O   SER A 108      -2.510  -9.086  -6.016  1.00 92.88           O  
ATOM    841  OG  SER A 108      -0.964  -9.273  -8.898  1.00 92.88           O  
ATOM    842  N   GLU A 109      -3.455 -10.773  -7.047  1.00 91.50           N  
ATOM    843  CA  GLU A 109      -3.326 -11.703  -5.926  1.00 91.50           C  
ATOM    844  C   GLU A 109      -1.861 -11.914  -5.547  1.00 91.50           C  
ATOM    845  CB  GLU A 109      -3.980 -13.047  -6.258  1.00 91.50           C  
ATOM    846  O   GLU A 109      -1.520 -11.953  -4.363  1.00 91.50           O  
ATOM    847  CG  GLU A 109      -4.082 -13.992  -5.070  1.00 91.50           C  
ATOM    848  CD  GLU A 109      -4.793 -15.289  -5.398  1.00 91.50           C  
ATOM    849  OE1 GLU A 109      -4.875 -16.172  -4.516  1.00 91.50           O  
ATOM    850  OE2 GLU A 109      -5.277 -15.430  -6.543  1.00 91.50           O  
ATOM    851  N   SER A 110      -1.018 -12.023  -6.562  1.00 92.31           N  
ATOM    852  CA  SER A 110       0.410 -12.203  -6.320  1.00 92.31           C  
ATOM    853  C   SER A 110       1.004 -11.008  -5.590  1.00 92.31           C  
ATOM    854  CB  SER A 110       1.152 -12.430  -7.641  1.00 92.31           C  
ATOM    855  O   SER A 110       1.806 -11.172  -4.668  1.00 92.31           O  
ATOM    856  OG  SER A 110       0.697 -13.609  -8.281  1.00 92.31           O  
ATOM    857  N   GLU A 111       0.554  -9.805  -6.012  1.00 95.00           N  
ATOM    858  CA  GLU A 111       1.027  -8.586  -5.363  1.00 95.00           C  
ATOM    859  C   GLU A 111       0.568  -8.516  -3.910  1.00 95.00           C  
ATOM    860  CB  GLU A 111       0.543  -7.348  -6.125  1.00 95.00           C  
ATOM    861  O   GLU A 111       1.326  -8.094  -3.031  1.00 95.00           O  
ATOM    862  CG  GLU A 111       1.210  -7.156  -7.480  1.00 95.00           C  
ATOM    863  CD  GLU A 111       0.438  -6.230  -8.406  1.00 95.00           C  
ATOM    864  OE1 GLU A 111       1.023  -5.734  -9.391  1.00 95.00           O  
ATOM    865  OE2 GLU A 111      -0.762  -5.996  -8.141  1.00 95.00           O  
ATOM    866  N   LEU A 112      -0.638  -8.961  -3.582  1.00 95.62           N  
ATOM    867  CA  LEU A 112      -1.158  -8.977  -2.219  1.00 95.62           C  
ATOM    868  C   LEU A 112      -0.371  -9.945  -1.349  1.00 95.62           C  
ATOM    869  CB  LEU A 112      -2.641  -9.352  -2.215  1.00 95.62           C  
ATOM    870  O   LEU A 112      -0.082  -9.656  -0.186  1.00 95.62           O  
ATOM    871  CG  LEU A 112      -3.604  -8.328  -2.818  1.00 95.62           C  
ATOM    872  CD1 LEU A 112      -5.020  -8.891  -2.852  1.00 95.62           C  
ATOM    873  CD2 LEU A 112      -3.557  -7.023  -2.031  1.00 95.62           C  
ATOM    874  N   LEU A 113       0.029 -11.070  -1.928  1.00 94.62           N  
ATOM    875  CA  LEU A 113       0.838 -12.047  -1.202  1.00 94.62           C  
ATOM    876  C   LEU A 113       2.205 -11.461  -0.854  1.00 94.62           C  
ATOM    877  CB  LEU A 113       1.009 -13.320  -2.027  1.00 94.62           C  
ATOM    878  O   LEU A 113       2.701 -11.656   0.258  1.00 94.62           O  
ATOM    879  CG  LEU A 113      -0.229 -14.211  -2.168  1.00 94.62           C  
ATOM    880  CD1 LEU A 113       0.046 -15.352  -3.139  1.00 94.62           C  
ATOM    881  CD2 LEU A 113      -0.658 -14.750  -0.807  1.00 94.62           C  
ATOM    882  N   LEU A 114       2.760 -10.742  -1.763  1.00 96.69           N  
ATOM    883  CA  LEU A 114       4.047 -10.109  -1.509  1.00 96.69           C  
ATOM    884  C   LEU A 114       3.922  -9.023  -0.447  1.00 96.69           C  
ATOM    885  CB  LEU A 114       4.617  -9.516  -2.801  1.00 96.69           C  
ATOM    886  O   LEU A 114       4.832  -8.828   0.361  1.00 96.69           O  
ATOM    887  CG  LEU A 114       5.141 -10.516  -3.834  1.00 96.69           C  
ATOM    888  CD1 LEU A 114       5.430  -9.812  -5.152  1.00 96.69           C  
ATOM    889  CD2 LEU A 114       6.395 -11.219  -3.312  1.00 96.69           C  
ATOM    890  N   LEU A 115       2.734  -8.344  -0.441  1.00 96.88           N  
ATOM    891  CA  LEU A 115       2.510  -7.328   0.583  1.00 96.88           C  
ATOM    892  C   LEU A 115       2.473  -7.957   1.972  1.00 96.88           C  
ATOM    893  CB  LEU A 115       1.203  -6.578   0.315  1.00 96.88           C  
ATOM    894  O   LEU A 115       3.059  -7.426   2.916  1.00 96.88           O  
ATOM    895  CG  LEU A 115       1.275  -5.430  -0.693  1.00 96.88           C  
ATOM    896  CD1 LEU A 115      -0.126  -4.945  -1.045  1.00 96.88           C  
ATOM    897  CD2 LEU A 115       2.121  -4.289  -0.143  1.00 96.88           C  
ATOM    898  N   GLU A 116       1.795  -9.047   1.980  1.00 96.06           N  
ATOM    899  CA  GLU A 116       1.729  -9.773   3.250  1.00 96.06           C  
ATOM    900  C   GLU A 116       3.119 -10.188   3.719  1.00 96.06           C  
ATOM    901  CB  GLU A 116       0.825 -11.000   3.125  1.00 96.06           C  
ATOM    902  O   GLU A 116       3.465 -10.008   4.891  1.00 96.06           O  
ATOM    903  CG  GLU A 116       0.656 -11.773   4.426  1.00 96.06           C  
ATOM    904  CD  GLU A 116      -0.067 -13.094   4.246  1.00 96.06           C  
ATOM    905  OE1 GLU A 116      -0.645 -13.609   5.230  1.00 96.06           O  
ATOM    906  OE2 GLU A 116      -0.055 -13.625   3.109  1.00 96.06           O  
ATOM    907  N   GLU A 117       3.863 -10.727   2.826  1.00 96.88           N  
ATOM    908  CA  GLU A 117       5.227 -11.141   3.139  1.00 96.88           C  
ATOM    909  C   GLU A 117       6.082  -9.953   3.576  1.00 96.88           C  
ATOM    910  CB  GLU A 117       5.867 -11.836   1.933  1.00 96.88           C  
ATOM    911  O   GLU A 117       6.879 -10.070   4.508  1.00 96.88           O  
ATOM    912  CG  GLU A 117       7.238 -12.430   2.221  1.00 96.88           C  
ATOM    913  CD  GLU A 117       7.801 -13.227   1.058  1.00 96.88           C  
ATOM    914  OE1 GLU A 117       8.930 -13.758   1.176  1.00 96.88           O  
ATOM    915  OE2 GLU A 117       7.109 -13.328   0.020  1.00 96.88           O  
ATOM    916  N   SER A 118       5.902  -8.859   2.955  1.00 97.69           N  
ATOM    917  CA  SER A 118       6.656  -7.648   3.266  1.00 97.69           C  
ATOM    918  C   SER A 118       6.395  -7.188   4.695  1.00 97.69           C  
ATOM    919  CB  SER A 118       6.301  -6.531   2.287  1.00 97.69           C  
ATOM    920  O   SER A 118       7.320  -6.781   5.402  1.00 97.69           O  
ATOM    921  OG  SER A 118       6.711  -6.863   0.972  1.00 97.69           O  
ATOM    922  N   VAL A 119       5.113  -7.266   5.047  1.00 97.69           N  
ATOM    923  CA  VAL A 119       4.742  -6.887   6.406  1.00 97.69           C  
ATOM    924  C   VAL A 119       5.391  -7.844   7.402  1.00 97.69           C  
ATOM    925  CB  VAL A 119       3.211  -6.875   6.598  1.00 97.69           C  
ATOM    926  O   VAL A 119       5.941  -7.410   8.422  1.00 97.69           O  
ATOM    927  CG1 VAL A 119       2.850  -6.645   8.062  1.00 97.69           C  
ATOM    928  CG2 VAL A 119       2.570  -5.809   5.711  1.00 97.69           C  
ATOM    929  N   GLU A 120       5.414  -9.070   7.133  1.00 96.19           N  
ATOM    930  CA  GLU A 120       5.973 -10.109   7.992  1.00 96.19           C  
ATOM    931  C   GLU A 120       7.480  -9.930   8.156  1.00 96.19           C  
ATOM    932  CB  GLU A 120       5.664 -11.500   7.434  1.00 96.19           C  
ATOM    933  O   GLU A 120       8.008 -10.094   9.258  1.00 96.19           O  
ATOM    934  CG  GLU A 120       6.055 -12.633   8.367  1.00 96.19           C  
ATOM    935  CD  GLU A 120       5.680 -14.008   7.824  1.00 96.19           C  
ATOM    936  OE1 GLU A 120       5.941 -15.023   8.508  1.00 96.19           O  
ATOM    937  OE2 GLU A 120       5.121 -14.070   6.707  1.00 96.19           O  
ATOM    938  N   ARG A 121       8.070  -9.508   7.121  1.00 96.94           N  
ATOM    939  CA  ARG A 121       9.531  -9.398   7.113  1.00 96.94           C  
ATOM    940  C   ARG A 121       9.977  -8.016   7.574  1.00 96.94           C  
ATOM    941  CB  ARG A 121      10.086  -9.695   5.719  1.00 96.94           C  
ATOM    942  O   ARG A 121      11.172  -7.734   7.633  1.00 96.94           O  
ATOM    943  CG  ARG A 121       9.977 -11.148   5.309  1.00 96.94           C  
ATOM    944  CD  ARG A 121      10.695 -11.422   3.990  1.00 96.94           C  
ATOM    945  NE  ARG A 121      10.719 -12.844   3.670  1.00 96.94           N  
ATOM    946  NH1 ARG A 121      12.898 -13.172   4.367  1.00 96.94           N  
ATOM    947  NH2 ARG A 121      11.680 -14.922   3.531  1.00 96.94           N  
ATOM    948  CZ  ARG A 121      11.766 -13.641   3.857  1.00 96.94           C  
ATOM    949  N   LYS A 122       9.039  -7.176   7.754  1.00 97.06           N  
ATOM    950  CA  LYS A 122       9.281  -5.828   8.258  1.00 97.06           C  
ATOM    951  C   LYS A 122      10.133  -5.020   7.281  1.00 97.06           C  
ATOM    952  CB  LYS A 122       9.961  -5.883   9.625  1.00 97.06           C  
ATOM    953  O   LYS A 122      11.086  -4.352   7.688  1.00 97.06           O  
ATOM    954  CG  LYS A 122       9.125  -6.551  10.711  1.00 97.06           C  
ATOM    955  CD  LYS A 122       9.820  -6.504  12.062  1.00 97.06           C  
ATOM    956  CE  LYS A 122       8.992  -7.191  13.141  1.00 97.06           C  
ATOM    957  NZ  LYS A 122       9.672  -7.152  14.469  1.00 97.06           N  
ATOM    958  N   ILE A 123       9.742  -5.133   6.023  1.00 97.69           N  
ATOM    959  CA  ILE A 123      10.523  -4.426   5.016  1.00 97.69           C  
ATOM    960  C   ILE A 123       9.664  -3.357   4.348  1.00 97.69           C  
ATOM    961  CB  ILE A 123      11.094  -5.398   3.957  1.00 97.69           C  
ATOM    962  O   ILE A 123      10.086  -2.732   3.371  1.00 97.69           O  
ATOM    963  CG1 ILE A 123       9.961  -6.191   3.297  1.00 97.69           C  
ATOM    964  CG2 ILE A 123      12.125  -6.336   4.586  1.00 97.69           C  
ATOM    965  CD1 ILE A 123      10.406  -7.039   2.113  1.00 97.69           C  
ATOM    966  N   VAL A 124       8.516  -3.074   4.777  1.00 98.25           N  
ATOM    967  CA  VAL A 124       7.527  -2.184   4.184  1.00 98.25           C  
ATOM    968  C   VAL A 124       8.078  -0.759   4.133  1.00 98.25           C  
ATOM    969  CB  VAL A 124       6.195  -2.213   4.965  1.00 98.25           C  
ATOM    970  O   VAL A 124       7.969  -0.081   3.107  1.00 98.25           O  
ATOM    971  CG1 VAL A 124       5.293  -1.056   4.539  1.00 98.25           C  
ATOM    972  CG2 VAL A 124       5.484  -3.551   4.758  1.00 98.25           C  
ATOM    973  N   PRO A 125       8.773  -0.292   5.203  1.00 97.69           N  
ATOM    974  CA  PRO A 125       9.266   1.085   5.148  1.00 97.69           C  
ATOM    975  C   PRO A 125      10.305   1.295   4.051  1.00 97.69           C  
ATOM    976  CB  PRO A 125       9.891   1.291   6.535  1.00 97.69           C  
ATOM    977  O   PRO A 125      10.258   2.295   3.330  1.00 97.69           O  
ATOM    978  CG  PRO A 125       9.094   0.407   7.441  1.00 97.69           C  
ATOM    979  CD  PRO A 125       8.773  -0.862   6.707  1.00 97.69           C  
ATOM    980  N   LYS A 126      11.172   0.327   3.895  1.00 97.56           N  
ATOM    981  CA  LYS A 126      12.195   0.426   2.855  1.00 97.56           C  
ATOM    982  C   LYS A 126      11.570   0.381   1.464  1.00 97.56           C  
ATOM    983  CB  LYS A 126      13.227  -0.696   3.004  1.00 97.56           C  
ATOM    984  O   LYS A 126      11.953   1.151   0.581  1.00 97.56           O  
ATOM    985  CG  LYS A 126      14.062  -0.605   4.270  1.00 97.56           C  
ATOM    986  CD  LYS A 126      15.016  -1.783   4.395  1.00 97.56           C  
ATOM    987  CE  LYS A 126      15.711  -1.804   5.750  1.00 97.56           C  
ATOM    988  NZ  LYS A 126      16.594  -3.000   5.906  1.00 97.56           N  
ATOM    989  N   GLN A 127      10.594  -0.446   1.323  1.00 98.12           N  
ATOM    990  CA  GLN A 127       9.898  -0.576   0.046  1.00 98.12           C  
ATOM    991  C   GLN A 127       9.156   0.707  -0.306  1.00 98.12           C  
ATOM    992  CB  GLN A 127       8.930  -1.758   0.080  1.00 98.12           C  
ATOM    993  O   GLN A 127       9.188   1.156  -1.453  1.00 98.12           O  
ATOM    994  CG  GLN A 127       9.617  -3.117   0.094  1.00 98.12           C  
ATOM    995  CD  GLN A 127       8.641  -4.266   0.253  1.00 98.12           C  
ATOM    996  NE2 GLN A 127       8.922  -5.383  -0.407  1.00 98.12           N  
ATOM    997  OE1 GLN A 127       7.637  -4.152   0.965  1.00 98.12           O  
ATOM    998  N   THR A 128       8.477   1.228   0.739  1.00 97.88           N  
ATOM    999  CA  THR A 128       7.730   2.463   0.545  1.00 97.88           C  
ATOM   1000  C   THR A 128       8.648   3.584   0.062  1.00 97.88           C  
ATOM   1001  CB  THR A 128       7.023   2.898   1.843  1.00 97.88           C  
ATOM   1002  O   THR A 128       8.297   4.320  -0.861  1.00 97.88           O  
ATOM   1003  CG2 THR A 128       6.203   4.164   1.624  1.00 97.88           C  
ATOM   1004  OG1 THR A 128       6.152   1.847   2.281  1.00 97.88           O  
ATOM   1005  N   ALA A 129       9.844   3.650   0.605  1.00 96.75           N  
ATOM   1006  CA  ALA A 129      10.805   4.688   0.247  1.00 96.75           C  
ATOM   1007  C   ALA A 129      11.273   4.531  -1.198  1.00 96.75           C  
ATOM   1008  CB  ALA A 129      12.008   4.656   1.193  1.00 96.75           C  
ATOM   1009  O   ALA A 129      11.375   5.516  -1.936  1.00 96.75           O  
ATOM   1010  N   LEU A 130      11.539   3.328  -1.576  1.00 97.19           N  
ATOM   1011  CA  LEU A 130      12.023   3.062  -2.926  1.00 97.19           C  
ATOM   1012  C   LEU A 130      10.953   3.379  -3.961  1.00 97.19           C  
ATOM   1013  CB  LEU A 130      12.469   1.604  -3.061  1.00 97.19           C  
ATOM   1014  O   LEU A 130      11.219   4.059  -4.953  1.00 97.19           O  
ATOM   1015  CG  LEU A 130      13.008   1.183  -4.430  1.00 97.19           C  
ATOM   1016  CD1 LEU A 130      14.203   2.043  -4.812  1.00 97.19           C  
ATOM   1017  CD2 LEU A 130      13.383  -0.295  -4.422  1.00 97.19           C  
ATOM   1018  N   VAL A 131       9.727   2.910  -3.713  1.00 96.75           N  
ATOM   1019  CA  VAL A 131       8.633   3.137  -4.652  1.00 96.75           C  
ATOM   1020  C   VAL A 131       8.328   4.629  -4.734  1.00 96.75           C  
ATOM   1021  CB  VAL A 131       7.367   2.352  -4.250  1.00 96.75           C  
ATOM   1022  O   VAL A 131       8.039   5.156  -5.812  1.00 96.75           O  
ATOM   1023  CG1 VAL A 131       6.199   2.705  -5.168  1.00 96.75           C  
ATOM   1024  CG2 VAL A 131       7.641   0.848  -4.285  1.00 96.75           C  
ATOM   1025  N   GLN A 132       8.359   5.273  -3.594  1.00 95.31           N  
ATOM   1026  CA  GLN A 132       8.172   6.723  -3.572  1.00 95.31           C  
ATOM   1027  C   GLN A 132       9.219   7.422  -4.434  1.00 95.31           C  
ATOM   1028  CB  GLN A 132       8.234   7.250  -2.139  1.00 95.31           C  
ATOM   1029  O   GLN A 132       8.898   8.336  -5.195  1.00 95.31           O  
ATOM   1030  CG  GLN A 132       8.008   8.750  -2.027  1.00 95.31           C  
ATOM   1031  CD  GLN A 132       8.023   9.242  -0.591  1.00 95.31           C  
ATOM   1032  NE2 GLN A 132       7.844  10.547  -0.407  1.00 95.31           N  
ATOM   1033  OE1 GLN A 132       8.188   8.453   0.346  1.00 95.31           O  
ATOM   1034  N   CYS A 133      10.430   6.980  -4.316  1.00 93.12           N  
ATOM   1035  CA  CYS A 133      11.531   7.547  -5.094  1.00 93.12           C  
ATOM   1036  C   CYS A 133      11.266   7.410  -6.586  1.00 93.12           C  
ATOM   1037  CB  CYS A 133      12.844   6.859  -4.734  1.00 93.12           C  
ATOM   1038  O   CYS A 133      11.492   8.352  -7.352  1.00 93.12           O  
ATOM   1039  SG  CYS A 133      14.273   7.508  -5.641  1.00 93.12           S  
ATOM   1040  N   ILE A 134      10.781   6.285  -6.996  1.00 93.06           N  
ATOM   1041  CA  ILE A 134      10.484   6.023  -8.398  1.00 93.06           C  
ATOM   1042  C   ILE A 134       9.375   6.953  -8.883  1.00 93.06           C  
ATOM   1043  CB  ILE A 134      10.086   4.547  -8.633  1.00 93.06           C  
ATOM   1044  O   ILE A 134       9.516   7.613  -9.914  1.00 93.06           O  
ATOM   1045  CG1 ILE A 134      11.266   3.619  -8.328  1.00 93.06           C  
ATOM   1046  CG2 ILE A 134       9.586   4.340 -10.062  1.00 93.06           C  
ATOM   1047  CD1 ILE A 134      10.898   2.141  -8.297  1.00 93.06           C  
ATOM   1048  N   LEU A 135       8.352   7.055  -8.102  1.00 92.19           N  
ATOM   1049  CA  LEU A 135       7.172   7.820  -8.508  1.00 92.19           C  
ATOM   1050  C   LEU A 135       7.492   9.312  -8.578  1.00 92.19           C  
ATOM   1051  CB  LEU A 135       6.020   7.578  -7.527  1.00 92.19           C  
ATOM   1052  O   LEU A 135       6.914  10.031  -9.391  1.00 92.19           O  
ATOM   1053  CG  LEU A 135       5.324   6.219  -7.621  1.00 92.19           C  
ATOM   1054  CD1 LEU A 135       4.312   6.062  -6.488  1.00 92.19           C  
ATOM   1055  CD2 LEU A 135       4.645   6.062  -8.977  1.00 92.19           C  
ATOM   1056  N   GLU A 136       8.406   9.766  -7.777  1.00 90.56           N  
ATOM   1057  CA  GLU A 136       8.773  11.180  -7.750  1.00 90.56           C  
ATOM   1058  C   GLU A 136       9.555  11.570  -9.000  1.00 90.56           C  
ATOM   1059  CB  GLU A 136       9.586  11.500  -6.496  1.00 90.56           C  
ATOM   1060  O   GLU A 136       9.539  12.734  -9.414  1.00 90.56           O  
ATOM   1061  CG  GLU A 136       8.750  11.594  -5.227  1.00 90.56           C  
ATOM   1062  CD  GLU A 136       9.586  11.758  -3.969  1.00 90.56           C  
ATOM   1063  OE1 GLU A 136       9.008  12.008  -2.885  1.00 90.56           O  
ATOM   1064  OE2 GLU A 136      10.828  11.633  -4.066  1.00 90.56           O  
ATOM   1065  N   GLU A 137      10.141  10.594  -9.664  1.00 88.44           N  
ATOM   1066  CA  GLU A 137      11.070  10.906 -10.742  1.00 88.44           C  
ATOM   1067  C   GLU A 137      10.453  10.625 -12.109  1.00 88.44           C  
ATOM   1068  CB  GLU A 137      12.367  10.109 -10.578  1.00 88.44           C  
ATOM   1069  O   GLU A 137      10.969  11.070 -13.133  1.00 88.44           O  
ATOM   1070  CG  GLU A 137      13.195  10.508  -9.367  1.00 88.44           C  
ATOM   1071  CD  GLU A 137      14.641  10.039  -9.438  1.00 88.44           C  
ATOM   1072  OE1 GLU A 137      15.375  10.188  -8.438  1.00 88.44           O  
ATOM   1073  OE2 GLU A 137      15.039   9.531 -10.508  1.00 88.44           O  
ATOM   1074  N   VAL A 138       9.305   9.898 -12.102  1.00 86.69           N  
ATOM   1075  CA  VAL A 138       8.789   9.477 -13.398  1.00 86.69           C  
ATOM   1076  C   VAL A 138       7.574  10.320 -13.773  1.00 86.69           C  
ATOM   1077  CB  VAL A 138       8.422   7.977 -13.406  1.00 86.69           C  
ATOM   1078  O   VAL A 138       6.910  10.883 -12.898  1.00 86.69           O  
ATOM   1079  CG1 VAL A 138       9.633   7.121 -13.031  1.00 86.69           C  
ATOM   1080  CG2 VAL A 138       7.262   7.711 -12.445  1.00 86.69           C  
ATOM   1081  N   ASN A 139       7.414  10.492 -15.109  1.00 79.12           N  
ATOM   1082  CA  ASN A 139       6.223  11.117 -15.680  1.00 79.12           C  
ATOM   1083  C   ASN A 139       5.141  10.086 -15.984  1.00 79.12           C  
ATOM   1084  CB  ASN A 139       6.578  11.906 -16.938  1.00 79.12           C  
ATOM   1085  O   ASN A 139       5.371   9.148 -16.750  1.00 79.12           O  
ATOM   1086  CG  ASN A 139       5.430  12.758 -17.438  1.00 79.12           C  
ATOM   1087  ND2 ASN A 139       5.734  13.703 -18.328  1.00 79.12           N  
ATOM   1088  OD1 ASN A 139       4.277  12.570 -17.031  1.00 79.12           O  
ATOM   1089  N   SER A 140       3.928  10.359 -15.453  1.00 80.00           N  
ATOM   1090  CA  SER A 140       2.838   9.391 -15.508  1.00 80.00           C  
ATOM   1091  C   SER A 140       2.318   9.227 -16.938  1.00 80.00           C  
ATOM   1092  CB  SER A 140       1.695   9.812 -14.586  1.00 80.00           C  
ATOM   1093  O   SER A 140       1.658   8.242 -17.250  1.00 80.00           O  
ATOM   1094  OG  SER A 140       1.106  11.023 -15.031  1.00 80.00           O  
ATOM   1095  N   ASN A 141       2.693  10.156 -17.922  1.00 83.69           N  
ATOM   1096  CA  ASN A 141       2.027  10.141 -19.219  1.00 83.69           C  
ATOM   1097  C   ASN A 141       2.934   9.578 -20.312  1.00 83.69           C  
ATOM   1098  CB  ASN A 141       1.558  11.547 -19.594  1.00 83.69           C  
ATOM   1099  O   ASN A 141       2.543   9.516 -21.484  1.00 83.69           O  
ATOM   1100  CG  ASN A 141       0.467  12.062 -18.688  1.00 83.69           C  
ATOM   1101  ND2 ASN A 141       0.499  13.359 -18.391  1.00 83.69           N  
ATOM   1102  OD1 ASN A 141      -0.398  11.305 -18.234  1.00 83.69           O  
ATOM   1103  N   LYS A 142       4.156   9.141 -19.922  1.00 87.50           N  
ATOM   1104  CA  LYS A 142       5.074   8.633 -20.938  1.00 87.50           C  
ATOM   1105  C   LYS A 142       5.891   7.461 -20.391  1.00 87.50           C  
ATOM   1106  CB  LYS A 142       6.008   9.750 -21.406  1.00 87.50           C  
ATOM   1107  O   LYS A 142       5.953   7.238 -19.188  1.00 87.50           O  
ATOM   1108  CG  LYS A 142       5.289  10.953 -22.000  1.00 87.50           C  
ATOM   1109  CD  LYS A 142       6.270  12.031 -22.438  1.00 87.50           C  
ATOM   1110  CE  LYS A 142       5.551  13.234 -23.031  1.00 87.50           C  
ATOM   1111  NZ  LYS A 142       6.508  14.305 -23.438  1.00 87.50           N  
ATOM   1112  N   GLU A 143       6.438   6.797 -21.359  1.00 92.50           N  
ATOM   1113  CA  GLU A 143       7.426   5.781 -21.000  1.00 92.50           C  
ATOM   1114  C   GLU A 143       8.633   6.406 -20.312  1.00 92.50           C  
ATOM   1115  CB  GLU A 143       7.871   5.000 -22.234  1.00 92.50           C  
ATOM   1116  O   GLU A 143       9.008   7.543 -20.609  1.00 92.50           O  
ATOM   1117  CG  GLU A 143       6.785   4.113 -22.828  1.00 92.50           C  
ATOM   1118  CD  GLU A 143       7.289   3.203 -23.938  1.00 92.50           C  
ATOM   1119  OE1 GLU A 143       6.578   2.240 -24.297  1.00 92.50           O  
ATOM   1120  OE2 GLU A 143       8.406   3.455 -24.438  1.00 92.50           O  
ATOM   1121  N   TRP A 144       9.125   5.676 -19.328  1.00 92.94           N  
ATOM   1122  CA  TRP A 144      10.227   6.250 -18.562  1.00 92.94           C  
ATOM   1123  C   TRP A 144      11.328   5.219 -18.344  1.00 92.94           C  
ATOM   1124  CB  TRP A 144       9.734   6.793 -17.219  1.00 92.94           C  
ATOM   1125  O   TRP A 144      11.078   4.012 -18.406  1.00 92.94           O  
ATOM   1126  CG  TRP A 144       8.922   5.812 -16.438  1.00 92.94           C  
ATOM   1127  CD1 TRP A 144       7.578   5.590 -16.516  1.00 92.94           C  
ATOM   1128  CD2 TRP A 144       9.414   4.926 -15.422  1.00 92.94           C  
ATOM   1129  CE2 TRP A 144       8.305   4.188 -14.938  1.00 92.94           C  
ATOM   1130  CE3 TRP A 144      10.680   4.676 -14.875  1.00 92.94           C  
ATOM   1131  NE1 TRP A 144       7.203   4.613 -15.625  1.00 92.94           N  
ATOM   1132  CH2 TRP A 144       9.680   3.000 -13.422  1.00 92.94           C  
ATOM   1133  CZ2 TRP A 144       8.430   3.223 -13.938  1.00 92.94           C  
ATOM   1134  CZ3 TRP A 144      10.805   3.715 -13.883  1.00 92.94           C  
ATOM   1135  N   LYS A 145      12.531   5.734 -18.250  1.00 94.69           N  
ATOM   1136  CA  LYS A 145      13.727   5.000 -17.859  1.00 94.69           C  
ATOM   1137  C   LYS A 145      14.484   5.746 -16.766  1.00 94.69           C  
ATOM   1138  CB  LYS A 145      14.641   4.766 -19.062  1.00 94.69           C  
ATOM   1139  O   LYS A 145      14.891   6.895 -16.953  1.00 94.69           O  
ATOM   1140  CG  LYS A 145      15.844   3.883 -18.766  1.00 94.69           C  
ATOM   1141  CD  LYS A 145      16.656   3.598 -20.016  1.00 94.69           C  
ATOM   1142  CE  LYS A 145      17.844   2.695 -19.719  1.00 94.69           C  
ATOM   1143  NZ  LYS A 145      18.594   2.352 -20.969  1.00 94.69           N  
ATOM   1144  N   LEU A 146      14.648   5.090 -15.641  1.00 93.31           N  
ATOM   1145  CA  LEU A 146      15.234   5.734 -14.469  1.00 93.31           C  
ATOM   1146  C   LEU A 146      16.359   4.883 -13.883  1.00 93.31           C  
ATOM   1147  CB  LEU A 146      14.164   5.996 -13.406  1.00 93.31           C  
ATOM   1148  O   LEU A 146      16.219   3.664 -13.758  1.00 93.31           O  
ATOM   1149  CG  LEU A 146      14.648   6.594 -12.086  1.00 93.31           C  
ATOM   1150  CD1 LEU A 146      15.109   8.031 -12.289  1.00 93.31           C  
ATOM   1151  CD2 LEU A 146      13.547   6.523 -11.031  1.00 93.31           C  
ATOM   1152  N   THR A 147      17.422   5.555 -13.555  1.00 94.38           N  
ATOM   1153  CA  THR A 147      18.469   4.883 -12.805  1.00 94.38           C  
ATOM   1154  C   THR A 147      18.391   5.238 -11.320  1.00 94.38           C  
ATOM   1155  CB  THR A 147      19.875   5.258 -13.344  1.00 94.38           C  
ATOM   1156  O   THR A 147      18.469   6.410 -10.953  1.00 94.38           O  
ATOM   1157  CG2 THR A 147      20.969   4.512 -12.594  1.00 94.38           C  
ATOM   1158  OG1 THR A 147      19.938   4.914 -14.734  1.00 94.38           O  
ATOM   1159  N   ILE A 148      18.172   4.152 -10.508  1.00 93.44           N  
ATOM   1160  CA  ILE A 148      18.109   4.344  -9.062  1.00 93.44           C  
ATOM   1161  C   ILE A 148      19.500   4.176  -8.461  1.00 93.44           C  
ATOM   1162  CB  ILE A 148      17.109   3.363  -8.406  1.00 93.44           C  
ATOM   1163  O   ILE A 148      20.141   3.133  -8.633  1.00 93.44           O  
ATOM   1164  CG1 ILE A 148      15.742   3.459  -9.094  1.00 93.44           C  
ATOM   1165  CG2 ILE A 148      17.000   3.633  -6.906  1.00 93.44           C  
ATOM   1166  CD1 ILE A 148      15.031   4.785  -8.867  1.00 93.44           C  
ATOM   1167  N   GLU A 149      19.891   5.246  -7.738  1.00 91.50           N  
ATOM   1168  CA  GLU A 149      21.250   5.266  -7.184  1.00 91.50           C  
ATOM   1169  C   GLU A 149      21.406   4.230  -6.070  1.00 91.50           C  
ATOM   1170  CB  GLU A 149      21.594   6.660  -6.652  1.00 91.50           C  
ATOM   1171  O   GLU A 149      20.422   3.877  -5.406  1.00 91.50           O  
ATOM   1172  CG  GLU A 149      21.594   7.742  -7.727  1.00 91.50           C  
ATOM   1173  CD  GLU A 149      21.938   9.117  -7.191  1.00 91.50           C  
ATOM   1174  OE1 GLU A 149      22.062  10.070  -7.992  1.00 91.50           O  
ATOM   1175  OE2 GLU A 149      22.109   9.250  -5.953  1.00 91.50           O  
ATOM   1176  N   THR A 150      22.578   3.811  -5.809  1.00 89.81           N  
ATOM   1177  CA  THR A 150      22.953   2.771  -4.855  1.00 89.81           C  
ATOM   1178  C   THR A 150      22.484   3.133  -3.447  1.00 89.81           C  
ATOM   1179  CB  THR A 150      24.469   2.543  -4.852  1.00 89.81           C  
ATOM   1180  O   THR A 150      22.156   2.252  -2.650  1.00 89.81           O  
ATOM   1181  CG2 THR A 150      24.844   1.359  -3.967  1.00 89.81           C  
ATOM   1182  OG1 THR A 150      24.922   2.283  -6.191  1.00 89.81           O  
ATOM   1183  N   GLN A 151      22.500   4.453  -3.111  1.00 91.00           N  
ATOM   1184  CA  GLN A 151      22.141   4.918  -1.775  1.00 91.00           C  
ATOM   1185  C   GLN A 151      20.703   4.531  -1.433  1.00 91.00           C  
ATOM   1186  CB  GLN A 151      22.312   6.434  -1.663  1.00 91.00           C  
ATOM   1187  O   GLN A 151      20.391   4.230  -0.278  1.00 91.00           O  
ATOM   1188  CG  GLN A 151      23.766   6.883  -1.704  1.00 91.00           C  
ATOM   1189  CD  GLN A 151      23.969   8.281  -1.139  1.00 91.00           C  
ATOM   1190  NE2 GLN A 151      25.188   8.578  -0.720  1.00 91.00           N  
ATOM   1191  OE1 GLN A 151      23.031   9.078  -1.080  1.00 91.00           O  
ATOM   1192  N   LYS A 152      19.828   4.461  -2.457  1.00 90.69           N  
ATOM   1193  CA  LYS A 152      18.422   4.137  -2.234  1.00 90.69           C  
ATOM   1194  C   LYS A 152      18.203   2.629  -2.166  1.00 90.69           C  
ATOM   1195  CB  LYS A 152      17.547   4.742  -3.342  1.00 90.69           C  
ATOM   1196  O   LYS A 152      17.203   2.164  -1.610  1.00 90.69           O  
ATOM   1197  CG  LYS A 152      17.594   6.262  -3.404  1.00 90.69           C  
ATOM   1198  CD  LYS A 152      16.922   6.891  -2.193  1.00 90.69           C  
ATOM   1199  CE  LYS A 152      16.859   8.406  -2.307  1.00 90.69           C  
ATOM   1200  NZ  LYS A 152      16.328   9.039  -1.064  1.00 90.69           N  
ATOM   1201  N   VAL A 153      19.172   1.854  -2.615  1.00 90.81           N  
ATOM   1202  CA  VAL A 153      19.078   0.400  -2.691  1.00 90.81           C  
ATOM   1203  C   VAL A 153      19.844  -0.231  -1.527  1.00 90.81           C  
ATOM   1204  CB  VAL A 153      19.625  -0.136  -4.035  1.00 90.81           C  
ATOM   1205  O   VAL A 153      19.484  -1.317  -1.062  1.00 90.81           O  
ATOM   1206  CG1 VAL A 153      19.562  -1.662  -4.070  1.00 90.81           C  
ATOM   1207  CG2 VAL A 153      18.828   0.455  -5.199  1.00 90.81           C  
ATOM   1208  N   SER A 154      20.797   0.411  -0.987  1.00 90.94           N  
ATOM   1209  CA  SER A 154      21.781  -0.120  -0.047  1.00 90.94           C  
ATOM   1210  C   SER A 154      21.109  -0.555   1.257  1.00 90.94           C  
ATOM   1211  CB  SER A 154      22.859   0.921   0.243  1.00 90.94           C  
ATOM   1212  O   SER A 154      21.609  -1.456   1.938  1.00 90.94           O  
ATOM   1213  OG  SER A 154      22.297   2.074   0.847  1.00 90.94           O  
ATOM   1214  N   PRO A 155      19.984   0.016   1.538  1.00 94.12           N  
ATOM   1215  CA  PRO A 155      19.344  -0.420   2.783  1.00 94.12           C  
ATOM   1216  C   PRO A 155      18.797  -1.840   2.697  1.00 94.12           C  
ATOM   1217  CB  PRO A 155      18.219   0.597   2.980  1.00 94.12           C  
ATOM   1218  O   PRO A 155      18.500  -2.459   3.725  1.00 94.12           O  
ATOM   1219  CG  PRO A 155      18.688   1.829   2.277  1.00 94.12           C  
ATOM   1220  CD  PRO A 155      19.422   1.418   1.035  1.00 94.12           C  
ATOM   1221  N   PHE A 156      18.656  -2.445   1.570  1.00 95.56           N  
ATOM   1222  CA  PHE A 156      18.109  -3.781   1.386  1.00 95.56           C  
ATOM   1223  C   PHE A 156      19.203  -4.840   1.469  1.00 95.56           C  
ATOM   1224  CB  PHE A 156      17.375  -3.881   0.042  1.00 95.56           C  
ATOM   1225  O   PHE A 156      20.281  -4.672   0.896  1.00 95.56           O  
ATOM   1226  CG  PHE A 156      16.141  -3.023  -0.047  1.00 95.56           C  
ATOM   1227  CD1 PHE A 156      14.891  -3.541   0.274  1.00 95.56           C  
ATOM   1228  CD2 PHE A 156      16.234  -1.697  -0.451  1.00 95.56           C  
ATOM   1229  CE1 PHE A 156      13.750  -2.750   0.193  1.00 95.56           C  
ATOM   1230  CE2 PHE A 156      15.094  -0.900  -0.534  1.00 95.56           C  
ATOM   1231  CZ  PHE A 156      13.852  -1.429  -0.213  1.00 95.56           C  
ATOM   1232  N   ILE A 157      18.875  -5.898   2.225  1.00 95.31           N  
ATOM   1233  CA  ILE A 157      19.672  -7.090   1.981  1.00 95.31           C  
ATOM   1234  C   ILE A 157      19.141  -7.832   0.761  1.00 95.31           C  
ATOM   1235  CB  ILE A 157      19.688  -8.023   3.213  1.00 95.31           C  
ATOM   1236  O   ILE A 157      18.047  -7.520   0.263  1.00 95.31           O  
ATOM   1237  CG1 ILE A 157      18.281  -8.523   3.523  1.00 95.31           C  
ATOM   1238  CG2 ILE A 157      20.297  -7.309   4.422  1.00 95.31           C  
ATOM   1239  CD1 ILE A 157      18.219  -9.641   4.559  1.00 95.31           C  
ATOM   1240  N   GLU A 158      19.812  -8.844   0.292  1.00 92.62           N  
ATOM   1241  CA  GLU A 158      19.547  -9.445  -1.013  1.00 92.62           C  
ATOM   1242  C   GLU A 158      18.141 -10.039  -1.071  1.00 92.62           C  
ATOM   1243  CB  GLU A 158      20.594 -10.516  -1.333  1.00 92.62           C  
ATOM   1244  O   GLU A 158      17.391  -9.773  -2.014  1.00 92.62           O  
ATOM   1245  CG  GLU A 158      21.906  -9.961  -1.876  1.00 92.62           C  
ATOM   1246  CD  GLU A 158      21.719  -9.109  -3.119  1.00 92.62           C  
ATOM   1247  OE1 GLU A 158      22.266  -7.984  -3.168  1.00 92.62           O  
ATOM   1248  OE2 GLU A 158      21.016  -9.562  -4.051  1.00 92.62           O  
ATOM   1249  N   ASP A 159      17.781 -10.750  -0.011  1.00 95.19           N  
ATOM   1250  CA  ASP A 159      16.469 -11.398  -0.018  1.00 95.19           C  
ATOM   1251  C   ASP A 159      15.359 -10.359   0.010  1.00 95.19           C  
ATOM   1252  CB  ASP A 159      16.344 -12.352   1.172  1.00 95.19           C  
ATOM   1253  O   ASP A 159      14.344 -10.516  -0.671  1.00 95.19           O  
ATOM   1254  CG  ASP A 159      17.141 -13.625   1.006  1.00 95.19           C  
ATOM   1255  OD1 ASP A 159      17.734 -13.836  -0.078  1.00 95.19           O  
ATOM   1256  OD2 ASP A 159      17.188 -14.422   1.966  1.00 95.19           O  
ATOM   1257  N   GLU A 160      15.555  -9.203   0.754  1.00 96.94           N  
ATOM   1258  CA  GLU A 160      14.578  -8.117   0.816  1.00 96.94           C  
ATOM   1259  C   GLU A 160      14.430  -7.434  -0.538  1.00 96.94           C  
ATOM   1260  CB  GLU A 160      14.977  -7.102   1.885  1.00 96.94           C  
ATOM   1261  O   GLU A 160      13.320  -7.125  -0.967  1.00 96.94           O  
ATOM   1262  CG  GLU A 160      14.883  -7.633   3.309  1.00 96.94           C  
ATOM   1263  CD  GLU A 160      15.445  -6.672   4.344  1.00 96.94           C  
ATOM   1264  OE1 GLU A 160      15.250  -6.910   5.559  1.00 96.94           O  
ATOM   1265  OE2 GLU A 160      16.094  -5.676   3.939  1.00 96.94           O  
ATOM   1266  N   LEU A 161      15.609  -7.258  -1.162  1.00 96.25           N  
ATOM   1267  CA  LEU A 161      15.594  -6.613  -2.471  1.00 96.25           C  
ATOM   1268  C   LEU A 161      14.891  -7.492  -3.502  1.00 96.25           C  
ATOM   1269  CB  LEU A 161      17.016  -6.305  -2.932  1.00 96.25           C  
ATOM   1270  O   LEU A 161      14.148  -6.992  -4.348  1.00 96.25           O  
ATOM   1271  CG  LEU A 161      17.156  -5.504  -4.227  1.00 96.25           C  
ATOM   1272  CD1 LEU A 161      16.391  -4.188  -4.117  1.00 96.25           C  
ATOM   1273  CD2 LEU A 161      18.625  -5.250  -4.547  1.00 96.25           C  
ATOM   1274  N   ASP A 162      15.070  -8.797  -3.400  1.00 96.50           N  
ATOM   1275  CA  ASP A 162      14.422  -9.734  -4.316  1.00 96.50           C  
ATOM   1276  C   ASP A 162      12.906  -9.633  -4.223  1.00 96.50           C  
ATOM   1277  CB  ASP A 162      14.875 -11.164  -4.023  1.00 96.50           C  
ATOM   1278  O   ASP A 162      12.211  -9.602  -5.242  1.00 96.50           O  
ATOM   1279  CG  ASP A 162      16.297 -11.445  -4.492  1.00 96.50           C  
ATOM   1280  OD1 ASP A 162      16.844 -10.641  -5.273  1.00 96.50           O  
ATOM   1281  OD2 ASP A 162      16.859 -12.484  -4.082  1.00 96.50           O  
ATOM   1282  N   ILE A 163      12.445  -9.523  -3.004  1.00 97.06           N  
ATOM   1283  CA  ILE A 163      11.008  -9.430  -2.779  1.00 97.06           C  
ATOM   1284  C   ILE A 163      10.484  -8.109  -3.340  1.00 97.06           C  
ATOM   1285  CB  ILE A 163      10.664  -9.555  -1.278  1.00 97.06           C  
ATOM   1286  O   ILE A 163       9.453  -8.086  -4.020  1.00 97.06           O  
ATOM   1287  CG1 ILE A 163      11.023 -10.945  -0.755  1.00 97.06           C  
ATOM   1288  CG2 ILE A 163       9.180  -9.242  -1.040  1.00 97.06           C  
ATOM   1289  CD1 ILE A 163      10.961 -11.070   0.761  1.00 97.06           C  
ATOM   1290  N   THR A 164      11.234  -7.051  -3.051  1.00 97.75           N  
ATOM   1291  CA  THR A 164      10.812  -5.723  -3.477  1.00 97.75           C  
ATOM   1292  C   THR A 164      10.820  -5.613  -5.000  1.00 97.75           C  
ATOM   1293  CB  THR A 164      11.719  -4.633  -2.877  1.00 97.75           C  
ATOM   1294  O   THR A 164       9.883  -5.074  -5.594  1.00 97.75           O  
ATOM   1295  CG2 THR A 164      11.250  -3.240  -3.289  1.00 97.75           C  
ATOM   1296  OG1 THR A 164      11.695  -4.730  -1.448  1.00 97.75           O  
ATOM   1297  N   GLU A 165      11.805  -6.195  -5.637  1.00 97.06           N  
ATOM   1298  CA  GLU A 165      11.875  -6.195  -7.098  1.00 97.06           C  
ATOM   1299  C   GLU A 165      10.703  -6.957  -7.707  1.00 97.06           C  
ATOM   1300  CB  GLU A 165      13.203  -6.797  -7.570  1.00 97.06           C  
ATOM   1301  O   GLU A 165      10.109  -6.508  -8.688  1.00 97.06           O  
ATOM   1302  CG  GLU A 165      14.414  -5.926  -7.281  1.00 97.06           C  
ATOM   1303  CD  GLU A 165      15.719  -6.543  -7.746  1.00 97.06           C  
ATOM   1304  OE1 GLU A 165      16.797  -6.078  -7.312  1.00 97.06           O  
ATOM   1305  OE2 GLU A 165      15.672  -7.500  -8.547  1.00 97.06           O  
ATOM   1306  N   ALA A 166      10.484  -8.039  -7.102  1.00 97.50           N  
ATOM   1307  CA  ALA A 166       9.375  -8.852  -7.594  1.00 97.50           C  
ATOM   1308  C   ALA A 166       8.055  -8.094  -7.508  1.00 97.50           C  
ATOM   1309  CB  ALA A 166       9.281 -10.156  -6.805  1.00 97.50           C  
ATOM   1310  O   ALA A 166       7.234  -8.156  -8.430  1.00 97.50           O  
ATOM   1311  N   MET A 167       7.875  -7.398  -6.449  1.00 96.94           N  
ATOM   1312  CA  MET A 167       6.660  -6.617  -6.242  1.00 96.94           C  
ATOM   1313  C   MET A 167       6.543  -5.508  -7.281  1.00 96.94           C  
ATOM   1314  CB  MET A 167       6.633  -6.020  -4.832  1.00 96.94           C  
ATOM   1315  O   MET A 167       5.484  -5.316  -7.879  1.00 96.94           O  
ATOM   1316  CG  MET A 167       5.305  -5.387  -4.461  1.00 96.94           C  
ATOM   1317  SD  MET A 167       5.238  -4.879  -2.699  1.00 96.94           S  
ATOM   1318  CE  MET A 167       6.430  -6.043  -1.982  1.00 96.94           C  
ATOM   1319  N   ILE A 168       7.637  -4.797  -7.551  1.00 97.19           N  
ATOM   1320  CA  ILE A 168       7.664  -3.693  -8.508  1.00 97.19           C  
ATOM   1321  C   ILE A 168       7.480  -4.227  -9.922  1.00 97.19           C  
ATOM   1322  CB  ILE A 168       8.977  -2.889  -8.398  1.00 97.19           C  
ATOM   1323  O   ILE A 168       6.727  -3.658 -10.719  1.00 97.19           O  
ATOM   1324  CG1 ILE A 168       9.055  -2.154  -7.055  1.00 97.19           C  
ATOM   1325  CG2 ILE A 168       9.109  -1.907  -9.570  1.00 97.19           C  
ATOM   1326  CD1 ILE A 168      10.391  -1.490  -6.785  1.00 97.19           C  
ATOM   1327  N   LYS A 169       8.148  -5.340 -10.242  1.00 97.62           N  
ATOM   1328  CA  LYS A 169       8.039  -5.945 -11.562  1.00 97.62           C  
ATOM   1329  C   LYS A 169       6.605  -6.395 -11.836  1.00 97.62           C  
ATOM   1330  CB  LYS A 169       8.992  -7.129 -11.695  1.00 97.62           C  
ATOM   1331  O   LYS A 169       6.137  -6.336 -12.977  1.00 97.62           O  
ATOM   1332  CG  LYS A 169      10.453  -6.730 -11.875  1.00 97.62           C  
ATOM   1333  CD  LYS A 169      11.352  -7.953 -11.992  1.00 97.62           C  
ATOM   1334  CE  LYS A 169      12.812  -7.555 -12.172  1.00 97.62           C  
ATOM   1335  NZ  LYS A 169      13.711  -8.750 -12.234  1.00 97.62           N  
ATOM   1336  N   SER A 170       5.941  -6.801 -10.773  1.00 95.94           N  
ATOM   1337  CA  SER A 170       4.570  -7.273 -10.930  1.00 95.94           C  
ATOM   1338  C   SER A 170       3.635  -6.137 -11.336  1.00 95.94           C  
ATOM   1339  CB  SER A 170       4.074  -7.914  -9.633  1.00 95.94           C  
ATOM   1340  O   SER A 170       2.520  -6.375 -11.797  1.00 95.94           O  
ATOM   1341  OG  SER A 170       3.822  -6.926  -8.648  1.00 95.94           O  
ATOM   1342  N   CYS A 171       4.094  -4.930 -11.211  1.00 94.88           N  
ATOM   1343  CA  CYS A 171       3.309  -3.754 -11.570  1.00 94.88           C  
ATOM   1344  C   CYS A 171       3.572  -3.352 -13.023  1.00 94.88           C  
ATOM   1345  CB  CYS A 171       3.629  -2.584 -10.641  1.00 94.88           C  
ATOM   1346  O   CYS A 171       3.127  -2.291 -13.461  1.00 94.88           O  
ATOM   1347  SG  CYS A 171       3.119  -2.854  -8.930  1.00 94.88           S  
ATOM   1348  N   GLY A 172       4.379  -4.160 -13.695  1.00 94.94           N  
ATOM   1349  CA  GLY A 172       4.664  -3.900 -15.094  1.00 94.94           C  
ATOM   1350  C   GLY A 172       5.953  -3.129 -15.305  1.00 94.94           C  
ATOM   1351  O   GLY A 172       6.219  -2.654 -16.406  1.00 94.94           O  
ATOM   1352  N   VAL A 173       6.691  -2.930 -14.258  1.00 96.62           N  
ATOM   1353  CA  VAL A 173       7.973  -2.236 -14.312  1.00 96.62           C  
ATOM   1354  C   VAL A 173       9.094  -3.238 -14.594  1.00 96.62           C  
ATOM   1355  CB  VAL A 173       8.258  -1.479 -12.992  1.00 96.62           C  
ATOM   1356  O   VAL A 173       9.102  -4.340 -14.039  1.00 96.62           O  
ATOM   1357  CG1 VAL A 173       9.617  -0.774 -13.062  1.00 96.62           C  
ATOM   1358  CG2 VAL A 173       7.145  -0.475 -12.703  1.00 96.62           C  
ATOM   1359  N   THR A 174       9.961  -2.863 -15.484  1.00 97.38           N  
ATOM   1360  CA  THR A 174      11.180  -3.645 -15.672  1.00 97.38           C  
ATOM   1361  C   THR A 174      12.266  -3.186 -14.703  1.00 97.38           C  
ATOM   1362  CB  THR A 174      11.688  -3.541 -17.125  1.00 97.38           C  
ATOM   1363  O   THR A 174      12.531  -1.988 -14.586  1.00 97.38           O  
ATOM   1364  CG2 THR A 174      12.953  -4.367 -17.312  1.00 97.38           C  
ATOM   1365  OG1 THR A 174      10.680  -4.020 -18.016  1.00 97.38           O  
ATOM   1366  N   VAL A 175      12.852  -4.141 -14.023  1.00 96.81           N  
ATOM   1367  CA  VAL A 175      13.898  -3.836 -13.055  1.00 96.81           C  
ATOM   1368  C   VAL A 175      15.156  -4.633 -13.391  1.00 96.81           C  
ATOM   1369  CB  VAL A 175      13.445  -4.141 -11.609  1.00 96.81           C  
ATOM   1370  O   VAL A 175      15.117  -5.859 -13.477  1.00 96.81           O  
ATOM   1371  CG1 VAL A 175      14.539  -3.770 -10.609  1.00 96.81           C  
ATOM   1372  CG2 VAL A 175      12.156  -3.393 -11.289  1.00 96.81           C  
ATOM   1373  N   GLN A 176      16.266  -3.891 -13.641  1.00 95.62           N  
ATOM   1374  CA  GLN A 176      17.547  -4.531 -13.875  1.00 95.62           C  
ATOM   1375  C   GLN A 176      18.594  -4.070 -12.859  1.00 95.62           C  
ATOM   1376  CB  GLN A 176      18.047  -4.238 -15.297  1.00 95.62           C  
ATOM   1377  O   GLN A 176      18.672  -2.881 -12.539  1.00 95.62           O  
ATOM   1378  CG  GLN A 176      17.156  -4.836 -16.391  1.00 95.62           C  
ATOM   1379  CD  GLN A 176      17.656  -4.508 -17.781  1.00 95.62           C  
ATOM   1380  NE2 GLN A 176      17.000  -5.070 -18.797  1.00 95.62           N  
ATOM   1381  OE1 GLN A 176      18.625  -3.756 -17.953  1.00 95.62           O  
ATOM   1382  N   ARG A 177      19.359  -5.086 -12.383  1.00 91.75           N  
ATOM   1383  CA  ARG A 177      20.453  -4.703 -11.492  1.00 91.75           C  
ATOM   1384  C   ARG A 177      21.609  -4.102 -12.273  1.00 91.75           C  
ATOM   1385  CB  ARG A 177      20.922  -5.906 -10.672  1.00 91.75           C  
ATOM   1386  O   ARG A 177      22.078  -4.691 -13.242  1.00 91.75           O  
ATOM   1387  CG  ARG A 177      19.844  -6.527  -9.805  1.00 91.75           C  
ATOM   1388  CD  ARG A 177      20.453  -7.418  -8.719  1.00 91.75           C  
ATOM   1389  NE  ARG A 177      19.422  -7.902  -7.797  1.00 91.75           N  
ATOM   1390  NH1 ARG A 177      20.812  -9.414  -6.727  1.00 91.75           N  
ATOM   1391  NH2 ARG A 177      18.609  -9.211  -6.090  1.00 91.75           N  
ATOM   1392  CZ  ARG A 177      19.625  -8.836  -6.875  1.00 91.75           C  
ATOM   1393  N   SER A 178      21.891  -2.875 -12.164  1.00 85.75           N  
ATOM   1394  CA  SER A 178      23.000  -2.166 -12.773  1.00 85.75           C  
ATOM   1395  C   SER A 178      24.016  -1.719 -11.727  1.00 85.75           C  
ATOM   1396  CB  SER A 178      22.500  -0.955 -13.562  1.00 85.75           C  
ATOM   1397  O   SER A 178      23.797  -0.730 -11.023  1.00 85.75           O  
ATOM   1398  OG  SER A 178      23.578  -0.295 -14.203  1.00 85.75           O  
ATOM   1399  N   GLY A 179      25.219  -2.434 -11.734  1.00 84.81           N  
ATOM   1400  CA  GLY A 179      26.125  -2.158 -10.625  1.00 84.81           C  
ATOM   1401  C   GLY A 179      25.469  -2.357  -9.266  1.00 84.81           C  
ATOM   1402  O   GLY A 179      24.891  -3.406  -9.000  1.00 84.81           O  
ATOM   1403  N   ALA A 180      25.594  -1.416  -8.352  1.00 86.12           N  
ATOM   1404  CA  ALA A 180      24.984  -1.489  -7.023  1.00 86.12           C  
ATOM   1405  C   ALA A 180      23.609  -0.816  -7.008  1.00 86.12           C  
ATOM   1406  CB  ALA A 180      25.906  -0.848  -5.984  1.00 86.12           C  
ATOM   1407  O   ALA A 180      22.922  -0.816  -5.980  1.00 86.12           O  
ATOM   1408  N   GLY A 181      23.125  -0.364  -8.172  1.00 93.50           N  
ATOM   1409  CA  GLY A 181      21.844   0.301  -8.273  1.00 93.50           C  
ATOM   1410  C   GLY A 181      20.828  -0.481  -9.094  1.00 93.50           C  
ATOM   1411  O   GLY A 181      20.953  -1.697  -9.250  1.00 93.50           O  
ATOM   1412  N   LEU A 182      19.734   0.280  -9.523  1.00 95.69           N  
ATOM   1413  CA  LEU A 182      18.688  -0.344 -10.336  1.00 95.69           C  
ATOM   1414  C   LEU A 182      18.375   0.497 -11.570  1.00 95.69           C  
ATOM   1415  CB  LEU A 182      17.406  -0.542  -9.508  1.00 95.69           C  
ATOM   1416  O   LEU A 182      18.422   1.729 -11.516  1.00 95.69           O  
ATOM   1417  CG  LEU A 182      17.531  -1.447  -8.281  1.00 95.69           C  
ATOM   1418  CD1 LEU A 182      16.250  -1.417  -7.469  1.00 95.69           C  
ATOM   1419  CD2 LEU A 182      17.875  -2.873  -8.703  1.00 95.69           C  
ATOM   1420  N   LEU A 183      18.266  -0.189 -12.625  1.00 96.50           N  
ATOM   1421  CA  LEU A 183      17.672   0.420 -13.805  1.00 96.50           C  
ATOM   1422  C   LEU A 183      16.219   0.009 -13.945  1.00 96.50           C  
ATOM   1423  CB  LEU A 183      18.453   0.026 -15.062  1.00 96.50           C  
ATOM   1424  O   LEU A 183      15.906  -1.178 -14.086  1.00 96.50           O  
ATOM   1425  CG  LEU A 183      17.969   0.640 -16.375  1.00 96.50           C  
ATOM   1426  CD1 LEU A 183      18.219   2.145 -16.375  1.00 96.50           C  
ATOM   1427  CD2 LEU A 183      18.656  -0.025 -17.562  1.00 96.50           C  
ATOM   1428  N   VAL A 184      15.305   1.066 -13.898  1.00 96.62           N  
ATOM   1429  CA  VAL A 184      13.875   0.775 -13.922  1.00 96.62           C  
ATOM   1430  C   VAL A 184      13.227   1.450 -15.125  1.00 96.62           C  
ATOM   1431  CB  VAL A 184      13.180   1.233 -12.617  1.00 96.62           C  
ATOM   1432  O   VAL A 184      13.516   2.609 -15.422  1.00 96.62           O  
ATOM   1433  CG1 VAL A 184      13.688   0.423 -11.422  1.00 96.62           C  
ATOM   1434  CG2 VAL A 184      13.414   2.727 -12.383  1.00 96.62           C  
ATOM   1435  N   THR A 185      12.438   0.666 -15.836  1.00 96.69           N  
ATOM   1436  CA  THR A 185      11.680   1.173 -16.969  1.00 96.69           C  
ATOM   1437  C   THR A 185      10.195   0.864 -16.828  1.00 96.69           C  
ATOM   1438  CB  THR A 185      12.203   0.575 -18.297  1.00 96.69           C  
ATOM   1439  O   THR A 185       9.820  -0.186 -16.297  1.00 96.69           O  
ATOM   1440  CG2 THR A 185      13.648   0.970 -18.547  1.00 96.69           C  
ATOM   1441  OG1 THR A 185      12.109  -0.854 -18.234  1.00 96.69           O  
ATOM   1442  N   GLY A 186       9.375   1.825 -17.219  1.00 95.94           N  
ATOM   1443  CA  GLY A 186       7.941   1.632 -17.094  1.00 95.94           C  
ATOM   1444  C   GLY A 186       7.141   2.482 -18.062  1.00 95.94           C  
ATOM   1445  O   GLY A 186       7.715   3.242 -18.844  1.00 95.94           O  
ATOM   1446  N   ASN A 187       5.902   2.289 -18.094  1.00 94.25           N  
ATOM   1447  CA  ASN A 187       4.953   3.012 -18.938  1.00 94.25           C  
ATOM   1448  C   ASN A 187       3.760   3.518 -18.125  1.00 94.25           C  
ATOM   1449  CB  ASN A 187       4.477   2.131 -20.094  1.00 94.25           C  
ATOM   1450  O   ASN A 187       3.695   3.312 -16.922  1.00 94.25           O  
ATOM   1451  CG  ASN A 187       3.826   0.846 -19.609  1.00 94.25           C  
ATOM   1452  ND2 ASN A 187       4.098  -0.250 -20.312  1.00 94.25           N  
ATOM   1453  OD1 ASN A 187       3.088   0.838 -18.625  1.00 94.25           O  
ATOM   1454  N   PRO A 188       2.898   4.184 -18.734  1.00 91.25           N  
ATOM   1455  CA  PRO A 188       1.788   4.773 -17.984  1.00 91.25           C  
ATOM   1456  C   PRO A 188       0.968   3.730 -17.234  1.00 91.25           C  
ATOM   1457  CB  PRO A 188       0.947   5.449 -19.078  1.00 91.25           C  
ATOM   1458  O   PRO A 188       0.511   3.988 -16.109  1.00 91.25           O  
ATOM   1459  CG  PRO A 188       1.934   5.883 -20.109  1.00 91.25           C  
ATOM   1460  CD  PRO A 188       2.977   4.812 -20.250  1.00 91.25           C  
ATOM   1461  N   ASP A 189       0.749   2.561 -17.766  1.00 91.75           N  
ATOM   1462  CA  ASP A 189       0.025   1.504 -17.062  1.00 91.75           C  
ATOM   1463  C   ASP A 189       0.781   1.053 -15.820  1.00 91.75           C  
ATOM   1464  CB  ASP A 189      -0.213   0.312 -18.000  1.00 91.75           C  
ATOM   1465  O   ASP A 189       0.176   0.820 -14.766  1.00 91.75           O  
ATOM   1466  CG  ASP A 189      -1.239   0.599 -19.078  1.00 91.75           C  
ATOM   1467  OD1 ASP A 189      -2.045   1.541 -18.922  1.00 91.75           O  
ATOM   1468  OD2 ASP A 189      -1.243  -0.125 -20.094  1.00 91.75           O  
ATOM   1469  N   ALA A 190       2.125   0.932 -15.961  1.00 93.31           N  
ATOM   1470  CA  ALA A 190       2.969   0.582 -14.820  1.00 93.31           C  
ATOM   1471  C   ALA A 190       2.885   1.644 -13.727  1.00 93.31           C  
ATOM   1472  CB  ALA A 190       4.418   0.396 -15.266  1.00 93.31           C  
ATOM   1473  O   ALA A 190       2.885   1.321 -12.539  1.00 93.31           O  
ATOM   1474  N   PHE A 191       2.793   2.850 -14.156  1.00 92.25           N  
ATOM   1475  CA  PHE A 191       2.686   3.955 -13.203  1.00 92.25           C  
ATOM   1476  C   PHE A 191       1.425   3.820 -12.359  1.00 92.25           C  
ATOM   1477  CB  PHE A 191       2.684   5.297 -13.945  1.00 92.25           C  
ATOM   1478  O   PHE A 191       1.467   3.996 -11.141  1.00 92.25           O  
ATOM   1479  CG  PHE A 191       2.627   6.492 -13.031  1.00 92.25           C  
ATOM   1480  CD1 PHE A 191       1.407   7.039 -12.656  1.00 92.25           C  
ATOM   1481  CD2 PHE A 191       3.795   7.062 -12.539  1.00 92.25           C  
ATOM   1482  CE1 PHE A 191       1.353   8.148 -11.805  1.00 92.25           C  
ATOM   1483  CE2 PHE A 191       3.748   8.164 -11.695  1.00 92.25           C  
ATOM   1484  CZ  PHE A 191       2.525   8.711 -11.328  1.00 92.25           C  
ATOM   1485  N   LEU A 192       0.282   3.516 -13.008  1.00 90.88           N  
ATOM   1486  CA  LEU A 192      -0.979   3.365 -12.289  1.00 90.88           C  
ATOM   1487  C   LEU A 192      -0.896   2.230 -11.273  1.00 90.88           C  
ATOM   1488  CB  LEU A 192      -2.125   3.102 -13.273  1.00 90.88           C  
ATOM   1489  O   LEU A 192      -1.333   2.383 -10.133  1.00 90.88           O  
ATOM   1490  CG  LEU A 192      -2.500   4.258 -14.203  1.00 90.88           C  
ATOM   1491  CD1 LEU A 192      -3.551   3.809 -15.211  1.00 90.88           C  
ATOM   1492  CD2 LEU A 192      -3.006   5.449 -13.398  1.00 90.88           C  
ATOM   1493  N   ALA A 193      -0.322   1.149 -11.695  1.00 93.50           N  
ATOM   1494  CA  ALA A 193      -0.169  -0.001 -10.812  1.00 93.50           C  
ATOM   1495  C   ALA A 193       0.779   0.316  -9.664  1.00 93.50           C  
ATOM   1496  CB  ALA A 193       0.336  -1.211 -11.594  1.00 93.50           C  
ATOM   1497  O   ALA A 193       0.515  -0.050  -8.516  1.00 93.50           O  
ATOM   1498  N   LEU A 194       1.869   1.050  -9.938  1.00 95.12           N  
ATOM   1499  CA  LEU A 194       2.834   1.438  -8.914  1.00 95.12           C  
ATOM   1500  C   LEU A 194       2.201   2.385  -7.906  1.00 95.12           C  
ATOM   1501  CB  LEU A 194       4.059   2.100  -9.555  1.00 95.12           C  
ATOM   1502  O   LEU A 194       2.508   2.320  -6.711  1.00 95.12           O  
ATOM   1503  CG  LEU A 194       5.328   2.143  -8.703  1.00 95.12           C  
ATOM   1504  CD1 LEU A 194       5.773   0.729  -8.344  1.00 95.12           C  
ATOM   1505  CD2 LEU A 194       6.438   2.887  -9.438  1.00 95.12           C  
ATOM   1506  N   SER A 195       1.332   3.221  -8.375  1.00 93.94           N  
ATOM   1507  CA  SER A 195       0.630   4.145  -7.492  1.00 93.94           C  
ATOM   1508  C   SER A 195      -0.254   3.398  -6.500  1.00 93.94           C  
ATOM   1509  CB  SER A 195      -0.218   5.125  -8.305  1.00 93.94           C  
ATOM   1510  O   SER A 195      -0.281   3.729  -5.312  1.00 93.94           O  
ATOM   1511  OG  SER A 195       0.604   5.957  -9.109  1.00 93.94           O  
ATOM   1512  N   ALA A 196      -0.965   2.410  -7.008  1.00 95.38           N  
ATOM   1513  CA  ALA A 196      -1.776   1.582  -6.121  1.00 95.38           C  
ATOM   1514  C   ALA A 196      -0.906   0.866  -5.094  1.00 95.38           C  
ATOM   1515  CB  ALA A 196      -2.584   0.569  -6.930  1.00 95.38           C  
ATOM   1516  O   ALA A 196      -1.260   0.794  -3.912  1.00 95.38           O  
ATOM   1517  N   LEU A 197       0.223   0.356  -5.574  1.00 97.31           N  
ATOM   1518  CA  LEU A 197       1.164  -0.300  -4.672  1.00 97.31           C  
ATOM   1519  C   LEU A 197       1.675   0.676  -3.617  1.00 97.31           C  
ATOM   1520  CB  LEU A 197       2.342  -0.884  -5.457  1.00 97.31           C  
ATOM   1521  O   LEU A 197       1.780   0.324  -2.441  1.00 97.31           O  
ATOM   1522  CG  LEU A 197       3.434  -1.565  -4.633  1.00 97.31           C  
ATOM   1523  CD1 LEU A 197       2.846  -2.715  -3.822  1.00 97.31           C  
ATOM   1524  CD2 LEU A 197       4.555  -2.062  -5.539  1.00 97.31           C  
ATOM   1525  N   TYR A 198       1.985   1.888  -4.047  1.00 97.44           N  
ATOM   1526  CA  TYR A 198       2.482   2.891  -3.113  1.00 97.44           C  
ATOM   1527  C   TYR A 198       1.462   3.168  -2.016  1.00 97.44           C  
ATOM   1528  CB  TYR A 198       2.822   4.191  -3.850  1.00 97.44           C  
ATOM   1529  O   TYR A 198       1.813   3.242  -0.835  1.00 97.44           O  
ATOM   1530  CG  TYR A 198       3.283   5.301  -2.938  1.00 97.44           C  
ATOM   1531  CD1 TYR A 198       2.479   6.414  -2.699  1.00 97.44           C  
ATOM   1532  CD2 TYR A 198       4.523   5.242  -2.314  1.00 97.44           C  
ATOM   1533  CE1 TYR A 198       2.900   7.441  -1.862  1.00 97.44           C  
ATOM   1534  CE2 TYR A 198       4.957   6.266  -1.475  1.00 97.44           C  
ATOM   1535  OH  TYR A 198       4.559   8.375  -0.425  1.00 97.44           O  
ATOM   1536  CZ  TYR A 198       4.137   7.359  -1.255  1.00 97.44           C  
ATOM   1537  N   VAL A 199       0.207   3.363  -2.389  1.00 97.50           N  
ATOM   1538  CA  VAL A 199      -0.833   3.613  -1.395  1.00 97.50           C  
ATOM   1539  C   VAL A 199      -0.872   2.465  -0.388  1.00 97.50           C  
ATOM   1540  CB  VAL A 199      -2.219   3.791  -2.055  1.00 97.50           C  
ATOM   1541  O   VAL A 199      -0.882   2.693   0.823  1.00 97.50           O  
ATOM   1542  CG1 VAL A 199      -3.316   3.867  -0.996  1.00 97.50           C  
ATOM   1543  CG2 VAL A 199      -2.232   5.039  -2.936  1.00 97.50           C  
ATOM   1544  N   ALA A 200      -0.850   1.243  -0.902  1.00 97.88           N  
ATOM   1545  CA  ALA A 200      -0.894   0.070  -0.033  1.00 97.88           C  
ATOM   1546  C   ALA A 200       0.297   0.049   0.921  1.00 97.88           C  
ATOM   1547  CB  ALA A 200      -0.926  -1.208  -0.867  1.00 97.88           C  
ATOM   1548  O   ALA A 200       0.128  -0.127   2.131  1.00 97.88           O  
ATOM   1549  N   LEU A 201       1.490   0.289   0.435  1.00 98.31           N  
ATOM   1550  CA  LEU A 201       2.703   0.281   1.247  1.00 98.31           C  
ATOM   1551  C   LEU A 201       2.686   1.419   2.262  1.00 98.31           C  
ATOM   1552  CB  LEU A 201       3.943   0.393   0.357  1.00 98.31           C  
ATOM   1553  O   LEU A 201       3.068   1.231   3.418  1.00 98.31           O  
ATOM   1554  CG  LEU A 201       4.316  -0.854  -0.446  1.00 98.31           C  
ATOM   1555  CD1 LEU A 201       5.355  -0.509  -1.507  1.00 98.31           C  
ATOM   1556  CD2 LEU A 201       4.832  -1.952   0.478  1.00 98.31           C  
ATOM   1557  N   TYR A 202       2.262   2.516   1.773  1.00 97.81           N  
ATOM   1558  CA  TYR A 202       2.250   3.695   2.631  1.00 97.81           C  
ATOM   1559  C   TYR A 202       1.349   3.480   3.842  1.00 97.81           C  
ATOM   1560  CB  TYR A 202       1.784   4.926   1.846  1.00 97.81           C  
ATOM   1561  O   TYR A 202       1.741   3.770   4.973  1.00 97.81           O  
ATOM   1562  CG  TYR A 202       1.921   6.223   2.609  1.00 97.81           C  
ATOM   1563  CD1 TYR A 202       0.798   6.891   3.088  1.00 97.81           C  
ATOM   1564  CD2 TYR A 202       3.172   6.777   2.854  1.00 97.81           C  
ATOM   1565  CE1 TYR A 202       0.919   8.086   3.791  1.00 97.81           C  
ATOM   1566  CE2 TYR A 202       3.305   7.969   3.555  1.00 97.81           C  
ATOM   1567  OH  TYR A 202       2.301   9.797   4.715  1.00 97.81           O  
ATOM   1568  CZ  TYR A 202       2.176   8.617   4.020  1.00 97.81           C  
ATOM   1569  N   VAL A 203       0.156   3.004   3.613  1.00 98.25           N  
ATOM   1570  CA  VAL A 203      -0.787   2.762   4.699  1.00 98.25           C  
ATOM   1571  C   VAL A 203      -0.239   1.680   5.629  1.00 98.25           C  
ATOM   1572  CB  VAL A 203      -2.176   2.350   4.164  1.00 98.25           C  
ATOM   1573  O   VAL A 203      -0.292   1.819   6.852  1.00 98.25           O  
ATOM   1574  CG1 VAL A 203      -3.053   1.812   5.293  1.00 98.25           C  
ATOM   1575  CG2 VAL A 203      -2.854   3.531   3.473  1.00 98.25           C  
ATOM   1576  N   LEU A 204       0.317   0.640   5.066  1.00 98.25           N  
ATOM   1577  CA  LEU A 204       0.879  -0.431   5.883  1.00 98.25           C  
ATOM   1578  C   LEU A 204       2.072   0.069   6.688  1.00 98.25           C  
ATOM   1579  CB  LEU A 204       1.302  -1.610   5.000  1.00 98.25           C  
ATOM   1580  O   LEU A 204       2.285  -0.362   7.824  1.00 98.25           O  
ATOM   1581  CG  LEU A 204       0.172  -2.418   4.363  1.00 98.25           C  
ATOM   1582  CD1 LEU A 204       0.738  -3.438   3.381  1.00 98.25           C  
ATOM   1583  CD2 LEU A 204      -0.664  -3.111   5.438  1.00 98.25           C  
ATOM   1584  N   LYS A 205       2.824   0.960   6.102  1.00 97.44           N  
ATOM   1585  CA  LYS A 205       3.924   1.587   6.828  1.00 97.44           C  
ATOM   1586  C   LYS A 205       3.412   2.361   8.039  1.00 97.44           C  
ATOM   1587  CB  LYS A 205       4.719   2.516   5.910  1.00 97.44           C  
ATOM   1588  O   LYS A 205       3.973   2.256   9.133  1.00 97.44           O  
ATOM   1589  CG  LYS A 205       5.840   3.271   6.609  1.00 97.44           C  
ATOM   1590  CD  LYS A 205       6.504   4.273   5.676  1.00 97.44           C  
ATOM   1591  CE  LYS A 205       7.449   5.199   6.430  1.00 97.44           C  
ATOM   1592  NZ  LYS A 205       7.973   6.293   5.555  1.00 97.44           N  
ATOM   1593  N   ILE A 206       2.363   3.098   7.863  1.00 97.00           N  
ATOM   1594  CA  ILE A 206       1.767   3.875   8.945  1.00 97.00           C  
ATOM   1595  C   ILE A 206       1.327   2.941  10.070  1.00 97.00           C  
ATOM   1596  CB  ILE A 206       0.569   4.715   8.445  1.00 97.00           C  
ATOM   1597  O   ILE A 206       1.603   3.203  11.242  1.00 97.00           O  
ATOM   1598  CG1 ILE A 206       1.051   5.828   7.504  1.00 97.00           C  
ATOM   1599  CG2 ILE A 206      -0.216   5.293   9.625  1.00 97.00           C  
ATOM   1600  CD1 ILE A 206      -0.071   6.539   6.762  1.00 97.00           C  
ATOM   1601  N   LEU A 207       0.760   1.834   9.719  1.00 96.94           N  
ATOM   1602  CA  LEU A 207       0.108   0.956  10.688  1.00 96.94           C  
ATOM   1603  C   LEU A 207       1.123   0.034  11.352  1.00 96.94           C  
ATOM   1604  CB  LEU A 207      -0.981   0.124  10.000  1.00 96.94           C  
ATOM   1605  O   LEU A 207       0.877  -0.476  12.445  1.00 96.94           O  
ATOM   1606  CG  LEU A 207      -2.152   0.903   9.398  1.00 96.94           C  
ATOM   1607  CD1 LEU A 207      -3.139  -0.051   8.734  1.00 96.94           C  
ATOM   1608  CD2 LEU A 207      -2.848   1.735  10.477  1.00 96.94           C  
ATOM   1609  N   SER A 208       2.180  -0.234  10.680  1.00 92.94           N  
ATOM   1610  CA  SER A 208       3.168  -1.159  11.227  1.00 92.94           C  
ATOM   1611  C   SER A 208       4.188  -0.431  12.094  1.00 92.94           C  
ATOM   1612  CB  SER A 208       3.885  -1.901  10.102  1.00 92.94           C  
ATOM   1613  O   SER A 208       4.973  -1.065  12.805  1.00 92.94           O  
ATOM   1614  OG  SER A 208       4.508  -0.987   9.211  1.00 92.94           O  
ATOM   1615  N   GLY A 209       4.082   0.896  12.336  1.00 79.75           N  
ATOM   1616  CA  GLY A 209       4.988   1.717  13.117  1.00 79.75           C  
ATOM   1617  C   GLY A 209       6.434   1.591  12.688  1.00 79.75           C  
ATOM   1618  O   GLY A 209       6.891   0.501  12.328  1.00 79.75           O  
TER    1619      GLY A 209                                                      
ENDMDL                                                                          
END                                                                             
