# Supplementary material for: Caspase-1 activates gasdermin A in non-mammals
Source: eLife. 2024 Mar 18;12:RP92362. doi: 10.7554/eLife.92362 (PMC10948149; doi:10.7554/eLife.92362)
Supplement: Figure 5—source data 1. — Gasdermins analyedz ed Table 1. [file elife-92362-fig5-data1.zip › Figure 5-source data 1-hs-gsdmdcterm.pdb]

MODEL     1                                                                     
ATOM      1  N   GLY A   1      11.297  33.938   2.979  1.00 37.62           N  
ATOM      2  CA  GLY A   1      10.539  32.875   3.635  1.00 37.62           C  
ATOM      3  C   GLY A   1      10.547  31.578   2.863  1.00 37.62           C  
ATOM      4  O   GLY A   1      10.445  31.578   1.635  1.00 37.62           O  
ATOM      5  N   VAL A   2      11.469  30.703   3.180  1.00 38.94           N  
ATOM      6  CA  VAL A   2      11.633  29.328   2.730  1.00 38.94           C  
ATOM      7  C   VAL A   2      10.289  28.594   2.793  1.00 38.94           C  
ATOM      8  CB  VAL A   2      12.680  28.578   3.576  1.00 38.94           C  
ATOM      9  O   VAL A   2       9.633  28.578   3.836  1.00 38.94           O  
ATOM     10  CG1 VAL A   2      13.039  27.234   2.930  1.00 38.94           C  
ATOM     11  CG2 VAL A   2      13.930  29.422   3.762  1.00 38.94           C  
ATOM     12  N   PRO A   3       9.578  28.422   1.614  1.00 35.28           N  
ATOM     13  CA  PRO A   3       8.289  27.734   1.608  1.00 35.28           C  
ATOM     14  C   PRO A   3       8.359  26.359   2.285  1.00 35.28           C  
ATOM     15  CB  PRO A   3       7.977  27.578   0.118  1.00 35.28           C  
ATOM     16  O   PRO A   3       9.344  25.641   2.127  1.00 35.28           O  
ATOM     17  CG  PRO A   3       9.234  28.000  -0.581  1.00 35.28           C  
ATOM     18  CD  PRO A   3      10.266  28.328   0.456  1.00 35.28           C  
ATOM     19  N   ALA A   4       7.984  26.266   3.578  1.00 44.09           N  
ATOM     20  CA  ALA A   4       7.523  25.141   4.375  1.00 44.09           C  
ATOM     21  C   ALA A   4       7.027  24.000   3.479  1.00 44.09           C  
ATOM     22  CB  ALA A   4       6.422  25.562   5.336  1.00 44.09           C  
ATOM     23  O   ALA A   4       6.281  24.234   2.525  1.00 44.09           O  
ATOM     24  N   GLU A   5       7.895  23.188   2.895  1.00 40.75           N  
ATOM     25  CA  GLU A   5       7.836  21.750   2.637  1.00 40.75           C  
ATOM     26  C   GLU A   5       6.410  21.234   2.770  1.00 40.75           C  
ATOM     27  CB  GLU A   5       8.766  21.000   3.592  1.00 40.75           C  
ATOM     28  O   GLU A   5       5.723  21.516   3.750  1.00 40.75           O  
ATOM     29  CG  GLU A   5      10.211  20.953   3.121  1.00 40.75           C  
ATOM     30  CD  GLU A   5      11.062  19.953   3.908  1.00 40.75           C  
ATOM     31  OE1 GLU A   5      11.977  19.344   3.318  1.00 40.75           O  
ATOM     32  OE2 GLU A   5      10.812  19.812   5.125  1.00 40.75           O  
ATOM     33  N   GLY A   6       5.465  21.656   1.930  1.00 38.69           N  
ATOM     34  CA  GLY A   6       4.242  21.047   1.436  1.00 38.69           C  
ATOM     35  C   GLY A   6       3.258  20.703   2.537  1.00 38.69           C  
ATOM     36  O   GLY A   6       3.570  19.922   3.441  1.00 38.69           O  
ATOM     37  N   ALA A   7       2.791  21.594   3.348  1.00 36.91           N  
ATOM     38  CA  ALA A   7       1.626  21.562   4.230  1.00 36.91           C  
ATOM     39  C   ALA A   7       0.621  20.516   3.764  1.00 36.91           C  
ATOM     40  CB  ALA A   7       0.964  22.938   4.297  1.00 36.91           C  
ATOM     41  O   ALA A   7       0.038  20.641   2.684  1.00 36.91           O  
ATOM     42  N   PHE A   8       1.053  19.375   3.514  1.00 44.06           N  
ATOM     43  CA  PHE A   8       0.096  18.328   3.203  1.00 44.06           C  
ATOM     44  C   PHE A   8      -1.116  18.406   4.125  1.00 44.06           C  
ATOM     45  CB  PHE A   8       0.755  16.953   3.322  1.00 44.06           C  
ATOM     46  O   PHE A   8      -0.972  18.594   5.332  1.00 44.06           O  
ATOM     47  CG  PHE A   8       1.625  16.594   2.146  1.00 44.06           C  
ATOM     48  CD1 PHE A   8       1.071  16.047   0.997  1.00 44.06           C  
ATOM     49  CD2 PHE A   8       2.996  16.797   2.193  1.00 44.06           C  
ATOM     50  CE1 PHE A   8       1.873  15.703  -0.091  1.00 44.06           C  
ATOM     51  CE2 PHE A   8       3.805  16.469   1.109  1.00 44.06           C  
ATOM     52  CZ  PHE A   8       3.240  15.922  -0.032  1.00 44.06           C  
ATOM     53  N   THR A   9      -2.088  19.250   3.787  1.00 49.03           N  
ATOM     54  CA  THR A   9      -3.408  19.188   4.402  1.00 49.03           C  
ATOM     55  C   THR A   9      -3.715  17.781   4.891  1.00 49.03           C  
ATOM     56  CB  THR A   9      -4.504  19.641   3.420  1.00 49.03           C  
ATOM     57  O   THR A   9      -3.373  16.797   4.223  1.00 49.03           O  
ATOM     58  CG2 THR A   9      -4.492  21.156   3.246  1.00 49.03           C  
ATOM     59  OG1 THR A   9      -4.281  19.031   2.146  1.00 49.03           O  
ATOM     60  N   GLU A  10      -3.490  17.469   6.168  1.00 72.88           N  
ATOM     61  CA  GLU A  10      -3.857  16.188   6.762  1.00 72.88           C  
ATOM     62  C   GLU A  10      -5.312  15.836   6.457  1.00 72.88           C  
ATOM     63  CB  GLU A  10      -3.623  16.203   8.273  1.00 72.88           C  
ATOM     64  O   GLU A  10      -6.105  15.625   7.375  1.00 72.88           O  
ATOM     65  CG  GLU A  10      -2.156  16.312   8.664  1.00 72.88           C  
ATOM     66  CD  GLU A  10      -1.938  16.281  10.172  1.00 72.88           C  
ATOM     67  OE1 GLU A  10      -0.816  15.938  10.617  1.00 72.88           O  
ATOM     68  OE2 GLU A  10      -2.895  16.594  10.914  1.00 72.88           O  
ATOM     69  N   ASP A  11      -5.855  16.234   5.258  1.00 87.50           N  
ATOM     70  CA  ASP A  11      -7.203  15.805   4.902  1.00 87.50           C  
ATOM     71  C   ASP A  11      -7.191  14.953   3.635  1.00 87.50           C  
ATOM     72  CB  ASP A  11      -8.125  17.016   4.719  1.00 87.50           C  
ATOM     73  O   ASP A  11      -6.125  14.602   3.123  1.00 87.50           O  
ATOM     74  CG  ASP A  11      -7.688  17.922   3.586  1.00 87.50           C  
ATOM     75  OD1 ASP A  11      -6.762  17.562   2.832  1.00 87.50           O  
ATOM     76  OD2 ASP A  11      -8.273  19.016   3.447  1.00 87.50           O  
ATOM     77  N   PHE A  12      -8.383  14.500   3.275  1.00 92.31           N  
ATOM     78  CA  PHE A  12      -8.508  13.594   2.137  1.00 92.31           C  
ATOM     79  C   PHE A  12      -8.023  14.266   0.857  1.00 92.31           C  
ATOM     80  CB  PHE A  12      -9.961  13.133   1.971  1.00 92.31           C  
ATOM     81  O   PHE A  12      -7.383  13.633   0.019  1.00 92.31           O  
ATOM     82  CG  PHE A  12     -10.164  12.180   0.820  1.00 92.31           C  
ATOM     83  CD1 PHE A  12     -11.148  12.430  -0.131  1.00 92.31           C  
ATOM     84  CD2 PHE A  12      -9.375  11.047   0.689  1.00 92.31           C  
ATOM     85  CE1 PHE A  12     -11.344  11.555  -1.197  1.00 92.31           C  
ATOM     86  CE2 PHE A  12      -9.562  10.172  -0.374  1.00 92.31           C  
ATOM     87  CZ  PHE A  12     -10.547  10.422  -1.315  1.00 92.31           C  
ATOM     88  N   GLN A  13      -8.289  15.484   0.657  1.00 93.62           N  
ATOM     89  CA  GLN A  13      -7.828  16.188  -0.539  1.00 93.62           C  
ATOM     90  C   GLN A  13      -6.309  16.156  -0.647  1.00 93.62           C  
ATOM     91  CB  GLN A  13      -8.328  17.625  -0.538  1.00 93.62           C  
ATOM     92  O   GLN A  13      -5.762  15.953  -1.734  1.00 93.62           O  
ATOM     93  CG  GLN A  13      -9.812  17.766  -0.823  1.00 93.62           C  
ATOM     94  CD  GLN A  13     -10.273  19.219  -0.864  1.00 93.62           C  
ATOM     95  NE2 GLN A  13     -11.320  19.484  -1.637  1.00 93.62           N  
ATOM     96  OE1 GLN A  13      -9.688  20.078  -0.207  1.00 93.62           O  
ATOM     97  N   GLY A  14      -5.688  16.359   0.448  1.00 93.81           N  
ATOM     98  CA  GLY A  14      -4.238  16.266   0.480  1.00 93.81           C  
ATOM     99  C   GLY A  14      -3.717  14.883   0.155  1.00 93.81           C  
ATOM    100  O   GLY A  14      -2.760  14.734  -0.609  1.00 93.81           O  
ATOM    101  N   LEU A  15      -4.371  13.883   0.729  1.00 95.25           N  
ATOM    102  CA  LEU A  15      -3.996  12.508   0.437  1.00 95.25           C  
ATOM    103  C   LEU A  15      -4.172  12.195  -1.045  1.00 95.25           C  
ATOM    104  CB  LEU A  15      -4.828  11.531   1.277  1.00 95.25           C  
ATOM    105  O   LEU A  15      -3.275  11.641  -1.680  1.00 95.25           O  
ATOM    106  CG  LEU A  15      -4.664  10.047   0.960  1.00 95.25           C  
ATOM    107  CD1 LEU A  15      -3.227   9.609   1.224  1.00 95.25           C  
ATOM    108  CD2 LEU A  15      -5.641   9.211   1.778  1.00 95.25           C  
ATOM    109  N   ARG A  16      -5.270  12.562  -1.574  1.00 95.62           N  
ATOM    110  CA  ARG A  16      -5.562  12.312  -2.980  1.00 95.62           C  
ATOM    111  C   ARG A  16      -4.535  12.984  -3.885  1.00 95.62           C  
ATOM    112  CB  ARG A  16      -6.969  12.812  -3.332  1.00 95.62           C  
ATOM    113  O   ARG A  16      -4.051  12.375  -4.840  1.00 95.62           O  
ATOM    114  CG  ARG A  16      -7.406  12.477  -4.750  1.00 95.62           C  
ATOM    115  CD  ARG A  16      -8.789  13.023  -5.059  1.00 95.62           C  
ATOM    116  NE  ARG A  16      -9.812  12.406  -4.219  1.00 95.62           N  
ATOM    117  NH1 ARG A  16     -11.242  11.914  -5.965  1.00 95.62           N  
ATOM    118  NH2 ARG A  16     -11.820  11.359  -3.814  1.00 95.62           N  
ATOM    119  CZ  ARG A  16     -10.953  11.891  -4.668  1.00 95.62           C  
ATOM    120  N   ALA A  17      -4.203  14.211  -3.613  1.00 95.19           N  
ATOM    121  CA  ALA A  17      -3.215  14.953  -4.395  1.00 95.19           C  
ATOM    122  C   ALA A  17      -1.849  14.273  -4.332  1.00 95.19           C  
ATOM    123  CB  ALA A  17      -3.117  16.391  -3.900  1.00 95.19           C  
ATOM    124  O   ALA A  17      -1.150  14.180  -5.344  1.00 95.19           O  
ATOM    125  N   GLU A  18      -1.528  13.867  -3.137  1.00 94.50           N  
ATOM    126  CA  GLU A  18      -0.252  13.188  -2.920  1.00 94.50           C  
ATOM    127  C   GLU A  18      -0.149  11.922  -3.758  1.00 94.50           C  
ATOM    128  CB  GLU A  18      -0.064  12.859  -1.437  1.00 94.50           C  
ATOM    129  O   GLU A  18       0.840  11.719  -4.465  1.00 94.50           O  
ATOM    130  CG  GLU A  18       1.226  12.109  -1.133  1.00 94.50           C  
ATOM    131  CD  GLU A  18       1.360  11.719   0.330  1.00 94.50           C  
ATOM    132  OE1 GLU A  18       1.866  10.609   0.616  1.00 94.50           O  
ATOM    133  OE2 GLU A  18       0.957  12.523   1.196  1.00 94.50           O  
ATOM    134  N   VAL A  19      -1.179  11.086  -3.742  1.00 94.81           N  
ATOM    135  CA  VAL A  19      -1.184   9.812  -4.461  1.00 94.81           C  
ATOM    136  C   VAL A  19      -1.192  10.070  -5.965  1.00 94.81           C  
ATOM    137  CB  VAL A  19      -2.395   8.938  -4.062  1.00 94.81           C  
ATOM    138  O   VAL A  19      -0.517   9.375  -6.727  1.00 94.81           O  
ATOM    139  CG1 VAL A  19      -2.479   7.695  -4.949  1.00 94.81           C  
ATOM    140  CG2 VAL A  19      -2.307   8.547  -2.590  1.00 94.81           C  
ATOM    141  N   GLU A  20      -1.920  11.070  -6.387  1.00 92.94           N  
ATOM    142  CA  GLU A  20      -1.983  11.422  -7.801  1.00 92.94           C  
ATOM    143  C   GLU A  20      -0.618  11.859  -8.328  1.00 92.94           C  
ATOM    144  CB  GLU A  20      -3.018  12.523  -8.039  1.00 92.94           C  
ATOM    145  O   GLU A  20      -0.236  11.516  -9.445  1.00 92.94           O  
ATOM    146  CG  GLU A  20      -4.457  12.031  -8.016  1.00 92.94           C  
ATOM    147  CD  GLU A  20      -5.477  13.156  -8.156  1.00 92.94           C  
ATOM    148  OE1 GLU A  20      -6.691  12.867  -8.211  1.00 92.94           O  
ATOM    149  OE2 GLU A  20      -5.051  14.328  -8.211  1.00 92.94           O  
ATOM    150  N   THR A  21       0.030  12.609  -7.551  1.00 92.62           N  
ATOM    151  CA  THR A  21       1.364  13.062  -7.930  1.00 92.62           C  
ATOM    152  C   THR A  21       2.311  11.875  -8.094  1.00 92.62           C  
ATOM    153  CB  THR A  21       1.939  14.039  -6.887  1.00 92.62           C  
ATOM    154  O   THR A  21       3.066  11.805  -9.062  1.00 92.62           O  
ATOM    155  CG2 THR A  21       3.365  14.445  -7.242  1.00 92.62           C  
ATOM    156  OG1 THR A  21       1.118  15.211  -6.840  1.00 92.62           O  
ATOM    157  N   ILE A  22       2.199  10.961  -7.184  1.00 91.12           N  
ATOM    158  CA  ILE A  22       3.057   9.781  -7.191  1.00 91.12           C  
ATOM    159  C   ILE A  22       2.684   8.875  -8.367  1.00 91.12           C  
ATOM    160  CB  ILE A  22       2.955   9.000  -5.863  1.00 91.12           C  
ATOM    161  O   ILE A  22       3.561   8.328  -9.039  1.00 91.12           O  
ATOM    162  CG1 ILE A  22       3.566   9.812  -4.715  1.00 91.12           C  
ATOM    163  CG2 ILE A  22       3.635   7.633  -5.988  1.00 91.12           C  
ATOM    164  CD1 ILE A  22       3.211   9.289  -3.330  1.00 91.12           C  
ATOM    165  N   SER A  23       1.404   8.789  -8.664  1.00 87.38           N  
ATOM    166  CA  SER A  23       0.919   7.879  -9.695  1.00 87.38           C  
ATOM    167  C   SER A  23       1.273   8.391 -11.086  1.00 87.38           C  
ATOM    168  CB  SER A  23      -0.594   7.695  -9.578  1.00 87.38           C  
ATOM    169  O   SER A  23       1.343   7.609 -12.039  1.00 87.38           O  
ATOM    170  OG  SER A  23      -1.274   8.891  -9.930  1.00 87.38           O  
ATOM    171  N   LYS A  24       1.431   9.695 -11.305  1.00 86.50           N  
ATOM    172  CA  LYS A  24       1.769  10.289 -12.594  1.00 86.50           C  
ATOM    173  C   LYS A  24       3.061   9.703 -13.156  1.00 86.50           C  
ATOM    174  CB  LYS A  24       1.898  11.812 -12.469  1.00 86.50           C  
ATOM    175  O   LYS A  24       3.199   9.523 -14.367  1.00 86.50           O  
ATOM    176  CG  LYS A  24       0.565  12.539 -12.391  1.00 86.50           C  
ATOM    177  CD  LYS A  24       0.759  14.047 -12.320  1.00 86.50           C  
ATOM    178  CE  LYS A  24      -0.574  14.781 -12.250  1.00 86.50           C  
ATOM    179  NZ  LYS A  24      -0.390  16.250 -12.086  1.00 86.50           N  
ATOM    180  N   GLU A  25       3.926   9.328 -12.250  1.00 82.75           N  
ATOM    181  CA  GLU A  25       5.207   8.758 -12.664  1.00 82.75           C  
ATOM    182  C   GLU A  25       5.027   7.363 -13.250  1.00 82.75           C  
ATOM    183  CB  GLU A  25       6.184   8.719 -11.492  1.00 82.75           C  
ATOM    184  O   GLU A  25       5.754   6.965 -14.164  1.00 82.75           O  
ATOM    185  CG  GLU A  25       6.527  10.094 -10.930  1.00 82.75           C  
ATOM    186  CD  GLU A  25       7.289  10.969 -11.906  1.00 82.75           C  
ATOM    187  OE1 GLU A  25       7.168  12.211 -11.836  1.00 82.75           O  
ATOM    188  OE2 GLU A  25       8.016  10.406 -12.758  1.00 82.75           O  
ATOM    189  N   LEU A  26       3.984   6.664 -12.773  1.00 80.19           N  
ATOM    190  CA  LEU A  26       3.730   5.293 -13.203  1.00 80.19           C  
ATOM    191  C   LEU A  26       2.998   5.270 -14.539  1.00 80.19           C  
ATOM    192  CB  LEU A  26       2.912   4.547 -12.141  1.00 80.19           C  
ATOM    193  O   LEU A  26       3.057   4.273 -15.266  1.00 80.19           O  
ATOM    194  CG  LEU A  26       3.621   4.250 -10.820  1.00 80.19           C  
ATOM    195  CD1 LEU A  26       2.658   3.596  -9.836  1.00 80.19           C  
ATOM    196  CD2 LEU A  26       4.840   3.365 -11.055  1.00 80.19           C  
ATOM    197  N   GLU A  27       2.361   6.336 -14.820  1.00 76.06           N  
ATOM    198  CA  GLU A  27       1.591   6.445 -16.047  1.00 76.06           C  
ATOM    199  C   GLU A  27       2.504   6.441 -17.281  1.00 76.06           C  
ATOM    200  CB  GLU A  27       0.738   7.719 -16.047  1.00 76.06           C  
ATOM    201  O   GLU A  27       2.059   6.148 -18.391  1.00 76.06           O  
ATOM    202  CG  GLU A  27      -0.436   7.660 -15.070  1.00 76.06           C  
ATOM    203  CD  GLU A  27      -1.231   8.953 -15.016  1.00 76.06           C  
ATOM    204  OE1 GLU A  27      -2.229   9.023 -14.266  1.00 76.06           O  
ATOM    205  OE2 GLU A  27      -0.855   9.906 -15.734  1.00 76.06           O  
ATOM    206  N   LEU A  28       3.768   6.648 -17.062  1.00 76.69           N  
ATOM    207  CA  LEU A  28       4.699   6.746 -18.172  1.00 76.69           C  
ATOM    208  C   LEU A  28       5.191   5.367 -18.594  1.00 76.69           C  
ATOM    209  CB  LEU A  28       5.891   7.633 -17.797  1.00 76.69           C  
ATOM    210  O   LEU A  28       5.824   5.223 -19.641  1.00 76.69           O  
ATOM    211  CG  LEU A  28       5.578   9.102 -17.500  1.00 76.69           C  
ATOM    212  CD1 LEU A  28       6.816   9.805 -16.969  1.00 76.69           C  
ATOM    213  CD2 LEU A  28       5.051   9.805 -18.750  1.00 76.69           C  
ATOM    214  N   LEU A  29       4.812   4.355 -17.781  1.00 82.19           N  
ATOM    215  CA  LEU A  29       5.273   3.004 -18.078  1.00 82.19           C  
ATOM    216  C   LEU A  29       4.523   2.424 -19.281  1.00 82.19           C  
ATOM    217  CB  LEU A  29       5.094   2.098 -16.859  1.00 82.19           C  
ATOM    218  O   LEU A  29       3.328   2.682 -19.453  1.00 82.19           O  
ATOM    219  CG  LEU A  29       5.945   2.434 -15.633  1.00 82.19           C  
ATOM    220  CD1 LEU A  29       5.547   1.554 -14.453  1.00 82.19           C  
ATOM    221  CD2 LEU A  29       7.426   2.270 -15.953  1.00 82.19           C  
ATOM    222  N   ASP A  30       5.312   1.746 -20.109  1.00 87.19           N  
ATOM    223  CA  ASP A  30       4.602   1.066 -21.203  1.00 87.19           C  
ATOM    224  C   ASP A  30       3.752  -0.083 -20.656  1.00 87.19           C  
ATOM    225  CB  ASP A  30       5.586   0.546 -22.250  1.00 87.19           C  
ATOM    226  O   ASP A  30       3.930  -0.508 -19.516  1.00 87.19           O  
ATOM    227  CG  ASP A  30       6.449  -0.594 -21.734  1.00 87.19           C  
ATOM    228  OD1 ASP A  30       5.910  -1.687 -21.453  1.00 87.19           O  
ATOM    229  OD2 ASP A  30       7.676  -0.396 -21.609  1.00 87.19           O  
ATOM    230  N   ARG A  31       2.865  -0.596 -21.438  1.00 85.38           N  
ATOM    231  CA  ARG A  31       1.860  -1.565 -21.016  1.00 85.38           C  
ATOM    232  C   ARG A  31       2.514  -2.857 -20.531  1.00 85.38           C  
ATOM    233  CB  ARG A  31       0.887  -1.866 -22.156  1.00 85.38           C  
ATOM    234  O   ARG A  31       2.074  -3.449 -19.547  1.00 85.38           O  
ATOM    235  CG  ARG A  31      -0.264  -2.777 -21.766  1.00 85.38           C  
ATOM    236  CD  ARG A  31      -1.277  -2.928 -22.891  1.00 85.38           C  
ATOM    237  NE  ARG A  31      -2.322  -3.889 -22.547  1.00 85.38           N  
ATOM    238  NH1 ARG A  31      -3.525  -3.582 -24.500  1.00 85.38           N  
ATOM    239  NH2 ARG A  31      -4.258  -5.070 -22.922  1.00 85.38           N  
ATOM    240  CZ  ARG A  31      -3.365  -4.180 -23.328  1.00 85.38           C  
ATOM    241  N   GLU A  32       3.490  -3.229 -21.219  1.00 90.62           N  
ATOM    242  CA  GLU A  32       4.160  -4.484 -20.906  1.00 90.62           C  
ATOM    243  C   GLU A  32       4.828  -4.422 -19.531  1.00 90.62           C  
ATOM    244  CB  GLU A  32       5.195  -4.832 -21.984  1.00 90.62           C  
ATOM    245  O   GLU A  32       4.711  -5.355 -18.734  1.00 90.62           O  
ATOM    246  CG  GLU A  32       4.590  -5.332 -23.281  1.00 90.62           C  
ATOM    247  CD  GLU A  32       5.625  -5.629 -24.359  1.00 90.62           C  
ATOM    248  OE1 GLU A  32       5.238  -5.949 -25.500  1.00 90.62           O  
ATOM    249  OE2 GLU A  32       6.836  -5.539 -24.047  1.00 90.62           O  
ATOM    250  N   LEU A  33       5.457  -3.307 -19.344  1.00 90.75           N  
ATOM    251  CA  LEU A  33       6.125  -3.135 -18.047  1.00 90.75           C  
ATOM    252  C   LEU A  33       5.109  -3.053 -16.922  1.00 90.75           C  
ATOM    253  CB  LEU A  33       6.996  -1.876 -18.062  1.00 90.75           C  
ATOM    254  O   LEU A  33       5.328  -3.607 -15.836  1.00 90.75           O  
ATOM    255  CG  LEU A  33       7.887  -1.655 -16.844  1.00 90.75           C  
ATOM    256  CD1 LEU A  33       8.789  -2.863 -16.625  1.00 90.75           C  
ATOM    257  CD2 LEU A  33       8.711  -0.383 -17.000  1.00 90.75           C  
ATOM    258  N   CYS A  34       3.939  -2.375 -17.125  1.00 91.38           N  
ATOM    259  CA  CYS A  34       2.889  -2.301 -16.109  1.00 91.38           C  
ATOM    260  C   CYS A  34       2.375  -3.691 -15.758  1.00 91.38           C  
ATOM    261  CB  CYS A  34       1.732  -1.433 -16.609  1.00 91.38           C  
ATOM    262  O   CYS A  34       2.195  -4.008 -14.578  1.00 91.38           O  
ATOM    263  SG  CYS A  34       2.098   0.336 -16.609  1.00 91.38           S  
ATOM    264  N   GLN A  35       2.236  -4.484 -16.719  1.00 92.75           N  
ATOM    265  CA  GLN A  35       1.729  -5.836 -16.500  1.00 92.75           C  
ATOM    266  C   GLN A  35       2.721  -6.676 -15.703  1.00 92.75           C  
ATOM    267  CB  GLN A  35       1.425  -6.516 -17.844  1.00 92.75           C  
ATOM    268  O   GLN A  35       2.328  -7.414 -14.797  1.00 92.75           O  
ATOM    269  CG  GLN A  35       0.126  -6.055 -18.484  1.00 92.75           C  
ATOM    270  CD  GLN A  35      -0.120  -6.695 -19.844  1.00 92.75           C  
ATOM    271  NE2 GLN A  35      -1.271  -6.402 -20.438  1.00 92.75           N  
ATOM    272  OE1 GLN A  35       0.719  -7.445 -20.344  1.00 92.75           O  
ATOM    273  N   LEU A  36       3.982  -6.562 -16.078  1.00 94.81           N  
ATOM    274  CA  LEU A  36       5.008  -7.289 -15.336  1.00 94.81           C  
ATOM    275  C   LEU A  36       5.043  -6.844 -13.875  1.00 94.81           C  
ATOM    276  CB  LEU A  36       6.383  -7.082 -15.977  1.00 94.81           C  
ATOM    277  O   LEU A  36       5.148  -7.672 -12.969  1.00 94.81           O  
ATOM    278  CG  LEU A  36       6.637  -7.836 -17.281  1.00 94.81           C  
ATOM    279  CD1 LEU A  36       7.934  -7.355 -17.922  1.00 94.81           C  
ATOM    280  CD2 LEU A  36       6.688  -9.336 -17.031  1.00 94.81           C  
ATOM    281  N   LEU A  37       4.969  -5.555 -13.750  1.00 95.38           N  
ATOM    282  CA  LEU A  37       4.965  -5.008 -12.398  1.00 95.38           C  
ATOM    283  C   LEU A  37       3.742  -5.480 -11.617  1.00 95.38           C  
ATOM    284  CB  LEU A  37       5.000  -3.479 -12.438  1.00 95.38           C  
ATOM    285  O   LEU A  37       3.855  -5.887 -10.461  1.00 95.38           O  
ATOM    286  CG  LEU A  37       5.098  -2.766 -11.086  1.00 95.38           C  
ATOM    287  CD1 LEU A  37       6.316  -3.258 -10.312  1.00 95.38           C  
ATOM    288  CD2 LEU A  37       5.156  -1.254 -11.281  1.00 95.38           C  
ATOM    289  N   LEU A  38       2.564  -5.484 -12.242  1.00 95.75           N  
ATOM    290  CA  LEU A  38       1.328  -5.902 -11.594  1.00 95.75           C  
ATOM    291  C   LEU A  38       1.384  -7.379 -11.219  1.00 95.75           C  
ATOM    292  CB  LEU A  38       0.126  -5.641 -12.508  1.00 95.75           C  
ATOM    293  O   LEU A  38       0.958  -7.762 -10.125  1.00 95.75           O  
ATOM    294  CG  LEU A  38      -0.372  -4.195 -12.570  1.00 95.75           C  
ATOM    295  CD1 LEU A  38      -1.363  -4.027 -13.719  1.00 95.75           C  
ATOM    296  CD2 LEU A  38      -1.007  -3.787 -11.242  1.00 95.75           C  
ATOM    297  N   GLU A  39       1.937  -8.156 -12.047  1.00 96.88           N  
ATOM    298  CA  GLU A  39       2.070  -9.586 -11.758  1.00 96.88           C  
ATOM    299  C   GLU A  39       2.990  -9.820 -10.562  1.00 96.88           C  
ATOM    300  CB  GLU A  39       2.600 -10.336 -12.977  1.00 96.88           C  
ATOM    301  O   GLU A  39       2.689 -10.641  -9.695  1.00 96.88           O  
ATOM    302  CG  GLU A  39       1.582 -10.469 -14.102  1.00 96.88           C  
ATOM    303  CD  GLU A  39       2.158 -11.094 -15.359  1.00 96.88           C  
ATOM    304  OE1 GLU A  39       1.480 -11.078 -16.422  1.00 96.88           O  
ATOM    305  OE2 GLU A  39       3.299 -11.609 -15.297  1.00 96.88           O  
ATOM    306  N   GLY A  40       4.062  -9.133 -10.586  1.00 98.25           N  
ATOM    307  CA  GLY A  40       4.977  -9.227  -9.453  1.00 98.25           C  
ATOM    308  C   GLY A  40       4.367  -8.742  -8.156  1.00 98.25           C  
ATOM    309  O   GLY A  40       4.504  -9.398  -7.117  1.00 98.25           O  
ATOM    310  N   LEU A  41       3.650  -7.613  -8.211  1.00 98.25           N  
ATOM    311  CA  LEU A  41       3.029  -7.043  -7.020  1.00 98.25           C  
ATOM    312  C   LEU A  41       1.942  -7.965  -6.480  1.00 98.25           C  
ATOM    313  CB  LEU A  41       2.438  -5.664  -7.332  1.00 98.25           C  
ATOM    314  O   LEU A  41       1.781  -8.094  -5.266  1.00 98.25           O  
ATOM    315  CG  LEU A  41       3.436  -4.516  -7.480  1.00 98.25           C  
ATOM    316  CD1 LEU A  41       2.754  -3.299  -8.102  1.00 98.25           C  
ATOM    317  CD2 LEU A  41       4.047  -4.160  -6.129  1.00 98.25           C  
ATOM    318  N   GLU A  42       1.201  -8.523  -7.434  1.00 98.38           N  
ATOM    319  CA  GLU A  42       0.221  -9.516  -7.008  1.00 98.38           C  
ATOM    320  C   GLU A  42       0.882 -10.633  -6.207  1.00 98.38           C  
ATOM    321  CB  GLU A  42      -0.519 -10.094  -8.211  1.00 98.38           C  
ATOM    322  O   GLU A  42       0.373 -11.047  -5.164  1.00 98.38           O  
ATOM    323  CG  GLU A  42      -1.574 -11.133  -7.852  1.00 98.38           C  
ATOM    324  CD  GLU A  42      -2.201 -11.797  -9.062  1.00 98.38           C  
ATOM    325  OE1 GLU A  42      -2.711 -12.938  -8.930  1.00 98.38           O  
ATOM    326  OE2 GLU A  42      -2.182 -11.180 -10.148  1.00 98.38           O  
ATOM    327  N   GLY A  43       2.025 -11.164  -6.664  1.00 98.31           N  
ATOM    328  CA  GLY A  43       2.783 -12.180  -5.949  1.00 98.31           C  
ATOM    329  C   GLY A  43       3.311 -11.703  -4.609  1.00 98.31           C  
ATOM    330  O   GLY A  43       3.234 -12.422  -3.613  1.00 98.31           O  
ATOM    331  N   VAL A  44       3.781 -10.508  -4.578  1.00 98.56           N  
ATOM    332  CA  VAL A  44       4.332  -9.930  -3.357  1.00 98.56           C  
ATOM    333  C   VAL A  44       3.221  -9.758  -2.320  1.00 98.56           C  
ATOM    334  CB  VAL A  44       5.016  -8.570  -3.631  1.00 98.56           C  
ATOM    335  O   VAL A  44       3.430 -10.008  -1.131  1.00 98.56           O  
ATOM    336  CG1 VAL A  44       5.246  -7.812  -2.326  1.00 98.56           C  
ATOM    337  CG2 VAL A  44       6.340  -8.781  -4.367  1.00 98.56           C  
ATOM    338  N   LEU A  45       2.018  -9.398  -2.703  1.00 98.69           N  
ATOM    339  CA  LEU A  45       0.888  -9.203  -1.801  1.00 98.69           C  
ATOM    340  C   LEU A  45       0.497 -10.516  -1.126  1.00 98.69           C  
ATOM    341  CB  LEU A  45      -0.311  -8.633  -2.559  1.00 98.69           C  
ATOM    342  O   LEU A  45      -0.058 -10.508  -0.024  1.00 98.69           O  
ATOM    343  CG  LEU A  45      -0.235  -7.148  -2.924  1.00 98.69           C  
ATOM    344  CD1 LEU A  45      -1.330  -6.789  -3.924  1.00 98.69           C  
ATOM    345  CD2 LEU A  45      -0.345  -6.281  -1.674  1.00 98.69           C  
ATOM    346  N   ARG A  46       0.854 -11.617  -1.717  1.00 98.25           N  
ATOM    347  CA  ARG A  46       0.468 -12.922  -1.201  1.00 98.25           C  
ATOM    348  C   ARG A  46       1.589 -13.539  -0.368  1.00 98.25           C  
ATOM    349  CB  ARG A  46       0.096 -13.867  -2.350  1.00 98.25           C  
ATOM    350  O   ARG A  46       1.408 -14.586   0.249  1.00 98.25           O  
ATOM    351  CG  ARG A  46      -1.156 -13.453  -3.105  1.00 98.25           C  
ATOM    352  CD  ARG A  46      -1.567 -14.492  -4.133  1.00 98.25           C  
ATOM    353  NE  ARG A  46      -2.869 -14.188  -4.723  1.00 98.25           N  
ATOM    354  NH1 ARG A  46      -2.039 -12.727  -6.309  1.00 98.25           N  
ATOM    355  NH2 ARG A  46      -4.289 -13.148  -6.199  1.00 98.25           N  
ATOM    356  CZ  ARG A  46      -3.062 -13.359  -5.742  1.00 98.25           C  
ATOM    357  N   ASP A  47       2.738 -12.859  -0.466  1.00 98.12           N  
ATOM    358  CA  ASP A  47       3.932 -13.422   0.157  1.00 98.12           C  
ATOM    359  C   ASP A  47       4.633 -12.383   1.035  1.00 98.12           C  
ATOM    360  CB  ASP A  47       4.898 -13.945  -0.909  1.00 98.12           C  
ATOM    361  O   ASP A  47       5.328 -11.500   0.529  1.00 98.12           O  
ATOM    362  CG  ASP A  47       6.074 -14.703  -0.321  1.00 98.12           C  
ATOM    363  OD1 ASP A  47       6.434 -14.453   0.851  1.00 98.12           O  
ATOM    364  OD2 ASP A  47       6.652 -15.547  -1.037  1.00 98.12           O  
ATOM    365  N   GLN A  48       4.574 -12.508   2.342  1.00 97.12           N  
ATOM    366  CA  GLN A  48       5.086 -11.516   3.279  1.00 97.12           C  
ATOM    367  C   GLN A  48       6.613 -11.469   3.248  1.00 97.12           C  
ATOM    368  CB  GLN A  48       4.602 -11.812   4.699  1.00 97.12           C  
ATOM    369  O   GLN A  48       7.211 -10.398   3.404  1.00 97.12           O  
ATOM    370  CG  GLN A  48       3.127 -11.500   4.922  1.00 97.12           C  
ATOM    371  CD  GLN A  48       2.785 -10.047   4.629  1.00 97.12           C  
ATOM    372  NE2 GLN A  48       1.829  -9.836   3.730  1.00 97.12           N  
ATOM    373  OE1 GLN A  48       3.375  -9.125   5.203  1.00 97.12           O  
ATOM    374  N   LEU A  49       7.137 -12.562   3.037  1.00 97.88           N  
ATOM    375  CA  LEU A  49       8.594 -12.594   2.945  1.00 97.88           C  
ATOM    376  C   LEU A  49       9.070 -11.852   1.703  1.00 97.88           C  
ATOM    377  CB  LEU A  49       9.094 -14.039   2.918  1.00 97.88           C  
ATOM    378  O   LEU A  49      10.070 -11.133   1.754  1.00 97.88           O  
ATOM    379  CG  LEU A  49       8.984 -14.820   4.230  1.00 97.88           C  
ATOM    380  CD1 LEU A  49       9.414 -16.266   4.020  1.00 97.88           C  
ATOM    381  CD2 LEU A  49       9.828 -14.164   5.316  1.00 97.88           C  
ATOM    382  N   ALA A  50       8.328 -12.062   0.646  1.00 98.19           N  
ATOM    383  CA  ALA A  50       8.664 -11.344  -0.584  1.00 98.19           C  
ATOM    384  C   ALA A  50       8.516  -9.836  -0.403  1.00 98.19           C  
ATOM    385  CB  ALA A  50       7.789 -11.828  -1.736  1.00 98.19           C  
ATOM    386  O   ALA A  50       9.344  -9.062  -0.882  1.00 98.19           O  
ATOM    387  N   LEU A  51       7.449  -9.445   0.228  1.00 98.19           N  
ATOM    388  CA  LEU A  51       7.223  -8.031   0.486  1.00 98.19           C  
ATOM    389  C   LEU A  51       8.359  -7.438   1.305  1.00 98.19           C  
ATOM    390  CB  LEU A  51       5.891  -7.824   1.217  1.00 98.19           C  
ATOM    391  O   LEU A  51       8.898  -6.379   0.961  1.00 98.19           O  
ATOM    392  CG  LEU A  51       5.531  -6.379   1.574  1.00 98.19           C  
ATOM    393  CD1 LEU A  51       5.453  -5.527   0.314  1.00 98.19           C  
ATOM    394  CD2 LEU A  51       4.215  -6.332   2.342  1.00 98.19           C  
ATOM    395  N   ARG A  52       8.805  -8.086   2.314  1.00 97.50           N  
ATOM    396  CA  ARG A  52       9.883  -7.621   3.180  1.00 97.50           C  
ATOM    397  C   ARG A  52      11.203  -7.555   2.422  1.00 97.50           C  
ATOM    398  CB  ARG A  52      10.023  -8.531   4.402  1.00 97.50           C  
ATOM    399  O   ARG A  52      11.969  -6.598   2.572  1.00 97.50           O  
ATOM    400  CG  ARG A  52       8.906  -8.375   5.422  1.00 97.50           C  
ATOM    401  CD  ARG A  52       9.141  -9.242   6.648  1.00 97.50           C  
ATOM    402  NE  ARG A  52       7.965  -9.289   7.512  1.00 97.50           N  
ATOM    403  NH1 ARG A  52       8.555 -11.242   8.578  1.00 97.50           N  
ATOM    404  NH2 ARG A  52       6.609 -10.172   9.141  1.00 97.50           N  
ATOM    405  CZ  ARG A  52       7.715 -10.234   8.406  1.00 97.50           C  
ATOM    406  N   ALA A  53      11.461  -8.617   1.678  1.00 97.88           N  
ATOM    407  CA  ALA A  53      12.688  -8.648   0.889  1.00 97.88           C  
ATOM    408  C   ALA A  53      12.734  -7.480  -0.095  1.00 97.88           C  
ATOM    409  CB  ALA A  53      12.805  -9.969   0.143  1.00 97.88           C  
ATOM    410  O   ALA A  53      13.781  -6.844  -0.261  1.00 97.88           O  
ATOM    411  N   LEU A  54      11.602  -7.273  -0.745  1.00 98.19           N  
ATOM    412  CA  LEU A  54      11.531  -6.176  -1.701  1.00 98.19           C  
ATOM    413  C   LEU A  54      11.758  -4.836  -1.010  1.00 98.19           C  
ATOM    414  CB  LEU A  54      10.172  -6.176  -2.410  1.00 98.19           C  
ATOM    415  O   LEU A  54      12.508  -3.994  -1.508  1.00 98.19           O  
ATOM    416  CG  LEU A  54       9.953  -5.078  -3.453  1.00 98.19           C  
ATOM    417  CD1 LEU A  54      11.031  -5.145  -4.523  1.00 98.19           C  
ATOM    418  CD2 LEU A  54       8.562  -5.207  -4.078  1.00 98.19           C  
ATOM    419  N   GLU A  55      11.141  -4.605   0.177  1.00 96.50           N  
ATOM    420  CA  GLU A  55      11.320  -3.377   0.944  1.00 96.50           C  
ATOM    421  C   GLU A  55      12.789  -3.168   1.310  1.00 96.50           C  
ATOM    422  CB  GLU A  55      10.461  -3.400   2.211  1.00 96.50           C  
ATOM    423  O   GLU A  55      13.312  -2.059   1.184  1.00 96.50           O  
ATOM    424  CG  GLU A  55       8.984  -3.172   1.952  1.00 96.50           C  
ATOM    425  CD  GLU A  55       8.141  -3.207   3.217  1.00 96.50           C  
ATOM    426  OE1 GLU A  55       7.633  -2.143   3.639  1.00 96.50           O  
ATOM    427  OE2 GLU A  55       7.988  -4.305   3.793  1.00 96.50           O  
ATOM    428  N   GLU A  56      13.383  -4.207   1.705  1.00 94.75           N  
ATOM    429  CA  GLU A  56      14.789  -4.137   2.105  1.00 94.75           C  
ATOM    430  C   GLU A  56      15.688  -3.797   0.918  1.00 94.75           C  
ATOM    431  CB  GLU A  56      15.234  -5.457   2.738  1.00 94.75           C  
ATOM    432  O   GLU A  56      16.578  -2.951   1.028  1.00 94.75           O  
ATOM    433  CG  GLU A  56      16.641  -5.426   3.301  1.00 94.75           C  
ATOM    434  CD  GLU A  56      17.031  -6.703   4.031  1.00 94.75           C  
ATOM    435  OE1 GLU A  56      18.156  -6.773   4.574  1.00 94.75           O  
ATOM    436  OE2 GLU A  56      16.203  -7.641   4.059  1.00 94.75           O  
ATOM    437  N   ALA A  57      15.414  -4.422  -0.171  1.00 94.94           N  
ATOM    438  CA  ALA A  57      16.219  -4.176  -1.370  1.00 94.94           C  
ATOM    439  C   ALA A  57      16.078  -2.729  -1.830  1.00 94.94           C  
ATOM    440  CB  ALA A  57      15.797  -5.125  -2.490  1.00 94.94           C  
ATOM    441  O   ALA A  57      17.078  -2.090  -2.182  1.00 94.94           O  
ATOM    442  N   LEU A  58      14.906  -2.180  -1.784  1.00 94.06           N  
ATOM    443  CA  LEU A  58      14.664  -0.816  -2.246  1.00 94.06           C  
ATOM    444  C   LEU A  58      15.250   0.200  -1.269  1.00 94.06           C  
ATOM    445  CB  LEU A  58      13.172  -0.567  -2.430  1.00 94.06           C  
ATOM    446  O   LEU A  58      15.742   1.253  -1.681  1.00 94.06           O  
ATOM    447  CG  LEU A  58      12.508  -1.259  -3.621  1.00 94.06           C  
ATOM    448  CD1 LEU A  58      10.992  -1.061  -3.578  1.00 94.06           C  
ATOM    449  CD2 LEU A  58      13.078  -0.733  -4.934  1.00 94.06           C  
ATOM    450  N   GLU A  59      15.180  -0.104  -0.028  1.00 90.94           N  
ATOM    451  CA  GLU A  59      15.773   0.766   0.982  1.00 90.94           C  
ATOM    452  C   GLU A  59      17.281   0.839   0.822  1.00 90.94           C  
ATOM    453  CB  GLU A  59      15.414   0.280   2.389  1.00 90.94           C  
ATOM    454  O   GLU A  59      17.875   1.915   0.939  1.00 90.94           O  
ATOM    455  CG  GLU A  59      13.984   0.590   2.801  1.00 90.94           C  
ATOM    456  CD  GLU A  59      13.609  -0.002   4.148  1.00 90.94           C  
ATOM    457  OE1 GLU A  59      12.438   0.156   4.578  1.00 90.94           O  
ATOM    458  OE2 GLU A  59      14.484  -0.629   4.785  1.00 90.94           O  
ATOM    459  N   GLN A  60      17.938  -0.294   0.504  1.00 86.62           N  
ATOM    460  CA  GLN A  60      19.391  -0.364   0.308  1.00 86.62           C  
ATOM    461  C   GLN A  60      19.797   0.346  -0.977  1.00 86.62           C  
ATOM    462  CB  GLN A  60      19.859  -1.819   0.280  1.00 86.62           C  
ATOM    463  O   GLN A  60      20.891   0.912  -1.055  1.00 86.62           O  
ATOM    464  CG  GLN A  60      19.734  -2.531   1.621  1.00 86.62           C  
ATOM    465  CD  GLN A  60      20.156  -3.986   1.554  1.00 86.62           C  
ATOM    466  NE2 GLN A  60      20.234  -4.637   2.711  1.00 86.62           N  
ATOM    467  OE1 GLN A  60      20.406  -4.523   0.471  1.00 86.62           O  
ATOM    468  N   GLY A  61      18.953   0.187  -2.004  1.00 83.44           N  
ATOM    469  CA  GLY A  61      19.219   0.771  -3.307  1.00 83.44           C  
ATOM    470  C   GLY A  61      19.156   2.287  -3.307  1.00 83.44           C  
ATOM    471  O   GLY A  61      19.734   2.938  -4.180  1.00 83.44           O  
ATOM    472  N   GLN A  62      18.453   2.832  -2.326  1.00 75.75           N  
ATOM    473  CA  GLN A  62      18.344   4.281  -2.217  1.00 75.75           C  
ATOM    474  C   GLN A  62      19.672   4.914  -1.837  1.00 75.75           C  
ATOM    475  CB  GLN A  62      17.266   4.660  -1.190  1.00 75.75           C  
ATOM    476  O   GLN A  62      19.922   6.082  -2.141  1.00 75.75           O  
ATOM    477  CG  GLN A  62      15.844   4.441  -1.680  1.00 75.75           C  
ATOM    478  CD  GLN A  62      14.805   4.879  -0.666  1.00 75.75           C  
ATOM    479  NE2 GLN A  62      13.641   4.234  -0.694  1.00 75.75           N  
ATOM    480  OE1 GLN A  62      15.039   5.785   0.138  1.00 75.75           O  
ATOM    481  N   SER A  63      20.547   4.078  -1.193  1.00 73.56           N  
ATOM    482  CA  SER A  63      21.859   4.504  -0.718  1.00 73.56           C  
ATOM    483  C   SER A  63      22.906   4.367  -1.812  1.00 73.56           C  
ATOM    484  CB  SER A  63      22.281   3.689   0.508  1.00 73.56           C  
ATOM    485  O   SER A  63      24.047   4.840  -1.655  1.00 73.56           O  
ATOM    486  OG  SER A  63      22.328   2.309   0.200  1.00 73.56           O  
ATOM    487  N   LEU A  64      22.672   4.574  -3.189  1.00 66.19           N  
ATOM    488  CA  LEU A  64      23.250   4.887  -4.492  1.00 66.19           C  
ATOM    489  C   LEU A  64      23.984   3.678  -5.066  1.00 66.19           C  
ATOM    490  CB  LEU A  64      24.219   6.074  -4.379  1.00 66.19           C  
ATOM    491  O   LEU A  64      24.609   3.771  -6.125  1.00 66.19           O  
ATOM    492  CG  LEU A  64      23.578   7.434  -4.094  1.00 66.19           C  
ATOM    493  CD1 LEU A  64      24.625   8.406  -3.557  1.00 66.19           C  
ATOM    494  CD2 LEU A  64      22.922   7.992  -5.348  1.00 66.19           C  
ATOM    495  N   GLY A  65      23.781   2.445  -4.566  1.00 78.75           N  
ATOM    496  CA  GLY A  65      24.391   1.330  -5.270  1.00 78.75           C  
ATOM    497  C   GLY A  65      23.375   0.383  -5.883  1.00 78.75           C  
ATOM    498  O   GLY A  65      22.156   0.604  -5.773  1.00 78.75           O  
ATOM    499  N   PRO A  66      24.000  -0.487  -6.797  1.00 85.19           N  
ATOM    500  CA  PRO A  66      23.141  -1.496  -7.418  1.00 85.19           C  
ATOM    501  C   PRO A  66      22.422  -2.377  -6.395  1.00 85.19           C  
ATOM    502  CB  PRO A  66      24.109  -2.318  -8.258  1.00 85.19           C  
ATOM    503  O   PRO A  66      22.953  -2.637  -5.316  1.00 85.19           O  
ATOM    504  CG  PRO A  66      25.359  -1.487  -8.328  1.00 85.19           C  
ATOM    505  CD  PRO A  66      25.359  -0.554  -7.152  1.00 85.19           C  
ATOM    506  N   VAL A  67      21.188  -2.621  -6.629  1.00 90.62           N  
ATOM    507  CA  VAL A  67      20.438  -3.496  -5.738  1.00 90.62           C  
ATOM    508  C   VAL A  67      20.750  -4.957  -6.051  1.00 90.62           C  
ATOM    509  CB  VAL A  67      18.906  -3.244  -5.852  1.00 90.62           C  
ATOM    510  O   VAL A  67      20.953  -5.316  -7.215  1.00 90.62           O  
ATOM    511  CG1 VAL A  67      18.156  -4.062  -4.812  1.00 90.62           C  
ATOM    512  CG2 VAL A  67      18.609  -1.757  -5.699  1.00 90.62           C  
ATOM    513  N   GLU A  68      20.844  -5.730  -5.004  1.00 89.38           N  
ATOM    514  CA  GLU A  68      21.031  -7.168  -5.164  1.00 89.38           C  
ATOM    515  C   GLU A  68      19.812  -7.824  -5.789  1.00 89.38           C  
ATOM    516  CB  GLU A  68      21.359  -7.820  -3.818  1.00 89.38           C  
ATOM    517  O   GLU A  68      18.672  -7.512  -5.422  1.00 89.38           O  
ATOM    518  CG  GLU A  68      21.859  -9.250  -3.934  1.00 89.38           C  
ATOM    519  CD  GLU A  68      22.250  -9.859  -2.596  1.00 89.38           C  
ATOM    520  OE1 GLU A  68      22.547 -11.078  -2.545  1.00 89.38           O  
ATOM    521  OE2 GLU A  68      22.250  -9.117  -1.588  1.00 89.38           O  
ATOM    522  N   PRO A  69      20.141  -8.719  -6.766  1.00 90.00           N  
ATOM    523  CA  PRO A  69      19.000  -9.406  -7.363  1.00 90.00           C  
ATOM    524  C   PRO A  69      18.234 -10.281  -6.363  1.00 90.00           C  
ATOM    525  CB  PRO A  69      19.625 -10.258  -8.461  1.00 90.00           C  
ATOM    526  O   PRO A  69      18.844 -10.820  -5.434  1.00 90.00           O  
ATOM    527  CG  PRO A  69      21.062 -10.406  -8.055  1.00 90.00           C  
ATOM    528  CD  PRO A  69      21.406  -9.266  -7.145  1.00 90.00           C  
ATOM    529  N   LEU A  70      16.953 -10.336  -6.527  1.00 96.44           N  
ATOM    530  CA  LEU A  70      16.094 -11.180  -5.699  1.00 96.44           C  
ATOM    531  C   LEU A  70      15.445 -12.289  -6.531  1.00 96.44           C  
ATOM    532  CB  LEU A  70      15.008 -10.336  -5.023  1.00 96.44           C  
ATOM    533  O   LEU A  70      15.383 -12.180  -7.758  1.00 96.44           O  
ATOM    534  CG  LEU A  70      15.492  -9.250  -4.070  1.00 96.44           C  
ATOM    535  CD1 LEU A  70      14.328  -8.352  -3.654  1.00 96.44           C  
ATOM    536  CD2 LEU A  70      16.156  -9.859  -2.848  1.00 96.44           C  
ATOM    537  N   ASP A  71      15.031 -13.352  -5.844  1.00 96.12           N  
ATOM    538  CA  ASP A  71      14.266 -14.398  -6.500  1.00 96.12           C  
ATOM    539  C   ASP A  71      12.766 -14.219  -6.258  1.00 96.12           C  
ATOM    540  CB  ASP A  71      14.711 -15.781  -6.004  1.00 96.12           C  
ATOM    541  O   ASP A  71      12.359 -13.430  -5.398  1.00 96.12           O  
ATOM    542  CG  ASP A  71      16.141 -16.109  -6.367  1.00 96.12           C  
ATOM    543  OD1 ASP A  71      16.578 -15.773  -7.492  1.00 96.12           O  
ATOM    544  OD2 ASP A  71      16.859 -16.688  -5.520  1.00 96.12           O  
ATOM    545  N   GLY A  72      11.906 -14.859  -7.137  1.00 97.38           N  
ATOM    546  CA  GLY A  72      10.477 -14.914  -6.895  1.00 97.38           C  
ATOM    547  C   GLY A  72       9.766 -13.617  -7.238  1.00 97.38           C  
ATOM    548  O   GLY A  72      10.258 -12.828  -8.047  1.00 97.38           O  
ATOM    549  N   PRO A  73       8.594 -13.438  -6.613  1.00 97.62           N  
ATOM    550  CA  PRO A  73       7.781 -12.266  -6.945  1.00 97.62           C  
ATOM    551  C   PRO A  73       8.492 -10.953  -6.641  1.00 97.62           C  
ATOM    552  CB  PRO A  73       6.539 -12.438  -6.062  1.00 97.62           C  
ATOM    553  O   PRO A  73       8.352  -9.984  -7.391  1.00 97.62           O  
ATOM    554  CG  PRO A  73       6.457 -13.906  -5.801  1.00 97.62           C  
ATOM    555  CD  PRO A  73       7.848 -14.469  -5.777  1.00 97.62           C  
ATOM    556  N   ALA A  74       9.297 -10.906  -5.555  1.00 98.25           N  
ATOM    557  CA  ALA A  74      10.055  -9.695  -5.234  1.00 98.25           C  
ATOM    558  C   ALA A  74      11.062  -9.367  -6.332  1.00 98.25           C  
ATOM    559  CB  ALA A  74      10.766  -9.852  -3.891  1.00 98.25           C  
ATOM    560  O   ALA A  74      11.234  -8.203  -6.703  1.00 98.25           O  
ATOM    561  N   GLY A  75      11.695 -10.406  -6.797  1.00 97.81           N  
ATOM    562  CA  GLY A  75      12.625 -10.227  -7.898  1.00 97.81           C  
ATOM    563  C   GLY A  75      11.969  -9.711  -9.164  1.00 97.81           C  
ATOM    564  O   GLY A  75      12.539  -8.883  -9.875  1.00 97.81           O  
ATOM    565  N   ALA A  76      10.789 -10.211  -9.414  1.00 98.00           N  
ATOM    566  CA  ALA A  76      10.047  -9.781 -10.594  1.00 98.00           C  
ATOM    567  C   ALA A  76       9.742  -8.289 -10.547  1.00 98.00           C  
ATOM    568  CB  ALA A  76       8.750 -10.578 -10.727  1.00 98.00           C  
ATOM    569  O   ALA A  76       9.867  -7.586 -11.547  1.00 98.00           O  
ATOM    570  N   VAL A  77       9.375  -7.836  -9.367  1.00 98.00           N  
ATOM    571  CA  VAL A  77       9.109  -6.410  -9.203  1.00 98.00           C  
ATOM    572  C   VAL A  77      10.406  -5.625  -9.336  1.00 98.00           C  
ATOM    573  CB  VAL A  77       8.438  -6.113  -7.844  1.00 98.00           C  
ATOM    574  O   VAL A  77      10.477  -4.637 -10.070  1.00 98.00           O  
ATOM    575  CG1 VAL A  77       8.320  -4.605  -7.617  1.00 98.00           C  
ATOM    576  CG2 VAL A  77       7.062  -6.773  -7.770  1.00 98.00           C  
ATOM    577  N   LEU A  78      11.469  -6.098  -8.688  1.00 96.56           N  
ATOM    578  CA  LEU A  78      12.742  -5.395  -8.664  1.00 96.56           C  
ATOM    579  C   LEU A  78      13.312  -5.266 -10.078  1.00 96.56           C  
ATOM    580  CB  LEU A  78      13.742  -6.125  -7.766  1.00 96.56           C  
ATOM    581  O   LEU A  78      13.875  -4.227 -10.430  1.00 96.56           O  
ATOM    582  CG  LEU A  78      15.055  -5.398  -7.480  1.00 96.56           C  
ATOM    583  CD1 LEU A  78      14.781  -4.039  -6.840  1.00 96.56           C  
ATOM    584  CD2 LEU A  78      15.953  -6.242  -6.582  1.00 96.56           C  
ATOM    585  N   GLU A  79      13.117  -6.227 -10.875  1.00 95.56           N  
ATOM    586  CA  GLU A  79      13.641  -6.223 -12.242  1.00 95.56           C  
ATOM    587  C   GLU A  79      12.992  -5.125 -13.078  1.00 95.56           C  
ATOM    588  CB  GLU A  79      13.422  -7.586 -12.906  1.00 95.56           C  
ATOM    589  O   GLU A  79      13.586  -4.645 -14.047  1.00 95.56           O  
ATOM    590  CG  GLU A  79      14.391  -8.664 -12.422  1.00 95.56           C  
ATOM    591  CD  GLU A  79      14.148 -10.016 -13.070  1.00 95.56           C  
ATOM    592  OE1 GLU A  79      14.891 -10.977 -12.766  1.00 95.56           O  
ATOM    593  OE2 GLU A  79      13.211 -10.117 -13.898  1.00 95.56           O  
ATOM    594  N   CYS A  80      11.805  -4.750 -12.664  1.00 94.56           N  
ATOM    595  CA  CYS A  80      11.094  -3.689 -13.375  1.00 94.56           C  
ATOM    596  C   CYS A  80      11.617  -2.318 -12.969  1.00 94.56           C  
ATOM    597  CB  CYS A  80       9.594  -3.775 -13.109  1.00 94.56           C  
ATOM    598  O   CYS A  80      11.359  -1.323 -13.648  1.00 94.56           O  
ATOM    599  SG  CYS A  80       8.828  -5.285 -13.734  1.00 94.56           S  
ATOM    600  N   LEU A  81      12.352  -2.326 -11.930  1.00 93.81           N  
ATOM    601  CA  LEU A  81      12.656  -1.038 -11.320  1.00 93.81           C  
ATOM    602  C   LEU A  81      14.117  -0.670 -11.531  1.00 93.81           C  
ATOM    603  CB  LEU A  81      12.344  -1.066  -9.820  1.00 93.81           C  
ATOM    604  O   LEU A  81      14.562   0.399 -11.109  1.00 93.81           O  
ATOM    605  CG  LEU A  81      10.906  -1.438  -9.438  1.00 93.81           C  
ATOM    606  CD1 LEU A  81      10.742  -1.423  -7.922  1.00 93.81           C  
ATOM    607  CD2 LEU A  81       9.914  -0.491 -10.102  1.00 93.81           C  
ATOM    608  N   VAL A  82      14.883  -1.565 -12.109  1.00 93.69           N  
ATOM    609  CA  VAL A  82      16.328  -1.322 -12.164  1.00 93.69           C  
ATOM    610  C   VAL A  82      16.781  -1.334 -13.625  1.00 93.69           C  
ATOM    611  CB  VAL A  82      17.109  -2.369 -11.352  1.00 93.69           C  
ATOM    612  O   VAL A  82      16.141  -1.945 -14.484  1.00 93.69           O  
ATOM    613  CG1 VAL A  82      16.719  -2.311  -9.875  1.00 93.69           C  
ATOM    614  CG2 VAL A  82      16.875  -3.771 -11.914  1.00 93.69           C  
ATOM    615  N   LEU A  83      17.875  -0.645 -13.922  1.00 92.19           N  
ATOM    616  CA  LEU A  83      18.609  -0.734 -15.188  1.00 92.19           C  
ATOM    617  C   LEU A  83      19.422  -2.021 -15.258  1.00 92.19           C  
ATOM    618  CB  LEU A  83      19.531   0.476 -15.359  1.00 92.19           C  
ATOM    619  O   LEU A  83      19.531  -2.748 -14.266  1.00 92.19           O  
ATOM    620  CG  LEU A  83      18.844   1.847 -15.383  1.00 92.19           C  
ATOM    621  CD1 LEU A  83      19.891   2.955 -15.312  1.00 92.19           C  
ATOM    622  CD2 LEU A  83      17.984   1.998 -16.625  1.00 92.19           C  
ATOM    623  N   SER A  84      19.984  -2.248 -16.438  1.00 90.00           N  
ATOM    624  CA  SER A  84      20.828  -3.438 -16.594  1.00 90.00           C  
ATOM    625  C   SER A  84      22.016  -3.408 -15.633  1.00 90.00           C  
ATOM    626  CB  SER A  84      21.312  -3.562 -18.031  1.00 90.00           C  
ATOM    627  O   SER A  84      22.531  -4.457 -15.242  1.00 90.00           O  
ATOM    628  OG  SER A  84      20.219  -3.635 -18.938  1.00 90.00           O  
ATOM    629  N   SER A  85      22.359  -2.201 -15.242  1.00 90.81           N  
ATOM    630  CA  SER A  85      23.469  -2.004 -14.312  1.00 90.81           C  
ATOM    631  C   SER A  85      23.078  -2.414 -12.898  1.00 90.81           C  
ATOM    632  CB  SER A  85      23.922  -0.545 -14.328  1.00 90.81           C  
ATOM    633  O   SER A  85      23.953  -2.613 -12.047  1.00 90.81           O  
ATOM    634  OG  SER A  85      22.891   0.311 -13.883  1.00 90.81           O  
ATOM    635  N   GLY A  86      21.750  -2.564 -12.617  1.00 91.25           N  
ATOM    636  CA  GLY A  86      21.266  -2.859 -11.273  1.00 91.25           C  
ATOM    637  C   GLY A  86      20.844  -1.619 -10.508  1.00 91.25           C  
ATOM    638  O   GLY A  86      20.375  -1.716  -9.367  1.00 91.25           O  
ATOM    639  N   MET A  87      20.969  -0.494 -11.156  1.00 92.81           N  
ATOM    640  CA  MET A  87      20.609   0.764 -10.508  1.00 92.81           C  
ATOM    641  C   MET A  87      19.109   1.008 -10.586  1.00 92.81           C  
ATOM    642  CB  MET A  87      21.375   1.933 -11.148  1.00 92.81           C  
ATOM    643  O   MET A  87      18.484   0.755 -11.617  1.00 92.81           O  
ATOM    644  CG  MET A  87      22.875   1.810 -11.062  1.00 92.81           C  
ATOM    645  SD  MET A  87      23.484   1.806  -9.328  1.00 92.81           S  
ATOM    646  CE  MET A  87      23.172   3.533  -8.875  1.00 92.81           C  
ATOM    647  N   LEU A  88      18.578   1.589  -9.484  1.00 93.00           N  
ATOM    648  CA  LEU A  88      17.156   1.896  -9.453  1.00 93.00           C  
ATOM    649  C   LEU A  88      16.828   3.059 -10.383  1.00 93.00           C  
ATOM    650  CB  LEU A  88      16.719   2.230  -8.023  1.00 93.00           C  
ATOM    651  O   LEU A  88      17.594   4.012 -10.492  1.00 93.00           O  
ATOM    652  CG  LEU A  88      16.719   1.074  -7.020  1.00 93.00           C  
ATOM    653  CD1 LEU A  88      16.406   1.584  -5.617  1.00 93.00           C  
ATOM    654  CD2 LEU A  88      15.727  -0.003  -7.438  1.00 93.00           C  
ATOM    655  N   VAL A  89      15.812   2.912 -11.031  1.00 92.12           N  
ATOM    656  CA  VAL A  89      15.219   4.027 -11.773  1.00 92.12           C  
ATOM    657  C   VAL A  89      14.258   4.793 -10.867  1.00 92.12           C  
ATOM    658  CB  VAL A  89      14.492   3.541 -13.039  1.00 92.12           C  
ATOM    659  O   VAL A  89      13.156   4.316 -10.578  1.00 92.12           O  
ATOM    660  CG1 VAL A  89      13.906   4.723 -13.812  1.00 92.12           C  
ATOM    661  CG2 VAL A  89      15.438   2.734 -13.930  1.00 92.12           C  
ATOM    662  N   PRO A  90      14.617   5.973 -10.484  1.00 90.25           N  
ATOM    663  CA  PRO A  90      13.867   6.727  -9.484  1.00 90.25           C  
ATOM    664  C   PRO A  90      12.398   6.922  -9.867  1.00 90.25           C  
ATOM    665  CB  PRO A  90      14.594   8.070  -9.430  1.00 90.25           C  
ATOM    666  O   PRO A  90      11.516   6.801  -9.016  1.00 90.25           O  
ATOM    667  CG  PRO A  90      16.000   7.754  -9.805  1.00 90.25           C  
ATOM    668  CD  PRO A  90      15.992   6.664 -10.844  1.00 90.25           C  
ATOM    669  N   GLU A  91      12.164   7.184 -11.141  1.00 89.25           N  
ATOM    670  CA  GLU A  91      10.805   7.445 -11.594  1.00 89.25           C  
ATOM    671  C   GLU A  91       9.898   6.242 -11.344  1.00 89.25           C  
ATOM    672  CB  GLU A  91      10.789   7.812 -13.078  1.00 89.25           C  
ATOM    673  O   GLU A  91       8.688   6.395 -11.172  1.00 89.25           O  
ATOM    674  CG  GLU A  91      11.461   9.148 -13.391  1.00 89.25           C  
ATOM    675  CD  GLU A  91      12.977   9.055 -13.453  1.00 89.25           C  
ATOM    676  OE1 GLU A  91      13.641  10.109 -13.531  1.00 89.25           O  
ATOM    677  OE2 GLU A  91      13.500   7.922 -13.414  1.00 89.25           O  
ATOM    678  N   LEU A  92      10.492   5.012 -11.312  1.00 90.56           N  
ATOM    679  CA  LEU A  92       9.742   3.783 -11.070  1.00 90.56           C  
ATOM    680  C   LEU A  92       9.820   3.379  -9.602  1.00 90.56           C  
ATOM    681  CB  LEU A  92      10.281   2.650 -11.953  1.00 90.56           C  
ATOM    682  O   LEU A  92       8.820   2.955  -9.023  1.00 90.56           O  
ATOM    683  CG  LEU A  92      10.164   2.850 -13.469  1.00 90.56           C  
ATOM    684  CD1 LEU A  92      10.789   1.675 -14.211  1.00 90.56           C  
ATOM    685  CD2 LEU A  92       8.703   3.027 -13.867  1.00 90.56           C  
ATOM    686  N   ALA A  93      10.945   3.572  -9.023  1.00 92.94           N  
ATOM    687  CA  ALA A  93      11.219   3.092  -7.672  1.00 92.94           C  
ATOM    688  C   ALA A  93      10.430   3.893  -6.641  1.00 92.94           C  
ATOM    689  CB  ALA A  93      12.711   3.162  -7.367  1.00 92.94           C  
ATOM    690  O   ALA A  93       9.883   3.328  -5.688  1.00 92.94           O  
ATOM    691  N   ILE A  94      10.336   5.168  -6.781  1.00 93.06           N  
ATOM    692  CA  ILE A  94       9.727   6.062  -5.801  1.00 93.06           C  
ATOM    693  C   ILE A  94       8.258   5.684  -5.605  1.00 93.06           C  
ATOM    694  CB  ILE A  94       9.844   7.539  -6.234  1.00 93.06           C  
ATOM    695  O   ILE A  94       7.801   5.512  -4.473  1.00 93.06           O  
ATOM    696  CG1 ILE A  94      11.289   8.023  -6.082  1.00 93.06           C  
ATOM    697  CG2 ILE A  94       8.891   8.422  -5.422  1.00 93.06           C  
ATOM    698  CD1 ILE A  94      11.539   9.422  -6.633  1.00 93.06           C  
ATOM    699  N   PRO A  95       7.480   5.527  -6.656  1.00 94.06           N  
ATOM    700  CA  PRO A  95       6.082   5.141  -6.461  1.00 94.06           C  
ATOM    701  C   PRO A  95       5.938   3.764  -5.816  1.00 94.06           C  
ATOM    702  CB  PRO A  95       5.512   5.141  -7.879  1.00 94.06           C  
ATOM    703  O   PRO A  95       5.039   3.555  -4.996  1.00 94.06           O  
ATOM    704  CG  PRO A  95       6.379   6.094  -8.641  1.00 94.06           C  
ATOM    705  CD  PRO A  95       7.777   5.996  -8.102  1.00 94.06           C  
ATOM    706  N   VAL A  96       6.820   2.865  -6.188  1.00 95.94           N  
ATOM    707  CA  VAL A  96       6.742   1.520  -5.629  1.00 95.94           C  
ATOM    708  C   VAL A  96       7.121   1.551  -4.148  1.00 95.94           C  
ATOM    709  CB  VAL A  96       7.652   0.533  -6.391  1.00 95.94           C  
ATOM    710  O   VAL A  96       6.516   0.858  -3.330  1.00 95.94           O  
ATOM    711  CG1 VAL A  96       7.672  -0.831  -5.703  1.00 95.94           C  
ATOM    712  CG2 VAL A  96       7.195   0.397  -7.844  1.00 95.94           C  
ATOM    713  N   VAL A  97       8.102   2.330  -3.781  1.00 96.19           N  
ATOM    714  CA  VAL A  97       8.477   2.496  -2.381  1.00 96.19           C  
ATOM    715  C   VAL A  97       7.312   3.090  -1.596  1.00 96.19           C  
ATOM    716  CB  VAL A  97       9.727   3.391  -2.236  1.00 96.19           C  
ATOM    717  O   VAL A  97       7.016   2.646  -0.485  1.00 96.19           O  
ATOM    718  CG1 VAL A  97       9.930   3.803  -0.778  1.00 96.19           C  
ATOM    719  CG2 VAL A  97      10.969   2.670  -2.768  1.00 96.19           C  
ATOM    720  N   TYR A  98       6.688   4.055  -2.154  1.00 97.06           N  
ATOM    721  CA  TYR A  98       5.508   4.656  -1.538  1.00 97.06           C  
ATOM    722  C   TYR A  98       4.414   3.617  -1.325  1.00 97.06           C  
ATOM    723  CB  TYR A  98       4.977   5.805  -2.400  1.00 97.06           C  
ATOM    724  O   TYR A  98       3.822   3.541  -0.246  1.00 97.06           O  
ATOM    725  CG  TYR A  98       3.848   6.574  -1.758  1.00 97.06           C  
ATOM    726  CD1 TYR A  98       2.539   6.105  -1.812  1.00 97.06           C  
ATOM    727  CD2 TYR A  98       4.090   7.773  -1.096  1.00 97.06           C  
ATOM    728  CE1 TYR A  98       1.495   6.809  -1.223  1.00 97.06           C  
ATOM    729  CE2 TYR A  98       3.055   8.484  -0.502  1.00 97.06           C  
ATOM    730  OH  TYR A  98       0.734   8.703   0.015  1.00 97.06           O  
ATOM    731  CZ  TYR A  98       1.763   8.000  -0.571  1.00 97.06           C  
ATOM    732  N   LEU A  99       4.113   2.852  -2.336  1.00 98.00           N  
ATOM    733  CA  LEU A  99       3.123   1.784  -2.258  1.00 98.00           C  
ATOM    734  C   LEU A  99       3.480   0.791  -1.157  1.00 98.00           C  
ATOM    735  CB  LEU A  99       3.010   1.058  -3.602  1.00 98.00           C  
ATOM    736  O   LEU A  99       2.629   0.432  -0.339  1.00 98.00           O  
ATOM    737  CG  LEU A  99       2.137  -0.197  -3.621  1.00 98.00           C  
ATOM    738  CD1 LEU A  99       0.710   0.144  -3.203  1.00 98.00           C  
ATOM    739  CD2 LEU A  99       2.154  -0.838  -5.004  1.00 98.00           C  
ATOM    740  N   LEU A 100       4.762   0.359  -1.079  1.00 98.12           N  
ATOM    741  CA  LEU A 100       5.188  -0.614  -0.079  1.00 98.12           C  
ATOM    742  C   LEU A 100       5.027  -0.051   1.329  1.00 98.12           C  
ATOM    743  CB  LEU A 100       6.645  -1.024  -0.314  1.00 98.12           C  
ATOM    744  O   LEU A 100       4.660  -0.779   2.256  1.00 98.12           O  
ATOM    745  CG  LEU A 100       6.930  -1.799  -1.602  1.00 98.12           C  
ATOM    746  CD1 LEU A 100       8.398  -2.211  -1.656  1.00 98.12           C  
ATOM    747  CD2 LEU A 100       6.023  -3.020  -1.706  1.00 98.12           C  
ATOM    748  N   GLY A 101       5.297   1.194   1.454  1.00 97.12           N  
ATOM    749  CA  GLY A 101       5.051   1.845   2.730  1.00 97.12           C  
ATOM    750  C   GLY A 101       3.598   1.780   3.164  1.00 97.12           C  
ATOM    751  O   GLY A 101       3.303   1.507   4.328  1.00 97.12           O  
ATOM    752  N   ALA A 102       2.695   2.006   2.215  1.00 98.44           N  
ATOM    753  CA  ALA A 102       1.266   1.912   2.498  1.00 98.44           C  
ATOM    754  C   ALA A 102       0.862   0.474   2.809  1.00 98.44           C  
ATOM    755  CB  ALA A 102       0.453   2.449   1.323  1.00 98.44           C  
ATOM    756  O   ALA A 102       0.119   0.222   3.760  1.00 98.44           O  
ATOM    757  N   LEU A 103       1.403  -0.453   2.100  1.00 98.56           N  
ATOM    758  CA  LEU A 103       1.046  -1.858   2.262  1.00 98.56           C  
ATOM    759  C   LEU A 103       1.501  -2.381   3.621  1.00 98.56           C  
ATOM    760  CB  LEU A 103       1.665  -2.701   1.144  1.00 98.56           C  
ATOM    761  O   LEU A 103       0.841  -3.238   4.211  1.00 98.56           O  
ATOM    762  CG  LEU A 103       1.053  -2.537  -0.248  1.00 98.56           C  
ATOM    763  CD1 LEU A 103       1.879  -3.293  -1.283  1.00 98.56           C  
ATOM    764  CD2 LEU A 103      -0.394  -3.018  -0.256  1.00 98.56           C  
ATOM    765  N   THR A 104       2.555  -1.898   4.117  1.00 97.00           N  
ATOM    766  CA  THR A 104       3.098  -2.355   5.391  1.00 97.00           C  
ATOM    767  C   THR A 104       2.162  -1.988   6.539  1.00 97.00           C  
ATOM    768  CB  THR A 104       4.492  -1.761   5.652  1.00 97.00           C  
ATOM    769  O   THR A 104       2.242  -2.570   7.625  1.00 97.00           O  
ATOM    770  CG2 THR A 104       5.496  -2.232   4.605  1.00 97.00           C  
ATOM    771  OG1 THR A 104       4.410  -0.330   5.609  1.00 97.00           O  
ATOM    772  N   MET A 105       1.367  -1.013   6.293  1.00 97.88           N  
ATOM    773  CA  MET A 105       0.425  -0.600   7.328  1.00 97.88           C  
ATOM    774  C   MET A 105      -0.810  -1.496   7.328  1.00 97.88           C  
ATOM    775  CB  MET A 105       0.012   0.859   7.133  1.00 97.88           C  
ATOM    776  O   MET A 105      -1.617  -1.446   8.258  1.00 97.88           O  
ATOM    777  CG  MET A 105       1.114   1.856   7.449  1.00 97.88           C  
ATOM    778  SD  MET A 105       0.475   3.562   7.672  1.00 97.88           S  
ATOM    779  CE  MET A 105      -0.205   3.869   6.020  1.00 97.88           C  
ATOM    780  N   LEU A 106      -0.963  -2.311   6.328  1.00 98.62           N  
ATOM    781  CA  LEU A 106      -2.162  -3.129   6.172  1.00 98.62           C  
ATOM    782  C   LEU A 106      -1.935  -4.535   6.719  1.00 98.62           C  
ATOM    783  CB  LEU A 106      -2.572  -3.201   4.699  1.00 98.62           C  
ATOM    784  O   LEU A 106      -0.792  -4.973   6.859  1.00 98.62           O  
ATOM    785  CG  LEU A 106      -2.807  -1.865   3.992  1.00 98.62           C  
ATOM    786  CD1 LEU A 106      -3.223  -2.098   2.543  1.00 98.62           C  
ATOM    787  CD2 LEU A 106      -3.859  -1.047   4.730  1.00 98.62           C  
ATOM    788  N   SER A 107      -3.010  -5.195   6.980  1.00 98.38           N  
ATOM    789  CA  SER A 107      -2.941  -6.559   7.500  1.00 98.38           C  
ATOM    790  C   SER A 107      -2.725  -7.566   6.375  1.00 98.38           C  
ATOM    791  CB  SER A 107      -4.215  -6.906   8.266  1.00 98.38           C  
ATOM    792  O   SER A 107      -2.918  -7.246   5.199  1.00 98.38           O  
ATOM    793  OG  SER A 107      -5.316  -7.043   7.383  1.00 98.38           O  
ATOM    794  N   GLU A 108      -2.311  -8.805   6.688  1.00 98.31           N  
ATOM    795  CA  GLU A 108      -2.113  -9.867   5.711  1.00 98.31           C  
ATOM    796  C   GLU A 108      -3.414 -10.211   4.992  1.00 98.31           C  
ATOM    797  CB  GLU A 108      -1.547 -11.117   6.391  1.00 98.31           C  
ATOM    798  O   GLU A 108      -3.406 -10.531   3.803  1.00 98.31           O  
ATOM    799  CG  GLU A 108      -0.134 -10.945   6.930  1.00 98.31           C  
ATOM    800  CD  GLU A 108       0.443 -12.211   7.531  1.00 98.31           C  
ATOM    801  OE1 GLU A 108       1.428 -12.125   8.297  1.00 98.31           O  
ATOM    802  OE2 GLU A 108      -0.094 -13.305   7.234  1.00 98.31           O  
ATOM    803  N   THR A 109      -4.449 -10.164   5.766  1.00 98.38           N  
ATOM    804  CA  THR A 109      -5.758 -10.414   5.176  1.00 98.38           C  
ATOM    805  C   THR A 109      -6.074  -9.383   4.102  1.00 98.38           C  
ATOM    806  CB  THR A 109      -6.863 -10.406   6.246  1.00 98.38           C  
ATOM    807  O   THR A 109      -6.566  -9.727   3.023  1.00 98.38           O  
ATOM    808  CG2 THR A 109      -8.227 -10.734   5.637  1.00 98.38           C  
ATOM    809  OG1 THR A 109      -6.555 -11.375   7.254  1.00 98.38           O  
ATOM    810  N   GLN A 110      -5.785  -8.133   4.379  1.00 98.56           N  
ATOM    811  CA  GLN A 110      -6.012  -7.070   3.404  1.00 98.56           C  
ATOM    812  C   GLN A 110      -5.117  -7.246   2.180  1.00 98.56           C  
ATOM    813  CB  GLN A 110      -5.773  -5.699   4.039  1.00 98.56           C  
ATOM    814  O   GLN A 110      -5.543  -6.980   1.053  1.00 98.56           O  
ATOM    815  CG  GLN A 110      -6.867  -5.273   5.012  1.00 98.56           C  
ATOM    816  CD  GLN A 110      -6.578  -3.936   5.664  1.00 98.56           C  
ATOM    817  NE2 GLN A 110      -7.496  -2.988   5.512  1.00 98.56           N  
ATOM    818  OE1 GLN A 110      -5.539  -3.754   6.305  1.00 98.56           O  
ATOM    819  N   HIS A 111      -3.930  -7.672   2.395  1.00 98.75           N  
ATOM    820  CA  HIS A 111      -3.047  -7.953   1.269  1.00 98.75           C  
ATOM    821  C   HIS A 111      -3.658  -8.992   0.335  1.00 98.75           C  
ATOM    822  CB  HIS A 111      -1.682  -8.430   1.764  1.00 98.75           C  
ATOM    823  O   HIS A 111      -3.660  -8.812  -0.885  1.00 98.75           O  
ATOM    824  CG  HIS A 111      -0.862  -7.352   2.396  1.00 98.75           C  
ATOM    825  CD2 HIS A 111      -1.085  -6.023   2.521  1.00 98.75           C  
ATOM    826  ND1 HIS A 111       0.355  -7.598   2.996  1.00 98.75           N  
ATOM    827  CE1 HIS A 111       0.846  -6.461   3.463  1.00 98.75           C  
ATOM    828  NE2 HIS A 111      -0.009  -5.488   3.188  1.00 98.75           N  
ATOM    829  N   LYS A 112      -4.188 -10.031   0.879  1.00 98.44           N  
ATOM    830  CA  LYS A 112      -4.789 -11.102   0.088  1.00 98.44           C  
ATOM    831  C   LYS A 112      -5.980 -10.586  -0.714  1.00 98.44           C  
ATOM    832  CB  LYS A 112      -5.223 -12.258   0.990  1.00 98.44           C  
ATOM    833  O   LYS A 112      -6.145 -10.938  -1.886  1.00 98.44           O  
ATOM    834  CG  LYS A 112      -4.066 -13.070   1.553  1.00 98.44           C  
ATOM    835  CD  LYS A 112      -4.566 -14.234   2.408  1.00 98.44           C  
ATOM    836  CE  LYS A 112      -3.412 -14.977   3.064  1.00 98.44           C  
ATOM    837  NZ  LYS A 112      -3.896 -16.031   4.004  1.00 98.44           N  
ATOM    838  N   LEU A 113      -6.746  -9.797  -0.098  1.00 98.31           N  
ATOM    839  CA  LEU A 113      -7.918  -9.258  -0.776  1.00 98.31           C  
ATOM    840  C   LEU A 113      -7.508  -8.320  -1.903  1.00 98.31           C  
ATOM    841  CB  LEU A 113      -8.820  -8.516   0.217  1.00 98.31           C  
ATOM    842  O   LEU A 113      -8.133  -8.305  -2.967  1.00 98.31           O  
ATOM    843  CG  LEU A 113      -9.586  -9.391   1.215  1.00 98.31           C  
ATOM    844  CD1 LEU A 113     -10.312  -8.516   2.234  1.00 98.31           C  
ATOM    845  CD2 LEU A 113     -10.570 -10.297   0.487  1.00 98.31           C  
ATOM    846  N   LEU A 114      -6.477  -7.543  -1.643  1.00 98.56           N  
ATOM    847  CA  LEU A 114      -5.973  -6.672  -2.697  1.00 98.56           C  
ATOM    848  C   LEU A 114      -5.441  -7.488  -3.869  1.00 98.56           C  
ATOM    849  CB  LEU A 114      -4.871  -5.758  -2.154  1.00 98.56           C  
ATOM    850  O   LEU A 114      -5.656  -7.129  -5.031  1.00 98.56           O  
ATOM    851  CG  LEU A 114      -5.316  -4.645  -1.203  1.00 98.56           C  
ATOM    852  CD1 LEU A 114      -4.105  -3.945  -0.598  1.00 98.56           C  
ATOM    853  CD2 LEU A 114      -6.211  -3.646  -1.932  1.00 98.56           C  
ATOM    854  N   ALA A 115      -4.758  -8.539  -3.531  1.00 98.44           N  
ATOM    855  CA  ALA A 115      -4.246  -9.414  -4.578  1.00 98.44           C  
ATOM    856  C   ALA A 115      -5.387 -10.000  -5.410  1.00 98.44           C  
ATOM    857  CB  ALA A 115      -3.412 -10.539  -3.967  1.00 98.44           C  
ATOM    858  O   ALA A 115      -5.305 -10.047  -6.641  1.00 98.44           O  
ATOM    859  N   GLU A 116      -6.453 -10.414  -4.746  1.00 97.75           N  
ATOM    860  CA  GLU A 116      -7.617 -10.969  -5.430  1.00 97.75           C  
ATOM    861  C   GLU A 116      -8.281  -9.922  -6.316  1.00 97.75           C  
ATOM    862  CB  GLU A 116      -8.625 -11.523  -4.418  1.00 97.75           C  
ATOM    863  O   GLU A 116      -8.664 -10.211  -7.453  1.00 97.75           O  
ATOM    864  CG  GLU A 116      -8.148 -12.773  -3.697  1.00 97.75           C  
ATOM    865  CD  GLU A 116      -9.086 -13.219  -2.588  1.00 97.75           C  
ATOM    866  OE1 GLU A 116      -8.742 -14.164  -1.839  1.00 97.75           O  
ATOM    867  OE2 GLU A 116     -10.180 -12.625  -2.467  1.00 97.75           O  
ATOM    868  N   ALA A 117      -8.375  -8.750  -5.781  1.00 95.94           N  
ATOM    869  CA  ALA A 117      -8.992  -7.664  -6.543  1.00 95.94           C  
ATOM    870  C   ALA A 117      -8.141  -7.293  -7.754  1.00 95.94           C  
ATOM    871  CB  ALA A 117      -9.203  -6.445  -5.648  1.00 95.94           C  
ATOM    872  O   ALA A 117      -8.672  -6.984  -8.820  1.00 95.94           O  
ATOM    873  N   LEU A 118      -6.887  -7.293  -7.496  1.00 96.06           N  
ATOM    874  CA  LEU A 118      -5.965  -7.027  -8.594  1.00 96.06           C  
ATOM    875  C   LEU A 118      -6.109  -8.078  -9.688  1.00 96.06           C  
ATOM    876  CB  LEU A 118      -4.520  -6.996  -8.094  1.00 96.06           C  
ATOM    877  O   LEU A 118      -6.168  -7.746 -10.875  1.00 96.06           O  
ATOM    878  CG  LEU A 118      -3.459  -6.559  -9.102  1.00 96.06           C  
ATOM    879  CD1 LEU A 118      -3.762  -5.156  -9.617  1.00 96.06           C  
ATOM    880  CD2 LEU A 118      -2.068  -6.617  -8.477  1.00 96.06           C  
ATOM    881  N   GLU A 119      -6.176  -9.305  -9.312  1.00 96.06           N  
ATOM    882  CA  GLU A 119      -6.305 -10.430 -10.227  1.00 96.06           C  
ATOM    883  C   GLU A 119      -7.617 -10.359 -11.008  1.00 96.06           C  
ATOM    884  CB  GLU A 119      -6.215 -11.758  -9.469  1.00 96.06           C  
ATOM    885  O   GLU A 119      -7.641 -10.594 -12.219  1.00 96.06           O  
ATOM    886  CG  GLU A 119      -6.277 -12.984 -10.367  1.00 96.06           C  
ATOM    887  CD  GLU A 119      -6.117 -14.289  -9.609  1.00 96.06           C  
ATOM    888  OE1 GLU A 119      -5.648 -15.289 -10.203  1.00 96.06           O  
ATOM    889  OE2 GLU A 119      -6.461 -14.320  -8.406  1.00 96.06           O  
ATOM    890  N   SER A 120      -8.648  -9.945 -10.312  1.00 94.94           N  
ATOM    891  CA  SER A 120      -9.977  -9.938 -10.930  1.00 94.94           C  
ATOM    892  C   SER A 120     -10.297  -8.578 -11.539  1.00 94.94           C  
ATOM    893  CB  SER A 120     -11.047 -10.305  -9.898  1.00 94.94           C  
ATOM    894  O   SER A 120     -11.398  -8.359 -12.055  1.00 94.94           O  
ATOM    895  OG  SER A 120     -11.086  -9.344  -8.852  1.00 94.94           O  
ATOM    896  N   GLN A 121      -9.398  -7.629 -11.367  1.00 93.06           N  
ATOM    897  CA  GLN A 121      -9.547  -6.277 -11.898  1.00 93.06           C  
ATOM    898  C   GLN A 121     -10.773  -5.582 -11.312  1.00 93.06           C  
ATOM    899  CB  GLN A 121      -9.633  -6.305 -13.422  1.00 93.06           C  
ATOM    900  O   GLN A 121     -11.547  -4.965 -12.039  1.00 93.06           O  
ATOM    901  CG  GLN A 121      -8.398  -6.875 -14.102  1.00 93.06           C  
ATOM    902  CD  GLN A 121      -8.477  -6.816 -15.617  1.00 93.06           C  
ATOM    903  NE2 GLN A 121      -7.418  -6.324 -16.250  1.00 93.06           N  
ATOM    904  OE1 GLN A 121      -9.484  -7.211 -16.219  1.00 93.06           O  
ATOM    905  N   THR A 122     -10.977  -5.730 -10.039  1.00 93.12           N  
ATOM    906  CA  THR A 122     -12.133  -5.168  -9.344  1.00 93.12           C  
ATOM    907  C   THR A 122     -11.688  -4.176  -8.273  1.00 93.12           C  
ATOM    908  CB  THR A 122     -12.992  -6.270  -8.703  1.00 93.12           C  
ATOM    909  O   THR A 122     -12.336  -4.047  -7.234  1.00 93.12           O  
ATOM    910  CG2 THR A 122     -13.625  -7.164  -9.766  1.00 93.12           C  
ATOM    911  OG1 THR A 122     -12.164  -7.074  -7.852  1.00 93.12           O  
ATOM    912  N   LEU A 123     -10.586  -3.451  -8.453  1.00 94.56           N  
ATOM    913  CA  LEU A 123     -10.016  -2.535  -7.477  1.00 94.56           C  
ATOM    914  C   LEU A 123     -10.820  -1.241  -7.402  1.00 94.56           C  
ATOM    915  CB  LEU A 123      -8.555  -2.223  -7.828  1.00 94.56           C  
ATOM    916  O   LEU A 123     -10.820  -0.565  -6.371  1.00 94.56           O  
ATOM    917  CG  LEU A 123      -7.543  -3.348  -7.586  1.00 94.56           C  
ATOM    918  CD1 LEU A 123      -6.234  -3.043  -8.305  1.00 94.56           C  
ATOM    919  CD2 LEU A 123      -7.309  -3.547  -6.094  1.00 94.56           C  
ATOM    920  N   LEU A 124     -11.492  -0.897  -8.469  1.00 93.06           N  
ATOM    921  CA  LEU A 124     -12.148   0.402  -8.562  1.00 93.06           C  
ATOM    922  C   LEU A 124     -13.281   0.514  -7.551  1.00 93.06           C  
ATOM    923  CB  LEU A 124     -12.688   0.626  -9.977  1.00 93.06           C  
ATOM    924  O   LEU A 124     -13.492   1.579  -6.965  1.00 93.06           O  
ATOM    925  CG  LEU A 124     -11.656   0.969 -11.055  1.00 93.06           C  
ATOM    926  CD1 LEU A 124     -12.328   1.088 -12.414  1.00 93.06           C  
ATOM    927  CD2 LEU A 124     -10.922   2.258 -10.695  1.00 93.06           C  
ATOM    928  N   GLY A 125     -13.992  -0.587  -7.344  1.00 92.38           N  
ATOM    929  CA  GLY A 125     -15.055  -0.579  -6.352  1.00 92.38           C  
ATOM    930  C   GLY A 125     -14.570  -0.196  -4.965  1.00 92.38           C  
ATOM    931  O   GLY A 125     -15.031   0.796  -4.395  1.00 92.38           O  
ATOM    932  N   PRO A 126     -13.672  -1.012  -4.383  1.00 93.50           N  
ATOM    933  CA  PRO A 126     -13.125  -0.673  -3.068  1.00 93.50           C  
ATOM    934  C   PRO A 126     -12.453   0.700  -3.043  1.00 93.50           C  
ATOM    935  CB  PRO A 126     -12.102  -1.782  -2.818  1.00 93.50           C  
ATOM    936  O   PRO A 126     -12.508   1.397  -2.027  1.00 93.50           O  
ATOM    937  CG  PRO A 126     -12.594  -2.947  -3.613  1.00 93.50           C  
ATOM    938  CD  PRO A 126     -13.250  -2.430  -4.859  1.00 93.50           C  
ATOM    939  N   LEU A 127     -11.789   1.118  -4.094  1.00 95.75           N  
ATOM    940  CA  LEU A 127     -11.180   2.439  -4.152  1.00 95.75           C  
ATOM    941  C   LEU A 127     -12.219   3.535  -3.973  1.00 95.75           C  
ATOM    942  CB  LEU A 127     -10.445   2.629  -5.484  1.00 95.75           C  
ATOM    943  O   LEU A 127     -12.031   4.453  -3.170  1.00 95.75           O  
ATOM    944  CG  LEU A 127      -9.875   4.023  -5.754  1.00 95.75           C  
ATOM    945  CD1 LEU A 127      -8.906   4.422  -4.648  1.00 95.75           C  
ATOM    946  CD2 LEU A 127      -9.195   4.070  -7.117  1.00 95.75           C  
ATOM    947  N   GLU A 128     -13.359   3.465  -4.660  1.00 94.38           N  
ATOM    948  CA  GLU A 128     -14.430   4.457  -4.570  1.00 94.38           C  
ATOM    949  C   GLU A 128     -15.062   4.457  -3.180  1.00 94.38           C  
ATOM    950  CB  GLU A 128     -15.500   4.195  -5.633  1.00 94.38           C  
ATOM    951  O   GLU A 128     -15.344   5.523  -2.623  1.00 94.38           O  
ATOM    952  CG  GLU A 128     -15.047   4.527  -7.051  1.00 94.38           C  
ATOM    953  CD  GLU A 128     -16.078   4.160  -8.109  1.00 94.38           C  
ATOM    954  OE1 GLU A 128     -15.852   4.449  -9.305  1.00 94.38           O  
ATOM    955  OE2 GLU A 128     -17.125   3.576  -7.734  1.00 94.38           O  
ATOM    956  N   LEU A 129     -15.227   3.301  -2.672  1.00 94.12           N  
ATOM    957  CA  LEU A 129     -15.820   3.160  -1.347  1.00 94.12           C  
ATOM    958  C   LEU A 129     -14.938   3.795  -0.282  1.00 94.12           C  
ATOM    959  CB  LEU A 129     -16.062   1.683  -1.019  1.00 94.12           C  
ATOM    960  O   LEU A 129     -15.398   4.613   0.512  1.00 94.12           O  
ATOM    961  CG  LEU A 129     -16.562   1.373   0.391  1.00 94.12           C  
ATOM    962  CD1 LEU A 129     -17.922   2.018   0.618  1.00 94.12           C  
ATOM    963  CD2 LEU A 129     -16.625  -0.134   0.615  1.00 94.12           C  
ATOM    964  N   VAL A 130     -13.703   3.418  -0.304  1.00 96.00           N  
ATOM    965  CA  VAL A 130     -12.773   3.910   0.702  1.00 96.00           C  
ATOM    966  C   VAL A 130     -12.594   5.422   0.552  1.00 96.00           C  
ATOM    967  CB  VAL A 130     -11.398   3.205   0.599  1.00 96.00           C  
ATOM    968  O   VAL A 130     -12.586   6.152   1.546  1.00 96.00           O  
ATOM    969  CG1 VAL A 130     -10.383   3.854   1.537  1.00 96.00           C  
ATOM    970  CG2 VAL A 130     -11.547   1.716   0.910  1.00 96.00           C  
ATOM    971  N   GLY A 131     -12.492   5.910  -0.660  1.00 96.00           N  
ATOM    972  CA  GLY A 131     -12.406   7.340  -0.909  1.00 96.00           C  
ATOM    973  C   GLY A 131     -13.594   8.109  -0.374  1.00 96.00           C  
ATOM    974  O   GLY A 131     -13.430   9.164   0.246  1.00 96.00           O  
ATOM    975  N   SER A 132     -14.773   7.598  -0.642  1.00 93.94           N  
ATOM    976  CA  SER A 132     -16.000   8.234  -0.174  1.00 93.94           C  
ATOM    977  C   SER A 132     -16.047   8.297   1.350  1.00 93.94           C  
ATOM    978  CB  SER A 132     -17.219   7.492  -0.701  1.00 93.94           C  
ATOM    979  O   SER A 132     -16.438   9.312   1.925  1.00 93.94           O  
ATOM    980  OG  SER A 132     -18.406   8.023  -0.143  1.00 93.94           O  
ATOM    981  N   LEU A 133     -15.609   7.273   2.014  1.00 94.06           N  
ATOM    982  CA  LEU A 133     -15.633   7.215   3.471  1.00 94.06           C  
ATOM    983  C   LEU A 133     -14.625   8.195   4.070  1.00 94.06           C  
ATOM    984  CB  LEU A 133     -15.336   5.793   3.957  1.00 94.06           C  
ATOM    985  O   LEU A 133     -14.914   8.852   5.074  1.00 94.06           O  
ATOM    986  CG  LEU A 133     -16.438   4.758   3.736  1.00 94.06           C  
ATOM    987  CD1 LEU A 133     -15.938   3.363   4.098  1.00 94.06           C  
ATOM    988  CD2 LEU A 133     -17.672   5.113   4.551  1.00 94.06           C  
ATOM    989  N   LEU A 134     -13.453   8.258   3.477  1.00 95.38           N  
ATOM    990  CA  LEU A 134     -12.461   9.219   3.943  1.00 95.38           C  
ATOM    991  C   LEU A 134     -12.977  10.648   3.809  1.00 95.38           C  
ATOM    992  CB  LEU A 134     -11.156   9.062   3.158  1.00 95.38           C  
ATOM    993  O   LEU A 134     -12.781  11.469   4.707  1.00 95.38           O  
ATOM    994  CG  LEU A 134     -10.258   7.887   3.564  1.00 95.38           C  
ATOM    995  CD1 LEU A 134      -9.203   7.633   2.496  1.00 95.38           C  
ATOM    996  CD2 LEU A 134      -9.609   8.156   4.918  1.00 95.38           C  
ATOM    997  N   GLU A 135     -13.625  10.883   2.760  1.00 94.25           N  
ATOM    998  CA  GLU A 135     -14.172  12.211   2.514  1.00 94.25           C  
ATOM    999  C   GLU A 135     -15.266  12.555   3.521  1.00 94.25           C  
ATOM   1000  CB  GLU A 135     -14.727  12.312   1.088  1.00 94.25           C  
ATOM   1001  O   GLU A 135     -15.305  13.664   4.059  1.00 94.25           O  
ATOM   1002  CG  GLU A 135     -15.133  13.719   0.684  1.00 94.25           C  
ATOM   1003  CD  GLU A 135     -15.461  13.852  -0.796  1.00 94.25           C  
ATOM   1004  OE1 GLU A 135     -15.617  14.992  -1.286  1.00 94.25           O  
ATOM   1005  OE2 GLU A 135     -15.562  12.797  -1.471  1.00 94.25           O  
ATOM   1006  N   GLN A 136     -16.078  11.633   3.826  1.00 92.88           N  
ATOM   1007  CA  GLN A 136     -17.219  11.828   4.711  1.00 92.88           C  
ATOM   1008  C   GLN A 136     -16.797  11.883   6.172  1.00 92.88           C  
ATOM   1009  CB  GLN A 136     -18.250  10.711   4.508  1.00 92.88           C  
ATOM   1010  O   GLN A 136     -17.500  12.430   7.016  1.00 92.88           O  
ATOM   1011  CG  GLN A 136     -18.891  10.711   3.129  1.00 92.88           C  
ATOM   1012  CD  GLN A 136     -19.875   9.570   2.938  1.00 92.88           C  
ATOM   1013  NE2 GLN A 136     -19.484   8.586   2.133  1.00 92.88           N  
ATOM   1014  OE1 GLN A 136     -20.969   9.562   3.508  1.00 92.88           O  
ATOM   1015  N   SER A 137     -15.633  11.344   6.449  1.00 92.75           N  
ATOM   1016  CA  SER A 137     -15.227  11.172   7.844  1.00 92.75           C  
ATOM   1017  C   SER A 137     -14.547  12.430   8.383  1.00 92.75           C  
ATOM   1018  CB  SER A 137     -14.297   9.969   7.984  1.00 92.75           C  
ATOM   1019  O   SER A 137     -14.258  12.516   9.578  1.00 92.75           O  
ATOM   1020  OG  SER A 137     -13.078  10.195   7.297  1.00 92.75           O  
ATOM   1021  N   ALA A 138     -14.289  13.430   7.551  1.00 88.50           N  
ATOM   1022  CA  ALA A 138     -13.656  14.656   8.023  1.00 88.50           C  
ATOM   1023  C   ALA A 138     -14.594  15.438   8.938  1.00 88.50           C  
ATOM   1024  CB  ALA A 138     -13.227  15.523   6.844  1.00 88.50           C  
ATOM   1025  O   ALA A 138     -15.789  15.562   8.656  1.00 88.50           O  
ATOM   1026  N   PRO A 139     -13.992  15.977  10.008  1.00 90.38           N  
ATOM   1027  CA  PRO A 139     -12.578  15.836  10.367  1.00 90.38           C  
ATOM   1028  C   PRO A 139     -12.250  14.445  10.914  1.00 90.38           C  
ATOM   1029  CB  PRO A 139     -12.375  16.906  11.445  1.00 90.38           C  
ATOM   1030  O   PRO A 139     -13.070  13.844  11.609  1.00 90.38           O  
ATOM   1031  CG  PRO A 139     -13.719  17.047  12.094  1.00 90.38           C  
ATOM   1032  CD  PRO A 139     -14.781  16.781  11.070  1.00 90.38           C  
ATOM   1033  N   TRP A 140     -11.070  13.891  10.625  1.00 92.38           N  
ATOM   1034  CA  TRP A 140     -10.680  12.516  10.922  1.00 92.38           C  
ATOM   1035  C   TRP A 140     -10.391  12.336  12.406  1.00 92.38           C  
ATOM   1036  CB  TRP A 140      -9.445  12.125  10.102  1.00 92.38           C  
ATOM   1037  O   TRP A 140     -10.281  11.211  12.891  1.00 92.38           O  
ATOM   1038  CG  TRP A 140      -9.719  11.969   8.633  1.00 92.38           C  
ATOM   1039  CD1 TRP A 140     -10.938  11.875   8.023  1.00 92.38           C  
ATOM   1040  CD2 TRP A 140      -8.742  11.883   7.590  1.00 92.38           C  
ATOM   1041  CE2 TRP A 140      -9.445  11.734   6.371  1.00 92.38           C  
ATOM   1042  CE3 TRP A 140      -7.340  11.914   7.562  1.00 92.38           C  
ATOM   1043  NE1 TRP A 140     -10.781  11.734   6.664  1.00 92.38           N  
ATOM   1044  CH2 TRP A 140      -7.422  11.648   5.145  1.00 92.38           C  
ATOM   1045  CZ2 TRP A 140      -8.797  11.617   5.141  1.00 92.38           C  
ATOM   1046  CZ3 TRP A 140      -6.695  11.797   6.336  1.00 92.38           C  
ATOM   1047  N   GLN A 141     -10.375  13.398  13.164  1.00 90.81           N  
ATOM   1048  CA  GLN A 141      -9.977  13.367  14.562  1.00 90.81           C  
ATOM   1049  C   GLN A 141     -11.180  13.102  15.469  1.00 90.81           C  
ATOM   1050  CB  GLN A 141      -9.297  14.680  14.961  1.00 90.81           C  
ATOM   1051  O   GLN A 141     -11.023  12.883  16.672  1.00 90.81           O  
ATOM   1052  CG  GLN A 141      -7.992  14.938  14.227  1.00 90.81           C  
ATOM   1053  CD  GLN A 141      -8.211  15.438  12.805  1.00 90.81           C  
ATOM   1054  NE2 GLN A 141      -7.227  15.227  11.945  1.00 90.81           N  
ATOM   1055  OE1 GLN A 141      -9.266  16.000  12.492  1.00 90.81           O  
ATOM   1056  N   GLU A 142     -12.344  13.000  14.852  1.00 92.56           N  
ATOM   1057  CA  GLU A 142     -13.570  12.797  15.617  1.00 92.56           C  
ATOM   1058  C   GLU A 142     -14.305  11.539  15.156  1.00 92.56           C  
ATOM   1059  CB  GLU A 142     -14.484  14.016  15.500  1.00 92.56           C  
ATOM   1060  O   GLU A 142     -14.328  11.234  13.961  1.00 92.56           O  
ATOM   1061  CG  GLU A 142     -13.891  15.289  16.078  1.00 92.56           C  
ATOM   1062  CD  GLU A 142     -14.789  16.500  15.914  1.00 92.56           C  
ATOM   1063  OE1 GLU A 142     -14.359  17.625  16.250  1.00 92.56           O  
ATOM   1064  OE2 GLU A 142     -15.938  16.328  15.438  1.00 92.56           O  
ATOM   1065  N   ARG A 143     -14.867  10.961  16.109  1.00 94.88           N  
ATOM   1066  CA  ARG A 143     -15.734   9.836  15.773  1.00 94.88           C  
ATOM   1067  C   ARG A 143     -16.984  10.312  15.039  1.00 94.88           C  
ATOM   1068  CB  ARG A 143     -16.125   9.062  17.031  1.00 94.88           C  
ATOM   1069  O   ARG A 143     -17.531  11.375  15.344  1.00 94.88           O  
ATOM   1070  CG  ARG A 143     -14.992   8.281  17.672  1.00 94.88           C  
ATOM   1071  CD  ARG A 143     -15.477   7.426  18.828  1.00 94.88           C  
ATOM   1072  NE  ARG A 143     -14.422   6.527  19.312  1.00 94.88           N  
ATOM   1073  NH1 ARG A 143     -14.812   6.930  21.547  1.00 94.88           N  
ATOM   1074  NH2 ARG A 143     -13.156   5.477  20.906  1.00 94.88           N  
ATOM   1075  CZ  ARG A 143     -14.133   6.312  20.578  1.00 94.88           C  
ATOM   1076  N   SER A 144     -17.406   9.508  14.078  1.00 94.00           N  
ATOM   1077  CA  SER A 144     -18.625   9.836  13.352  1.00 94.00           C  
ATOM   1078  C   SER A 144     -19.234   8.602  12.695  1.00 94.00           C  
ATOM   1079  CB  SER A 144     -18.344  10.898  12.281  1.00 94.00           C  
ATOM   1080  O   SER A 144     -18.562   7.578  12.539  1.00 94.00           O  
ATOM   1081  OG  SER A 144     -17.438  10.398  11.305  1.00 94.00           O  
ATOM   1082  N   THR A 145     -20.500   8.680  12.500  1.00 93.44           N  
ATOM   1083  CA  THR A 145     -21.203   7.605  11.820  1.00 93.44           C  
ATOM   1084  C   THR A 145     -21.625   8.031  10.414  1.00 93.44           C  
ATOM   1085  CB  THR A 145     -22.453   7.172  12.625  1.00 93.44           C  
ATOM   1086  O   THR A 145     -22.125   9.141  10.219  1.00 93.44           O  
ATOM   1087  CG2 THR A 145     -23.172   6.008  11.938  1.00 93.44           C  
ATOM   1088  OG1 THR A 145     -22.047   6.770  13.938  1.00 93.44           O  
ATOM   1089  N   MET A 146     -21.391   7.199   9.484  1.00 89.50           N  
ATOM   1090  CA  MET A 146     -21.672   7.496   8.086  1.00 89.50           C  
ATOM   1091  C   MET A 146     -22.500   6.387   7.449  1.00 89.50           C  
ATOM   1092  CB  MET A 146     -20.375   7.684   7.305  1.00 89.50           C  
ATOM   1093  O   MET A 146     -22.328   5.211   7.781  1.00 89.50           O  
ATOM   1094  CG  MET A 146     -19.438   8.734   7.898  1.00 89.50           C  
ATOM   1095  SD  MET A 146     -17.828   8.820   7.035  1.00 89.50           S  
ATOM   1096  CE  MET A 146     -17.141   7.203   7.500  1.00 89.50           C  
ATOM   1097  N   SER A 147     -23.312   6.824   6.684  1.00 85.56           N  
ATOM   1098  CA  SER A 147     -24.062   5.848   5.895  1.00 85.56           C  
ATOM   1099  C   SER A 147     -23.312   5.484   4.617  1.00 85.56           C  
ATOM   1100  CB  SER A 147     -25.453   6.383   5.543  1.00 85.56           C  
ATOM   1101  O   SER A 147     -22.625   6.324   4.031  1.00 85.56           O  
ATOM   1102  OG  SER A 147     -26.203   6.641   6.715  1.00 85.56           O  
ATOM   1103  N   LEU A 148     -23.281   4.176   4.270  1.00 82.81           N  
ATOM   1104  CA  LEU A 148     -22.594   3.707   3.072  1.00 82.81           C  
ATOM   1105  C   LEU A 148     -23.406   4.027   1.817  1.00 82.81           C  
ATOM   1106  CB  LEU A 148     -22.344   2.199   3.156  1.00 82.81           C  
ATOM   1107  O   LEU A 148     -24.625   3.887   1.809  1.00 82.81           O  
ATOM   1108  CG  LEU A 148     -21.328   1.742   4.203  1.00 82.81           C  
ATOM   1109  CD1 LEU A 148     -21.406   0.231   4.395  1.00 82.81           C  
ATOM   1110  CD2 LEU A 148     -19.906   2.160   3.799  1.00 82.81           C  
ATOM   1111  N   PRO A 149     -22.750   4.543   0.821  1.00 74.69           N  
ATOM   1112  CA  PRO A 149     -23.484   4.785  -0.427  1.00 74.69           C  
ATOM   1113  C   PRO A 149     -24.031   3.504  -1.047  1.00 74.69           C  
ATOM   1114  CB  PRO A 149     -22.422   5.422  -1.334  1.00 74.69           C  
ATOM   1115  O   PRO A 149     -23.281   2.547  -1.259  1.00 74.69           O  
ATOM   1116  CG  PRO A 149     -21.219   5.559  -0.472  1.00 74.69           C  
ATOM   1117  CD  PRO A 149     -21.438   4.785   0.796  1.00 74.69           C  
ATOM   1118  N   PRO A 150     -25.375   3.404  -1.237  1.00 71.06           N  
ATOM   1119  CA  PRO A 150     -26.000   2.180  -1.733  1.00 71.06           C  
ATOM   1120  C   PRO A 150     -25.406   1.701  -3.055  1.00 71.06           C  
ATOM   1121  CB  PRO A 150     -27.469   2.586  -1.911  1.00 71.06           C  
ATOM   1122  O   PRO A 150     -25.328   0.495  -3.301  1.00 71.06           O  
ATOM   1123  CG  PRO A 150     -27.547   3.975  -1.363  1.00 71.06           C  
ATOM   1124  CD  PRO A 150     -26.156   4.461  -1.093  1.00 71.06           C  
ATOM   1125  N   GLY A 151     -24.828   2.572  -3.900  1.00 73.81           N  
ATOM   1126  CA  GLY A 151     -24.312   2.225  -5.219  1.00 73.81           C  
ATOM   1127  C   GLY A 151     -22.984   1.489  -5.168  1.00 73.81           C  
ATOM   1128  O   GLY A 151     -22.656   0.745  -6.090  1.00 73.81           O  
ATOM   1129  N   LEU A 152     -22.250   1.619  -3.975  1.00 71.94           N  
ATOM   1130  CA  LEU A 152     -20.891   1.108  -3.904  1.00 71.94           C  
ATOM   1131  C   LEU A 152     -20.859  -0.268  -3.248  1.00 71.94           C  
ATOM   1132  CB  LEU A 152     -19.984   2.078  -3.127  1.00 71.94           C  
ATOM   1133  O   LEU A 152     -19.875  -1.006  -3.393  1.00 71.94           O  
ATOM   1134  CG  LEU A 152     -19.688   3.412  -3.807  1.00 71.94           C  
ATOM   1135  CD1 LEU A 152     -18.859   4.301  -2.887  1.00 71.94           C  
ATOM   1136  CD2 LEU A 152     -18.969   3.186  -5.133  1.00 71.94           C  
ATOM   1137  N   LEU A 153     -21.953  -0.640  -2.531  1.00 68.38           N  
ATOM   1138  CA  LEU A 153     -21.984  -1.864  -1.736  1.00 68.38           C  
ATOM   1139  C   LEU A 153     -22.359  -3.062  -2.598  1.00 68.38           C  
ATOM   1140  CB  LEU A 153     -22.969  -1.726  -0.569  1.00 68.38           C  
ATOM   1141  O   LEU A 153     -21.891  -4.176  -2.367  1.00 68.38           O  
ATOM   1142  CG  LEU A 153     -22.562  -0.748   0.538  1.00 68.38           C  
ATOM   1143  CD1 LEU A 153     -23.719  -0.549   1.510  1.00 68.38           C  
ATOM   1144  CD2 LEU A 153     -21.328  -1.245   1.271  1.00 68.38           C  
ATOM   1145  N   GLY A 154     -22.859  -2.793  -3.797  1.00 62.44           N  
ATOM   1146  CA  GLY A 154     -23.531  -3.902  -4.461  1.00 62.44           C  
ATOM   1147  C   GLY A 154     -24.203  -4.859  -3.496  1.00 62.44           C  
ATOM   1148  O   GLY A 154     -24.625  -4.461  -2.408  1.00 62.44           O  
ATOM   1149  N   ASN A 155     -24.766  -6.094  -3.980  1.00 64.44           N  
ATOM   1150  CA  ASN A 155     -25.453  -7.105  -3.186  1.00 64.44           C  
ATOM   1151  C   ASN A 155     -24.516  -7.809  -2.221  1.00 64.44           C  
ATOM   1152  CB  ASN A 155     -26.141  -8.125  -4.098  1.00 64.44           C  
ATOM   1153  O   ASN A 155     -24.922  -8.711  -1.491  1.00 64.44           O  
ATOM   1154  CG  ASN A 155     -27.250  -7.512  -4.938  1.00 64.44           C  
ATOM   1155  ND2 ASN A 155     -27.500  -8.094  -6.105  1.00 64.44           N  
ATOM   1156  OD1 ASN A 155     -27.875  -6.523  -4.539  1.00 64.44           O  
ATOM   1157  N   SER A 156     -23.391  -7.246  -1.846  1.00 73.69           N  
ATOM   1158  CA  SER A 156     -22.422  -8.047  -1.118  1.00 73.69           C  
ATOM   1159  C   SER A 156     -22.031  -7.391   0.203  1.00 73.69           C  
ATOM   1160  CB  SER A 156     -21.156  -8.273  -1.969  1.00 73.69           C  
ATOM   1161  O   SER A 156     -21.000  -7.719   0.791  1.00 73.69           O  
ATOM   1162  OG  SER A 156     -20.672  -7.039  -2.469  1.00 73.69           O  
ATOM   1163  N   TRP A 157     -22.844  -6.488   0.834  1.00 85.81           N  
ATOM   1164  CA  TRP A 157     -22.469  -5.957   2.143  1.00 85.81           C  
ATOM   1165  C   TRP A 157     -22.828  -6.941   3.250  1.00 85.81           C  
ATOM   1166  CB  TRP A 157     -23.172  -4.613   2.391  1.00 85.81           C  
ATOM   1167  O   TRP A 157     -24.000  -7.324   3.395  1.00 85.81           O  
ATOM   1168  CG  TRP A 157     -22.891  -4.027   3.742  1.00 85.81           C  
ATOM   1169  CD1 TRP A 157     -23.750  -3.992   4.812  1.00 85.81           C  
ATOM   1170  CD2 TRP A 157     -21.688  -3.385   4.168  1.00 85.81           C  
ATOM   1171  CE2 TRP A 157     -21.875  -2.986   5.508  1.00 85.81           C  
ATOM   1172  CE3 TRP A 157     -20.469  -3.109   3.541  1.00 85.81           C  
ATOM   1173  NE1 TRP A 157     -23.141  -3.367   5.879  1.00 85.81           N  
ATOM   1174  CH2 TRP A 157     -19.688  -2.068   5.602  1.00 85.81           C  
ATOM   1175  CZ2 TRP A 157     -20.875  -2.324   6.238  1.00 85.81           C  
ATOM   1176  CZ3 TRP A 157     -19.484  -2.451   4.270  1.00 85.81           C  
ATOM   1177  N   GLY A 158     -21.812  -7.293   3.988  1.00 86.62           N  
ATOM   1178  CA  GLY A 158     -21.938  -8.242   5.086  1.00 86.62           C  
ATOM   1179  C   GLY A 158     -20.609  -8.750   5.590  1.00 86.62           C  
ATOM   1180  O   GLY A 158     -19.578  -8.539   4.949  1.00 86.62           O  
ATOM   1181  N   GLU A 159     -20.734  -9.453   6.828  1.00 85.75           N  
ATOM   1182  CA  GLU A 159     -19.531 -10.070   7.395  1.00 85.75           C  
ATOM   1183  C   GLU A 159     -18.938 -11.102   6.438  1.00 85.75           C  
ATOM   1184  CB  GLU A 159     -19.859 -10.727   8.742  1.00 85.75           C  
ATOM   1185  O   GLU A 159     -19.656 -11.953   5.910  1.00 85.75           O  
ATOM   1186  CG  GLU A 159     -18.625 -11.086   9.555  1.00 85.75           C  
ATOM   1187  CD  GLU A 159     -18.953 -11.586  10.953  1.00 85.75           C  
ATOM   1188  OE1 GLU A 159     -18.031 -11.984  11.695  1.00 85.75           O  
ATOM   1189  OE2 GLU A 159     -20.156 -11.578  11.312  1.00 85.75           O  
ATOM   1190  N   GLY A 160     -17.750 -10.828   5.961  1.00 86.81           N  
ATOM   1191  CA  GLY A 160     -17.016 -11.742   5.090  1.00 86.81           C  
ATOM   1192  C   GLY A 160     -16.812 -11.195   3.689  1.00 86.81           C  
ATOM   1193  O   GLY A 160     -15.945 -11.656   2.957  1.00 86.81           O  
ATOM   1194  N   ALA A 161     -17.750 -10.273   3.340  1.00 91.19           N  
ATOM   1195  CA  ALA A 161     -17.562  -9.648   2.037  1.00 91.19           C  
ATOM   1196  C   ALA A 161     -16.234  -8.898   1.983  1.00 91.19           C  
ATOM   1197  CB  ALA A 161     -18.719  -8.695   1.726  1.00 91.19           C  
ATOM   1198  O   ALA A 161     -15.781  -8.336   2.988  1.00 91.19           O  
ATOM   1199  N   PRO A 162     -15.617  -8.867   0.837  1.00 92.31           N  
ATOM   1200  CA  PRO A 162     -14.297  -8.258   0.709  1.00 92.31           C  
ATOM   1201  C   PRO A 162     -14.266  -6.805   1.183  1.00 92.31           C  
ATOM   1202  CB  PRO A 162     -14.008  -8.344  -0.792  1.00 92.31           C  
ATOM   1203  O   PRO A 162     -13.359  -6.406   1.915  1.00 92.31           O  
ATOM   1204  CG  PRO A 162     -14.727  -9.578  -1.245  1.00 92.31           C  
ATOM   1205  CD  PRO A 162     -16.016  -9.680  -0.486  1.00 92.31           C  
ATOM   1206  N   ALA A 163     -15.250  -6.020   0.792  1.00 91.75           N  
ATOM   1207  CA  ALA A 163     -15.281  -4.621   1.216  1.00 91.75           C  
ATOM   1208  C   ALA A 163     -15.414  -4.512   2.732  1.00 91.75           C  
ATOM   1209  CB  ALA A 163     -16.422  -3.881   0.528  1.00 91.75           C  
ATOM   1210  O   ALA A 163     -14.766  -3.672   3.359  1.00 91.75           O  
ATOM   1211  N   TRP A 164     -16.219  -5.383   3.303  1.00 93.06           N  
ATOM   1212  CA  TRP A 164     -16.406  -5.418   4.750  1.00 93.06           C  
ATOM   1213  C   TRP A 164     -15.086  -5.715   5.461  1.00 93.06           C  
ATOM   1214  CB  TRP A 164     -17.453  -6.469   5.133  1.00 93.06           C  
ATOM   1215  O   TRP A 164     -14.695  -4.996   6.383  1.00 93.06           O  
ATOM   1216  CG  TRP A 164     -17.734  -6.535   6.602  1.00 93.06           C  
ATOM   1217  CD1 TRP A 164     -16.906  -6.992   7.582  1.00 93.06           C  
ATOM   1218  CD2 TRP A 164     -18.953  -6.133   7.254  1.00 93.06           C  
ATOM   1219  CE2 TRP A 164     -18.781  -6.375   8.633  1.00 93.06           C  
ATOM   1220  CE3 TRP A 164     -20.156  -5.590   6.805  1.00 93.06           C  
ATOM   1221  NE1 TRP A 164     -17.531  -6.902   8.812  1.00 93.06           N  
ATOM   1222  CH2 TRP A 164     -20.953  -5.562   9.102  1.00 93.06           C  
ATOM   1223  CZ2 TRP A 164     -19.766  -6.094   9.570  1.00 93.06           C  
ATOM   1224  CZ3 TRP A 164     -21.141  -5.309   7.738  1.00 93.06           C  
ATOM   1225  N   VAL A 165     -14.414  -6.715   5.027  1.00 96.00           N  
ATOM   1226  CA  VAL A 165     -13.180  -7.168   5.664  1.00 96.00           C  
ATOM   1227  C   VAL A 165     -12.109  -6.094   5.535  1.00 96.00           C  
ATOM   1228  CB  VAL A 165     -12.680  -8.500   5.051  1.00 96.00           C  
ATOM   1229  O   VAL A 165     -11.391  -5.805   6.496  1.00 96.00           O  
ATOM   1230  CG1 VAL A 165     -11.328  -8.891   5.645  1.00 96.00           C  
ATOM   1231  CG2 VAL A 165     -13.711  -9.602   5.273  1.00 96.00           C  
ATOM   1232  N   LEU A 166     -12.039  -5.449   4.352  1.00 96.75           N  
ATOM   1233  CA  LEU A 166     -11.062  -4.391   4.145  1.00 96.75           C  
ATOM   1234  C   LEU A 166     -11.242  -3.273   5.164  1.00 96.75           C  
ATOM   1235  CB  LEU A 166     -11.172  -3.828   2.725  1.00 96.75           C  
ATOM   1236  O   LEU A 166     -10.266  -2.803   5.758  1.00 96.75           O  
ATOM   1237  CG  LEU A 166     -10.555  -4.672   1.609  1.00 96.75           C  
ATOM   1238  CD1 LEU A 166     -10.953  -4.121   0.244  1.00 96.75           C  
ATOM   1239  CD2 LEU A 166      -9.031  -4.711   1.750  1.00 96.75           C  
ATOM   1240  N   LEU A 167     -12.492  -2.930   5.406  1.00 95.94           N  
ATOM   1241  CA  LEU A 167     -12.797  -1.829   6.316  1.00 95.94           C  
ATOM   1242  C   LEU A 167     -12.664  -2.270   7.770  1.00 95.94           C  
ATOM   1243  CB  LEU A 167     -14.211  -1.302   6.059  1.00 95.94           C  
ATOM   1244  O   LEU A 167     -12.148  -1.521   8.602  1.00 95.94           O  
ATOM   1245  CG  LEU A 167     -14.461  -0.684   4.684  1.00 95.94           C  
ATOM   1246  CD1 LEU A 167     -15.930  -0.290   4.539  1.00 95.94           C  
ATOM   1247  CD2 LEU A 167     -13.555   0.521   4.461  1.00 95.94           C  
ATOM   1248  N   ASP A 168     -13.102  -3.455   8.031  1.00 96.31           N  
ATOM   1249  CA  ASP A 168     -13.031  -3.996   9.383  1.00 96.31           C  
ATOM   1250  C   ASP A 168     -11.578  -4.066   9.867  1.00 96.31           C  
ATOM   1251  CB  ASP A 168     -13.672  -5.383   9.445  1.00 96.31           C  
ATOM   1252  O   ASP A 168     -11.281  -3.701  11.008  1.00 96.31           O  
ATOM   1253  CG  ASP A 168     -13.820  -5.906  10.859  1.00 96.31           C  
ATOM   1254  OD1 ASP A 168     -14.266  -5.148  11.750  1.00 96.31           O  
ATOM   1255  OD2 ASP A 168     -13.484  -7.086  11.094  1.00 96.31           O  
ATOM   1256  N   GLU A 169     -10.656  -4.430   8.992  1.00 97.88           N  
ATOM   1257  CA  GLU A 169      -9.250  -4.586   9.336  1.00 97.88           C  
ATOM   1258  C   GLU A 169      -8.578  -3.232   9.555  1.00 97.88           C  
ATOM   1259  CB  GLU A 169      -8.516  -5.359   8.234  1.00 97.88           C  
ATOM   1260  O   GLU A 169      -7.457  -3.162  10.062  1.00 97.88           O  
ATOM   1261  CG  GLU A 169      -8.891  -6.832   8.164  1.00 97.88           C  
ATOM   1262  CD  GLU A 169      -8.414  -7.633   9.367  1.00 97.88           C  
ATOM   1263  OE1 GLU A 169      -9.242  -8.328  10.000  1.00 97.88           O  
ATOM   1264  OE2 GLU A 169      -7.203  -7.562   9.680  1.00 97.88           O  
ATOM   1265  N   CYS A 170      -9.273  -2.170   9.188  1.00 97.88           N  
ATOM   1266  CA  CYS A 170      -8.758  -0.832   9.445  1.00 97.88           C  
ATOM   1267  C   CYS A 170      -9.148  -0.358  10.844  1.00 97.88           C  
ATOM   1268  CB  CYS A 170      -9.273   0.157   8.406  1.00 97.88           C  
ATOM   1269  O   CYS A 170      -8.719   0.710  11.281  1.00 97.88           O  
ATOM   1270  SG  CYS A 170      -8.547  -0.076   6.766  1.00 97.88           S  
ATOM   1271  N   GLY A 171     -10.031  -1.137  11.438  1.00 95.94           N  
ATOM   1272  CA  GLY A 171     -10.430  -0.811  12.797  1.00 95.94           C  
ATOM   1273  C   GLY A 171     -11.742  -0.043  12.859  1.00 95.94           C  
ATOM   1274  O   GLY A 171     -12.039   0.591  13.875  1.00 95.94           O  
ATOM   1275  N   LEU A 172     -12.469  -0.052  11.750  1.00 95.12           N  
ATOM   1276  CA  LEU A 172     -13.766   0.621  11.734  1.00 95.12           C  
ATOM   1277  C   LEU A 172     -14.852  -0.272  12.320  1.00 95.12           C  
ATOM   1278  CB  LEU A 172     -14.141   1.021  10.305  1.00 95.12           C  
ATOM   1279  O   LEU A 172     -14.750  -1.500  12.266  1.00 95.12           O  
ATOM   1280  CG  LEU A 172     -13.234   2.053   9.625  1.00 95.12           C  
ATOM   1281  CD1 LEU A 172     -13.555   2.150   8.141  1.00 95.12           C  
ATOM   1282  CD2 LEU A 172     -13.375   3.414  10.305  1.00 95.12           C  
ATOM   1283  N   GLU A 173     -15.812   0.360  12.898  1.00 93.25           N  
ATOM   1284  CA  GLU A 173     -17.000  -0.362  13.336  1.00 93.25           C  
ATOM   1285  C   GLU A 173     -18.062  -0.393  12.234  1.00 93.25           C  
ATOM   1286  CB  GLU A 173     -17.578   0.268  14.602  1.00 93.25           C  
ATOM   1287  O   GLU A 173     -18.469   0.655  11.734  1.00 93.25           O  
ATOM   1288  CG  GLU A 173     -16.656   0.182  15.805  1.00 93.25           C  
ATOM   1289  CD  GLU A 173     -17.234   0.854  17.047  1.00 93.25           C  
ATOM   1290  OE1 GLU A 173     -16.531   0.892  18.094  1.00 93.25           O  
ATOM   1291  OE2 GLU A 173     -18.375   1.348  16.984  1.00 93.25           O  
ATOM   1292  N   LEU A 174     -18.500  -1.655  11.891  1.00 92.62           N  
ATOM   1293  CA  LEU A 174     -19.406  -1.819  10.758  1.00 92.62           C  
ATOM   1294  C   LEU A 174     -20.750  -2.398  11.219  1.00 92.62           C  
ATOM   1295  CB  LEU A 174     -18.781  -2.725   9.695  1.00 92.62           C  
ATOM   1296  O   LEU A 174     -20.781  -3.271  12.086  1.00 92.62           O  
ATOM   1297  CG  LEU A 174     -17.375  -2.357   9.242  1.00 92.62           C  
ATOM   1298  CD1 LEU A 174     -16.812  -3.436   8.312  1.00 92.62           C  
ATOM   1299  CD2 LEU A 174     -17.375  -1.000   8.547  1.00 92.62           C  
ATOM   1300  N   GLY A 175     -21.797  -1.760  10.680  1.00 88.69           N  
ATOM   1301  CA  GLY A 175     -23.125  -2.270  10.945  1.00 88.69           C  
ATOM   1302  C   GLY A 175     -23.750  -2.977   9.758  1.00 88.69           C  
ATOM   1303  O   GLY A 175     -23.781  -2.432   8.648  1.00 88.69           O  
ATOM   1304  N   GLU A 176     -24.312  -4.172   9.906  1.00 80.69           N  
ATOM   1305  CA  GLU A 176     -24.828  -5.004   8.828  1.00 80.69           C  
ATOM   1306  C   GLU A 176     -26.281  -4.637   8.492  1.00 80.69           C  
ATOM   1307  CB  GLU A 176     -24.734  -6.484   9.188  1.00 80.69           C  
ATOM   1308  O   GLU A 176     -26.641  -4.523   7.324  1.00 80.69           O  
ATOM   1309  CG  GLU A 176     -25.047  -7.426   8.031  1.00 80.69           C  
ATOM   1310  CD  GLU A 176     -24.812  -8.891   8.367  1.00 80.69           C  
ATOM   1311  OE1 GLU A 176     -25.078  -9.758   7.512  1.00 80.69           O  
ATOM   1312  OE2 GLU A 176     -24.344  -9.172   9.500  1.00 80.69           O  
ATOM   1313  N   ASP A 177     -27.203  -4.465   9.539  1.00 79.69           N  
ATOM   1314  CA  ASP A 177     -28.641  -4.281   9.367  1.00 79.69           C  
ATOM   1315  C   ASP A 177     -28.938  -2.961   8.664  1.00 79.69           C  
ATOM   1316  CB  ASP A 177     -29.344  -4.336  10.719  1.00 79.69           C  
ATOM   1317  O   ASP A 177     -29.750  -2.916   7.742  1.00 79.69           O  
ATOM   1318  CG  ASP A 177     -29.312  -5.715  11.352  1.00 79.69           C  
ATOM   1319  OD1 ASP A 177     -29.328  -6.723  10.609  1.00 79.69           O  
ATOM   1320  OD2 ASP A 177     -29.297  -5.797  12.602  1.00 79.69           O  
ATOM   1321  N   THR A 178     -28.234  -1.949   9.164  1.00 78.06           N  
ATOM   1322  CA  THR A 178     -28.141  -0.670   8.469  1.00 78.06           C  
ATOM   1323  C   THR A 178     -26.703  -0.410   8.016  1.00 78.06           C  
ATOM   1324  CB  THR A 178     -28.609   0.490   9.367  1.00 78.06           C  
ATOM   1325  O   THR A 178     -25.797  -0.233   8.836  1.00 78.06           O  
ATOM   1326  CG2 THR A 178     -28.844   1.755   8.547  1.00 78.06           C  
ATOM   1327  OG1 THR A 178     -29.828   0.117  10.016  1.00 78.06           O  
ATOM   1328  N   PRO A 179     -26.531  -0.614   6.637  1.00 83.31           N  
ATOM   1329  CA  PRO A 179     -25.141  -0.431   6.188  1.00 83.31           C  
ATOM   1330  C   PRO A 179     -24.562   0.927   6.582  1.00 83.31           C  
ATOM   1331  CB  PRO A 179     -25.250  -0.560   4.668  1.00 83.31           C  
ATOM   1332  O   PRO A 179     -24.906   1.943   5.965  1.00 83.31           O  
ATOM   1333  CG  PRO A 179     -26.562  -1.233   4.426  1.00 83.31           C  
ATOM   1334  CD  PRO A 179     -27.469  -0.931   5.582  1.00 83.31           C  
ATOM   1335  N   HIS A 180     -23.969   0.965   7.754  1.00 88.12           N  
ATOM   1336  CA  HIS A 180     -23.250   2.164   8.188  1.00 88.12           C  
ATOM   1337  C   HIS A 180     -21.859   1.823   8.695  1.00 88.12           C  
ATOM   1338  CB  HIS A 180     -24.047   2.889   9.281  1.00 88.12           C  
ATOM   1339  O   HIS A 180     -21.578   0.668   9.023  1.00 88.12           O  
ATOM   1340  CG  HIS A 180     -24.188   2.100  10.539  1.00 88.12           C  
ATOM   1341  CD2 HIS A 180     -23.516   2.166  11.711  1.00 88.12           C  
ATOM   1342  ND1 HIS A 180     -25.125   1.095  10.688  1.00 88.12           N  
ATOM   1343  CE1 HIS A 180     -25.016   0.578  11.898  1.00 88.12           C  
ATOM   1344  NE2 HIS A 180     -24.047   1.210  12.539  1.00 88.12           N  
ATOM   1345  N   VAL A 181     -21.016   2.793   8.664  1.00 92.56           N  
ATOM   1346  CA  VAL A 181     -19.641   2.689   9.133  1.00 92.56           C  
ATOM   1347  C   VAL A 181     -19.375   3.744  10.203  1.00 92.56           C  
ATOM   1348  CB  VAL A 181     -18.625   2.850   7.973  1.00 92.56           C  
ATOM   1349  O   VAL A 181     -19.703   4.918  10.023  1.00 92.56           O  
ATOM   1350  CG1 VAL A 181     -17.203   2.842   8.500  1.00 92.56           C  
ATOM   1351  CG2 VAL A 181     -18.828   1.745   6.938  1.00 92.56           C  
ATOM   1352  N   CYS A 182     -18.938   3.311  11.297  1.00 94.62           N  
ATOM   1353  CA  CYS A 182     -18.516   4.238  12.344  1.00 94.62           C  
ATOM   1354  C   CYS A 182     -17.016   4.512  12.266  1.00 94.62           C  
ATOM   1355  CB  CYS A 182     -18.875   3.688  13.727  1.00 94.62           C  
ATOM   1356  O   CYS A 182     -16.203   3.602  12.430  1.00 94.62           O  
ATOM   1357  SG  CYS A 182     -20.641   3.543  14.016  1.00 94.62           S  
ATOM   1358  N   TRP A 183     -16.766   5.758  11.984  1.00 95.50           N  
ATOM   1359  CA  TRP A 183     -15.375   6.195  11.867  1.00 95.50           C  
ATOM   1360  C   TRP A 183     -14.703   6.230  13.234  1.00 95.50           C  
ATOM   1361  CB  TRP A 183     -15.305   7.578  11.211  1.00 95.50           C  
ATOM   1362  O   TRP A 183     -15.266   6.750  14.195  1.00 95.50           O  
ATOM   1363  CG  TRP A 183     -13.922   8.156  11.172  1.00 95.50           C  
ATOM   1364  CD1 TRP A 183     -13.398   9.102  12.008  1.00 95.50           C  
ATOM   1365  CD2 TRP A 183     -12.883   7.836  10.242  1.00 95.50           C  
ATOM   1366  CE2 TRP A 183     -11.758   8.625  10.578  1.00 95.50           C  
ATOM   1367  CE3 TRP A 183     -12.797   6.953   9.156  1.00 95.50           C  
ATOM   1368  NE1 TRP A 183     -12.102   9.391  11.656  1.00 95.50           N  
ATOM   1369  CH2 TRP A 183     -10.500   7.680   8.805  1.00 95.50           C  
ATOM   1370  CZ2 TRP A 183     -10.562   8.555   9.859  1.00 95.50           C  
ATOM   1371  CZ3 TRP A 183     -11.602   6.883   8.445  1.00 95.50           C  
ATOM   1372  N   GLU A 184     -13.508   5.676  13.242  1.00 95.75           N  
ATOM   1373  CA  GLU A 184     -12.625   5.738  14.406  1.00 95.75           C  
ATOM   1374  C   GLU A 184     -11.320   6.453  14.070  1.00 95.75           C  
ATOM   1375  CB  GLU A 184     -12.336   4.332  14.930  1.00 95.75           C  
ATOM   1376  O   GLU A 184     -10.609   6.055  13.148  1.00 95.75           O  
ATOM   1377  CG  GLU A 184     -13.562   3.600  15.445  1.00 95.75           C  
ATOM   1378  CD  GLU A 184     -14.156   4.227  16.703  1.00 95.75           C  
ATOM   1379  OE1 GLU A 184     -15.383   4.086  16.922  1.00 95.75           O  
ATOM   1380  OE2 GLU A 184     -13.391   4.863  17.453  1.00 95.75           O  
ATOM   1381  N   PRO A 185     -11.047   7.484  14.828  1.00 94.31           N  
ATOM   1382  CA  PRO A 185      -9.828   8.242  14.523  1.00 94.31           C  
ATOM   1383  C   PRO A 185      -8.594   7.352  14.430  1.00 94.31           C  
ATOM   1384  CB  PRO A 185      -9.711   9.219  15.695  1.00 94.31           C  
ATOM   1385  O   PRO A 185      -7.684   7.629  13.633  1.00 94.31           O  
ATOM   1386  CG  PRO A 185     -11.125   9.469  16.125  1.00 94.31           C  
ATOM   1387  CD  PRO A 185     -11.891   8.188  16.000  1.00 94.31           C  
ATOM   1388  N   GLN A 186      -8.508   6.285  15.172  1.00 95.44           N  
ATOM   1389  CA  GLN A 186      -7.375   5.371  15.172  1.00 95.44           C  
ATOM   1390  C   GLN A 186      -7.254   4.633  13.844  1.00 95.44           C  
ATOM   1391  CB  GLN A 186      -7.496   4.367  16.328  1.00 95.44           C  
ATOM   1392  O   GLN A 186      -6.195   4.090  13.523  1.00 95.44           O  
ATOM   1393  CG  GLN A 186      -7.312   4.988  17.703  1.00 95.44           C  
ATOM   1394  CD  GLN A 186      -8.578   5.641  18.219  1.00 95.44           C  
ATOM   1395  NE2 GLN A 186      -8.438   6.477  19.250  1.00 95.44           N  
ATOM   1396  OE1 GLN A 186      -9.680   5.395  17.719  1.00 95.44           O  
ATOM   1397  N   ALA A 187      -8.352   4.684  13.055  1.00 96.00           N  
ATOM   1398  CA  ALA A 187      -8.375   3.963  11.789  1.00 96.00           C  
ATOM   1399  C   ALA A 187      -7.742   4.793  10.672  1.00 96.00           C  
ATOM   1400  CB  ALA A 187      -9.805   3.582  11.414  1.00 96.00           C  
ATOM   1401  O   ALA A 187      -7.531   4.297   9.562  1.00 96.00           O  
ATOM   1402  N   GLN A 188      -7.441   5.992  10.953  1.00 95.62           N  
ATOM   1403  CA  GLN A 188      -7.031   6.941   9.922  1.00 95.62           C  
ATOM   1404  C   GLN A 188      -5.824   6.426   9.148  1.00 95.62           C  
ATOM   1405  CB  GLN A 188      -6.711   8.305  10.547  1.00 95.62           C  
ATOM   1406  O   GLN A 188      -5.840   6.402   7.914  1.00 95.62           O  
ATOM   1407  CG  GLN A 188      -6.199   9.336   9.547  1.00 95.62           C  
ATOM   1408  CD  GLN A 188      -5.801  10.641  10.203  1.00 95.62           C  
ATOM   1409  NE2 GLN A 188      -5.176  11.523   9.438  1.00 95.62           N  
ATOM   1410  OE1 GLN A 188      -6.055  10.852  11.398  1.00 95.62           O  
ATOM   1411  N   GLY A 189      -4.785   6.102   9.930  1.00 96.12           N  
ATOM   1412  CA  GLY A 189      -3.561   5.652   9.281  1.00 96.12           C  
ATOM   1413  C   GLY A 189      -3.783   4.508   8.312  1.00 96.12           C  
ATOM   1414  O   GLY A 189      -3.330   4.562   7.164  1.00 96.12           O  
ATOM   1415  N   ARG A 190      -4.492   3.496   8.734  1.00 98.12           N  
ATOM   1416  CA  ARG A 190      -4.719   2.305   7.922  1.00 98.12           C  
ATOM   1417  C   ARG A 190      -5.668   2.600   6.770  1.00 98.12           C  
ATOM   1418  CB  ARG A 190      -5.277   1.168   8.781  1.00 98.12           C  
ATOM   1419  O   ARG A 190      -5.496   2.074   5.664  1.00 98.12           O  
ATOM   1420  CG  ARG A 190      -4.207   0.361   9.508  1.00 98.12           C  
ATOM   1421  CD  ARG A 190      -4.805  -0.827  10.250  1.00 98.12           C  
ATOM   1422  NE  ARG A 190      -3.848  -1.418  11.180  1.00 98.12           N  
ATOM   1423  NH1 ARG A 190      -5.441  -2.109  12.703  1.00 98.12           N  
ATOM   1424  NH2 ARG A 190      -3.219  -2.518  13.094  1.00 98.12           N  
ATOM   1425  CZ  ARG A 190      -4.172  -2.014  12.320  1.00 98.12           C  
ATOM   1426  N   MET A 191      -6.637   3.486   6.969  1.00 98.06           N  
ATOM   1427  CA  MET A 191      -7.559   3.865   5.898  1.00 98.06           C  
ATOM   1428  C   MET A 191      -6.828   4.641   4.805  1.00 98.06           C  
ATOM   1429  CB  MET A 191      -8.711   4.703   6.453  1.00 98.06           C  
ATOM   1430  O   MET A 191      -7.062   4.414   3.617  1.00 98.06           O  
ATOM   1431  CG  MET A 191      -9.797   3.879   7.133  1.00 98.06           C  
ATOM   1432  SD  MET A 191     -10.711   2.811   5.953  1.00 98.06           S  
ATOM   1433  CE  MET A 191     -11.664   4.066   5.055  1.00 98.06           C  
ATOM   1434  N   CYS A 192      -5.926   5.500   5.211  1.00 98.00           N  
ATOM   1435  CA  CYS A 192      -5.137   6.234   4.227  1.00 98.00           C  
ATOM   1436  C   CYS A 192      -4.230   5.293   3.443  1.00 98.00           C  
ATOM   1437  CB  CYS A 192      -4.297   7.312   4.914  1.00 98.00           C  
ATOM   1438  O   CYS A 192      -4.102   5.422   2.225  1.00 98.00           O  
ATOM   1439  SG  CYS A 192      -5.266   8.703   5.539  1.00 98.00           S  
ATOM   1440  N   ALA A 193      -3.637   4.391   4.172  1.00 98.62           N  
ATOM   1441  CA  ALA A 193      -2.771   3.398   3.537  1.00 98.62           C  
ATOM   1442  C   ALA A 193      -3.557   2.543   2.547  1.00 98.62           C  
ATOM   1443  CB  ALA A 193      -2.109   2.514   4.590  1.00 98.62           C  
ATOM   1444  O   ALA A 193      -3.074   2.254   1.449  1.00 98.62           O  
ATOM   1445  N   LEU A 194      -4.758   2.158   2.963  1.00 98.75           N  
ATOM   1446  CA  LEU A 194      -5.613   1.362   2.088  1.00 98.75           C  
ATOM   1447  C   LEU A 194      -5.969   2.137   0.825  1.00 98.75           C  
ATOM   1448  CB  LEU A 194      -6.887   0.944   2.822  1.00 98.75           C  
ATOM   1449  O   LEU A 194      -5.875   1.604  -0.283  1.00 98.75           O  
ATOM   1450  CG  LEU A 194      -7.891   0.114   2.020  1.00 98.75           C  
ATOM   1451  CD1 LEU A 194      -7.227  -1.146   1.479  1.00 98.75           C  
ATOM   1452  CD2 LEU A 194      -9.102  -0.240   2.879  1.00 98.75           C  
ATOM   1453  N   TYR A 195      -6.340   3.404   0.990  1.00 98.62           N  
ATOM   1454  CA  TYR A 195      -6.672   4.238  -0.159  1.00 98.62           C  
ATOM   1455  C   TYR A 195      -5.480   4.367  -1.102  1.00 98.62           C  
ATOM   1456  CB  TYR A 195      -7.129   5.629   0.300  1.00 98.62           C  
ATOM   1457  O   TYR A 195      -5.621   4.195  -2.314  1.00 98.62           O  
ATOM   1458  CG  TYR A 195      -7.406   6.582  -0.837  1.00 98.62           C  
ATOM   1459  CD1 TYR A 195      -6.449   7.500  -1.251  1.00 98.62           C  
ATOM   1460  CD2 TYR A 195      -8.633   6.562  -1.498  1.00 98.62           C  
ATOM   1461  CE1 TYR A 195      -6.699   8.383  -2.297  1.00 98.62           C  
ATOM   1462  CE2 TYR A 195      -8.891   7.441  -2.545  1.00 98.62           C  
ATOM   1463  OH  TYR A 195      -8.180   9.219  -3.973  1.00 98.62           O  
ATOM   1464  CZ  TYR A 195      -7.926   8.344  -2.938  1.00 98.62           C  
ATOM   1465  N   ALA A 196      -4.363   4.680  -0.566  1.00 98.56           N  
ATOM   1466  CA  ALA A 196      -3.160   4.867  -1.375  1.00 98.56           C  
ATOM   1467  C   ALA A 196      -2.816   3.596  -2.148  1.00 98.56           C  
ATOM   1468  CB  ALA A 196      -1.985   5.285  -0.495  1.00 98.56           C  
ATOM   1469  O   ALA A 196      -2.494   3.654  -3.338  1.00 98.56           O  
ATOM   1470  N   SER A 197      -2.896   2.477  -1.479  1.00 98.62           N  
ATOM   1471  CA  SER A 197      -2.605   1.194  -2.109  1.00 98.62           C  
ATOM   1472  C   SER A 197      -3.559   0.917  -3.268  1.00 98.62           C  
ATOM   1473  CB  SER A 197      -2.689   0.061  -1.086  1.00 98.62           C  
ATOM   1474  O   SER A 197      -3.125   0.560  -4.363  1.00 98.62           O  
ATOM   1475  OG  SER A 197      -1.740   0.247  -0.051  1.00 98.62           O  
ATOM   1476  N   LEU A 198      -4.852   1.109  -3.037  1.00 98.12           N  
ATOM   1477  CA  LEU A 198      -5.867   0.875  -4.055  1.00 98.12           C  
ATOM   1478  C   LEU A 198      -5.676   1.813  -5.242  1.00 98.12           C  
ATOM   1479  CB  LEU A 198      -7.270   1.061  -3.465  1.00 98.12           C  
ATOM   1480  O   LEU A 198      -5.766   1.389  -6.395  1.00 98.12           O  
ATOM   1481  CG  LEU A 198      -7.770  -0.053  -2.545  1.00 98.12           C  
ATOM   1482  CD1 LEU A 198      -8.930   0.447  -1.689  1.00 98.12           C  
ATOM   1483  CD2 LEU A 198      -8.188  -1.274  -3.357  1.00 98.12           C  
ATOM   1484  N   ALA A 199      -5.402   2.994  -4.922  1.00 96.94           N  
ATOM   1485  CA  ALA A 199      -5.254   4.004  -5.965  1.00 96.94           C  
ATOM   1486  C   ALA A 199      -4.059   3.695  -6.863  1.00 96.94           C  
ATOM   1487  CB  ALA A 199      -5.102   5.391  -5.344  1.00 96.94           C  
ATOM   1488  O   ALA A 199      -4.164   3.764  -8.094  1.00 96.94           O  
ATOM   1489  N   LEU A 200      -2.945   3.381  -6.281  1.00 96.19           N  
ATOM   1490  CA  LEU A 200      -1.740   3.119  -7.059  1.00 96.19           C  
ATOM   1491  C   LEU A 200      -1.874   1.821  -7.848  1.00 96.19           C  
ATOM   1492  CB  LEU A 200      -0.514   3.051  -6.145  1.00 96.19           C  
ATOM   1493  O   LEU A 200      -1.506   1.764  -9.023  1.00 96.19           O  
ATOM   1494  CG  LEU A 200       0.022   4.387  -5.629  1.00 96.19           C  
ATOM   1495  CD1 LEU A 200       1.050   4.152  -4.523  1.00 96.19           C  
ATOM   1496  CD2 LEU A 200       0.627   5.199  -6.766  1.00 96.19           C  
ATOM   1497  N   LEU A 201      -2.441   0.807  -7.211  1.00 96.19           N  
ATOM   1498  CA  LEU A 201      -2.646  -0.458  -7.910  1.00 96.19           C  
ATOM   1499  C   LEU A 201      -3.650  -0.295  -9.047  1.00 96.19           C  
ATOM   1500  CB  LEU A 201      -3.133  -1.534  -6.934  1.00 96.19           C  
ATOM   1501  O   LEU A 201      -3.457  -0.843 -10.133  1.00 96.19           O  
ATOM   1502  CG  LEU A 201      -2.109  -2.035  -5.914  1.00 96.19           C  
ATOM   1503  CD1 LEU A 201      -2.795  -2.893  -4.855  1.00 96.19           C  
ATOM   1504  CD2 LEU A 201      -1.000  -2.818  -6.605  1.00 96.19           C  
ATOM   1505  N   SER A 202      -4.676   0.445  -8.789  1.00 94.00           N  
ATOM   1506  CA  SER A 202      -5.668   0.695  -9.828  1.00 94.00           C  
ATOM   1507  C   SER A 202      -5.070   1.486 -10.992  1.00 94.00           C  
ATOM   1508  CB  SER A 202      -6.867   1.448  -9.258  1.00 94.00           C  
ATOM   1509  O   SER A 202      -5.379   1.223 -12.156  1.00 94.00           O  
ATOM   1510  OG  SER A 202      -7.559   0.647  -8.312  1.00 94.00           O  
ATOM   1511  N   GLY A 203      -4.297   2.414 -10.656  1.00 91.75           N  
ATOM   1512  CA  GLY A 203      -3.635   3.211 -11.680  1.00 91.75           C  
ATOM   1513  C   GLY A 203      -2.756   2.387 -12.602  1.00 91.75           C  
ATOM   1514  O   GLY A 203      -2.717   2.629 -13.812  1.00 91.75           O  
ATOM   1515  N   LEU A 204      -2.105   1.409 -12.039  1.00 91.06           N  
ATOM   1516  CA  LEU A 204      -1.237   0.530 -12.820  1.00 91.06           C  
ATOM   1517  C   LEU A 204      -2.057  -0.391 -13.711  1.00 91.06           C  
ATOM   1518  CB  LEU A 204      -0.348  -0.301 -11.891  1.00 91.06           C  
ATOM   1519  O   LEU A 204      -1.571  -0.847 -14.750  1.00 91.06           O  
ATOM   1520  CG  LEU A 204       0.824   0.433 -11.234  1.00 91.06           C  
ATOM   1521  CD1 LEU A 204       1.443  -0.426 -10.141  1.00 91.06           C  
ATOM   1522  CD2 LEU A 204       1.869   0.809 -12.281  1.00 91.06           C  
ATOM   1523  N   SER A 205      -3.270  -0.672 -13.258  1.00 88.19           N  
ATOM   1524  CA  SER A 205      -4.109  -1.646 -13.945  1.00 88.19           C  
ATOM   1525  C   SER A 205      -4.902  -0.996 -15.070  1.00 88.19           C  
ATOM   1526  CB  SER A 205      -5.070  -2.316 -12.961  1.00 88.19           C  
ATOM   1527  O   SER A 205      -5.461  -1.688 -15.922  1.00 88.19           O  
ATOM   1528  OG  SER A 205      -4.352  -3.057 -11.984  1.00 88.19           O  
ATOM   1529  N   GLN A 206      -5.016   0.380 -15.008  1.00 80.75           N  
ATOM   1530  CA  GLN A 206      -5.793   1.086 -16.031  1.00 80.75           C  
ATOM   1531  C   GLN A 206      -5.008   1.211 -17.328  1.00 80.75           C  
ATOM   1532  CB  GLN A 206      -6.199   2.473 -15.523  1.00 80.75           C  
ATOM   1533  O   GLN A 206      -3.775   1.258 -17.312  1.00 80.75           O  
ATOM   1534  CG  GLN A 206      -7.160   2.439 -14.344  1.00 80.75           C  
ATOM   1535  CD  GLN A 206      -8.555   1.976 -14.734  1.00 80.75           C  
ATOM   1536  NE2 GLN A 206      -9.234   1.301 -13.812  1.00 80.75           N  
ATOM   1537  OE1 GLN A 206      -9.016   2.223 -15.852  1.00 80.75           O  
ATOM   1538  N   GLU A 207      -5.758   1.110 -18.484  1.00 60.12           N  
ATOM   1539  CA  GLU A 207      -5.223   1.301 -19.844  1.00 60.12           C  
ATOM   1540  C   GLU A 207      -4.793   2.746 -20.062  1.00 60.12           C  
ATOM   1541  CB  GLU A 207      -6.258   0.893 -20.891  1.00 60.12           C  
ATOM   1542  O   GLU A 207      -5.449   3.676 -19.578  1.00 60.12           O  
ATOM   1543  CG  GLU A 207      -6.559  -0.599 -20.906  1.00 60.12           C  
ATOM   1544  CD  GLU A 207      -7.797  -0.949 -21.719  1.00 60.12           C  
ATOM   1545  OE1 GLU A 207      -7.656  -1.498 -22.844  1.00 60.12           O  
ATOM   1546  OE2 GLU A 207      -8.914  -0.672 -21.234  1.00 60.12           O  
ATOM   1547  N   PRO A 208      -3.486   3.004 -20.562  1.00 56.19           N  
ATOM   1548  CA  PRO A 208      -3.143   4.387 -20.891  1.00 56.19           C  
ATOM   1549  C   PRO A 208      -4.105   5.012 -21.891  1.00 56.19           C  
ATOM   1550  CB  PRO A 208      -1.735   4.273 -21.484  1.00 56.19           C  
ATOM   1551  O   PRO A 208      -4.703   4.301 -22.703  1.00 56.19           O  
ATOM   1552  CG  PRO A 208      -1.485   2.803 -21.594  1.00 56.19           C  
ATOM   1553  CD  PRO A 208      -2.641   2.076 -20.953  1.00 56.19           C  
ATOM   1554  N   HIS A 209      -4.789   6.152 -21.594  1.00 46.34           N  
ATOM   1555  CA  HIS A 209      -5.512   6.938 -22.594  1.00 46.34           C  
ATOM   1556  C   HIS A 209      -4.652   7.191 -23.828  1.00 46.34           C  
ATOM   1557  CB  HIS A 209      -5.980   8.266 -22.000  1.00 46.34           C  
ATOM   1558  O   HIS A 209      -3.441   7.398 -23.719  1.00 46.34           O  
ATOM   1559  CG  HIS A 209      -6.914   8.102 -20.844  1.00 46.34           C  
ATOM   1560  CD2 HIS A 209      -6.766   8.414 -19.531  1.00 46.34           C  
ATOM   1561  ND1 HIS A 209      -8.172   7.566 -20.969  1.00 46.34           N  
ATOM   1562  CE1 HIS A 209      -8.766   7.547 -19.781  1.00 46.34           C  
ATOM   1563  NE2 HIS A 209      -7.930   8.055 -18.891  1.00 46.34           N  
TER    1564      HIS A 209                                                      
ENDMDL                                                                          
END                                                                             
