# Supplementary material for: Caspase-1 activates gasdermin A in non-mammals
Source: eLife. 2024 Mar 18;12:RP92362. doi: 10.7554/eLife.92362 (PMC10948149; doi:10.7554/eLife.92362)
Supplement: Figure 5—source data 1. — Gasdermins analyedz ed Table 1. [file elife-92362-fig5-data1.zip › Figure 5-source data 1-mu-gsdmacterm.pdb]

MODEL     1                                                                     
ATOM      1  N   THR A   1      -1.310 -15.828 -21.328  1.00 69.31           N  
ATOM      2  CA  THR A   1      -0.869 -15.883 -19.938  1.00 69.31           C  
ATOM      3  C   THR A   1       0.263 -14.891 -19.688  1.00 69.31           C  
ATOM      4  CB  THR A   1      -0.406 -17.297 -19.547  1.00 69.31           C  
ATOM      5  O   THR A   1       1.164 -14.750 -20.516  1.00 69.31           O  
ATOM      6  CG2 THR A   1      -1.448 -18.000 -18.688  1.00 69.31           C  
ATOM      7  OG1 THR A   1      -0.192 -18.062 -20.750  1.00 69.31           O  
ATOM      8  N   LEU A   2      -0.129 -13.797 -18.906  1.00 76.44           N  
ATOM      9  CA  LEU A   2       0.886 -12.812 -18.547  1.00 76.44           C  
ATOM     10  C   LEU A   2       2.098 -13.484 -17.906  1.00 76.44           C  
ATOM     11  CB  LEU A   2       0.306 -11.773 -17.594  1.00 76.44           C  
ATOM     12  O   LEU A   2       1.951 -14.430 -17.125  1.00 76.44           O  
ATOM     13  CG  LEU A   2      -0.733 -10.812 -18.172  1.00 76.44           C  
ATOM     14  CD1 LEU A   2      -1.434 -10.047 -17.062  1.00 76.44           C  
ATOM     15  CD2 LEU A   2      -0.081  -9.859 -19.172  1.00 76.44           C  
ATOM     16  N   THR A   3       3.375 -13.211 -18.375  1.00 80.25           N  
ATOM     17  CA  THR A   3       4.598 -13.695 -17.750  1.00 80.25           C  
ATOM     18  C   THR A   3       5.477 -12.531 -17.312  1.00 80.25           C  
ATOM     19  CB  THR A   3       5.395 -14.609 -18.703  1.00 80.25           C  
ATOM     20  O   THR A   3       5.262 -11.391 -17.719  1.00 80.25           O  
ATOM     21  CG2 THR A   3       4.570 -15.820 -19.109  1.00 80.25           C  
ATOM     22  OG1 THR A   3       5.754 -13.867 -19.875  1.00 80.25           O  
ATOM     23  N   GLY A   4       6.340 -12.891 -16.234  1.00 83.62           N  
ATOM     24  CA  GLY A   4       7.273 -11.875 -15.766  1.00 83.62           C  
ATOM     25  C   GLY A   4       6.609 -10.773 -14.961  1.00 83.62           C  
ATOM     26  O   GLY A   4       5.711 -11.031 -14.156  1.00 83.62           O  
ATOM     27  N   PHE A   5       7.109  -9.547 -15.203  1.00 89.12           N  
ATOM     28  CA  PHE A   5       6.637  -8.414 -14.414  1.00 89.12           C  
ATOM     29  C   PHE A   5       5.180  -8.094 -14.734  1.00 89.12           C  
ATOM     30  CB  PHE A   5       7.512  -7.180 -14.664  1.00 89.12           C  
ATOM     31  O   PHE A   5       4.406  -7.727 -13.852  1.00 89.12           O  
ATOM     32  CG  PHE A   5       7.078  -5.961 -13.891  1.00 89.12           C  
ATOM     33  CD1 PHE A   5       6.746  -4.785 -14.547  1.00 89.12           C  
ATOM     34  CD2 PHE A   5       7.004  -5.996 -12.500  1.00 89.12           C  
ATOM     35  CE1 PHE A   5       6.348  -3.656 -13.836  1.00 89.12           C  
ATOM     36  CE2 PHE A   5       6.605  -4.871 -11.781  1.00 89.12           C  
ATOM     37  CZ  PHE A   5       6.277  -3.703 -12.453  1.00 89.12           C  
ATOM     38  N   PRO A   6       4.707  -8.180 -15.984  1.00 90.56           N  
ATOM     39  CA  PRO A   6       3.281  -7.934 -16.234  1.00 90.56           C  
ATOM     40  C   PRO A   6       2.377  -8.805 -15.367  1.00 90.56           C  
ATOM     41  CB  PRO A   6       3.113  -8.273 -17.719  1.00 90.56           C  
ATOM     42  O   PRO A   6       1.316  -8.352 -14.922  1.00 90.56           O  
ATOM     43  CG  PRO A   6       4.441  -7.973 -18.328  1.00 90.56           C  
ATOM     44  CD  PRO A   6       5.516  -8.367 -17.359  1.00 90.56           C  
ATOM     45  N   ARG A   7       2.707 -10.062 -15.172  1.00 90.56           N  
ATOM     46  CA  ARG A   7       1.936 -10.914 -14.281  1.00 90.56           C  
ATOM     47  C   ARG A   7       1.957 -10.383 -12.852  1.00 90.56           C  
ATOM     48  CB  ARG A   7       2.475 -12.352 -14.312  1.00 90.56           C  
ATOM     49  O   ARG A   7       0.919 -10.320 -12.188  1.00 90.56           O  
ATOM     50  CG  ARG A   7       1.714 -13.312 -13.414  1.00 90.56           C  
ATOM     51  CD  ARG A   7       2.271 -14.727 -13.508  1.00 90.56           C  
ATOM     52  NE  ARG A   7       1.622 -15.625 -12.555  1.00 90.56           N  
ATOM     53  NH1 ARG A   7       2.990 -17.438 -13.016  1.00 90.56           N  
ATOM     54  NH2 ARG A   7       1.318 -17.625 -11.453  1.00 90.56           N  
ATOM     55  CZ  ARG A   7       1.979 -16.891 -12.344  1.00 90.56           C  
ATOM     56  N   VAL A   8       3.154 -10.016 -12.352  1.00 90.62           N  
ATOM     57  CA  VAL A   8       3.307  -9.484 -11.000  1.00 90.62           C  
ATOM     58  C   VAL A   8       2.498  -8.195 -10.859  1.00 90.62           C  
ATOM     59  CB  VAL A   8       4.793  -9.219 -10.664  1.00 90.62           C  
ATOM     60  O   VAL A   8       1.791  -8.008  -9.867  1.00 90.62           O  
ATOM     61  CG1 VAL A   8       4.918  -8.523  -9.305  1.00 90.62           C  
ATOM     62  CG2 VAL A   8       5.582 -10.523 -10.672  1.00 90.62           C  
ATOM     63  N   LYS A   9       2.617  -7.367 -11.820  1.00 93.75           N  
ATOM     64  CA  LYS A   9       1.855  -6.125 -11.828  1.00 93.75           C  
ATOM     65  C   LYS A   9       0.358  -6.395 -11.711  1.00 93.75           C  
ATOM     66  CB  LYS A   9       2.148  -5.320 -13.094  1.00 93.75           C  
ATOM     67  O   LYS A   9      -0.340  -5.738 -10.938  1.00 93.75           O  
ATOM     68  CG  LYS A   9       1.454  -3.969 -13.148  1.00 93.75           C  
ATOM     69  CD  LYS A   9       1.804  -3.209 -14.422  1.00 93.75           C  
ATOM     70  CE  LYS A   9       1.054  -1.888 -14.508  1.00 93.75           C  
ATOM     71  NZ  LYS A   9       1.396  -1.138 -15.750  1.00 93.75           N  
ATOM     72  N   ALA A  10      -0.148  -7.270 -12.477  1.00 93.88           N  
ATOM     73  CA  ALA A  10      -1.565  -7.621 -12.453  1.00 93.88           C  
ATOM     74  C   ALA A  10      -1.982  -8.117 -11.070  1.00 93.88           C  
ATOM     75  CB  ALA A  10      -1.870  -8.680 -13.508  1.00 93.88           C  
ATOM     76  O   ALA A  10      -3.057  -7.770 -10.578  1.00 93.88           O  
ATOM     77  N   GLU A  11      -1.168  -8.883 -10.445  1.00 93.56           N  
ATOM     78  CA  GLU A  11      -1.456  -9.391  -9.109  1.00 93.56           C  
ATOM     79  C   GLU A  11      -1.519  -8.266  -8.086  1.00 93.56           C  
ATOM     80  CB  GLU A  11      -0.405 -10.422  -8.688  1.00 93.56           C  
ATOM     81  O   GLU A  11      -2.408  -8.234  -7.230  1.00 93.56           O  
ATOM     82  CG  GLU A  11      -0.518 -11.750  -9.422  1.00 93.56           C  
ATOM     83  CD  GLU A  11       0.576 -12.742  -9.047  1.00 93.56           C  
ATOM     84  OE1 GLU A  11       0.653 -13.828  -9.664  1.00 93.56           O  
ATOM     85  OE2 GLU A  11       1.363 -12.430  -8.125  1.00 93.56           O  
ATOM     86  N   ILE A  12      -0.582  -7.406  -8.195  1.00 94.56           N  
ATOM     87  CA  ILE A  12      -0.553  -6.273  -7.273  1.00 94.56           C  
ATOM     88  C   ILE A  12      -1.795  -5.406  -7.484  1.00 94.56           C  
ATOM     89  CB  ILE A  12       0.727  -5.426  -7.461  1.00 94.56           C  
ATOM     90  O   ILE A  12      -2.432  -4.980  -6.520  1.00 94.56           O  
ATOM     91  CG1 ILE A  12       1.952  -6.195  -6.953  1.00 94.56           C  
ATOM     92  CG2 ILE A  12       0.592  -4.078  -6.746  1.00 94.56           C  
ATOM     93  CD1 ILE A  12       3.281  -5.539  -7.301  1.00 94.56           C  
ATOM     94  N   LEU A  13      -2.148  -5.184  -8.680  1.00 94.50           N  
ATOM     95  CA  LEU A  13      -3.334  -4.391  -8.984  1.00 94.50           C  
ATOM     96  C   LEU A  13      -4.594  -5.066  -8.453  1.00 94.50           C  
ATOM     97  CB  LEU A  13      -3.461  -4.168 -10.492  1.00 94.50           C  
ATOM     98  O   LEU A  13      -5.516  -4.391  -7.988  1.00 94.50           O  
ATOM     99  CG  LEU A  13      -2.439  -3.223 -11.125  1.00 94.50           C  
ATOM    100  CD1 LEU A  13      -2.617  -3.189 -12.641  1.00 94.50           C  
ATOM    101  CD2 LEU A  13      -2.566  -1.823 -10.539  1.00 94.50           C  
ATOM    102  N   THR A  14      -4.625  -6.328  -8.547  1.00 93.56           N  
ATOM    103  CA  THR A  14      -5.750  -7.082  -8.008  1.00 93.56           C  
ATOM    104  C   THR A  14      -5.840  -6.898  -6.492  1.00 93.56           C  
ATOM    105  CB  THR A  14      -5.637  -8.578  -8.336  1.00 93.56           C  
ATOM    106  O   THR A  14      -6.934  -6.734  -5.945  1.00 93.56           O  
ATOM    107  CG2 THR A  14      -6.793  -9.367  -7.738  1.00 93.56           C  
ATOM    108  OG1 THR A  14      -5.645  -8.750  -9.758  1.00 93.56           O  
ATOM    109  N   GLN A  15      -4.727  -6.914  -5.824  1.00 92.31           N  
ATOM    110  CA  GLN A  15      -4.699  -6.754  -4.375  1.00 92.31           C  
ATOM    111  C   GLN A  15      -5.102  -5.336  -3.973  1.00 92.31           C  
ATOM    112  CB  GLN A  15      -3.311  -7.082  -3.824  1.00 92.31           C  
ATOM    113  O   GLN A  15      -5.551  -5.109  -2.848  1.00 92.31           O  
ATOM    114  CG  GLN A  15      -2.955  -8.562  -3.898  1.00 92.31           C  
ATOM    115  CD  GLN A  15      -1.751  -8.922  -3.047  1.00 92.31           C  
ATOM    116  NE2 GLN A  15      -1.057  -9.992  -3.422  1.00 92.31           N  
ATOM    117  OE1 GLN A  15      -1.446  -8.242  -2.062  1.00 92.31           O  
ATOM    118  N   CYS A  16      -4.988  -4.453  -4.891  1.00 91.88           N  
ATOM    119  CA  CYS A  16      -5.332  -3.062  -4.621  1.00 91.88           C  
ATOM    120  C   CYS A  16      -6.777  -2.773  -4.996  1.00 91.88           C  
ATOM    121  CB  CYS A  16      -4.398  -2.121  -5.379  1.00 91.88           C  
ATOM    122  O   CYS A  16      -7.285  -1.679  -4.742  1.00 91.88           O  
ATOM    123  SG  CYS A  16      -2.682  -2.186  -4.816  1.00 91.88           S  
ATOM    124  N   SER A  17      -7.449  -3.668  -5.582  1.00 89.81           N  
ATOM    125  CA  SER A  17      -8.766  -3.467  -6.176  1.00 89.81           C  
ATOM    126  C   SER A  17      -9.805  -3.111  -5.113  1.00 89.81           C  
ATOM    127  CB  SER A  17      -9.211  -4.719  -6.934  1.00 89.81           C  
ATOM    128  O   SER A  17     -10.750  -2.375  -5.391  1.00 89.81           O  
ATOM    129  OG  SER A  17      -9.406  -5.805  -6.039  1.00 89.81           O  
ATOM    130  N   PRO A  18      -9.641  -3.639  -3.928  1.00 88.06           N  
ATOM    131  CA  PRO A  18     -10.625  -3.307  -2.896  1.00 88.06           C  
ATOM    132  C   PRO A  18     -10.719  -1.806  -2.633  1.00 88.06           C  
ATOM    133  CB  PRO A  18     -10.109  -4.047  -1.662  1.00 88.06           C  
ATOM    134  O   PRO A  18     -11.734  -1.330  -2.104  1.00 88.06           O  
ATOM    135  CG  PRO A  18      -9.352  -5.215  -2.207  1.00 88.06           C  
ATOM    136  CD  PRO A  18      -8.664  -4.785  -3.469  1.00 88.06           C  
ATOM    137  N   LEU A  19      -9.734  -1.081  -2.990  1.00 88.38           N  
ATOM    138  CA  LEU A  19      -9.742   0.365  -2.797  1.00 88.38           C  
ATOM    139  C   LEU A  19     -10.859   1.019  -3.602  1.00 88.38           C  
ATOM    140  CB  LEU A  19      -8.391   0.963  -3.197  1.00 88.38           C  
ATOM    141  O   LEU A  19     -11.328   2.102  -3.250  1.00 88.38           O  
ATOM    142  CG  LEU A  19      -7.223   0.698  -2.244  1.00 88.38           C  
ATOM    143  CD1 LEU A  19      -5.914   1.175  -2.865  1.00 88.38           C  
ATOM    144  CD2 LEU A  19      -7.465   1.377  -0.901  1.00 88.38           C  
ATOM    145  N   ASP A  20     -11.312   0.366  -4.668  1.00 86.50           N  
ATOM    146  CA  ASP A  20     -12.305   0.902  -5.598  1.00 86.50           C  
ATOM    147  C   ASP A  20     -13.672   1.040  -4.926  1.00 86.50           C  
ATOM    148  CB  ASP A  20     -12.414   0.011  -6.836  1.00 86.50           C  
ATOM    149  O   ASP A  20     -14.500   1.844  -5.355  1.00 86.50           O  
ATOM    150  CG  ASP A  20     -11.164   0.026  -7.691  1.00 86.50           C  
ATOM    151  OD1 ASP A  20     -10.422   1.032  -7.668  1.00 86.50           O  
ATOM    152  OD2 ASP A  20     -10.914  -0.976  -8.398  1.00 86.50           O  
ATOM    153  N   ILE A  21     -13.867   0.374  -3.848  1.00 85.88           N  
ATOM    154  CA  ILE A  21     -15.211   0.370  -3.270  1.00 85.88           C  
ATOM    155  C   ILE A  21     -15.211   1.173  -1.971  1.00 85.88           C  
ATOM    156  CB  ILE A  21     -15.711  -1.069  -3.010  1.00 85.88           C  
ATOM    157  O   ILE A  21     -16.250   1.312  -1.321  1.00 85.88           O  
ATOM    158  CG1 ILE A  21     -14.758  -1.803  -2.061  1.00 85.88           C  
ATOM    159  CG2 ILE A  21     -15.859  -1.833  -4.328  1.00 85.88           C  
ATOM    160  CD1 ILE A  21     -15.328  -3.090  -1.480  1.00 85.88           C  
ATOM    161  N   LEU A  22     -13.992   1.717  -1.523  1.00 85.38           N  
ATOM    162  CA  LEU A  22     -13.906   2.488  -0.289  1.00 85.38           C  
ATOM    163  C   LEU A  22     -14.430   3.904  -0.496  1.00 85.38           C  
ATOM    164  CB  LEU A  22     -12.461   2.537   0.218  1.00 85.38           C  
ATOM    165  O   LEU A  22     -14.086   4.562  -1.480  1.00 85.38           O  
ATOM    166  CG  LEU A  22     -11.945   1.273   0.903  1.00 85.38           C  
ATOM    167  CD1 LEU A  22     -10.453   1.409   1.203  1.00 85.38           C  
ATOM    168  CD2 LEU A  22     -12.727   0.995   2.182  1.00 85.38           C  
ATOM    169  N   PRO A  23     -15.305   4.348   0.419  1.00 84.44           N  
ATOM    170  CA  PRO A  23     -15.734   5.746   0.349  1.00 84.44           C  
ATOM    171  C   PRO A  23     -14.570   6.727   0.495  1.00 84.44           C  
ATOM    172  CB  PRO A  23     -16.703   5.879   1.522  1.00 84.44           C  
ATOM    173  O   PRO A  23     -13.570   6.410   1.140  1.00 84.44           O  
ATOM    174  CG  PRO A  23     -17.047   4.469   1.894  1.00 84.44           C  
ATOM    175  CD  PRO A  23     -15.922   3.578   1.465  1.00 84.44           C  
ATOM    176  N   PRO A  24     -14.641   7.895  -0.195  1.00 83.38           N  
ATOM    177  CA  PRO A  24     -13.570   8.891  -0.180  1.00 83.38           C  
ATOM    178  C   PRO A  24     -13.117   9.242   1.234  1.00 83.38           C  
ATOM    179  CB  PRO A  24     -14.203  10.102  -0.871  1.00 83.38           C  
ATOM    180  O   PRO A  24     -11.922   9.445   1.471  1.00 83.38           O  
ATOM    181  CG  PRO A  24     -15.273   9.531  -1.738  1.00 83.38           C  
ATOM    182  CD  PRO A  24     -15.820   8.305  -1.071  1.00 83.38           C  
ATOM    183  N   GLU A  25     -14.031   9.406   2.182  1.00 82.81           N  
ATOM    184  CA  GLU A  25     -13.688   9.750   3.561  1.00 82.81           C  
ATOM    185  C   GLU A  25     -12.812   8.672   4.195  1.00 82.81           C  
ATOM    186  CB  GLU A  25     -14.961   9.953   4.391  1.00 82.81           C  
ATOM    187  O   GLU A  25     -11.891   8.984   4.953  1.00 82.81           O  
ATOM    188  CG  GLU A  25     -15.820  11.117   3.928  1.00 82.81           C  
ATOM    189  CD  GLU A  25     -17.109  11.266   4.719  1.00 82.81           C  
ATOM    190  OE1 GLU A  25     -17.922  12.148   4.379  1.00 82.81           O  
ATOM    191  OE2 GLU A  25     -17.297  10.492   5.684  1.00 82.81           O  
ATOM    192  N   GLU A  26     -13.031   7.488   3.883  1.00 84.12           N  
ATOM    193  CA  GLU A  26     -12.258   6.379   4.422  1.00 84.12           C  
ATOM    194  C   GLU A  26     -10.891   6.277   3.744  1.00 84.12           C  
ATOM    195  CB  GLU A  26     -13.023   5.059   4.262  1.00 84.12           C  
ATOM    196  O   GLU A  26      -9.906   5.914   4.383  1.00 84.12           O  
ATOM    197  CG  GLU A  26     -14.273   4.965   5.129  1.00 84.12           C  
ATOM    198  CD  GLU A  26     -15.000   3.639   4.984  1.00 84.12           C  
ATOM    199  OE1 GLU A  26     -16.125   3.502   5.523  1.00 84.12           O  
ATOM    200  OE2 GLU A  26     -14.445   2.729   4.328  1.00 84.12           O  
ATOM    201  N   VAL A  27     -10.898   6.641   2.467  1.00 88.44           N  
ATOM    202  CA  VAL A  27      -9.656   6.621   1.706  1.00 88.44           C  
ATOM    203  C   VAL A  27      -8.641   7.566   2.348  1.00 88.44           C  
ATOM    204  CB  VAL A  27      -9.883   7.008   0.229  1.00 88.44           C  
ATOM    205  O   VAL A  27      -7.473   7.211   2.512  1.00 88.44           O  
ATOM    206  CG1 VAL A  27      -8.555   7.207  -0.491  1.00 88.44           C  
ATOM    207  CG2 VAL A  27     -10.727   5.945  -0.478  1.00 88.44           C  
ATOM    208  N   GLU A  28      -9.109   8.734   2.684  1.00 88.44           N  
ATOM    209  CA  GLU A  28      -8.242   9.719   3.324  1.00 88.44           C  
ATOM    210  C   GLU A  28      -7.727   9.203   4.664  1.00 88.44           C  
ATOM    211  CB  GLU A  28      -8.984  11.047   3.516  1.00 88.44           C  
ATOM    212  O   GLU A  28      -6.547   9.375   4.988  1.00 88.44           O  
ATOM    213  CG  GLU A  28      -8.086  12.180   3.986  1.00 88.44           C  
ATOM    214  CD  GLU A  28      -8.789  13.531   4.008  1.00 88.44           C  
ATOM    215  OE1 GLU A  28      -8.156  14.539   4.387  1.00 88.44           O  
ATOM    216  OE2 GLU A  28      -9.984  13.578   3.643  1.00 88.44           O  
ATOM    217  N   ASP A  29      -8.586   8.586   5.453  1.00 88.31           N  
ATOM    218  CA  ASP A  29      -8.188   8.023   6.746  1.00 88.31           C  
ATOM    219  C   ASP A  29      -7.160   6.914   6.570  1.00 88.31           C  
ATOM    220  CB  ASP A  29      -9.414   7.496   7.492  1.00 88.31           C  
ATOM    221  O   ASP A  29      -6.199   6.820   7.340  1.00 88.31           O  
ATOM    222  CG  ASP A  29     -10.312   8.602   8.016  1.00 88.31           C  
ATOM    223  OD1 ASP A  29      -9.844   9.750   8.172  1.00 88.31           O  
ATOM    224  OD2 ASP A  29     -11.508   8.320   8.273  1.00 88.31           O  
ATOM    225  N   VAL A  30      -7.352   6.133   5.562  1.00 90.50           N  
ATOM    226  CA  VAL A  30      -6.430   5.035   5.297  1.00 90.50           C  
ATOM    227  C   VAL A  30      -5.066   5.590   4.887  1.00 90.50           C  
ATOM    228  CB  VAL A  30      -6.973   4.090   4.203  1.00 90.50           C  
ATOM    229  O   VAL A  30      -4.031   5.121   5.359  1.00 90.50           O  
ATOM    230  CG1 VAL A  30      -5.930   3.033   3.834  1.00 90.50           C  
ATOM    231  CG2 VAL A  30      -8.266   3.426   4.664  1.00 90.50           C  
ATOM    232  N   LEU A  31      -5.066   6.543   3.980  1.00 92.31           N  
ATOM    233  CA  LEU A  31      -3.814   7.168   3.561  1.00 92.31           C  
ATOM    234  C   LEU A  31      -3.064   7.742   4.758  1.00 92.31           C  
ATOM    235  CB  LEU A  31      -4.082   8.273   2.535  1.00 92.31           C  
ATOM    236  O   LEU A  31      -1.855   7.539   4.895  1.00 92.31           O  
ATOM    237  CG  LEU A  31      -2.854   8.992   1.980  1.00 92.31           C  
ATOM    238  CD1 LEU A  31      -1.902   7.996   1.326  1.00 92.31           C  
ATOM    239  CD2 LEU A  31      -3.270  10.070   0.988  1.00 92.31           C  
ATOM    240  N   LYS A  32      -3.760   8.445   5.629  1.00 90.62           N  
ATOM    241  CA  LYS A  32      -3.150   9.008   6.828  1.00 90.62           C  
ATOM    242  C   LYS A  32      -2.576   7.914   7.723  1.00 90.62           C  
ATOM    243  CB  LYS A  32      -4.168   9.844   7.609  1.00 90.62           C  
ATOM    244  O   LYS A  32      -1.491   8.070   8.289  1.00 90.62           O  
ATOM    245  CG  LYS A  32      -4.492  11.180   6.969  1.00 90.62           C  
ATOM    246  CD  LYS A  32      -5.504  11.969   7.793  1.00 90.62           C  
ATOM    247  CE  LYS A  32      -5.875  13.281   7.121  1.00 90.62           C  
ATOM    248  NZ  LYS A  32      -6.934  14.016   7.883  1.00 90.62           N  
ATOM    249  N   ALA A  33      -3.326   6.848   7.855  1.00 91.06           N  
ATOM    250  CA  ALA A  33      -2.873   5.711   8.656  1.00 91.06           C  
ATOM    251  C   ALA A  33      -1.583   5.125   8.094  1.00 91.06           C  
ATOM    252  CB  ALA A  33      -3.959   4.641   8.727  1.00 91.06           C  
ATOM    253  O   ALA A  33      -0.645   4.840   8.844  1.00 91.06           O  
ATOM    254  N   PHE A  34      -1.517   4.957   6.840  1.00 93.31           N  
ATOM    255  CA  PHE A  34      -0.331   4.375   6.223  1.00 93.31           C  
ATOM    256  C   PHE A  34       0.870   5.301   6.379  1.00 93.31           C  
ATOM    257  CB  PHE A  34      -0.583   4.082   4.742  1.00 93.31           C  
ATOM    258  O   PHE A  34       1.990   4.840   6.602  1.00 93.31           O  
ATOM    259  CG  PHE A  34      -1.459   2.885   4.496  1.00 93.31           C  
ATOM    260  CD1 PHE A  34      -1.972   2.152   5.562  1.00 93.31           C  
ATOM    261  CD2 PHE A  34      -1.771   2.488   3.203  1.00 93.31           C  
ATOM    262  CE1 PHE A  34      -2.783   1.043   5.340  1.00 93.31           C  
ATOM    263  CE2 PHE A  34      -2.582   1.381   2.973  1.00 93.31           C  
ATOM    264  CZ  PHE A  34      -3.086   0.659   4.043  1.00 93.31           C  
ATOM    265  N   LEU A  35       0.656   6.582   6.246  1.00 92.56           N  
ATOM    266  CA  LEU A  35       1.723   7.547   6.492  1.00 92.56           C  
ATOM    267  C   LEU A  35       2.217   7.453   7.934  1.00 92.56           C  
ATOM    268  CB  LEU A  35       1.238   8.969   6.199  1.00 92.56           C  
ATOM    269  O   LEU A  35       3.422   7.527   8.188  1.00 92.56           O  
ATOM    270  CG  LEU A  35       1.136   9.359   4.723  1.00 92.56           C  
ATOM    271  CD1 LEU A  35       0.482  10.727   4.578  1.00 92.56           C  
ATOM    272  CD2 LEU A  35       2.514   9.344   4.070  1.00 92.56           C  
ATOM    273  N   PHE A  36       1.252   7.281   8.781  1.00 91.12           N  
ATOM    274  CA  PHE A  36       1.592   7.121  10.195  1.00 91.12           C  
ATOM    275  C   PHE A  36       2.469   5.895  10.398  1.00 91.12           C  
ATOM    276  CB  PHE A  36       0.323   7.012  11.047  1.00 91.12           C  
ATOM    277  O   PHE A  36       3.477   5.957  11.109  1.00 91.12           O  
ATOM    278  CG  PHE A  36       0.590   6.746  12.500  1.00 91.12           C  
ATOM    279  CD1 PHE A  36       0.363   5.492  13.047  1.00 91.12           C  
ATOM    280  CD2 PHE A  36       1.068   7.758  13.328  1.00 91.12           C  
ATOM    281  CE1 PHE A  36       0.609   5.242  14.398  1.00 91.12           C  
ATOM    282  CE2 PHE A  36       1.316   7.520  14.672  1.00 91.12           C  
ATOM    283  CZ  PHE A  36       1.086   6.262  15.203  1.00 91.12           C  
ATOM    284  N   ILE A  37       2.131   4.793   9.812  1.00 91.31           N  
ATOM    285  CA  ILE A  37       2.871   3.541   9.922  1.00 91.31           C  
ATOM    286  C   ILE A  37       4.289   3.734   9.398  1.00 91.31           C  
ATOM    287  CB  ILE A  37       2.166   2.398   9.156  1.00 91.31           C  
ATOM    288  O   ILE A  37       5.258   3.295  10.023  1.00 91.31           O  
ATOM    289  CG1 ILE A  37       0.850   2.025   9.852  1.00 91.31           C  
ATOM    290  CG2 ILE A  37       3.086   1.181   9.039  1.00 91.31           C  
ATOM    291  CD1 ILE A  37      -0.028   1.078   9.047  1.00 91.31           C  
ATOM    292  N   MET A  38       4.484   4.387   8.297  1.00 92.50           N  
ATOM    293  CA  MET A  38       5.777   4.547   7.637  1.00 92.50           C  
ATOM    294  C   MET A  38       6.684   5.473   8.438  1.00 92.50           C  
ATOM    295  CB  MET A  38       5.594   5.090   6.219  1.00 92.50           C  
ATOM    296  O   MET A  38       7.906   5.309   8.430  1.00 92.50           O  
ATOM    297  CG  MET A  38       4.977   4.090   5.254  1.00 92.50           C  
ATOM    298  SD  MET A  38       4.930   4.715   3.529  1.00 92.50           S  
ATOM    299  CE  MET A  38       3.682   6.023   3.695  1.00 92.50           C  
ATOM    300  N   LYS A  39       6.172   6.434   9.133  1.00 89.94           N  
ATOM    301  CA  LYS A  39       6.957   7.453   9.828  1.00 89.94           C  
ATOM    302  C   LYS A  39       7.469   6.934  11.172  1.00 89.94           C  
ATOM    303  CB  LYS A  39       6.129   8.719  10.039  1.00 89.94           C  
ATOM    304  O   LYS A  39       8.414   7.484  11.734  1.00 89.94           O  
ATOM    305  CG  LYS A  39       5.902   9.531   8.766  1.00 89.94           C  
ATOM    306  CD  LYS A  39       5.148  10.820   9.055  1.00 89.94           C  
ATOM    307  CE  LYS A  39       5.051  11.703   7.812  1.00 89.94           C  
ATOM    308  NZ  LYS A  39       4.309  12.969   8.086  1.00 89.94           N  
ATOM    309  N   ASN A  40       6.898   5.793  11.586  1.00 85.56           N  
ATOM    310  CA  ASN A  40       7.277   5.242  12.883  1.00 85.56           C  
ATOM    311  C   ASN A  40       7.516   3.738  12.805  1.00 85.56           C  
ATOM    312  CB  ASN A  40       6.215   5.562  13.938  1.00 85.56           C  
ATOM    313  O   ASN A  40       6.562   2.955  12.844  1.00 85.56           O  
ATOM    314  CG  ASN A  40       6.688   5.273  15.352  1.00 85.56           C  
ATOM    315  ND2 ASN A  40       5.945   5.766  16.328  1.00 85.56           N  
ATOM    316  OD1 ASN A  40       7.707   4.613  15.555  1.00 85.56           O  
ATOM    317  N   PRO A  41       8.789   3.322  12.742  1.00 78.88           N  
ATOM    318  CA  PRO A  41       9.094   1.894  12.617  1.00 78.88           C  
ATOM    319  C   PRO A  41       8.461   1.059  13.734  1.00 78.88           C  
ATOM    320  CB  PRO A  41      10.617   1.846  12.703  1.00 78.88           C  
ATOM    321  O   PRO A  41       8.078  -0.094  13.500  1.00 78.88           O  
ATOM    322  CG  PRO A  41      11.062   3.221  12.328  1.00 78.88           C  
ATOM    323  CD  PRO A  41       9.969   4.188  12.656  1.00 78.88           C  
ATOM    324  N   LYS A  42       8.430   1.591  14.930  1.00 82.88           N  
ATOM    325  CA  LYS A  42       7.828   0.870  16.047  1.00 82.88           C  
ATOM    326  C   LYS A  42       6.359   0.564  15.781  1.00 82.88           C  
ATOM    327  CB  LYS A  42       7.969   1.675  17.344  1.00 82.88           C  
ATOM    328  O   LYS A  42       5.852  -0.482  16.188  1.00 82.88           O  
ATOM    329  CG  LYS A  42       9.391   1.729  17.891  1.00 82.88           C  
ATOM    330  CD  LYS A  42       9.445   2.434  19.234  1.00 82.88           C  
ATOM    331  CE  LYS A  42      10.875   2.545  19.750  1.00 82.88           C  
ATOM    332  NZ  LYS A  42      10.930   3.219  21.078  1.00 82.88           N  
ATOM    333  N   THR A  43       5.734   1.400  15.039  1.00 83.00           N  
ATOM    334  CA  THR A  43       4.316   1.263  14.711  1.00 83.00           C  
ATOM    335  C   THR A  43       4.090   0.089  13.766  1.00 83.00           C  
ATOM    336  CB  THR A  43       3.762   2.553  14.078  1.00 83.00           C  
ATOM    337  O   THR A  43       3.066  -0.592  13.844  1.00 83.00           O  
ATOM    338  CG2 THR A  43       2.254   2.455  13.867  1.00 83.00           C  
ATOM    339  OG1 THR A  43       4.039   3.660  14.945  1.00 83.00           O  
ATOM    340  N   ILE A  44       5.074  -0.252  13.008  1.00 84.69           N  
ATOM    341  CA  ILE A  44       4.922  -1.308  12.008  1.00 84.69           C  
ATOM    342  C   ILE A  44       4.727  -2.652  12.711  1.00 84.69           C  
ATOM    343  CB  ILE A  44       6.145  -1.370  11.062  1.00 84.69           C  
ATOM    344  O   ILE A  44       3.797  -3.395  12.383  1.00 84.69           O  
ATOM    345  CG1 ILE A  44       6.215  -0.107  10.195  1.00 84.69           C  
ATOM    346  CG2 ILE A  44       6.090  -2.629  10.195  1.00 84.69           C  
ATOM    347  CD1 ILE A  44       7.469  -0.013   9.336  1.00 84.69           C  
ATOM    348  N   SER A  45       5.648  -2.941  13.703  1.00 86.06           N  
ATOM    349  CA  SER A  45       5.586  -4.219  14.406  1.00 86.06           C  
ATOM    350  C   SER A  45       4.289  -4.348  15.195  1.00 86.06           C  
ATOM    351  CB  SER A  45       6.781  -4.375  15.344  1.00 86.06           C  
ATOM    352  O   SER A  45       3.660  -5.406  15.203  1.00 86.06           O  
ATOM    353  OG  SER A  45       7.996  -4.387  14.609  1.00 86.06           O  
ATOM    354  N   GLU A  46       3.875  -3.328  15.805  1.00 87.56           N  
ATOM    355  CA  GLU A  46       2.664  -3.328  16.625  1.00 87.56           C  
ATOM    356  C   GLU A  46       1.420  -3.516  15.758  1.00 87.56           C  
ATOM    357  CB  GLU A  46       2.557  -2.031  17.422  1.00 87.56           C  
ATOM    358  O   GLU A  46       0.534  -4.305  16.109  1.00 87.56           O  
ATOM    359  CG  GLU A  46       3.580  -1.916  18.547  1.00 87.56           C  
ATOM    360  CD  GLU A  46       3.549  -0.569  19.250  1.00 87.56           C  
ATOM    361  OE1 GLU A  46       4.359  -0.352  20.188  1.00 87.56           O  
ATOM    362  OE2 GLU A  46       2.707   0.275  18.875  1.00 87.56           O  
ATOM    363  N   VAL A  47       1.393  -2.791  14.672  1.00 88.50           N  
ATOM    364  CA  VAL A  47       0.258  -2.877  13.758  1.00 88.50           C  
ATOM    365  C   VAL A  47       0.206  -4.266  13.125  1.00 88.50           C  
ATOM    366  CB  VAL A  47       0.330  -1.793  12.656  1.00 88.50           C  
ATOM    367  O   VAL A  47      -0.871  -4.848  12.984  1.00 88.50           O  
ATOM    368  CG1 VAL A  47      -0.761  -2.010  11.609  1.00 88.50           C  
ATOM    369  CG2 VAL A  47       0.214  -0.400  13.273  1.00 88.50           C  
ATOM    370  N   GLU A  48       1.356  -4.758  12.812  1.00 87.69           N  
ATOM    371  CA  GLU A  48       1.432  -6.094  12.234  1.00 87.69           C  
ATOM    372  C   GLU A  48       0.856  -7.141  13.188  1.00 87.69           C  
ATOM    373  CB  GLU A  48       2.879  -6.445  11.875  1.00 87.69           C  
ATOM    374  O   GLU A  48       0.097  -8.016  12.766  1.00 87.69           O  
ATOM    375  CG  GLU A  48       3.020  -7.738  11.086  1.00 87.69           C  
ATOM    376  CD  GLU A  48       4.449  -8.023  10.648  1.00 87.69           C  
ATOM    377  OE1 GLU A  48       4.680  -9.031   9.945  1.00 87.69           O  
ATOM    378  OE2 GLU A  48       5.344  -7.227  11.016  1.00 87.69           O  
ATOM    379  N   ALA A  49       1.255  -7.105  14.383  1.00 89.19           N  
ATOM    380  CA  ALA A  49       0.780  -8.055  15.391  1.00 89.19           C  
ATOM    381  C   ALA A  49      -0.738  -7.988  15.531  1.00 89.19           C  
ATOM    382  CB  ALA A  49       1.446  -7.773  16.734  1.00 89.19           C  
ATOM    383  O   ALA A  49      -1.405  -9.023  15.602  1.00 89.19           O  
ATOM    384  N   LYS A  50      -1.279  -6.871  15.484  1.00 87.19           N  
ATOM    385  CA  LYS A  50      -2.719  -6.703  15.656  1.00 87.19           C  
ATOM    386  C   LYS A  50      -3.479  -7.168  14.414  1.00 87.19           C  
ATOM    387  CB  LYS A  50      -3.055  -5.238  15.953  1.00 87.19           C  
ATOM    388  O   LYS A  50      -4.559  -7.750  14.531  1.00 87.19           O  
ATOM    389  CG  LYS A  50      -2.689  -4.797  17.359  1.00 87.19           C  
ATOM    390  CD  LYS A  50      -3.174  -3.381  17.641  1.00 87.19           C  
ATOM    391  CE  LYS A  50      -2.791  -2.930  19.047  1.00 87.19           C  
ATOM    392  NZ  LYS A  50      -3.867  -2.105  19.688  1.00 87.19           N  
ATOM    393  N   VAL A  51      -2.924  -6.793  13.289  1.00 87.12           N  
ATOM    394  CA  VAL A  51      -3.537  -7.250  12.047  1.00 87.12           C  
ATOM    395  C   VAL A  51      -3.586  -8.773  12.023  1.00 87.12           C  
ATOM    396  CB  VAL A  51      -2.773  -6.719  10.812  1.00 87.12           C  
ATOM    397  O   VAL A  51      -4.605  -9.367  11.656  1.00 87.12           O  
ATOM    398  CG1 VAL A  51      -3.209  -7.461   9.547  1.00 87.12           C  
ATOM    399  CG2 VAL A  51      -2.990  -5.215  10.656  1.00 87.12           C  
ATOM    400  N   GLU A  52      -2.508  -9.414  12.438  1.00 87.25           N  
ATOM    401  CA  GLU A  52      -2.459 -10.867  12.492  1.00 87.25           C  
ATOM    402  C   GLU A  52      -3.492 -11.422  13.469  1.00 87.25           C  
ATOM    403  CB  GLU A  52      -1.058 -11.344  12.883  1.00 87.25           C  
ATOM    404  O   GLU A  52      -4.141 -12.430  13.188  1.00 87.25           O  
ATOM    405  CG  GLU A  52      -0.039 -11.250  11.758  1.00 87.25           C  
ATOM    406  CD  GLU A  52       1.332 -11.781  12.141  1.00 87.25           C  
ATOM    407  OE1 GLU A  52       2.248 -11.781  11.289  1.00 87.25           O  
ATOM    408  OE2 GLU A  52       1.492 -12.211  13.312  1.00 87.25           O  
ATOM    409  N   GLN A  53      -3.615 -10.773  14.578  1.00 86.69           N  
ATOM    410  CA  GLN A  53      -4.590 -11.188  15.586  1.00 86.69           C  
ATOM    411  C   GLN A  53      -6.012 -11.133  15.023  1.00 86.69           C  
ATOM    412  CB  GLN A  53      -4.480 -10.305  16.828  1.00 86.69           C  
ATOM    413  O   GLN A  53      -6.812 -12.039  15.266  1.00 86.69           O  
ATOM    414  CG  GLN A  53      -3.250 -10.586  17.672  1.00 86.69           C  
ATOM    415  CD  GLN A  53      -3.184  -9.727  18.922  1.00 86.69           C  
ATOM    416  NE2 GLN A  53      -2.119  -9.891  19.703  1.00 86.69           N  
ATOM    417  OE1 GLN A  53      -4.082  -8.914  19.188  1.00 86.69           O  
ATOM    418  N   VAL A  54      -6.230 -10.047  14.305  1.00 84.44           N  
ATOM    419  CA  VAL A  54      -7.559  -9.883  13.719  1.00 84.44           C  
ATOM    420  C   VAL A  54      -7.793 -10.953  12.656  1.00 84.44           C  
ATOM    421  CB  VAL A  54      -7.738  -8.477  13.109  1.00 84.44           C  
ATOM    422  O   VAL A  54      -8.867 -11.555  12.594  1.00 84.44           O  
ATOM    423  CG1 VAL A  54      -9.055  -8.391  12.336  1.00 84.44           C  
ATOM    424  CG2 VAL A  54      -7.688  -7.410  14.203  1.00 84.44           C  
ATOM    425  N   LEU A  55      -6.801 -11.258  11.875  1.00 82.62           N  
ATOM    426  CA  LEU A  55      -6.926 -12.203  10.773  1.00 82.62           C  
ATOM    427  C   LEU A  55      -7.109 -13.625  11.297  1.00 82.62           C  
ATOM    428  CB  LEU A  55      -5.695 -12.141   9.867  1.00 82.62           C  
ATOM    429  O   LEU A  55      -7.852 -14.422  10.703  1.00 82.62           O  
ATOM    430  CG  LEU A  55      -5.617 -10.945   8.922  1.00 82.62           C  
ATOM    431  CD1 LEU A  55      -4.254 -10.891   8.242  1.00 82.62           C  
ATOM    432  CD2 LEU A  55      -6.734 -11.008   7.883  1.00 82.62           C  
ATOM    433  N   TYR A  56      -6.508 -13.875  12.492  1.00 82.19           N  
ATOM    434  CA  TYR A  56      -6.492 -15.250  12.977  1.00 82.19           C  
ATOM    435  C   TYR A  56      -7.316 -15.383  14.250  1.00 82.19           C  
ATOM    436  CB  TYR A  56      -5.055 -15.719  13.227  1.00 82.19           C  
ATOM    437  O   TYR A  56      -7.305 -16.438  14.891  1.00 82.19           O  
ATOM    438  CG  TYR A  56      -4.215 -15.805  11.977  1.00 82.19           C  
ATOM    439  CD1 TYR A  56      -4.418 -16.828  11.055  1.00 82.19           C  
ATOM    440  CD2 TYR A  56      -3.221 -14.867  11.719  1.00 82.19           C  
ATOM    441  CE1 TYR A  56      -3.646 -16.922   9.898  1.00 82.19           C  
ATOM    442  CE2 TYR A  56      -2.443 -14.953  10.562  1.00 82.19           C  
ATOM    443  OH  TYR A  56      -1.896 -16.062   8.523  1.00 82.19           O  
ATOM    444  CZ  TYR A  56      -2.664 -15.977   9.664  1.00 82.19           C  
ATOM    445  N   SER A  57      -7.984 -14.266  14.641  1.00 75.19           N  
ATOM    446  CA  SER A  57      -8.758 -14.281  15.875  1.00 75.19           C  
ATOM    447  C   SER A  57     -10.055 -15.062  15.703  1.00 75.19           C  
ATOM    448  CB  SER A  57      -9.070 -12.859  16.328  1.00 75.19           C  
ATOM    449  O   SER A  57     -10.586 -15.164  14.594  1.00 75.19           O  
ATOM    450  OG  SER A  57     -10.203 -12.344  15.648  1.00 75.19           O  
ATOM    451  N   SER A  58     -10.406 -15.773  16.828  1.00 65.69           N  
ATOM    452  CA  SER A  58     -11.727 -16.359  17.016  1.00 65.69           C  
ATOM    453  C   SER A  58     -12.789 -15.281  17.188  1.00 65.69           C  
ATOM    454  CB  SER A  58     -11.742 -17.312  18.219  1.00 65.69           C  
ATOM    455  O   SER A  58     -12.477 -14.156  17.578  1.00 65.69           O  
ATOM    456  OG  SER A  58     -11.445 -16.594  19.406  1.00 65.69           O  
ATOM    457  N   ALA A  59     -13.883 -15.219  16.391  1.00 64.00           N  
ATOM    458  CA  ALA A  59     -15.008 -14.297  16.250  1.00 64.00           C  
ATOM    459  C   ALA A  59     -15.250 -13.523  17.547  1.00 64.00           C  
ATOM    460  CB  ALA A  59     -16.266 -15.055  15.844  1.00 64.00           C  
ATOM    461  O   ALA A  59     -15.633 -12.352  17.516  1.00 64.00           O  
ATOM    462  N   HIS A  60     -14.820 -14.094  18.781  1.00 61.38           N  
ATOM    463  CA  HIS A  60     -15.289 -13.484  20.016  1.00 61.38           C  
ATOM    464  C   HIS A  60     -14.430 -12.281  20.406  1.00 61.38           C  
ATOM    465  CB  HIS A  60     -15.281 -14.516  21.156  1.00 61.38           C  
ATOM    466  O   HIS A  60     -14.930 -11.320  21.000  1.00 61.38           O  
ATOM    467  CG  HIS A  60     -16.453 -15.445  21.125  1.00 61.38           C  
ATOM    468  CD2 HIS A  60     -16.578 -16.734  21.531  1.00 61.38           C  
ATOM    469  ND1 HIS A  60     -17.688 -15.086  20.625  1.00 61.38           N  
ATOM    470  CE1 HIS A  60     -18.516 -16.109  20.719  1.00 61.38           C  
ATOM    471  NE2 HIS A  60     -17.859 -17.125  21.266  1.00 61.38           N  
ATOM    472  N   ASN A  61     -13.289 -12.062  19.828  1.00 70.94           N  
ATOM    473  CA  ASN A  61     -12.406 -10.953  20.172  1.00 70.94           C  
ATOM    474  C   ASN A  61     -12.133 -10.062  18.969  1.00 70.94           C  
ATOM    475  CB  ASN A  61     -11.094 -11.477  20.750  1.00 70.94           C  
ATOM    476  O   ASN A  61     -11.305  -9.148  19.031  1.00 70.94           O  
ATOM    477  CG  ASN A  61     -11.242 -11.977  22.188  1.00 70.94           C  
ATOM    478  ND2 ASN A  61     -10.250 -12.711  22.656  1.00 70.94           N  
ATOM    479  OD1 ASN A  61     -12.250 -11.703  22.844  1.00 70.94           O  
ATOM    480  N   GLU A  62     -12.812 -10.320  17.938  1.00 73.12           N  
ATOM    481  CA  GLU A  62     -12.508  -9.656  16.656  1.00 73.12           C  
ATOM    482  C   GLU A  62     -12.828  -8.172  16.719  1.00 73.12           C  
ATOM    483  CB  GLU A  62     -13.281 -10.320  15.516  1.00 73.12           C  
ATOM    484  O   GLU A  62     -12.031  -7.336  16.297  1.00 73.12           O  
ATOM    485  CG  GLU A  62     -12.922  -9.773  14.141  1.00 73.12           C  
ATOM    486  CD  GLU A  62     -13.695 -10.438  13.016  1.00 73.12           C  
ATOM    487  OE1 GLU A  62     -13.617  -9.953  11.859  1.00 73.12           O  
ATOM    488  OE2 GLU A  62     -14.391 -11.445  13.289  1.00 73.12           O  
ATOM    489  N   SER A  63     -14.000  -7.879  17.328  1.00 77.88           N  
ATOM    490  CA  SER A  63     -14.445  -6.488  17.375  1.00 77.88           C  
ATOM    491  C   SER A  63     -13.516  -5.641  18.250  1.00 77.88           C  
ATOM    492  CB  SER A  63     -15.875  -6.398  17.922  1.00 77.88           C  
ATOM    493  O   SER A  63     -13.164  -4.520  17.875  1.00 77.88           O  
ATOM    494  OG  SER A  63     -16.781  -7.043  17.031  1.00 77.88           O  
ATOM    495  N   SER A  64     -13.156  -6.172  19.422  1.00 82.69           N  
ATOM    496  CA  SER A  64     -12.266  -5.465  20.344  1.00 82.69           C  
ATOM    497  C   SER A  64     -10.891  -5.246  19.719  1.00 82.69           C  
ATOM    498  CB  SER A  64     -12.125  -6.238  21.656  1.00 82.69           C  
ATOM    499  O   SER A  64     -10.328  -4.152  19.812  1.00 82.69           O  
ATOM    500  OG  SER A  64     -11.273  -5.551  22.547  1.00 82.69           O  
ATOM    501  N   ILE A  65     -10.305  -6.207  19.062  1.00 81.56           N  
ATOM    502  CA  ILE A  65      -8.992  -6.129  18.438  1.00 81.56           C  
ATOM    503  C   ILE A  65      -9.039  -5.133  17.281  1.00 81.56           C  
ATOM    504  CB  ILE A  65      -8.531  -7.516  17.938  1.00 81.56           C  
ATOM    505  O   ILE A  65      -8.109  -4.344  17.094  1.00 81.56           O  
ATOM    506  CG1 ILE A  65      -8.383  -8.484  19.109  1.00 81.56           C  
ATOM    507  CG2 ILE A  65      -7.215  -7.391  17.156  1.00 81.56           C  
ATOM    508  CD1 ILE A  65      -8.148  -9.930  18.688  1.00 81.56           C  
ATOM    509  N   LEU A  66     -10.109  -5.164  16.578  1.00 81.88           N  
ATOM    510  CA  LEU A  66     -10.305  -4.250  15.461  1.00 81.88           C  
ATOM    511  C   LEU A  66     -10.328  -2.803  15.938  1.00 81.88           C  
ATOM    512  CB  LEU A  66     -11.602  -4.574  14.719  1.00 81.88           C  
ATOM    513  O   LEU A  66      -9.711  -1.929  15.320  1.00 81.88           O  
ATOM    514  CG  LEU A  66     -11.914  -3.715  13.492  1.00 81.88           C  
ATOM    515  CD1 LEU A  66     -10.891  -3.963  12.391  1.00 81.88           C  
ATOM    516  CD2 LEU A  66     -13.328  -3.998  12.984  1.00 81.88           C  
ATOM    517  N   LEU A  67     -11.055  -2.604  16.938  1.00 83.81           N  
ATOM    518  CA  LEU A  67     -11.133  -1.256  17.484  1.00 83.81           C  
ATOM    519  C   LEU A  67      -9.758  -0.774  17.938  1.00 83.81           C  
ATOM    520  CB  LEU A  67     -12.109  -1.217  18.656  1.00 83.81           C  
ATOM    521  O   LEU A  67      -9.406   0.388  17.734  1.00 83.81           O  
ATOM    522  CG  LEU A  67     -13.602  -1.255  18.312  1.00 83.81           C  
ATOM    523  CD1 LEU A  67     -14.438  -1.426  19.562  1.00 83.81           C  
ATOM    524  CD2 LEU A  67     -14.000   0.010  17.562  1.00 83.81           C  
ATOM    525  N   GLU A  68      -9.078  -1.682  18.531  1.00 85.56           N  
ATOM    526  CA  GLU A  68      -7.719  -1.350  18.969  1.00 85.56           C  
ATOM    527  C   GLU A  68      -6.828  -1.020  17.781  1.00 85.56           C  
ATOM    528  CB  GLU A  68      -7.113  -2.500  19.781  1.00 85.56           C  
ATOM    529  O   GLU A  68      -6.020  -0.089  17.844  1.00 85.56           O  
ATOM    530  CG  GLU A  68      -7.711  -2.656  21.172  1.00 85.56           C  
ATOM    531  CD  GLU A  68      -7.121  -3.822  21.953  1.00 85.56           C  
ATOM    532  OE1 GLU A  68      -7.621  -4.129  23.047  1.00 85.56           O  
ATOM    533  OE2 GLU A  68      -6.152  -4.434  21.453  1.00 85.56           O  
ATOM    534  N   LEU A  69      -6.949  -1.824  16.734  1.00 87.12           N  
ATOM    535  CA  LEU A  69      -6.195  -1.579  15.516  1.00 87.12           C  
ATOM    536  C   LEU A  69      -6.543  -0.213  14.930  1.00 87.12           C  
ATOM    537  CB  LEU A  69      -6.480  -2.674  14.484  1.00 87.12           C  
ATOM    538  O   LEU A  69      -5.648   0.548  14.555  1.00 87.12           O  
ATOM    539  CG  LEU A  69      -5.820  -2.504  13.117  1.00 87.12           C  
ATOM    540  CD1 LEU A  69      -4.301  -2.494  13.258  1.00 87.12           C  
ATOM    541  CD2 LEU A  69      -6.270  -3.607  12.164  1.00 87.12           C  
ATOM    542  N   LEU A  70      -7.785   0.070  14.875  1.00 86.31           N  
ATOM    543  CA  LEU A  70      -8.219   1.353  14.328  1.00 86.31           C  
ATOM    544  C   LEU A  70      -7.664   2.508  15.156  1.00 86.31           C  
ATOM    545  CB  LEU A  70      -9.750   1.428  14.289  1.00 86.31           C  
ATOM    546  O   LEU A  70      -7.238   3.525  14.602  1.00 86.31           O  
ATOM    547  CG  LEU A  70     -10.445   0.517  13.273  1.00 86.31           C  
ATOM    548  CD1 LEU A  70     -11.961   0.631  13.406  1.00 86.31           C  
ATOM    549  CD2 LEU A  70     -10.000   0.861  11.852  1.00 86.31           C  
ATOM    550  N   GLU A  71      -7.758   2.320  16.422  1.00 85.69           N  
ATOM    551  CA  GLU A  71      -7.211   3.332  17.312  1.00 85.69           C  
ATOM    552  C   GLU A  71      -5.719   3.535  17.078  1.00 85.69           C  
ATOM    553  CB  GLU A  71      -7.457   2.947  18.781  1.00 85.69           C  
ATOM    554  O   GLU A  71      -5.242   4.672  17.016  1.00 85.69           O  
ATOM    555  CG  GLU A  71      -7.090   4.039  19.781  1.00 85.69           C  
ATOM    556  CD  GLU A  71      -7.414   3.672  21.219  1.00 85.69           C  
ATOM    557  OE1 GLU A  71      -7.234   4.523  22.109  1.00 85.69           O  
ATOM    558  OE2 GLU A  71      -7.852   2.523  21.438  1.00 85.69           O  
ATOM    559  N   GLU A  72      -5.043   2.477  16.891  1.00 84.31           N  
ATOM    560  CA  GLU A  72      -3.607   2.549  16.641  1.00 84.31           C  
ATOM    561  C   GLU A  72      -3.314   3.240  15.312  1.00 84.31           C  
ATOM    562  CB  GLU A  72      -2.988   1.149  16.656  1.00 84.31           C  
ATOM    563  O   GLU A  72      -2.301   3.930  15.172  1.00 84.31           O  
ATOM    564  CG  GLU A  72      -2.645   0.641  18.047  1.00 84.31           C  
ATOM    565  CD  GLU A  72      -2.250  -0.827  18.062  1.00 84.31           C  
ATOM    566  OE1 GLU A  72      -2.109  -1.401  19.172  1.00 84.31           O  
ATOM    567  OE2 GLU A  72      -2.076  -1.407  16.969  1.00 84.31           O  
ATOM    568  N   LEU A  73      -4.199   3.043  14.445  1.00 85.31           N  
ATOM    569  CA  LEU A  73      -4.039   3.623  13.117  1.00 85.31           C  
ATOM    570  C   LEU A  73      -4.551   5.059  13.086  1.00 85.31           C  
ATOM    571  CB  LEU A  73      -4.777   2.783  12.070  1.00 85.31           C  
ATOM    572  O   LEU A  73      -4.395   5.758  12.078  1.00 85.31           O  
ATOM    573  CG  LEU A  73      -4.195   1.398  11.781  1.00 85.31           C  
ATOM    574  CD1 LEU A  73      -5.125   0.617  10.859  1.00 85.31           C  
ATOM    575  CD2 LEU A  73      -2.805   1.521  11.172  1.00 85.31           C  
ATOM    576  N   GLY A  74      -5.109   5.461  14.188  1.00 81.25           N  
ATOM    577  CA  GLY A  74      -5.641   6.812  14.266  1.00 81.25           C  
ATOM    578  C   GLY A  74      -6.914   7.000  13.461  1.00 81.25           C  
ATOM    579  O   GLY A  74      -7.176   8.086  12.945  1.00 81.25           O  
ATOM    580  N   ILE A  75      -7.625   5.965  13.250  1.00 82.19           N  
ATOM    581  CA  ILE A  75      -8.883   5.996  12.508  1.00 82.19           C  
ATOM    582  C   ILE A  75     -10.055   5.977  13.484  1.00 82.19           C  
ATOM    583  CB  ILE A  75      -8.984   4.812  11.523  1.00 82.19           C  
ATOM    584  O   ILE A  75     -10.188   5.047  14.281  1.00 82.19           O  
ATOM    585  CG1 ILE A  75      -7.836   4.855  10.508  1.00 82.19           C  
ATOM    586  CG2 ILE A  75     -10.344   4.820  10.812  1.00 82.19           C  
ATOM    587  CD1 ILE A  75      -7.758   3.631   9.609  1.00 82.19           C  
ATOM    588  N   SER A  76     -10.680   7.172  13.633  1.00 72.06           N  
ATOM    589  CA  SER A  76     -11.664   7.445  14.672  1.00 72.06           C  
ATOM    590  C   SER A  76     -13.000   6.777  14.352  1.00 72.06           C  
ATOM    591  CB  SER A  76     -11.867   8.953  14.836  1.00 72.06           C  
ATOM    592  O   SER A  76     -13.711   6.336  15.258  1.00 72.06           O  
ATOM    593  OG  SER A  76     -12.164   9.562  13.594  1.00 72.06           O  
ATOM    594  N   LYS A  77     -13.297   6.531  13.062  1.00 68.81           N  
ATOM    595  CA  LYS A  77     -14.602   5.965  12.711  1.00 68.81           C  
ATOM    596  C   LYS A  77     -14.438   4.629  11.984  1.00 68.81           C  
ATOM    597  CB  LYS A  77     -15.391   6.941  11.844  1.00 68.81           C  
ATOM    598  O   LYS A  77     -13.719   4.539  10.992  1.00 68.81           O  
ATOM    599  CG  LYS A  77     -16.031   8.086  12.617  1.00 68.81           C  
ATOM    600  CD  LYS A  77     -16.922   8.938  11.727  1.00 68.81           C  
ATOM    601  CE  LYS A  77     -17.453  10.148  12.469  1.00 68.81           C  
ATOM    602  NZ  LYS A  77     -18.359  10.977  11.602  1.00 68.81           N  
ATOM    603  N   ALA A  78     -14.695   3.607  12.727  1.00 60.34           N  
ATOM    604  CA  ALA A  78     -14.633   2.279  12.125  1.00 60.34           C  
ATOM    605  C   ALA A  78     -15.578   2.176  10.930  1.00 60.34           C  
ATOM    606  CB  ALA A  78     -14.969   1.209  13.164  1.00 60.34           C  
ATOM    607  O   ALA A  78     -16.766   2.498  11.047  1.00 60.34           O  
ATOM    608  N   PRO A  79     -15.016   2.084   9.719  1.00 60.47           N  
ATOM    609  CA  PRO A  79     -15.992   1.820   8.664  1.00 60.47           C  
ATOM    610  C   PRO A  79     -16.703   0.482   8.836  1.00 60.47           C  
ATOM    611  CB  PRO A  79     -15.141   1.821   7.391  1.00 60.47           C  
ATOM    612  O   PRO A  79     -16.062  -0.533   9.117  1.00 60.47           O  
ATOM    613  CG  PRO A  79     -13.734   1.975   7.871  1.00 60.47           C  
ATOM    614  CD  PRO A  79     -13.750   2.113   9.367  1.00 60.47           C  
ATOM    615  N   LYS A  80     -17.828   0.417   9.555  1.00 58.75           N  
ATOM    616  CA  LYS A  80     -18.516  -0.857   9.773  1.00 58.75           C  
ATOM    617  C   LYS A  80     -18.578  -1.673   8.484  1.00 58.75           C  
ATOM    618  CB  LYS A  80     -19.922  -0.629  10.328  1.00 58.75           C  
ATOM    619  O   LYS A  80     -18.391  -2.893   8.508  1.00 58.75           O  
ATOM    620  CG  LYS A  80     -19.953  -0.322  11.820  1.00 58.75           C  
ATOM    621  CD  LYS A  80     -21.391  -0.247  12.336  1.00 58.75           C  
ATOM    622  CE  LYS A  80     -21.422   0.148  13.805  1.00 58.75           C  
ATOM    623  NZ  LYS A  80     -22.828   0.234  14.320  1.00 58.75           N  
ATOM    624  N   THR A  81     -18.547  -1.027   7.250  1.00 61.34           N  
ATOM    625  CA  THR A  81     -18.859  -1.752   6.023  1.00 61.34           C  
ATOM    626  C   THR A  81     -17.594  -2.049   5.234  1.00 61.34           C  
ATOM    627  CB  THR A  81     -19.844  -0.959   5.145  1.00 61.34           C  
ATOM    628  O   THR A  81     -17.531  -3.027   4.484  1.00 61.34           O  
ATOM    629  CG2 THR A  81     -21.266  -1.086   5.664  1.00 61.34           C  
ATOM    630  OG1 THR A  81     -19.469   0.423   5.145  1.00 61.34           O  
ATOM    631  N   SER A  82     -16.422  -1.681   5.812  1.00 74.25           N  
ATOM    632  CA  SER A  82     -15.250  -1.880   4.973  1.00 74.25           C  
ATOM    633  C   SER A  82     -14.055  -2.340   5.797  1.00 74.25           C  
ATOM    634  CB  SER A  82     -14.898  -0.593   4.223  1.00 74.25           C  
ATOM    635  O   SER A  82     -12.906  -2.127   5.406  1.00 74.25           O  
ATOM    636  OG  SER A  82     -15.992  -0.161   3.430  1.00 74.25           O  
ATOM    637  N   TYR A  83     -14.367  -3.049   6.961  1.00 77.94           N  
ATOM    638  CA  TYR A  83     -13.250  -3.377   7.836  1.00 77.94           C  
ATOM    639  C   TYR A  83     -12.344  -4.430   7.203  1.00 77.94           C  
ATOM    640  CB  TYR A  83     -13.750  -3.873   9.195  1.00 77.94           C  
ATOM    641  O   TYR A  83     -11.117  -4.355   7.309  1.00 77.94           O  
ATOM    642  CG  TYR A  83     -14.234  -2.768  10.102  1.00 77.94           C  
ATOM    643  CD1 TYR A  83     -13.328  -1.927  10.750  1.00 77.94           C  
ATOM    644  CD2 TYR A  83     -15.594  -2.564  10.320  1.00 77.94           C  
ATOM    645  CE1 TYR A  83     -13.766  -0.910  11.586  1.00 77.94           C  
ATOM    646  CE2 TYR A  83     -16.047  -1.550  11.164  1.00 77.94           C  
ATOM    647  OH  TYR A  83     -15.562   0.277  12.617  1.00 77.94           O  
ATOM    648  CZ  TYR A  83     -15.125  -0.729  11.789  1.00 77.94           C  
ATOM    649  N   LYS A  84     -13.008  -5.391   6.664  1.00 83.25           N  
ATOM    650  CA  LYS A  84     -12.242  -6.465   6.043  1.00 83.25           C  
ATOM    651  C   LYS A  84     -11.312  -5.918   4.961  1.00 83.25           C  
ATOM    652  CB  LYS A  84     -13.172  -7.523   5.453  1.00 83.25           C  
ATOM    653  O   LYS A  84     -10.164  -6.355   4.840  1.00 83.25           O  
ATOM    654  CG  LYS A  84     -12.461  -8.766   4.953  1.00 83.25           C  
ATOM    655  CD  LYS A  84     -13.445  -9.852   4.547  1.00 83.25           C  
ATOM    656  CE  LYS A  84     -12.734 -11.078   3.982  1.00 83.25           C  
ATOM    657  NZ  LYS A  84     -13.328 -12.344   4.488  1.00 83.25           N  
ATOM    658  N   VAL A  85     -11.852  -4.961   4.316  1.00 86.75           N  
ATOM    659  CA  VAL A  85     -11.070  -4.348   3.246  1.00 86.75           C  
ATOM    660  C   VAL A  85      -9.867  -3.613   3.834  1.00 86.75           C  
ATOM    661  CB  VAL A  85     -11.930  -3.377   2.406  1.00 86.75           C  
ATOM    662  O   VAL A  85      -8.750  -3.738   3.332  1.00 86.75           O  
ATOM    663  CG1 VAL A  85     -11.062  -2.586   1.434  1.00 86.75           C  
ATOM    664  CG2 VAL A  85     -13.023  -4.145   1.652  1.00 86.75           C  
ATOM    665  N   LEU A  86     -10.055  -2.904   4.906  1.00 87.19           N  
ATOM    666  CA  LEU A  86      -8.977  -2.174   5.566  1.00 87.19           C  
ATOM    667  C   LEU A  86      -7.902  -3.131   6.074  1.00 87.19           C  
ATOM    668  CB  LEU A  86      -9.523  -1.337   6.723  1.00 87.19           C  
ATOM    669  O   LEU A  86      -6.707  -2.877   5.910  1.00 87.19           O  
ATOM    670  CG  LEU A  86      -8.508  -0.477   7.477  1.00 87.19           C  
ATOM    671  CD1 LEU A  86      -7.934   0.594   6.559  1.00 87.19           C  
ATOM    672  CD2 LEU A  86      -9.156   0.156   8.703  1.00 87.19           C  
ATOM    673  N   ILE A  87      -8.328  -4.188   6.645  1.00 87.69           N  
ATOM    674  CA  ILE A  87      -7.398  -5.172   7.191  1.00 87.69           C  
ATOM    675  C   ILE A  87      -6.570  -5.777   6.062  1.00 87.69           C  
ATOM    676  CB  ILE A  87      -8.141  -6.281   7.969  1.00 87.69           C  
ATOM    677  O   ILE A  87      -5.344  -5.891   6.172  1.00 87.69           O  
ATOM    678  CG1 ILE A  87      -8.766  -5.707   9.242  1.00 87.69           C  
ATOM    679  CG2 ILE A  87      -7.191  -7.438   8.297  1.00 87.69           C  
ATOM    680  CD1 ILE A  87      -9.711  -6.672   9.961  1.00 87.69           C  
ATOM    681  N   ASP A  88      -7.246  -6.133   5.008  1.00 89.44           N  
ATOM    682  CA  ASP A  88      -6.562  -6.734   3.865  1.00 89.44           C  
ATOM    683  C   ASP A  88      -5.559  -5.758   3.254  1.00 89.44           C  
ATOM    684  CB  ASP A  88      -7.574  -7.180   2.809  1.00 89.44           C  
ATOM    685  O   ASP A  88      -4.430  -6.141   2.938  1.00 89.44           O  
ATOM    686  CG  ASP A  88      -8.352  -8.414   3.221  1.00 89.44           C  
ATOM    687  OD1 ASP A  88      -7.941  -9.109   4.176  1.00 89.44           O  
ATOM    688  OD2 ASP A  88      -9.391  -8.703   2.578  1.00 89.44           O  
ATOM    689  N   LEU A  89      -5.969  -4.551   3.117  1.00 91.75           N  
ATOM    690  CA  LEU A  89      -5.082  -3.547   2.537  1.00 91.75           C  
ATOM    691  C   LEU A  89      -3.898  -3.271   3.455  1.00 91.75           C  
ATOM    692  CB  LEU A  89      -5.848  -2.248   2.266  1.00 91.75           C  
ATOM    693  O   LEU A  89      -2.768  -3.123   2.986  1.00 91.75           O  
ATOM    694  CG  LEU A  89      -6.844  -2.277   1.107  1.00 91.75           C  
ATOM    695  CD1 LEU A  89      -7.617  -0.964   1.041  1.00 91.75           C  
ATOM    696  CD2 LEU A  89      -6.129  -2.549  -0.210  1.00 91.75           C  
ATOM    697  N   THR A  90      -4.219  -3.186   4.773  1.00 91.69           N  
ATOM    698  CA  THR A  90      -3.156  -2.951   5.742  1.00 91.69           C  
ATOM    699  C   THR A  90      -2.154  -4.105   5.734  1.00 91.69           C  
ATOM    700  CB  THR A  90      -3.725  -2.771   7.164  1.00 91.69           C  
ATOM    701  O   THR A  90      -0.943  -3.881   5.758  1.00 91.69           O  
ATOM    702  CG2 THR A  90      -2.611  -2.488   8.164  1.00 91.69           C  
ATOM    703  OG1 THR A  90      -4.648  -1.676   7.164  1.00 91.69           O  
ATOM    704  N   PHE A  91      -2.686  -5.254   5.703  1.00 91.81           N  
ATOM    705  CA  PHE A  91      -1.825  -6.430   5.641  1.00 91.81           C  
ATOM    706  C   PHE A  91      -0.949  -6.398   4.395  1.00 91.81           C  
ATOM    707  CB  PHE A  91      -2.662  -7.715   5.660  1.00 91.81           C  
ATOM    708  O   PHE A  91       0.260  -6.629   4.473  1.00 91.81           O  
ATOM    709  CG  PHE A  91      -1.844  -8.977   5.621  1.00 91.81           C  
ATOM    710  CD1 PHE A  91      -1.763  -9.734   4.457  1.00 91.81           C  
ATOM    711  CD2 PHE A  91      -1.153  -9.406   6.746  1.00 91.81           C  
ATOM    712  CE1 PHE A  91      -1.005 -10.898   4.422  1.00 91.81           C  
ATOM    713  CE2 PHE A  91      -0.394 -10.570   6.715  1.00 91.81           C  
ATOM    714  CZ  PHE A  91      -0.322 -11.320   5.551  1.00 91.81           C  
ATOM    715  N   PHE A  92      -1.540  -6.180   3.295  1.00 93.81           N  
ATOM    716  CA  PHE A  92      -0.817  -6.078   2.033  1.00 93.81           C  
ATOM    717  C   PHE A  92       0.272  -5.016   2.117  1.00 93.81           C  
ATOM    718  CB  PHE A  92      -1.779  -5.754   0.886  1.00 93.81           C  
ATOM    719  O   PHE A  92       1.414  -5.258   1.722  1.00 93.81           O  
ATOM    720  CG  PHE A  92      -1.092  -5.492  -0.427  1.00 93.81           C  
ATOM    721  CD1 PHE A  92      -1.062  -4.215  -0.971  1.00 93.81           C  
ATOM    722  CD2 PHE A  92      -0.475  -6.527  -1.118  1.00 93.81           C  
ATOM    723  CE1 PHE A  92      -0.427  -3.971  -2.186  1.00 93.81           C  
ATOM    724  CE2 PHE A  92       0.162  -6.293  -2.334  1.00 93.81           C  
ATOM    725  CZ  PHE A  92       0.184  -5.012  -2.865  1.00 93.81           C  
ATOM    726  N   PHE A  93      -0.033  -3.859   2.602  1.00 95.25           N  
ATOM    727  CA  PHE A  93       0.896  -2.742   2.729  1.00 95.25           C  
ATOM    728  C   PHE A  93       2.059  -3.104   3.645  1.00 95.25           C  
ATOM    729  CB  PHE A  93       0.175  -1.499   3.258  1.00 95.25           C  
ATOM    730  O   PHE A  93       3.217  -2.824   3.328  1.00 95.25           O  
ATOM    731  CG  PHE A  93       1.026  -0.258   3.262  1.00 95.25           C  
ATOM    732  CD1 PHE A  93       1.280   0.424   4.445  1.00 95.25           C  
ATOM    733  CD2 PHE A  93       1.574   0.226   2.082  1.00 95.25           C  
ATOM    734  CE1 PHE A  93       2.068   1.573   4.453  1.00 95.25           C  
ATOM    735  CE2 PHE A  93       2.361   1.373   2.080  1.00 95.25           C  
ATOM    736  CZ  PHE A  93       2.607   2.045   3.266  1.00 95.25           C  
ATOM    737  N   LEU A  94       1.779  -3.719   4.773  1.00 93.44           N  
ATOM    738  CA  LEU A  94       2.811  -4.113   5.727  1.00 93.44           C  
ATOM    739  C   LEU A  94       3.756  -5.141   5.113  1.00 93.44           C  
ATOM    740  CB  LEU A  94       2.174  -4.684   6.996  1.00 93.44           C  
ATOM    741  O   LEU A  94       4.969  -5.082   5.332  1.00 93.44           O  
ATOM    742  CG  LEU A  94       1.480  -3.682   7.918  1.00 93.44           C  
ATOM    743  CD1 LEU A  94       0.757  -4.410   9.047  1.00 93.44           C  
ATOM    744  CD2 LEU A  94       2.488  -2.684   8.477  1.00 93.44           C  
ATOM    745  N   ASN A  95       3.184  -6.043   4.348  1.00 92.56           N  
ATOM    746  CA  ASN A  95       4.027  -7.020   3.668  1.00 92.56           C  
ATOM    747  C   ASN A  95       5.000  -6.348   2.705  1.00 92.56           C  
ATOM    748  CB  ASN A  95       3.166  -8.047   2.924  1.00 92.56           C  
ATOM    749  O   ASN A  95       6.168  -6.734   2.623  1.00 92.56           O  
ATOM    750  CG  ASN A  95       2.572  -9.086   3.848  1.00 92.56           C  
ATOM    751  ND2 ASN A  95       1.502  -9.734   3.402  1.00 92.56           N  
ATOM    752  OD1 ASN A  95       3.074  -9.312   4.953  1.00 92.56           O  
ATOM    753  N   ALA A  96       4.496  -5.367   2.053  1.00 94.62           N  
ATOM    754  CA  ALA A  96       5.359  -4.625   1.138  1.00 94.62           C  
ATOM    755  C   ALA A  96       6.441  -3.865   1.898  1.00 94.62           C  
ATOM    756  CB  ALA A  96       4.535  -3.660   0.290  1.00 94.62           C  
ATOM    757  O   ALA A  96       7.613  -3.885   1.510  1.00 94.62           O  
ATOM    758  N   LEU A  97       6.086  -3.268   2.988  1.00 94.19           N  
ATOM    759  CA  LEU A  97       7.027  -2.494   3.789  1.00 94.19           C  
ATOM    760  C   LEU A  97       8.125  -3.391   4.359  1.00 94.19           C  
ATOM    761  CB  LEU A  97       6.301  -1.775   4.930  1.00 94.19           C  
ATOM    762  O   LEU A  97       9.273  -2.971   4.477  1.00 94.19           O  
ATOM    763  CG  LEU A  97       5.398  -0.605   4.523  1.00 94.19           C  
ATOM    764  CD1 LEU A  97       4.805   0.055   5.762  1.00 94.19           C  
ATOM    765  CD2 LEU A  97       6.180   0.409   3.695  1.00 94.19           C  
ATOM    766  N   ASN A  98       7.777  -4.605   4.695  1.00 91.88           N  
ATOM    767  CA  ASN A  98       8.734  -5.551   5.262  1.00 91.88           C  
ATOM    768  C   ASN A  98       9.828  -5.914   4.258  1.00 91.88           C  
ATOM    769  CB  ASN A  98       8.016  -6.816   5.742  1.00 91.88           C  
ATOM    770  O   ASN A  98      10.914  -6.340   4.645  1.00 91.88           O  
ATOM    771  CG  ASN A  98       7.332  -6.621   7.078  1.00 91.88           C  
ATOM    772  ND2 ASN A  98       6.301  -7.418   7.336  1.00 91.88           N  
ATOM    773  OD1 ASN A  98       7.723  -5.762   7.875  1.00 91.88           O  
ATOM    774  N   GLY A  99       9.523  -5.676   3.047  1.00 91.12           N  
ATOM    775  CA  GLY A  99      10.500  -5.961   2.006  1.00 91.12           C  
ATOM    776  C   GLY A  99      11.430  -4.797   1.723  1.00 91.12           C  
ATOM    777  O   GLY A  99      12.344  -4.910   0.903  1.00 91.12           O  
ATOM    778  N   LEU A 100      11.211  -3.709   2.457  1.00 92.88           N  
ATOM    779  CA  LEU A 100      11.953  -2.484   2.174  1.00 92.88           C  
ATOM    780  C   LEU A 100      12.914  -2.160   3.309  1.00 92.88           C  
ATOM    781  CB  LEU A 100      10.992  -1.313   1.954  1.00 92.88           C  
ATOM    782  O   LEU A 100      12.672  -2.529   4.461  1.00 92.88           O  
ATOM    783  CG  LEU A 100      10.008  -1.451   0.791  1.00 92.88           C  
ATOM    784  CD1 LEU A 100       9.047  -0.264   0.762  1.00 92.88           C  
ATOM    785  CD2 LEU A 100      10.758  -1.570  -0.532  1.00 92.88           C  
ATOM    786  N   ASP A 101      13.992  -1.552   2.971  1.00 91.94           N  
ATOM    787  CA  ASP A 101      14.883  -0.979   3.980  1.00 91.94           C  
ATOM    788  C   ASP A 101      14.484   0.459   4.309  1.00 91.94           C  
ATOM    789  CB  ASP A 101      16.328  -1.027   3.510  1.00 91.94           C  
ATOM    790  O   ASP A 101      13.469   0.956   3.812  1.00 91.94           O  
ATOM    791  CG  ASP A 101      16.578  -0.216   2.250  1.00 91.94           C  
ATOM    792  OD1 ASP A 101      15.688   0.560   1.843  1.00 91.94           O  
ATOM    793  OD2 ASP A 101      17.672  -0.356   1.657  1.00 91.94           O  
ATOM    794  N   GLU A 102      15.211   1.151   5.148  1.00 91.25           N  
ATOM    795  CA  GLU A 102      14.906   2.492   5.637  1.00 91.25           C  
ATOM    796  C   GLU A 102      14.844   3.496   4.488  1.00 91.25           C  
ATOM    797  CB  GLU A 102      15.945   2.941   6.664  1.00 91.25           C  
ATOM    798  O   GLU A 102      13.977   4.375   4.477  1.00 91.25           O  
ATOM    799  CG  GLU A 102      15.867   2.193   7.988  1.00 91.25           C  
ATOM    800  CD  GLU A 102      16.891   2.660   9.008  1.00 91.25           C  
ATOM    801  OE1 GLU A 102      16.922   2.115  10.133  1.00 91.25           O  
ATOM    802  OE2 GLU A 102      17.672   3.580   8.672  1.00 91.25           O  
ATOM    803  N   ASP A 103      15.742   3.326   3.527  1.00 93.38           N  
ATOM    804  CA  ASP A 103      15.758   4.230   2.383  1.00 93.38           C  
ATOM    805  C   ASP A 103      14.500   4.078   1.537  1.00 93.38           C  
ATOM    806  CB  ASP A 103      17.000   3.984   1.524  1.00 93.38           C  
ATOM    807  O   ASP A 103      13.945   5.066   1.054  1.00 93.38           O  
ATOM    808  CG  ASP A 103      18.297   4.387   2.219  1.00 93.38           C  
ATOM    809  OD1 ASP A 103      18.266   5.281   3.092  1.00 93.38           O  
ATOM    810  OD2 ASP A 103      19.344   3.803   1.889  1.00 93.38           O  
ATOM    811  N   GLY A 104      14.102   2.855   1.316  1.00 92.69           N  
ATOM    812  CA  GLY A 104      12.867   2.617   0.587  1.00 92.69           C  
ATOM    813  C   GLY A 104      11.656   3.254   1.242  1.00 92.69           C  
ATOM    814  O   GLY A 104      10.836   3.881   0.568  1.00 92.69           O  
ATOM    815  N   VAL A 105      11.570   3.100   2.529  1.00 93.62           N  
ATOM    816  CA  VAL A 105      10.445   3.670   3.271  1.00 93.62           C  
ATOM    817  C   VAL A 105      10.500   5.191   3.195  1.00 93.62           C  
ATOM    818  CB  VAL A 105      10.453   3.209   4.746  1.00 93.62           C  
ATOM    819  O   VAL A 105       9.469   5.844   2.998  1.00 93.62           O  
ATOM    820  CG1 VAL A 105       9.375   3.943   5.543  1.00 93.62           C  
ATOM    821  CG2 VAL A 105      10.250   1.698   4.836  1.00 93.62           C  
ATOM    822  N   SER A 106      11.703   5.766   3.355  1.00 94.00           N  
ATOM    823  CA  SER A 106      11.891   7.211   3.254  1.00 94.00           C  
ATOM    824  C   SER A 106      11.438   7.734   1.895  1.00 94.00           C  
ATOM    825  CB  SER A 106      13.352   7.578   3.486  1.00 94.00           C  
ATOM    826  O   SER A 106      10.805   8.789   1.809  1.00 94.00           O  
ATOM    827  OG  SER A 106      13.727   7.332   4.832  1.00 94.00           O  
ATOM    828  N   MET A 107      11.766   7.027   0.876  1.00 94.25           N  
ATOM    829  CA  MET A 107      11.336   7.398  -0.469  1.00 94.25           C  
ATOM    830  C   MET A 107       9.812   7.422  -0.568  1.00 94.25           C  
ATOM    831  CB  MET A 107      11.914   6.430  -1.504  1.00 94.25           C  
ATOM    832  O   MET A 107       9.242   8.320  -1.192  1.00 94.25           O  
ATOM    833  CG  MET A 107      11.531   6.766  -2.938  1.00 94.25           C  
ATOM    834  SD  MET A 107      12.070   5.477  -4.129  1.00 94.25           S  
ATOM    835  CE  MET A 107      13.867   5.734  -4.090  1.00 94.25           C  
ATOM    836  N   LEU A 108       9.133   6.449  -0.009  1.00 95.75           N  
ATOM    837  CA  LEU A 108       7.680   6.391  -0.031  1.00 95.75           C  
ATOM    838  C   LEU A 108       7.074   7.605   0.665  1.00 95.75           C  
ATOM    839  CB  LEU A 108       7.188   5.105   0.640  1.00 95.75           C  
ATOM    840  O   LEU A 108       6.141   8.219   0.145  1.00 95.75           O  
ATOM    841  CG  LEU A 108       7.508   3.795  -0.082  1.00 95.75           C  
ATOM    842  CD1 LEU A 108       7.070   2.604   0.762  1.00 95.75           C  
ATOM    843  CD2 LEU A 108       6.840   3.762  -1.452  1.00 95.75           C  
ATOM    844  N   VAL A 109       7.594   7.871   1.819  1.00 94.19           N  
ATOM    845  CA  VAL A 109       7.109   9.008   2.588  1.00 94.19           C  
ATOM    846  C   VAL A 109       7.270  10.289   1.771  1.00 94.19           C  
ATOM    847  CB  VAL A 109       7.852   9.141   3.938  1.00 94.19           C  
ATOM    848  O   VAL A 109       6.336  11.094   1.676  1.00 94.19           O  
ATOM    849  CG1 VAL A 109       7.488  10.461   4.625  1.00 94.19           C  
ATOM    850  CG2 VAL A 109       7.531   7.957   4.844  1.00 94.19           C  
ATOM    851  N   GLU A 110       8.414  10.469   1.253  1.00 94.62           N  
ATOM    852  CA  GLU A 110       8.703  11.648   0.435  1.00 94.62           C  
ATOM    853  C   GLU A 110       7.770  11.719  -0.769  1.00 94.62           C  
ATOM    854  CB  GLU A 110      10.164  11.633  -0.032  1.00 94.62           C  
ATOM    855  O   GLU A 110       7.277  12.797  -1.113  1.00 94.62           O  
ATOM    856  CG  GLU A 110      10.578  12.891  -0.781  1.00 94.62           C  
ATOM    857  CD  GLU A 110      12.031  12.859  -1.238  1.00 94.62           C  
ATOM    858  OE1 GLU A 110      12.461  13.812  -1.929  1.00 94.62           O  
ATOM    859  OE2 GLU A 110      12.734  11.883  -0.904  1.00 94.62           O  
ATOM    860  N   SER A 111       7.543  10.641  -1.410  1.00 94.50           N  
ATOM    861  CA  SER A 111       6.676  10.594  -2.582  1.00 94.50           C  
ATOM    862  C   SER A 111       5.266  11.070  -2.246  1.00 94.50           C  
ATOM    863  CB  SER A 111       6.621   9.172  -3.150  1.00 94.50           C  
ATOM    864  O   SER A 111       4.660  11.828  -3.010  1.00 94.50           O  
ATOM    865  OG  SER A 111       7.895   8.766  -3.613  1.00 94.50           O  
ATOM    866  N   VAL A 112       4.762  10.594  -1.175  1.00 93.56           N  
ATOM    867  CA  VAL A 112       3.422  10.992  -0.760  1.00 93.56           C  
ATOM    868  C   VAL A 112       3.412  12.477  -0.395  1.00 93.56           C  
ATOM    869  CB  VAL A 112       2.922  10.148   0.432  1.00 93.56           C  
ATOM    870  O   VAL A 112       2.518  13.219  -0.809  1.00 93.56           O  
ATOM    871  CG1 VAL A 112       1.584  10.672   0.947  1.00 93.56           C  
ATOM    872  CG2 VAL A 112       2.801   8.680   0.030  1.00 93.56           C  
ATOM    873  N   GLU A 113       4.395  12.977   0.313  1.00 91.31           N  
ATOM    874  CA  GLU A 113       4.469  14.359   0.776  1.00 91.31           C  
ATOM    875  C   GLU A 113       4.637  15.320  -0.395  1.00 91.31           C  
ATOM    876  CB  GLU A 113       5.625  14.531   1.768  1.00 91.31           C  
ATOM    877  O   GLU A 113       4.055  16.406  -0.398  1.00 91.31           O  
ATOM    878  CG  GLU A 113       5.367  13.891   3.125  1.00 91.31           C  
ATOM    879  CD  GLU A 113       6.527  14.055   4.094  1.00 91.31           C  
ATOM    880  OE1 GLU A 113       6.348  13.797   5.305  1.00 91.31           O  
ATOM    881  OE2 GLU A 113       7.625  14.453   3.639  1.00 91.31           O  
ATOM    882  N   LYS A 114       5.375  14.875  -1.382  1.00 94.00           N  
ATOM    883  CA  LYS A 114       5.617  15.727  -2.545  1.00 94.00           C  
ATOM    884  C   LYS A 114       4.547  15.516  -3.613  1.00 94.00           C  
ATOM    885  CB  LYS A 114       7.004  15.453  -3.129  1.00 94.00           C  
ATOM    886  O   LYS A 114       4.602  16.125  -4.684  1.00 94.00           O  
ATOM    887  CG  LYS A 114       8.148  15.922  -2.248  1.00 94.00           C  
ATOM    888  CD  LYS A 114       9.500  15.742  -2.939  1.00 94.00           C  
ATOM    889  CE  LYS A 114      10.641  16.266  -2.082  1.00 94.00           C  
ATOM    890  NZ  LYS A 114      11.969  16.047  -2.734  1.00 94.00           N  
ATOM    891  N   GLN A 115       3.617  14.586  -3.299  1.00 91.38           N  
ATOM    892  CA  GLN A 115       2.543  14.258  -4.230  1.00 91.38           C  
ATOM    893  C   GLN A 115       3.102  13.828  -5.586  1.00 91.38           C  
ATOM    894  CB  GLN A 115       1.600  15.445  -4.402  1.00 91.38           C  
ATOM    895  O   GLN A 115       2.631  14.281  -6.629  1.00 91.38           O  
ATOM    896  CG  GLN A 115       0.865  15.844  -3.129  1.00 91.38           C  
ATOM    897  CD  GLN A 115      -0.142  16.953  -3.352  1.00 91.38           C  
ATOM    898  NE2 GLN A 115      -0.908  17.281  -2.316  1.00 91.38           N  
ATOM    899  OE1 GLN A 115      -0.230  17.516  -4.445  1.00 91.38           O  
ATOM    900  N   ASN A 116       4.156  13.133  -5.578  1.00 94.31           N  
ATOM    901  CA  ASN A 116       4.758  12.648  -6.816  1.00 94.31           C  
ATOM    902  C   ASN A 116       4.723  11.125  -6.906  1.00 94.31           C  
ATOM    903  CB  ASN A 116       6.191  13.164  -6.949  1.00 94.31           C  
ATOM    904  O   ASN A 116       5.625  10.516  -7.477  1.00 94.31           O  
ATOM    905  CG  ASN A 116       7.105  12.625  -5.863  1.00 94.31           C  
ATOM    906  ND2 ASN A 116       8.391  12.930  -5.969  1.00 94.31           N  
ATOM    907  OD1 ASN A 116       6.656  11.945  -4.938  1.00 94.31           O  
ATOM    908  N   THR A 117       3.807  10.469  -6.262  1.00 94.00           N  
ATOM    909  CA  THR A 117       3.707   9.016  -6.230  1.00 94.00           C  
ATOM    910  C   THR A 117       3.594   8.445  -7.641  1.00 94.00           C  
ATOM    911  CB  THR A 117       2.498   8.555  -5.391  1.00 94.00           C  
ATOM    912  O   THR A 117       4.156   7.391  -7.941  1.00 94.00           O  
ATOM    913  CG2 THR A 117       2.711   8.852  -3.912  1.00 94.00           C  
ATOM    914  OG1 THR A 117       1.324   9.242  -5.844  1.00 94.00           O  
ATOM    915  N   GLU A 118       2.904   9.094  -8.523  1.00 94.75           N  
ATOM    916  CA  GLU A 118       2.742   8.625  -9.898  1.00 94.75           C  
ATOM    917  C   GLU A 118       4.082   8.578 -10.625  1.00 94.75           C  
ATOM    918  CB  GLU A 118       1.757   9.508 -10.656  1.00 94.75           C  
ATOM    919  O   GLU A 118       4.398   7.594 -11.297  1.00 94.75           O  
ATOM    920  CG  GLU A 118       1.470   9.039 -12.078  1.00 94.75           C  
ATOM    921  CD  GLU A 118       0.446   9.898 -12.797  1.00 94.75           C  
ATOM    922  OE1 GLU A 118      -0.002   9.508 -13.898  1.00 94.75           O  
ATOM    923  OE2 GLU A 118       0.089  10.969 -12.258  1.00 94.75           O  
ATOM    924  N   HIS A 119       4.734   9.719 -10.555  1.00 94.88           N  
ATOM    925  CA  HIS A 119       6.047   9.797 -11.195  1.00 94.88           C  
ATOM    926  C   HIS A 119       6.969   8.688 -10.688  1.00 94.88           C  
ATOM    927  CB  HIS A 119       6.684  11.164 -10.945  1.00 94.88           C  
ATOM    928  O   HIS A 119       7.621   8.008 -11.484  1.00 94.88           O  
ATOM    929  CG  HIS A 119       8.055  11.297 -11.531  1.00 94.88           C  
ATOM    930  CD2 HIS A 119       9.281  11.266 -10.945  1.00 94.88           C  
ATOM    931  ND1 HIS A 119       8.281  11.492 -12.875  1.00 94.88           N  
ATOM    932  CE1 HIS A 119       9.578  11.578 -13.094  1.00 94.88           C  
ATOM    933  NE2 HIS A 119      10.211  11.438 -11.938  1.00 94.88           N  
ATOM    934  N   GLN A 120       7.027   8.492  -9.391  1.00 94.56           N  
ATOM    935  CA  GLN A 120       7.875   7.461  -8.797  1.00 94.56           C  
ATOM    936  C   GLN A 120       7.430   6.066  -9.234  1.00 94.56           C  
ATOM    937  CB  GLN A 120       7.867   7.566  -7.273  1.00 94.56           C  
ATOM    938  O   GLN A 120       8.266   5.199  -9.500  1.00 94.56           O  
ATOM    939  CG  GLN A 120       8.578   8.805  -6.738  1.00 94.56           C  
ATOM    940  CD  GLN A 120      10.062   8.812  -7.055  1.00 94.56           C  
ATOM    941  NE2 GLN A 120      10.617  10.000  -7.273  1.00 94.56           N  
ATOM    942  OE1 GLN A 120      10.703   7.754  -7.102  1.00 94.56           O  
ATOM    943  N   LEU A 121       6.188   5.844  -9.258  1.00 95.38           N  
ATOM    944  CA  LEU A 121       5.633   4.566  -9.688  1.00 95.38           C  
ATOM    945  C   LEU A 121       6.062   4.238 -11.117  1.00 95.38           C  
ATOM    946  CB  LEU A 121       4.105   4.582  -9.594  1.00 95.38           C  
ATOM    947  O   LEU A 121       6.477   3.115 -11.406  1.00 95.38           O  
ATOM    948  CG  LEU A 121       3.396   3.244  -9.820  1.00 95.38           C  
ATOM    949  CD1 LEU A 121       3.809   2.242  -8.742  1.00 95.38           C  
ATOM    950  CD2 LEU A 121       1.885   3.436  -9.828  1.00 95.38           C  
ATOM    951  N   THR A 122       5.965   5.195 -12.016  1.00 95.06           N  
ATOM    952  CA  THR A 122       6.352   5.008 -13.414  1.00 95.06           C  
ATOM    953  C   THR A 122       7.832   4.668 -13.523  1.00 95.06           C  
ATOM    954  CB  THR A 122       6.047   6.266 -14.250  1.00 95.06           C  
ATOM    955  O   THR A 122       8.219   3.793 -14.305  1.00 95.06           O  
ATOM    956  CG2 THR A 122       6.457   6.070 -15.703  1.00 95.06           C  
ATOM    957  OG1 THR A 122       4.641   6.543 -14.188  1.00 95.06           O  
ATOM    958  N   GLN A 123       8.625   5.324 -12.742  1.00 94.12           N  
ATOM    959  CA  GLN A 123      10.062   5.074 -12.766  1.00 94.12           C  
ATOM    960  C   GLN A 123      10.383   3.645 -12.344  1.00 94.12           C  
ATOM    961  CB  GLN A 123      10.797   6.066 -11.852  1.00 94.12           C  
ATOM    962  O   GLN A 123      11.172   2.961 -12.992  1.00 94.12           O  
ATOM    963  CG  GLN A 123      10.867   7.480 -12.414  1.00 94.12           C  
ATOM    964  CD  GLN A 123      11.641   8.430 -11.516  1.00 94.12           C  
ATOM    965  NE2 GLN A 123      12.258   9.438 -12.117  1.00 94.12           N  
ATOM    966  OE1 GLN A 123      11.688   8.250 -10.297  1.00 94.12           O  
ATOM    967  N   VAL A 124       9.805   3.256 -11.234  1.00 93.62           N  
ATOM    968  CA  VAL A 124      10.039   1.911 -10.719  1.00 93.62           C  
ATOM    969  C   VAL A 124       9.531   0.877 -11.719  1.00 93.62           C  
ATOM    970  CB  VAL A 124       9.359   1.702  -9.352  1.00 93.62           C  
ATOM    971  O   VAL A 124      10.188  -0.137 -11.969  1.00 93.62           O  
ATOM    972  CG1 VAL A 124       9.516   0.254  -8.883  1.00 93.62           C  
ATOM    973  CG2 VAL A 124       9.945   2.662  -8.312  1.00 93.62           C  
ATOM    974  N   GLU A 125       8.375   1.111 -12.281  1.00 93.88           N  
ATOM    975  CA  GLU A 125       7.812   0.218 -13.281  1.00 93.88           C  
ATOM    976  C   GLU A 125       8.758   0.048 -14.469  1.00 93.88           C  
ATOM    977  CB  GLU A 125       6.457   0.742 -13.766  1.00 93.88           C  
ATOM    978  O   GLU A 125       8.953  -1.066 -14.961  1.00 93.88           O  
ATOM    979  CG  GLU A 125       5.723  -0.214 -14.695  1.00 93.88           C  
ATOM    980  CD  GLU A 125       4.309   0.236 -15.031  1.00 93.88           C  
ATOM    981  OE1 GLU A 125       3.596  -0.490 -15.758  1.00 93.88           O  
ATOM    982  OE2 GLU A 125       3.912   1.324 -14.555  1.00 93.88           O  
ATOM    983  N   THR A 126       9.281   1.122 -14.953  1.00 92.19           N  
ATOM    984  CA  THR A 126      10.219   1.088 -16.078  1.00 92.19           C  
ATOM    985  C   THR A 126      11.438   0.242 -15.727  1.00 92.19           C  
ATOM    986  CB  THR A 126      10.664   2.506 -16.469  1.00 92.19           C  
ATOM    987  O   THR A 126      11.875  -0.582 -16.531  1.00 92.19           O  
ATOM    988  CG2 THR A 126      11.656   2.467 -17.625  1.00 92.19           C  
ATOM    989  OG1 THR A 126       9.516   3.273 -16.859  1.00 92.19           O  
ATOM    990  N   LEU A 127      11.938   0.405 -14.500  1.00 90.88           N  
ATOM    991  CA  LEU A 127      13.102  -0.356 -14.062  1.00 90.88           C  
ATOM    992  C   LEU A 127      12.781  -1.846 -13.992  1.00 90.88           C  
ATOM    993  CB  LEU A 127      13.578   0.141 -12.695  1.00 90.88           C  
ATOM    994  O   LEU A 127      13.586  -2.678 -14.406  1.00 90.88           O  
ATOM    995  CG  LEU A 127      14.281   1.499 -12.672  1.00 90.88           C  
ATOM    996  CD1 LEU A 127      14.531   1.944 -11.234  1.00 90.88           C  
ATOM    997  CD2 LEU A 127      15.586   1.438 -13.461  1.00 90.88           C  
ATOM    998  N   LEU A 128      11.664  -2.184 -13.500  1.00 91.00           N  
ATOM    999  CA  LEU A 128      11.250  -3.578 -13.375  1.00 91.00           C  
ATOM   1000  C   LEU A 128      11.031  -4.203 -14.750  1.00 91.00           C  
ATOM   1001  CB  LEU A 128       9.969  -3.688 -12.539  1.00 91.00           C  
ATOM   1002  O   LEU A 128      11.406  -5.355 -14.977  1.00 91.00           O  
ATOM   1003  CG  LEU A 128      10.141  -3.590 -11.023  1.00 91.00           C  
ATOM   1004  CD1 LEU A 128       8.797  -3.311 -10.359  1.00 91.00           C  
ATOM   1005  CD2 LEU A 128      10.758  -4.871 -10.469  1.00 91.00           C  
ATOM   1006  N   ALA A 129      10.438  -3.471 -15.594  1.00 88.88           N  
ATOM   1007  CA  ALA A 129      10.188  -3.967 -16.938  1.00 88.88           C  
ATOM   1008  C   ALA A 129      11.500  -4.270 -17.672  1.00 88.88           C  
ATOM   1009  CB  ALA A 129       9.367  -2.953 -17.734  1.00 88.88           C  
ATOM   1010  O   ALA A 129      11.586  -5.238 -18.422  1.00 88.88           O  
ATOM   1011  N   GLU A 130      12.539  -3.492 -17.297  1.00 86.75           N  
ATOM   1012  CA  GLU A 130      13.812  -3.619 -18.016  1.00 86.75           C  
ATOM   1013  C   GLU A 130      14.703  -4.680 -17.375  1.00 86.75           C  
ATOM   1014  CB  GLU A 130      14.539  -2.275 -18.047  1.00 86.75           C  
ATOM   1015  O   GLU A 130      15.523  -5.297 -18.047  1.00 86.75           O  
ATOM   1016  CG  GLU A 130      13.867  -1.234 -18.938  1.00 86.75           C  
ATOM   1017  CD  GLU A 130      14.539   0.126 -18.891  1.00 86.75           C  
ATOM   1018  OE1 GLU A 130      14.102   1.052 -19.609  1.00 86.75           O  
ATOM   1019  OE2 GLU A 130      15.523   0.268 -18.125  1.00 86.75           O  
ATOM   1020  N   ASN A 131      14.391  -4.988 -16.047  1.00 84.00           N  
ATOM   1021  CA  ASN A 131      15.406  -5.754 -15.336  1.00 84.00           C  
ATOM   1022  C   ASN A 131      14.820  -7.008 -14.695  1.00 84.00           C  
ATOM   1023  CB  ASN A 131      16.094  -4.887 -14.281  1.00 84.00           C  
ATOM   1024  O   ASN A 131      15.539  -7.773 -14.047  1.00 84.00           O  
ATOM   1025  CG  ASN A 131      16.953  -3.791 -14.891  1.00 84.00           C  
ATOM   1026  ND2 ASN A 131      16.422  -2.570 -14.898  1.00 84.00           N  
ATOM   1027  OD1 ASN A 131      18.062  -4.043 -15.344  1.00 84.00           O  
ATOM   1028  N   PHE A 132      13.555  -7.129 -14.891  1.00 80.25           N  
ATOM   1029  CA  PHE A 132      12.883  -8.227 -14.203  1.00 80.25           C  
ATOM   1030  C   PHE A 132      13.297  -9.570 -14.797  1.00 80.25           C  
ATOM   1031  CB  PHE A 132      11.359  -8.070 -14.281  1.00 80.25           C  
ATOM   1032  O   PHE A 132      13.328  -9.727 -16.016  1.00 80.25           O  
ATOM   1033  CG  PHE A 132      10.602  -8.984 -13.367  1.00 80.25           C  
ATOM   1034  CD1 PHE A 132      10.125 -10.211 -13.820  1.00 80.25           C  
ATOM   1035  CD2 PHE A 132      10.367  -8.633 -12.047  1.00 80.25           C  
ATOM   1036  CE1 PHE A 132       9.422 -11.062 -12.977  1.00 80.25           C  
ATOM   1037  CE2 PHE A 132       9.672  -9.477 -11.195  1.00 80.25           C  
ATOM   1038  CZ  PHE A 132       9.195 -10.695 -11.656  1.00 80.25           C  
ATOM   1039  N   ILE A 133      13.680 -10.453 -13.930  1.00 72.19           N  
ATOM   1040  CA  ILE A 133      14.031 -11.805 -14.344  1.00 72.19           C  
ATOM   1041  C   ILE A 133      12.789 -12.695 -14.312  1.00 72.19           C  
ATOM   1042  CB  ILE A 133      15.141 -12.406 -13.461  1.00 72.19           C  
ATOM   1043  O   ILE A 133      12.180 -12.875 -13.250  1.00 72.19           O  
ATOM   1044  CG1 ILE A 133      16.391 -11.508 -13.492  1.00 72.19           C  
ATOM   1045  CG2 ILE A 133      15.477 -13.828 -13.898  1.00 72.19           C  
ATOM   1046  CD1 ILE A 133      17.422 -11.859 -12.430  1.00 72.19           C  
ATOM   1047  N   SER A 134      12.141 -13.023 -15.484  1.00 64.00           N  
ATOM   1048  CA  SER A 134      11.023 -13.969 -15.539  1.00 64.00           C  
ATOM   1049  C   SER A 134      11.492 -15.391 -15.273  1.00 64.00           C  
ATOM   1050  CB  SER A 134      10.336 -13.891 -16.906  1.00 64.00           C  
ATOM   1051  O   SER A 134      12.453 -15.859 -15.883  1.00 64.00           O  
ATOM   1052  OG  SER A 134       9.242 -14.797 -16.969  1.00 64.00           O  
ATOM   1053  N   SER A 135      11.500 -15.938 -13.984  1.00 57.81           N  
ATOM   1054  CA  SER A 135      11.914 -17.297 -13.633  1.00 57.81           C  
ATOM   1055  C   SER A 135      11.258 -18.312 -14.547  1.00 57.81           C  
ATOM   1056  CB  SER A 135      11.570 -17.594 -12.180  1.00 57.81           C  
ATOM   1057  O   SER A 135      11.609 -19.500 -14.516  1.00 57.81           O  
ATOM   1058  OG  SER A 135      10.164 -17.594 -11.984  1.00 57.81           O  
ATOM   1059  N   GLU A 136      10.344 -17.969 -15.508  1.00 51.91           N  
ATOM   1060  CA  GLU A 136       9.703 -19.062 -16.234  1.00 51.91           C  
ATOM   1061  C   GLU A 136      10.570 -19.547 -17.391  1.00 51.91           C  
ATOM   1062  CB  GLU A 136       8.328 -18.641 -16.750  1.00 51.91           C  
ATOM   1063  O   GLU A 136      10.180 -20.438 -18.141  1.00 51.91           O  
ATOM   1064  CG  GLU A 136       7.254 -18.578 -15.672  1.00 51.91           C  
ATOM   1065  CD  GLU A 136       5.848 -18.438 -16.234  1.00 51.91           C  
ATOM   1066  OE1 GLU A 136       4.871 -18.531 -15.461  1.00 51.91           O  
ATOM   1067  OE2 GLU A 136       5.723 -18.219 -17.469  1.00 51.91           O  
ATOM   1068  N   GLU A 137      11.914 -19.281 -17.375  1.00 41.91           N  
ATOM   1069  CA  GLU A 137      12.648 -20.047 -18.391  1.00 41.91           C  
ATOM   1070  C   GLU A 137      13.398 -21.219 -17.766  1.00 41.91           C  
ATOM   1071  CB  GLU A 137      13.617 -19.141 -19.141  1.00 41.91           C  
ATOM   1072  O   GLU A 137      14.141 -21.031 -16.797  1.00 41.91           O  
ATOM   1073  CG  GLU A 137      12.969 -18.312 -20.250  1.00 41.91           C  
ATOM   1074  CD  GLU A 137      13.961 -17.484 -21.047  1.00 41.91           C  
ATOM   1075  OE1 GLU A 137      13.562 -16.875 -22.062  1.00 41.91           O  
ATOM   1076  OE2 GLU A 137      15.148 -17.453 -20.656  1.00 41.91           O  
ATOM   1077  N   HIS A 138      12.727 -22.328 -17.031  1.00 37.91           N  
ATOM   1078  CA  HIS A 138      13.156 -23.719 -17.125  1.00 37.91           C  
ATOM   1079  C   HIS A 138      12.695 -24.516 -15.906  1.00 37.91           C  
ATOM   1080  CB  HIS A 138      14.672 -23.797 -17.266  1.00 37.91           C  
ATOM   1081  O   HIS A 138      13.211 -24.328 -14.805  1.00 37.91           O  
ATOM   1082  CG  HIS A 138      15.141 -24.047 -18.656  1.00 37.91           C  
ATOM   1083  CD2 HIS A 138      16.375 -23.953 -19.219  1.00 37.91           C  
ATOM   1084  ND1 HIS A 138      14.281 -24.422 -19.672  1.00 37.91           N  
ATOM   1085  CE1 HIS A 138      14.969 -24.562 -20.797  1.00 37.91           C  
ATOM   1086  NE2 HIS A 138      16.234 -24.281 -20.547  1.00 37.91           N  
ATOM   1087  N   ASP A 139      11.461 -25.062 -15.734  1.00 36.59           N  
ATOM   1088  CA  ASP A 139      11.461 -26.344 -15.047  1.00 36.59           C  
ATOM   1089  C   ASP A 139      10.703 -27.406 -15.852  1.00 36.59           C  
ATOM   1090  CB  ASP A 139      10.844 -26.203 -13.648  1.00 36.59           C  
ATOM   1091  O   ASP A 139       9.469 -27.375 -15.922  1.00 36.59           O  
ATOM   1092  CG  ASP A 139      11.828 -26.516 -12.539  1.00 36.59           C  
ATOM   1093  OD1 ASP A 139      12.953 -26.969 -12.828  1.00 36.59           O  
ATOM   1094  OD2 ASP A 139      11.469 -26.312 -11.359  1.00 36.59           O  
ATOM   1095  N   ASP A 140      11.023 -27.766 -17.172  1.00 36.56           N  
ATOM   1096  CA  ASP A 140      10.938 -29.156 -17.578  1.00 36.56           C  
ATOM   1097  C   ASP A 140      11.672 -30.062 -16.578  1.00 36.56           C  
ATOM   1098  CB  ASP A 140      11.508 -29.344 -18.984  1.00 36.56           C  
ATOM   1099  O   ASP A 140      11.742 -31.281 -16.781  1.00 36.56           O  
ATOM   1100  CG  ASP A 140      10.516 -29.000 -20.078  1.00 36.56           C  
ATOM   1101  OD1 ASP A 140       9.305 -28.906 -19.797  1.00 36.56           O  
ATOM   1102  OD2 ASP A 140      10.953 -28.812 -21.234  1.00 36.56           O  
ATOM   1103  N   CYS A 141      11.547 -29.906 -15.234  1.00 33.09           N  
ATOM   1104  CA  CYS A 141      11.891 -31.031 -14.367  1.00 33.09           C  
ATOM   1105  C   CYS A 141      10.789 -31.297 -13.352  1.00 33.09           C  
ATOM   1106  CB  CYS A 141      13.211 -30.766 -13.648  1.00 33.09           C  
ATOM   1107  O   CYS A 141      10.289 -30.359 -12.711  1.00 33.09           O  
ATOM   1108  SG  CYS A 141      14.672 -31.297 -14.578  1.00 33.09           S  
ATOM   1109  N   GLN A 142       9.586 -31.859 -13.617  1.00 28.95           N  
ATOM   1110  CA  GLN A 142       9.055 -33.000 -12.891  1.00 28.95           C  
ATOM   1111  C   GLN A 142       9.062 -32.750 -11.383  1.00 28.95           C  
ATOM   1112  CB  GLN A 142       9.852 -34.250 -13.219  1.00 28.95           C  
ATOM   1113  O   GLN A 142      10.086 -32.344 -10.828  1.00 28.95           O  
ATOM   1114  CG  GLN A 142       9.383 -34.969 -14.477  1.00 28.95           C  
ATOM   1115  CD  GLN A 142      10.000 -36.344 -14.633  1.00 28.95           C  
ATOM   1116  NE2 GLN A 142       9.531 -37.125 -15.617  1.00 28.95           N  
ATOM   1117  OE1 GLN A 142      10.898 -36.750 -13.875  1.00 28.95           O  
ATOM   1118  N   ILE A 143       7.898 -32.312 -10.609  1.00 28.97           N  
ATOM   1119  CA  ILE A 143       7.500 -33.000  -9.383  1.00 28.97           C  
ATOM   1120  C   ILE A 143       6.242 -32.344  -8.820  1.00 28.97           C  
ATOM   1121  CB  ILE A 143       8.633 -32.969  -8.328  1.00 28.97           C  
ATOM   1122  O   ILE A 143       6.184 -31.109  -8.680  1.00 28.97           O  
ATOM   1123  CG1 ILE A 143       9.914 -33.594  -8.914  1.00 28.97           C  
ATOM   1124  CG2 ILE A 143       8.203 -33.688  -7.055  1.00 28.97           C  
ATOM   1125  CD1 ILE A 143      11.117 -33.500  -7.984  1.00 28.97           C  
ATOM   1126  N   THR A 144       4.949 -32.906  -8.977  1.00 25.69           N  
ATOM   1127  CA  THR A 144       3.891 -33.625  -8.273  1.00 25.69           C  
ATOM   1128  C   THR A 144       3.070 -32.656  -7.418  1.00 25.69           C  
ATOM   1129  CB  THR A 144       4.469 -34.750  -7.383  1.00 25.69           C  
ATOM   1130  O   THR A 144       3.627 -31.797  -6.734  1.00 25.69           O  
ATOM   1131  CG2 THR A 144       4.207 -36.125  -7.992  1.00 25.69           C  
ATOM   1132  OG1 THR A 144       5.883 -34.562  -7.246  1.00 25.69           O  
ATOM   1133  N   ILE A 145       1.781 -32.406  -7.820  1.00 29.81           N  
ATOM   1134  CA  ILE A 145       0.415 -32.281  -7.328  1.00 29.81           C  
ATOM   1135  C   ILE A 145       0.341 -32.719  -5.871  1.00 29.81           C  
ATOM   1136  CB  ILE A 145      -0.582 -33.062  -8.188  1.00 29.81           C  
ATOM   1137  O   ILE A 145       0.718 -33.844  -5.547  1.00 29.81           O  
ATOM   1138  CG1 ILE A 145      -0.499 -32.625  -9.656  1.00 29.81           C  
ATOM   1139  CG2 ILE A 145      -2.008 -32.906  -7.652  1.00 29.81           C  
ATOM   1140  CD1 ILE A 145      -1.326 -33.469 -10.609  1.00 29.81           C  
ATOM   1141  N   GLY A 146       0.719 -31.953  -4.789  1.00 27.98           N  
ATOM   1142  CA  GLY A 146       0.158 -32.188  -3.469  1.00 27.98           C  
ATOM   1143  C   GLY A 146       0.507 -31.094  -2.475  1.00 27.98           C  
ATOM   1144  O   GLY A 146       1.642 -30.609  -2.445  1.00 27.98           O  
ATOM   1145  N   GLU A 147      -0.386 -30.016  -2.174  1.00 30.62           N  
ATOM   1146  CA  GLU A 147      -0.886 -29.531  -0.891  1.00 30.62           C  
ATOM   1147  C   GLU A 147      -0.513 -28.062  -0.670  1.00 30.62           C  
ATOM   1148  CB  GLU A 147      -0.346 -30.391   0.255  1.00 30.62           C  
ATOM   1149  O   GLU A 147       0.630 -27.672  -0.907  1.00 30.62           O  
ATOM   1150  CG  GLU A 147      -1.155 -31.641   0.510  1.00 30.62           C  
ATOM   1151  CD  GLU A 147      -0.646 -32.469   1.690  1.00 30.62           C  
ATOM   1152  OE1 GLU A 147      -1.262 -33.500   2.027  1.00 30.62           O  
ATOM   1153  OE2 GLU A 147       0.378 -32.062   2.285  1.00 30.62           O  
ATOM   1154  N   SER A 148      -1.452 -27.031  -0.916  1.00 34.88           N  
ATOM   1155  CA  SER A 148      -2.074 -25.922  -0.219  1.00 34.88           C  
ATOM   1156  C   SER A 148      -1.060 -25.172   0.636  1.00 34.88           C  
ATOM   1157  CB  SER A 148      -3.229 -26.406   0.657  1.00 34.88           C  
ATOM   1158  O   SER A 148      -1.322 -24.859   1.803  1.00 34.88           O  
ATOM   1159  OG  SER A 148      -2.785 -27.391   1.569  1.00 34.88           O  
ATOM   1160  N   ARG A 149      -0.049 -24.531   0.085  1.00 32.97           N  
ATOM   1161  CA  ARG A 149       0.631 -23.422   0.755  1.00 32.97           C  
ATOM   1162  C   ARG A 149       0.842 -22.250  -0.197  1.00 32.97           C  
ATOM   1163  CB  ARG A 149       1.975 -23.891   1.324  1.00 32.97           C  
ATOM   1164  O   ARG A 149       1.096 -22.453  -1.387  1.00 32.97           O  
ATOM   1165  CG  ARG A 149       1.927 -24.250   2.799  1.00 32.97           C  
ATOM   1166  CD  ARG A 149       3.303 -24.625   3.334  1.00 32.97           C  
ATOM   1167  NE  ARG A 149       3.219 -25.266   4.641  1.00 32.97           N  
ATOM   1168  NH1 ARG A 149       5.500 -25.328   4.988  1.00 32.97           N  
ATOM   1169  NH2 ARG A 149       4.074 -26.172   6.570  1.00 32.97           N  
ATOM   1170  CZ  ARG A 149       4.266 -25.594   5.395  1.00 32.97           C  
ATOM   1171  N   PRO A 150       0.541 -20.922   0.133  1.00 38.78           N  
ATOM   1172  CA  PRO A 150       0.931 -19.859  -0.806  1.00 38.78           C  
ATOM   1173  C   PRO A 150       2.443 -19.781  -1.005  1.00 38.78           C  
ATOM   1174  CB  PRO A 150       0.396 -18.594  -0.148  1.00 38.78           C  
ATOM   1175  O   PRO A 150       3.205 -19.938  -0.046  1.00 38.78           O  
ATOM   1176  CG  PRO A 150      -0.015 -19.016   1.226  1.00 38.78           C  
ATOM   1177  CD  PRO A 150       0.326 -20.469   1.398  1.00 38.78           C  
ATOM   1178  N   ARG A 151       2.885 -20.391  -2.076  1.00 35.28           N  
ATOM   1179  CA  ARG A 151       4.203 -20.516  -2.689  1.00 35.28           C  
ATOM   1180  C   ARG A 151       4.949 -19.188  -2.648  1.00 35.28           C  
ATOM   1181  CB  ARG A 151       4.082 -21.000  -4.137  1.00 35.28           C  
ATOM   1182  O   ARG A 151       4.383 -18.141  -2.977  1.00 35.28           O  
ATOM   1183  CG  ARG A 151       3.945 -22.516  -4.266  1.00 35.28           C  
ATOM   1184  CD  ARG A 151       3.994 -22.953  -5.723  1.00 35.28           C  
ATOM   1185  NE  ARG A 151       3.590 -24.359  -5.871  1.00 35.28           N  
ATOM   1186  NH1 ARG A 151       3.494 -24.297  -8.180  1.00 35.28           N  
ATOM   1187  NH2 ARG A 151       2.998 -26.234  -7.055  1.00 35.28           N  
ATOM   1188  CZ  ARG A 151       3.361 -24.953  -7.035  1.00 35.28           C  
ATOM   1189  N   PRO A 152       5.996 -19.047  -1.860  1.00 38.50           N  
ATOM   1190  CA  PRO A 152       6.840 -17.859  -2.055  1.00 38.50           C  
ATOM   1191  C   PRO A 152       7.406 -17.766  -3.471  1.00 38.50           C  
ATOM   1192  CB  PRO A 152       7.961 -18.062  -1.032  1.00 38.50           C  
ATOM   1193  O   PRO A 152       7.750 -18.781  -4.070  1.00 38.50           O  
ATOM   1194  CG  PRO A 152       7.715 -19.406  -0.449  1.00 38.50           C  
ATOM   1195  CD  PRO A 152       6.488 -19.984  -1.093  1.00 38.50           C  
ATOM   1196  N   ILE A 153       6.727 -17.016  -4.410  1.00 42.22           N  
ATOM   1197  CA  ILE A 153       7.137 -16.656  -5.758  1.00 42.22           C  
ATOM   1198  C   ILE A 153       8.656 -16.484  -5.809  1.00 42.22           C  
ATOM   1199  CB  ILE A 153       6.438 -15.359  -6.230  1.00 42.22           C  
ATOM   1200  O   ILE A 153       9.227 -15.742  -5.008  1.00 42.22           O  
ATOM   1201  CG1 ILE A 153       4.918 -15.547  -6.246  1.00 42.22           C  
ATOM   1202  CG2 ILE A 153       6.949 -14.938  -7.613  1.00 42.22           C  
ATOM   1203  CD1 ILE A 153       4.133 -14.258  -6.465  1.00 42.22           C  
ATOM   1204  N   LEU A 154       9.625 -17.500  -5.883  1.00 43.69           N  
ATOM   1205  CA  LEU A 154      10.656 -17.203  -6.875  1.00 43.69           C  
ATOM   1206  C   LEU A 154      12.008 -17.750  -6.430  1.00 43.69           C  
ATOM   1207  CB  LEU A 154      10.750 -15.703  -7.109  1.00 43.69           C  
ATOM   1208  O   LEU A 154      12.539 -17.344  -5.398  1.00 43.69           O  
ATOM   1209  CG  LEU A 154       9.648 -15.078  -7.969  1.00 43.69           C  
ATOM   1210  CD1 LEU A 154       9.555 -13.578  -7.695  1.00 43.69           C  
ATOM   1211  CD2 LEU A 154       9.914 -15.344  -9.445  1.00 43.69           C  
ATOM   1212  N   GLU A 155      12.531 -19.000  -6.871  1.00 34.34           N  
ATOM   1213  CA  GLU A 155      13.867 -19.594  -6.945  1.00 34.34           C  
ATOM   1214  C   GLU A 155      14.422 -19.531  -8.367  1.00 34.34           C  
ATOM   1215  CB  GLU A 155      13.836 -21.047  -6.453  1.00 34.34           C  
ATOM   1216  O   GLU A 155      13.719 -19.859  -9.328  1.00 34.34           O  
ATOM   1217  CG  GLU A 155      13.625 -21.172  -4.953  1.00 34.34           C  
ATOM   1218  CD  GLU A 155      13.734 -22.609  -4.461  1.00 34.34           C  
ATOM   1219  OE1 GLU A 155      13.727 -22.828  -3.229  1.00 34.34           O  
ATOM   1220  OE2 GLU A 155      13.820 -23.516  -5.312  1.00 34.34           O  
ATOM   1221  N   ALA A 156      15.375 -18.578  -8.773  1.00 41.22           N  
ATOM   1222  CA  ALA A 156      16.062 -18.594 -10.055  1.00 41.22           C  
ATOM   1223  C   ALA A 156      17.547 -18.922  -9.883  1.00 41.22           C  
ATOM   1224  CB  ALA A 156      15.898 -17.250 -10.766  1.00 41.22           C  
ATOM   1225  O   ALA A 156      18.203 -18.375  -9.000  1.00 41.22           O  
ATOM   1226  N   ASN A 157      18.031 -20.109 -10.328  1.00 31.69           N  
ATOM   1227  CA  ASN A 157      19.328 -20.609 -10.766  1.00 31.69           C  
ATOM   1228  C   ASN A 157      19.469 -20.578 -12.281  1.00 31.69           C  
ATOM   1229  CB  ASN A 157      19.578 -22.016 -10.234  1.00 31.69           C  
ATOM   1230  O   ASN A 157      18.547 -20.969 -13.000  1.00 31.69           O  
ATOM   1231  CG  ASN A 157      20.047 -22.031  -8.789  1.00 31.69           C  
ATOM   1232  ND2 ASN A 157      20.031 -23.203  -8.172  1.00 31.69           N  
ATOM   1233  OD1 ASN A 157      20.406 -20.984  -8.234  1.00 31.69           O  
ATOM   1234  N   GLY A 158      20.250 -19.688 -12.930  1.00 30.39           N  
ATOM   1235  CA  GLY A 158      21.062 -20.109 -14.055  1.00 30.39           C  
ATOM   1236  C   GLY A 158      21.016 -19.141 -15.219  1.00 30.39           C  
ATOM   1237  O   GLY A 158      19.938 -18.703 -15.625  1.00 30.39           O  
ATOM   1238  N   GLY A 159      22.047 -18.266 -15.438  1.00 32.59           N  
ATOM   1239  CA  GLY A 159      22.797 -18.078 -16.672  1.00 32.59           C  
ATOM   1240  C   GLY A 159      22.391 -16.844 -17.438  1.00 32.59           C  
ATOM   1241  O   GLY A 159      21.188 -16.562 -17.578  1.00 32.59           O  
ATOM   1242  N   ALA A 160      22.984 -15.633 -17.297  1.00 37.00           N  
ATOM   1243  CA  ALA A 160      23.484 -14.625 -18.234  1.00 37.00           C  
ATOM   1244  C   ALA A 160      22.406 -13.625 -18.609  1.00 37.00           C  
ATOM   1245  CB  ALA A 160      24.062 -15.297 -19.484  1.00 37.00           C  
ATOM   1246  O   ALA A 160      21.375 -14.008 -19.172  1.00 37.00           O  
ATOM   1247  N   SER A 161      22.281 -12.344 -17.922  1.00 43.16           N  
ATOM   1248  CA  SER A 161      21.938 -11.039 -18.484  1.00 43.16           C  
ATOM   1249  C   SER A 161      21.766 -10.000 -17.375  1.00 43.16           C  
ATOM   1250  CB  SER A 161      20.656 -11.133 -19.312  1.00 43.16           C  
ATOM   1251  O   SER A 161      21.266 -10.320 -16.297  1.00 43.16           O  
ATOM   1252  OG  SER A 161      20.125  -9.844 -19.562  1.00 43.16           O  
ATOM   1253  N   GLU A 162      22.797  -9.219 -17.094  1.00 53.16           N  
ATOM   1254  CA  GLU A 162      22.734  -7.914 -16.438  1.00 53.16           C  
ATOM   1255  C   GLU A 162      21.359  -7.668 -15.820  1.00 53.16           C  
ATOM   1256  CB  GLU A 162      23.078  -6.797 -17.422  1.00 53.16           C  
ATOM   1257  O   GLU A 162      20.750  -6.617 -16.031  1.00 53.16           O  
ATOM   1258  CG  GLU A 162      24.547  -6.723 -17.797  1.00 53.16           C  
ATOM   1259  CD  GLU A 162      24.875  -5.562 -18.719  1.00 53.16           C  
ATOM   1260  OE1 GLU A 162      26.078  -5.363 -19.047  1.00 53.16           O  
ATOM   1261  OE2 GLU A 162      23.938  -4.840 -19.125  1.00 53.16           O  
ATOM   1262  N   SER A 163      20.625  -8.727 -15.547  1.00 61.94           N  
ATOM   1263  CA  SER A 163      19.375  -8.648 -14.797  1.00 61.94           C  
ATOM   1264  C   SER A 163      19.625  -8.711 -13.297  1.00 61.94           C  
ATOM   1265  CB  SER A 163      18.422  -9.781 -15.211  1.00 61.94           C  
ATOM   1266  O   SER A 163      20.703  -9.102 -12.859  1.00 61.94           O  
ATOM   1267  OG  SER A 163      18.984 -11.039 -14.883  1.00 61.94           O  
ATOM   1268  N   TRP A 164      18.891  -7.852 -12.609  1.00 74.56           N  
ATOM   1269  CA  TRP A 164      18.938  -7.758 -11.148  1.00 74.56           C  
ATOM   1270  C   TRP A 164      18.922  -9.141 -10.516  1.00 74.56           C  
ATOM   1271  CB  TRP A 164      17.766  -6.926 -10.625  1.00 74.56           C  
ATOM   1272  O   TRP A 164      18.266 -10.062 -11.031  1.00 74.56           O  
ATOM   1273  CG  TRP A 164      17.906  -5.453 -10.875  1.00 74.56           C  
ATOM   1274  CD1 TRP A 164      18.984  -4.809 -11.414  1.00 74.56           C  
ATOM   1275  CD2 TRP A 164      16.938  -4.441 -10.586  1.00 74.56           C  
ATOM   1276  CE2 TRP A 164      17.484  -3.205 -10.984  1.00 74.56           C  
ATOM   1277  CE3 TRP A 164      15.641  -4.465 -10.039  1.00 74.56           C  
ATOM   1278  NE1 TRP A 164      18.734  -3.455 -11.484  1.00 74.56           N  
ATOM   1279  CH2 TRP A 164      15.539  -2.049 -10.297  1.00 74.56           C  
ATOM   1280  CZ2 TRP A 164      16.797  -1.999 -10.844  1.00 74.56           C  
ATOM   1281  CZ3 TRP A 164      14.953  -3.264  -9.898  1.00 74.56           C  
ATOM   1282  N   ASN A 165      19.766  -9.281  -9.586  1.00 82.56           N  
ATOM   1283  CA  ASN A 165      19.609 -10.484  -8.773  1.00 82.56           C  
ATOM   1284  C   ASN A 165      18.250 -10.508  -8.078  1.00 82.56           C  
ATOM   1285  CB  ASN A 165      20.734 -10.594  -7.746  1.00 82.56           C  
ATOM   1286  O   ASN A 165      17.500  -9.531  -8.133  1.00 82.56           O  
ATOM   1287  CG  ASN A 165      20.703  -9.484  -6.715  1.00 82.56           C  
ATOM   1288  ND2 ASN A 165      21.859  -8.953  -6.375  1.00 82.56           N  
ATOM   1289  OD1 ASN A 165      19.625  -9.109  -6.227  1.00 82.56           O  
ATOM   1290  N   LEU A 166      17.812 -11.531  -7.500  1.00 81.38           N  
ATOM   1291  CA  LEU A 166      16.484 -11.797  -6.965  1.00 81.38           C  
ATOM   1292  C   LEU A 166      16.172 -10.859  -5.797  1.00 81.38           C  
ATOM   1293  CB  LEU A 166      16.375 -13.250  -6.512  1.00 81.38           C  
ATOM   1294  O   LEU A 166      15.039 -10.414  -5.641  1.00 81.38           O  
ATOM   1295  CG  LEU A 166      16.328 -14.305  -7.621  1.00 81.38           C  
ATOM   1296  CD1 LEU A 166      16.375 -15.703  -7.020  1.00 81.38           C  
ATOM   1297  CD2 LEU A 166      15.086 -14.125  -8.477  1.00 81.38           C  
ATOM   1298  N   MET A 167      17.141 -10.625  -5.055  1.00 86.94           N  
ATOM   1299  CA  MET A 167      16.938  -9.758  -3.900  1.00 86.94           C  
ATOM   1300  C   MET A 167      16.547  -8.352  -4.344  1.00 86.94           C  
ATOM   1301  CB  MET A 167      18.188  -9.695  -3.035  1.00 86.94           C  
ATOM   1302  O   MET A 167      15.625  -7.750  -3.775  1.00 86.94           O  
ATOM   1303  CG  MET A 167      18.000  -8.953  -1.724  1.00 86.94           C  
ATOM   1304  SD  MET A 167      19.516  -8.969  -0.683  1.00 86.94           S  
ATOM   1305  CE  MET A 167      18.922  -8.039   0.757  1.00 86.94           C  
ATOM   1306  N   VAL A 168      17.250  -7.832  -5.293  1.00 86.56           N  
ATOM   1307  CA  VAL A 168      16.984  -6.500  -5.828  1.00 86.56           C  
ATOM   1308  C   VAL A 168      15.594  -6.473  -6.465  1.00 86.56           C  
ATOM   1309  CB  VAL A 168      18.047  -6.078  -6.863  1.00 86.56           C  
ATOM   1310  O   VAL A 168      14.852  -5.504  -6.297  1.00 86.56           O  
ATOM   1311  CG1 VAL A 168      17.688  -4.730  -7.488  1.00 86.56           C  
ATOM   1312  CG2 VAL A 168      19.438  -6.016  -6.207  1.00 86.56           C  
ATOM   1313  N   GLN A 169      15.211  -7.492  -7.098  1.00 87.25           N  
ATOM   1314  CA  GLN A 169      13.891  -7.590  -7.715  1.00 87.25           C  
ATOM   1315  C   GLN A 169      12.789  -7.598  -6.656  1.00 87.25           C  
ATOM   1316  CB  GLN A 169      13.797  -8.844  -8.586  1.00 87.25           C  
ATOM   1317  O   GLN A 169      11.766  -6.934  -6.816  1.00 87.25           O  
ATOM   1318  CG  GLN A 169      14.625  -8.773  -9.852  1.00 87.25           C  
ATOM   1319  CD  GLN A 169      14.484 -10.016 -10.719  1.00 87.25           C  
ATOM   1320  NE2 GLN A 169      15.438 -10.227 -11.617  1.00 87.25           N  
ATOM   1321  OE1 GLN A 169      13.523 -10.773 -10.578  1.00 87.25           O  
ATOM   1322  N   SER A 170      13.055  -8.430  -5.633  1.00 89.94           N  
ATOM   1323  CA  SER A 170      12.070  -8.484  -4.555  1.00 89.94           C  
ATOM   1324  C   SER A 170      11.875  -7.117  -3.908  1.00 89.94           C  
ATOM   1325  CB  SER A 170      12.500  -9.500  -3.494  1.00 89.94           C  
ATOM   1326  O   SER A 170      10.750  -6.727  -3.605  1.00 89.94           O  
ATOM   1327  OG  SER A 170      12.461 -10.820  -4.016  1.00 89.94           O  
ATOM   1328  N   TYR A 171      13.000  -6.449  -3.707  1.00 93.31           N  
ATOM   1329  CA  TYR A 171      12.953  -5.094  -3.172  1.00 93.31           C  
ATOM   1330  C   TYR A 171      12.156  -4.172  -4.090  1.00 93.31           C  
ATOM   1331  CB  TYR A 171      14.367  -4.543  -2.979  1.00 93.31           C  
ATOM   1332  O   TYR A 171      11.289  -3.432  -3.631  1.00 93.31           O  
ATOM   1333  CG  TYR A 171      14.406  -3.146  -2.408  1.00 93.31           C  
ATOM   1334  CD1 TYR A 171      14.383  -2.033  -3.244  1.00 93.31           C  
ATOM   1335  CD2 TYR A 171      14.469  -2.939  -1.035  1.00 93.31           C  
ATOM   1336  CE1 TYR A 171      14.422  -0.743  -2.723  1.00 93.31           C  
ATOM   1337  CE2 TYR A 171      14.500  -1.654  -0.503  1.00 93.31           C  
ATOM   1338  OH  TYR A 171      14.516   0.710  -0.833  1.00 93.31           O  
ATOM   1339  CZ  TYR A 171      14.477  -0.564  -1.354  1.00 93.31           C  
ATOM   1340  N   ALA A 172      12.383  -4.168  -5.340  1.00 92.81           N  
ATOM   1341  CA  ALA A 172      11.719  -3.316  -6.328  1.00 92.81           C  
ATOM   1342  C   ALA A 172      10.234  -3.629  -6.414  1.00 92.81           C  
ATOM   1343  CB  ALA A 172      12.375  -3.488  -7.699  1.00 92.81           C  
ATOM   1344  O   ALA A 172       9.406  -2.721  -6.535  1.00 92.81           O  
ATOM   1345  N   ILE A 173       9.914  -4.906  -6.309  1.00 94.25           N  
ATOM   1346  CA  ILE A 173       8.508  -5.312  -6.352  1.00 94.25           C  
ATOM   1347  C   ILE A 173       7.785  -4.789  -5.113  1.00 94.25           C  
ATOM   1348  CB  ILE A 173       8.367  -6.848  -6.449  1.00 94.25           C  
ATOM   1349  O   ILE A 173       6.652  -4.309  -5.207  1.00 94.25           O  
ATOM   1350  CG1 ILE A 173       8.844  -7.340  -7.824  1.00 94.25           C  
ATOM   1351  CG2 ILE A 173       6.922  -7.273  -6.184  1.00 94.25           C  
ATOM   1352  CD1 ILE A 173       8.953  -8.852  -7.930  1.00 94.25           C  
ATOM   1353  N   ALA A 174       8.469  -4.914  -3.959  1.00 96.06           N  
ATOM   1354  CA  ALA A 174       7.891  -4.387  -2.725  1.00 96.06           C  
ATOM   1355  C   ALA A 174       7.660  -2.883  -2.828  1.00 96.06           C  
ATOM   1356  CB  ALA A 174       8.797  -4.703  -1.536  1.00 96.06           C  
ATOM   1357  O   ALA A 174       6.609  -2.379  -2.416  1.00 96.06           O  
ATOM   1358  N   LEU A 175       8.648  -2.193  -3.369  1.00 96.44           N  
ATOM   1359  CA  LEU A 175       8.523  -0.754  -3.568  1.00 96.44           C  
ATOM   1360  C   LEU A 175       7.383  -0.433  -4.523  1.00 96.44           C  
ATOM   1361  CB  LEU A 175       9.836  -0.175  -4.109  1.00 96.44           C  
ATOM   1362  O   LEU A 175       6.582   0.467  -4.258  1.00 96.44           O  
ATOM   1363  CG  LEU A 175       9.891   1.344  -4.281  1.00 96.44           C  
ATOM   1364  CD1 LEU A 175       9.617   2.035  -2.947  1.00 96.44           C  
ATOM   1365  CD2 LEU A 175      11.234   1.773  -4.848  1.00 96.44           C  
ATOM   1366  N   TYR A 176       7.281  -1.152  -5.578  1.00 96.62           N  
ATOM   1367  CA  TYR A 176       6.203  -0.961  -6.543  1.00 96.62           C  
ATOM   1368  C   TYR A 176       4.844  -1.174  -5.891  1.00 96.62           C  
ATOM   1369  CB  TYR A 176       6.371  -1.916  -7.730  1.00 96.62           C  
ATOM   1370  O   TYR A 176       3.928  -0.368  -6.074  1.00 96.62           O  
ATOM   1371  CG  TYR A 176       5.293  -1.771  -8.781  1.00 96.62           C  
ATOM   1372  CD1 TYR A 176       4.164  -2.584  -8.766  1.00 96.62           C  
ATOM   1373  CD2 TYR A 176       5.406  -0.822  -9.789  1.00 96.62           C  
ATOM   1374  CE1 TYR A 176       3.172  -2.457  -9.727  1.00 96.62           C  
ATOM   1375  CE2 TYR A 176       4.422  -0.685 -10.758  1.00 96.62           C  
ATOM   1376  OH  TYR A 176       2.330  -1.373 -11.680  1.00 96.62           O  
ATOM   1377  CZ  TYR A 176       3.309  -1.505 -10.727  1.00 96.62           C  
ATOM   1378  N   ALA A 177       4.727  -2.225  -5.195  1.00 97.25           N  
ATOM   1379  CA  ALA A 177       3.461  -2.557  -4.543  1.00 97.25           C  
ATOM   1380  C   ALA A 177       3.025  -1.445  -3.594  1.00 97.25           C  
ATOM   1381  CB  ALA A 177       3.582  -3.879  -3.789  1.00 97.25           C  
ATOM   1382  O   ALA A 177       1.872  -1.010  -3.627  1.00 97.25           O  
ATOM   1383  N   ALA A 178       3.922  -1.016  -2.727  1.00 97.12           N  
ATOM   1384  CA  ALA A 178       3.604   0.044  -1.772  1.00 97.12           C  
ATOM   1385  C   ALA A 178       3.262   1.346  -2.492  1.00 97.12           C  
ATOM   1386  CB  ALA A 178       4.770   0.260  -0.811  1.00 97.12           C  
ATOM   1387  O   ALA A 178       2.283   2.012  -2.150  1.00 97.12           O  
ATOM   1388  N   LEU A 179       4.012   1.726  -3.494  1.00 96.81           N  
ATOM   1389  CA  LEU A 179       3.781   2.945  -4.262  1.00 96.81           C  
ATOM   1390  C   LEU A 179       2.445   2.887  -4.992  1.00 96.81           C  
ATOM   1391  CB  LEU A 179       4.918   3.168  -5.266  1.00 96.81           C  
ATOM   1392  O   LEU A 179       1.729   3.887  -5.066  1.00 96.81           O  
ATOM   1393  CG  LEU A 179       6.172   3.861  -4.727  1.00 96.81           C  
ATOM   1394  CD1 LEU A 179       7.309   3.748  -5.734  1.00 96.81           C  
ATOM   1395  CD2 LEU A 179       5.879   5.320  -4.406  1.00 96.81           C  
ATOM   1396  N   CYS A 180       2.199   1.709  -5.508  1.00 96.56           N  
ATOM   1397  CA  CYS A 180       0.934   1.529  -6.211  1.00 96.56           C  
ATOM   1398  C   CYS A 180      -0.246   1.798  -5.281  1.00 96.56           C  
ATOM   1399  CB  CYS A 180       0.833   0.115  -6.781  1.00 96.56           C  
ATOM   1400  O   CYS A 180      -1.175   2.521  -5.648  1.00 96.56           O  
ATOM   1401  SG  CYS A 180      -0.666  -0.177  -7.746  1.00 96.56           S  
ATOM   1402  N   LEU A 181      -0.224   1.203  -4.191  1.00 96.25           N  
ATOM   1403  CA  LEU A 181      -1.285   1.397  -3.207  1.00 96.25           C  
ATOM   1404  C   LEU A 181      -1.376   2.861  -2.787  1.00 96.25           C  
ATOM   1405  CB  LEU A 181      -1.045   0.516  -1.979  1.00 96.25           C  
ATOM   1406  O   LEU A 181      -2.469   3.434  -2.752  1.00 96.25           O  
ATOM   1407  CG  LEU A 181      -2.152   0.507  -0.924  1.00 96.25           C  
ATOM   1408  CD1 LEU A 181      -3.471   0.057  -1.544  1.00 96.25           C  
ATOM   1409  CD2 LEU A 181      -1.771  -0.395   0.245  1.00 96.25           C  
ATOM   1410  N   LEU A 182      -0.282   3.510  -2.504  1.00 95.75           N  
ATOM   1411  CA  LEU A 182      -0.251   4.902  -2.074  1.00 95.75           C  
ATOM   1412  C   LEU A 182      -0.733   5.828  -3.188  1.00 95.75           C  
ATOM   1413  CB  LEU A 182       1.163   5.301  -1.642  1.00 95.75           C  
ATOM   1414  O   LEU A 182      -1.449   6.797  -2.930  1.00 95.75           O  
ATOM   1415  CG  LEU A 182       1.669   4.688  -0.334  1.00 95.75           C  
ATOM   1416  CD1 LEU A 182       3.152   4.992  -0.146  1.00 95.75           C  
ATOM   1417  CD2 LEU A 182       0.858   5.211   0.848  1.00 95.75           C  
ATOM   1418  N   HIS A 183      -0.282   5.551  -4.348  1.00 95.50           N  
ATOM   1419  CA  HIS A 183      -0.725   6.367  -5.469  1.00 95.50           C  
ATOM   1420  C   HIS A 183      -2.238   6.293  -5.645  1.00 95.50           C  
ATOM   1421  CB  HIS A 183      -0.028   5.930  -6.762  1.00 95.50           C  
ATOM   1422  O   HIS A 183      -2.898   7.320  -5.812  1.00 95.50           O  
ATOM   1423  CG  HIS A 183      -0.527   6.633  -7.980  1.00 95.50           C  
ATOM   1424  CD2 HIS A 183      -1.110   6.156  -9.109  1.00 95.50           C  
ATOM   1425  ND1 HIS A 183      -0.447   8.000  -8.133  1.00 95.50           N  
ATOM   1426  CE1 HIS A 183      -0.962   8.336  -9.305  1.00 95.50           C  
ATOM   1427  NE2 HIS A 183      -1.372   7.234  -9.914  1.00 95.50           N  
ATOM   1428  N   ARG A 184      -2.793   5.184  -5.605  1.00 93.56           N  
ATOM   1429  CA  ARG A 184      -4.230   5.012  -5.781  1.00 93.56           C  
ATOM   1430  C   ARG A 184      -5.004   5.691  -4.656  1.00 93.56           C  
ATOM   1431  CB  ARG A 184      -4.594   3.525  -5.840  1.00 93.56           C  
ATOM   1432  O   ARG A 184      -6.074   6.266  -4.891  1.00 93.56           O  
ATOM   1433  CG  ARG A 184      -4.211   2.850  -7.148  1.00 93.56           C  
ATOM   1434  CD  ARG A 184      -4.699   1.408  -7.203  1.00 93.56           C  
ATOM   1435  NE  ARG A 184      -6.129   1.332  -7.477  1.00 93.56           N  
ATOM   1436  NH1 ARG A 184      -6.051  -0.790  -8.391  1.00 93.56           N  
ATOM   1437  NH2 ARG A 184      -8.047   0.326  -8.234  1.00 93.56           N  
ATOM   1438  CZ  ARG A 184      -6.738   0.289  -8.031  1.00 93.56           C  
ATOM   1439  N   LEU A 185      -4.512   5.594  -3.506  1.00 92.75           N  
ATOM   1440  CA  LEU A 185      -5.133   6.277  -2.379  1.00 92.75           C  
ATOM   1441  C   LEU A 185      -5.051   7.793  -2.549  1.00 92.75           C  
ATOM   1442  CB  LEU A 185      -4.465   5.867  -1.064  1.00 92.75           C  
ATOM   1443  O   LEU A 185      -6.020   8.508  -2.275  1.00 92.75           O  
ATOM   1444  CG  LEU A 185      -4.832   4.484  -0.523  1.00 92.75           C  
ATOM   1445  CD1 LEU A 185      -3.873   4.078   0.591  1.00 92.75           C  
ATOM   1446  CD2 LEU A 185      -6.273   4.469  -0.026  1.00 92.75           C  
ATOM   1447  N   SER A 186      -3.875   8.242  -2.951  1.00 91.12           N  
ATOM   1448  CA  SER A 186      -3.666   9.672  -3.145  1.00 91.12           C  
ATOM   1449  C   SER A 186      -4.590  10.227  -4.227  1.00 91.12           C  
ATOM   1450  CB  SER A 186      -2.209   9.961  -3.510  1.00 91.12           C  
ATOM   1451  O   SER A 186      -5.145  11.312  -4.082  1.00 91.12           O  
ATOM   1452  OG  SER A 186      -1.347   9.617  -2.438  1.00 91.12           O  
ATOM   1453  N   LEU A 187      -4.703   9.562  -5.305  1.00 90.12           N  
ATOM   1454  CA  LEU A 187      -5.559   9.961  -6.414  1.00 90.12           C  
ATOM   1455  C   LEU A 187      -7.008  10.109  -5.961  1.00 90.12           C  
ATOM   1456  CB  LEU A 187      -5.465   8.953  -7.562  1.00 90.12           C  
ATOM   1457  O   LEU A 187      -7.684  11.070  -6.324  1.00 90.12           O  
ATOM   1458  CG  LEU A 187      -6.238   9.297  -8.836  1.00 90.12           C  
ATOM   1459  CD1 LEU A 187      -5.637  10.531  -9.500  1.00 90.12           C  
ATOM   1460  CD2 LEU A 187      -6.242   8.117  -9.797  1.00 90.12           C  
ATOM   1461  N   ARG A 188      -7.410   9.312  -5.188  1.00 85.94           N  
ATOM   1462  CA  ARG A 188      -8.805   9.281  -4.754  1.00 85.94           C  
ATOM   1463  C   ARG A 188      -9.062  10.312  -3.664  1.00 85.94           C  
ATOM   1464  CB  ARG A 188      -9.180   7.883  -4.258  1.00 85.94           C  
ATOM   1465  O   ARG A 188     -10.188  10.805  -3.518  1.00 85.94           O  
ATOM   1466  CG  ARG A 188      -9.406   6.875  -5.371  1.00 85.94           C  
ATOM   1467  CD  ARG A 188     -10.141   5.637  -4.867  1.00 85.94           C  
ATOM   1468  NE  ARG A 188     -10.617   4.805  -5.969  1.00 85.94           N  
ATOM   1469  NH1 ARG A 188     -12.594   4.215  -4.938  1.00 85.94           N  
ATOM   1470  NH2 ARG A 188     -12.109   3.424  -7.035  1.00 85.94           N  
ATOM   1471  CZ  ARG A 188     -11.773   4.148  -5.977  1.00 85.94           C  
ATOM   1472  N   SER A 189      -8.078  10.484  -2.918  1.00 82.12           N  
ATOM   1473  CA  SER A 189      -8.227  11.477  -1.856  1.00 82.12           C  
ATOM   1474  C   SER A 189      -8.328  12.883  -2.428  1.00 82.12           C  
ATOM   1475  CB  SER A 189      -7.047  11.391  -0.882  1.00 82.12           C  
ATOM   1476  O   SER A 189      -8.977  13.750  -1.839  1.00 82.12           O  
ATOM   1477  OG  SER A 189      -5.852  11.836  -1.499  1.00 82.12           O  
ATOM   1478  N   LEU A 190      -7.637  13.172  -3.523  1.00 77.12           N  
ATOM   1479  CA  LEU A 190      -7.637  14.477  -4.176  1.00 77.12           C  
ATOM   1480  C   LEU A 190      -8.945  14.703  -4.934  1.00 77.12           C  
ATOM   1481  CB  LEU A 190      -6.449  14.594  -5.133  1.00 77.12           C  
ATOM   1482  O   LEU A 190      -9.367  15.844  -5.113  1.00 77.12           O  
ATOM   1483  CG  LEU A 190      -5.066  14.672  -4.492  1.00 77.12           C  
ATOM   1484  CD1 LEU A 190      -3.980  14.461  -5.543  1.00 77.12           C  
ATOM   1485  CD2 LEU A 190      -4.875  16.016  -3.787  1.00 77.12           C  
ATOM   1486  N   SER A 191      -9.539  13.617  -5.418  1.00 64.44           N  
ATOM   1487  CA  SER A 191     -10.766  13.727  -6.195  1.00 64.44           C  
ATOM   1488  C   SER A 191     -11.914  14.258  -5.348  1.00 64.44           C  
ATOM   1489  CB  SER A 191     -11.148  12.367  -6.785  1.00 64.44           C  
ATOM   1490  O   SER A 191     -12.836  14.891  -5.867  1.00 64.44           O  
ATOM   1491  OG  SER A 191     -12.273  12.492  -7.645  1.00 64.44           O  
ATOM   1492  N   THR A 192     -11.773  14.352  -4.023  1.00 58.12           N  
ATOM   1493  CA  THR A 192     -12.867  14.789  -3.166  1.00 58.12           C  
ATOM   1494  C   THR A 192     -12.703  16.266  -2.795  1.00 58.12           C  
ATOM   1495  CB  THR A 192     -12.945  13.938  -1.884  1.00 58.12           C  
ATOM   1496  O   THR A 192     -13.570  16.828  -2.123  1.00 58.12           O  
ATOM   1497  CG2 THR A 192     -13.312  12.492  -2.205  1.00 58.12           C  
ATOM   1498  OG1 THR A 192     -11.680  13.961  -1.223  1.00 58.12           O  
ATOM   1499  N   LYS A 193     -11.602  16.922  -3.270  1.00 49.25           N  
ATOM   1500  CA  LYS A 193     -11.594  18.344  -2.977  1.00 49.25           C  
ATOM   1501  C   LYS A 193     -12.508  19.109  -3.928  1.00 49.25           C  
ATOM   1502  CB  LYS A 193     -10.172  18.906  -3.062  1.00 49.25           C  
ATOM   1503  O   LYS A 193     -12.516  18.859  -5.133  1.00 49.25           O  
ATOM   1504  CG  LYS A 193      -9.336  18.672  -1.813  1.00 49.25           C  
ATOM   1505  CD  LYS A 193      -7.977  19.344  -1.912  1.00 49.25           C  
ATOM   1506  CE  LYS A 193      -7.117  19.062  -0.686  1.00 49.25           C  
ATOM   1507  NZ  LYS A 193      -5.719  19.562  -0.865  1.00 49.25           N  
ATOM   1508  N   PRO A 194     -13.797  19.469  -3.504  1.00 46.66           N  
ATOM   1509  CA  PRO A 194     -14.617  20.328  -4.371  1.00 46.66           C  
ATOM   1510  C   PRO A 194     -13.789  21.344  -5.152  1.00 46.66           C  
ATOM   1511  CB  PRO A 194     -15.555  21.016  -3.389  1.00 46.66           C  
ATOM   1512  O   PRO A 194     -12.812  21.875  -4.625  1.00 46.66           O  
ATOM   1513  CG  PRO A 194     -15.047  20.641  -2.035  1.00 46.66           C  
ATOM   1514  CD  PRO A 194     -13.930  19.656  -2.205  1.00 46.66           C  
ATOM   1515  N   LYS A 195     -13.398  21.094  -6.402  1.00 41.81           N  
ATOM   1516  CA  LYS A 195     -13.094  22.188  -7.309  1.00 41.81           C  
ATOM   1517  C   LYS A 195     -13.766  23.484  -6.848  1.00 41.81           C  
ATOM   1518  CB  LYS A 195     -13.531  21.859  -8.734  1.00 41.81           C  
ATOM   1519  O   LYS A 195     -14.984  23.531  -6.695  1.00 41.81           O  
ATOM   1520  CG  LYS A 195     -12.477  21.125  -9.555  1.00 41.81           C  
ATOM   1521  CD  LYS A 195     -12.906  20.969 -11.008  1.00 41.81           C  
ATOM   1522  CE  LYS A 195     -11.844  20.250 -11.828  1.00 41.81           C  
ATOM   1523  NZ  LYS A 195     -12.289  20.031 -13.234  1.00 41.81           N  
ATOM   1524  N   LEU A 196     -13.508  23.969  -5.633  1.00 46.00           N  
ATOM   1525  CA  LEU A 196     -13.891  25.375  -5.473  1.00 46.00           C  
ATOM   1526  C   LEU A 196     -13.734  26.125  -6.785  1.00 46.00           C  
ATOM   1527  CB  LEU A 196     -13.047  26.031  -4.379  1.00 46.00           C  
ATOM   1528  O   LEU A 196     -12.641  26.188  -7.344  1.00 46.00           O  
ATOM   1529  CG  LEU A 196     -13.578  25.922  -2.951  1.00 46.00           C  
ATOM   1530  CD1 LEU A 196     -12.430  25.750  -1.968  1.00 46.00           C  
ATOM   1531  CD2 LEU A 196     -14.414  27.156  -2.598  1.00 46.00           C  
ATOM   1532  N   SER A 197     -14.430  25.797  -7.883  1.00 40.62           N  
ATOM   1533  CA  SER A 197     -14.844  26.781  -8.875  1.00 40.62           C  
ATOM   1534  C   SER A 197     -15.195  28.109  -8.227  1.00 40.62           C  
ATOM   1535  CB  SER A 197     -16.047  26.266  -9.672  1.00 40.62           C  
ATOM   1536  O   SER A 197     -15.945  28.156  -7.254  1.00 40.62           O  
ATOM   1537  OG  SER A 197     -17.047  27.266  -9.789  1.00 40.62           O  
ATOM   1538  N   SER A 198     -14.180  28.938  -7.883  1.00 41.59           N  
ATOM   1539  CA  SER A 198     -14.117  30.391  -8.078  1.00 41.59           C  
ATOM   1540  C   SER A 198     -15.359  30.891  -8.812  1.00 41.59           C  
ATOM   1541  CB  SER A 198     -12.859  30.766  -8.859  1.00 41.59           C  
ATOM   1542  O   SER A 198     -15.703  30.391  -9.891  1.00 41.59           O  
ATOM   1543  OG  SER A 198     -12.742  29.984 -10.039  1.00 41.59           O  
ATOM   1544  N   ALA A 199     -16.562  31.156  -8.281  1.00 38.00           N  
ATOM   1545  CA  ALA A 199     -17.109  32.500  -8.531  1.00 38.00           C  
ATOM   1546  C   ALA A 199     -16.078  33.562  -8.281  1.00 38.00           C  
ATOM   1547  CB  ALA A 199     -18.344  32.719  -7.660  1.00 38.00           C  
ATOM   1548  O   ALA A 199     -16.031  34.594  -8.992  1.00 38.00           O  
TER    1549      ALA A 199                                                      
ENDMDL                                                                          
END                                                                             
