# Supplementary material for: Caspase-1 activates gasdermin A in non-mammals
Source: eLife. 2024 Mar 18;12:RP92362. doi: 10.7554/eLife.92362 (PMC10948149; doi:10.7554/eLife.92362)
Supplement: Figure 5—source data 1. — Gasdermins analyedz ed Table 1. [file elife-92362-fig5-data1.zip › Figure 5-source data 1-oa-gsdmdcterm.pdb]

MODEL     1                                                                     
ATOM      1  N   LEU A   1      24.266   0.679  17.625  1.00 37.25           N  
ATOM      2  CA  LEU A   1      23.344  -0.408  17.344  1.00 37.25           C  
ATOM      3  C   LEU A   1      22.422  -0.052  16.188  1.00 37.25           C  
ATOM      4  CB  LEU A   1      22.500  -0.733  18.594  1.00 37.25           C  
ATOM      5  O   LEU A   1      21.500  -0.802  15.859  1.00 37.25           O  
ATOM      6  CG  LEU A   1      22.953  -1.933  19.422  1.00 37.25           C  
ATOM      7  CD1 LEU A   1      23.094  -1.540  20.891  1.00 37.25           C  
ATOM      8  CD2 LEU A   1      21.984  -3.096  19.250  1.00 37.25           C  
ATOM      9  N   ALA A   2      22.781   0.835  15.195  1.00 36.69           N  
ATOM     10  CA  ALA A   2      22.250   1.596  14.062  1.00 36.69           C  
ATOM     11  C   ALA A   2      22.750   1.032  12.734  1.00 36.69           C  
ATOM     12  CB  ALA A   2      22.625   3.068  14.188  1.00 36.69           C  
ATOM     13  O   ALA A   2      22.234   1.376  11.672  1.00 36.69           O  
ATOM     14  N   MET A   3      23.375  -0.273  12.805  1.00 35.97           N  
ATOM     15  CA  MET A   3      23.906  -0.923  11.609  1.00 35.97           C  
ATOM     16  C   MET A   3      23.188  -2.240  11.344  1.00 35.97           C  
ATOM     17  CB  MET A   3      25.406  -1.169  11.750  1.00 35.97           C  
ATOM     18  O   MET A   3      23.188  -2.736  10.219  1.00 35.97           O  
ATOM     19  CG  MET A   3      26.250   0.099  11.695  1.00 35.97           C  
ATOM     20  SD  MET A   3      28.000  -0.236  11.273  1.00 35.97           S  
ATOM     21  CE  MET A   3      27.844  -0.551   9.492  1.00 35.97           C  
ATOM     22  N   ALA A   4      22.109  -2.543  12.141  1.00 39.38           N  
ATOM     23  CA  ALA A   4      21.312  -3.758  11.992  1.00 39.38           C  
ATOM     24  C   ALA A   4      19.906  -3.432  11.523  1.00 39.38           C  
ATOM     25  CB  ALA A   4      21.281  -4.535  13.305  1.00 39.38           C  
ATOM     26  O   ALA A   4      19.203  -4.297  10.992  1.00 39.38           O  
ATOM     27  N   LYS A   5      19.531  -2.105  11.289  1.00 42.81           N  
ATOM     28  CA  LYS A   5      18.219  -1.666  10.805  1.00 42.81           C  
ATOM     29  C   LYS A   5      18.281  -1.317   9.312  1.00 42.81           C  
ATOM     30  CB  LYS A   5      17.734  -0.462  11.602  1.00 42.81           C  
ATOM     31  O   LYS A   5      17.266  -1.404   8.617  1.00 42.81           O  
ATOM     32  CG  LYS A   5      16.781  -0.822  12.742  1.00 42.81           C  
ATOM     33  CD  LYS A   5      16.266   0.421  13.461  1.00 42.81           C  
ATOM     34  CE  LYS A   5      15.359   0.061  14.625  1.00 42.81           C  
ATOM     35  NZ  LYS A   5      14.805   1.277  15.289  1.00 42.81           N  
ATOM     36  N   ASP A   6      19.562  -1.556   8.664  1.00 51.12           N  
ATOM     37  CA  ASP A   6      19.906  -1.373   7.258  1.00 51.12           C  
ATOM     38  C   ASP A   6      20.281  -2.705   6.605  1.00 51.12           C  
ATOM     39  CB  ASP A   6      21.062  -0.382   7.117  1.00 51.12           C  
ATOM     40  O   ASP A   6      20.422  -2.783   5.383  1.00 51.12           O  
ATOM     41  CG  ASP A   6      20.656   1.058   7.359  1.00 51.12           C  
ATOM     42  OD1 ASP A   6      19.438   1.354   7.324  1.00 51.12           O  
ATOM     43  OD2 ASP A   6      21.547   1.903   7.586  1.00 51.12           O  
ATOM     44  N   ALA A   7      19.984  -3.994   7.285  1.00 49.75           N  
ATOM     45  CA  ALA A   7      20.484  -5.309   6.887  1.00 49.75           C  
ATOM     46  C   ALA A   7      19.344  -6.234   6.496  1.00 49.75           C  
ATOM     47  CB  ALA A   7      21.312  -5.930   8.008  1.00 49.75           C  
ATOM     48  O   ALA A   7      19.562  -7.375   6.086  1.00 49.75           O  
ATOM     49  N   LYS A   8      18.125  -5.762   6.145  1.00 63.47           N  
ATOM     50  CA  LYS A   8      17.281  -6.887   5.746  1.00 63.47           C  
ATOM     51  C   LYS A   8      16.875  -6.781   4.273  1.00 63.47           C  
ATOM     52  CB  LYS A   8      16.016  -6.957   6.621  1.00 63.47           C  
ATOM     53  O   LYS A   8      15.711  -6.965   3.926  1.00 63.47           O  
ATOM     54  CG  LYS A   8      16.266  -7.508   8.016  1.00 63.47           C  
ATOM     55  CD  LYS A   8      14.969  -7.754   8.758  1.00 63.47           C  
ATOM     56  CE  LYS A   8      15.219  -8.211  10.195  1.00 63.47           C  
ATOM     57  NZ  LYS A   8      13.953  -8.609  10.875  1.00 63.47           N  
ATOM     58  N   GLY A   9      17.734  -5.953   3.445  1.00 81.00           N  
ATOM     59  CA  GLY A   9      17.516  -6.016   2.010  1.00 81.00           C  
ATOM     60  C   GLY A   9      16.094  -6.414   1.638  1.00 81.00           C  
ATOM     61  O   GLY A   9      15.172  -6.215   2.420  1.00 81.00           O  
ATOM     62  N   PHE A  10      15.758  -6.578   0.543  1.00 89.88           N  
ATOM     63  CA  PHE A  10      14.453  -6.973   0.024  1.00 89.88           C  
ATOM     64  C   PHE A  10      13.898  -8.164   0.799  1.00 89.88           C  
ATOM     65  CB  PHE A  10      14.547  -7.316  -1.466  1.00 89.88           C  
ATOM     66  O   PHE A  10      12.695  -8.250   1.029  1.00 89.88           O  
ATOM     67  CG  PHE A  10      13.227  -7.660  -2.096  1.00 89.88           C  
ATOM     68  CD1 PHE A  10      13.125  -8.703  -3.006  1.00 89.88           C  
ATOM     69  CD2 PHE A  10      12.086  -6.941  -1.774  1.00 89.88           C  
ATOM     70  CE1 PHE A  10      11.898  -9.023  -3.590  1.00 89.88           C  
ATOM     71  CE2 PHE A  10      10.859  -7.258  -2.354  1.00 89.88           C  
ATOM     72  CZ  PHE A  10      10.766  -8.297  -3.262  1.00 89.88           C  
ATOM     73  N   GLU A  11      14.695  -9.070   1.317  1.00 90.19           N  
ATOM     74  CA  GLU A  11      14.258 -10.211   2.117  1.00 90.19           C  
ATOM     75  C   GLU A  11      13.602  -9.758   3.416  1.00 90.19           C  
ATOM     76  CB  GLU A  11      15.438 -11.141   2.422  1.00 90.19           C  
ATOM     77  O   GLU A  11      12.641 -10.375   3.885  1.00 90.19           O  
ATOM     78  CG  GLU A  11      15.031 -12.461   3.064  1.00 90.19           C  
ATOM     79  CD  GLU A  11      14.055 -13.258   2.223  1.00 90.19           C  
ATOM     80  OE1 GLU A  11      13.227 -14.008   2.797  1.00 90.19           O  
ATOM     81  OE2 GLU A  11      14.109 -13.141   0.978  1.00 90.19           O  
ATOM     82  N   GLY A  12      14.133  -8.773   4.000  1.00 91.06           N  
ATOM     83  CA  GLY A  12      13.492  -8.172   5.156  1.00 91.06           C  
ATOM     84  C   GLY A  12      12.086  -7.668   4.867  1.00 91.06           C  
ATOM     85  O   GLY A  12      11.172  -7.895   5.656  1.00 91.06           O  
ATOM     86  N   LEU A  13      11.977  -6.922   3.805  1.00 91.75           N  
ATOM     87  CA  LEU A  13      10.664  -6.453   3.373  1.00 91.75           C  
ATOM     88  C   LEU A  13       9.727  -7.629   3.105  1.00 91.75           C  
ATOM     89  CB  LEU A  13      10.789  -5.590   2.115  1.00 91.75           C  
ATOM     90  O   LEU A  13       8.562  -7.602   3.502  1.00 91.75           O  
ATOM     91  CG  LEU A  13       9.484  -5.062   1.521  1.00 91.75           C  
ATOM     92  CD1 LEU A  13       8.734  -4.223   2.551  1.00 91.75           C  
ATOM     93  CD2 LEU A  13       9.758  -4.250   0.261  1.00 91.75           C  
ATOM     94  N   ARG A  14      10.227  -8.703   2.443  1.00 93.38           N  
ATOM     95  CA  ARG A  14       9.438  -9.898   2.172  1.00 93.38           C  
ATOM     96  C   ARG A  14       8.922 -10.523   3.465  1.00 93.38           C  
ATOM     97  CB  ARG A  14      10.266 -10.930   1.394  1.00 93.38           C  
ATOM     98  O   ARG A  14       7.758 -10.930   3.545  1.00 93.38           O  
ATOM     99  CG  ARG A  14      10.320 -10.664  -0.104  1.00 93.38           C  
ATOM    100  CD  ARG A  14      10.969 -11.820  -0.854  1.00 93.38           C  
ATOM    101  NE  ARG A  14      12.391 -11.570  -1.087  1.00 93.38           N  
ATOM    102  NH1 ARG A  14      12.680 -13.367  -2.514  1.00 93.38           N  
ATOM    103  NH2 ARG A  14      14.445 -12.000  -2.012  1.00 93.38           N  
ATOM    104  CZ  ARG A  14      13.172 -12.312  -1.870  1.00 93.38           C  
ATOM    105  N   GLN A  15       9.789 -10.586   4.406  1.00 93.75           N  
ATOM    106  CA  GLN A  15       9.422 -11.156   5.699  1.00 93.75           C  
ATOM    107  C   GLN A  15       8.352 -10.312   6.383  1.00 93.75           C  
ATOM    108  CB  GLN A  15      10.656 -11.273   6.602  1.00 93.75           C  
ATOM    109  O   GLN A  15       7.402 -10.852   6.957  1.00 93.75           O  
ATOM    110  CG  GLN A  15      10.359 -11.898   7.957  1.00 93.75           C  
ATOM    111  CD  GLN A  15       9.844 -13.320   7.852  1.00 93.75           C  
ATOM    112  NE2 GLN A  15       9.141 -13.773   8.883  1.00 93.75           N  
ATOM    113  OE1 GLN A  15      10.086 -14.008   6.855  1.00 93.75           O  
ATOM    114  N   GLU A  16       8.578  -9.031   6.391  1.00 93.31           N  
ATOM    115  CA  GLU A  16       7.617  -8.102   6.961  1.00 93.31           C  
ATOM    116  C   GLU A  16       6.230  -8.297   6.359  1.00 93.31           C  
ATOM    117  CB  GLU A  16       8.078  -6.656   6.754  1.00 93.31           C  
ATOM    118  O   GLU A  16       5.234  -8.359   7.082  1.00 93.31           O  
ATOM    119  CG  GLU A  16       7.109  -5.613   7.285  1.00 93.31           C  
ATOM    120  CD  GLU A  16       7.547  -4.184   7.004  1.00 93.31           C  
ATOM    121  OE1 GLU A  16       6.680  -3.285   6.934  1.00 93.31           O  
ATOM    122  OE2 GLU A  16       8.766  -3.963   6.855  1.00 93.31           O  
ATOM    123  N   VAL A  17       6.141  -8.359   5.008  1.00 93.31           N  
ATOM    124  CA  VAL A  17       4.871  -8.508   4.305  1.00 93.31           C  
ATOM    125  C   VAL A  17       4.277  -9.883   4.602  1.00 93.31           C  
ATOM    126  CB  VAL A  17       5.047  -8.320   2.779  1.00 93.31           C  
ATOM    127  O   VAL A  17       3.062 -10.016   4.777  1.00 93.31           O  
ATOM    128  CG1 VAL A  17       3.750  -8.656   2.045  1.00 93.31           C  
ATOM    129  CG2 VAL A  17       5.484  -6.891   2.465  1.00 93.31           C  
ATOM    130  N   ARG A  18       5.074 -10.906   4.699  1.00 92.88           N  
ATOM    131  CA  ARG A  18       4.617 -12.250   5.031  1.00 92.88           C  
ATOM    132  C   ARG A  18       3.945 -12.281   6.402  1.00 92.88           C  
ATOM    133  CB  ARG A  18       5.785 -13.242   5.004  1.00 92.88           C  
ATOM    134  O   ARG A  18       2.930 -12.953   6.586  1.00 92.88           O  
ATOM    135  CG  ARG A  18       6.199 -13.664   3.602  1.00 92.88           C  
ATOM    136  CD  ARG A  18       7.328 -14.680   3.633  1.00 92.88           C  
ATOM    137  NE  ARG A  18       7.785 -15.023   2.287  1.00 92.88           N  
ATOM    138  NH1 ARG A  18      10.016 -14.594   2.713  1.00 92.88           N  
ATOM    139  NH2 ARG A  18       9.359 -15.297   0.635  1.00 92.88           N  
ATOM    140  CZ  ARG A  18       9.055 -14.969   1.882  1.00 92.88           C  
ATOM    141  N   GLN A  19       4.520 -11.609   7.336  1.00 92.88           N  
ATOM    142  CA  GLN A  19       3.961 -11.523   8.680  1.00 92.88           C  
ATOM    143  C   GLN A  19       2.576 -10.891   8.664  1.00 92.88           C  
ATOM    144  CB  GLN A  19       4.891 -10.734   9.602  1.00 92.88           C  
ATOM    145  O   GLN A  19       1.670 -11.336   9.367  1.00 92.88           O  
ATOM    146  CG  GLN A  19       6.160 -11.484   9.984  1.00 92.88           C  
ATOM    147  CD  GLN A  19       7.121 -10.641  10.805  1.00 92.88           C  
ATOM    148  NE2 GLN A  19       8.289 -11.195  11.102  1.00 92.88           N  
ATOM    149  OE1 GLN A  19       6.812  -9.500  11.156  1.00 92.88           O  
ATOM    150  N   GLU A  20       2.453  -9.820   7.891  1.00 92.19           N  
ATOM    151  CA  GLU A  20       1.165  -9.141   7.777  1.00 92.19           C  
ATOM    152  C   GLU A  20       0.121 -10.047   7.125  1.00 92.19           C  
ATOM    153  CB  GLU A  20       1.311  -7.844   6.980  1.00 92.19           C  
ATOM    154  O   GLU A  20      -1.034 -10.078   7.555  1.00 92.19           O  
ATOM    155  CG  GLU A  20       2.162  -6.789   7.668  1.00 92.19           C  
ATOM    156  CD  GLU A  20       1.584  -6.328   9.000  1.00 92.19           C  
ATOM    157  OE1 GLU A  20       2.348  -5.812   9.844  1.00 92.19           O  
ATOM    158  OE2 GLU A  20       0.357  -6.480   9.188  1.00 92.19           O  
ATOM    159  N   LYS A  21       0.574 -10.805   6.148  1.00 89.50           N  
ATOM    160  CA  LYS A  21      -0.310 -11.664   5.363  1.00 89.50           C  
ATOM    161  C   LYS A  21      -0.874 -12.797   6.215  1.00 89.50           C  
ATOM    162  CB  LYS A  21       0.432 -12.234   4.152  1.00 89.50           C  
ATOM    163  O   LYS A  21      -1.982 -13.273   5.965  1.00 89.50           O  
ATOM    164  CG  LYS A  21       0.540 -11.266   2.982  1.00 89.50           C  
ATOM    165  CD  LYS A  21       1.178 -11.930   1.768  1.00 89.50           C  
ATOM    166  CE  LYS A  21       1.258 -10.977   0.584  1.00 89.50           C  
ATOM    167  NZ  LYS A  21       1.897 -11.617  -0.603  1.00 89.50           N  
ATOM    168  N   GLN A  22      -0.147 -13.250   7.199  1.00 90.50           N  
ATOM    169  CA  GLN A  22      -0.533 -14.375   8.039  1.00 90.50           C  
ATOM    170  C   GLN A  22      -1.823 -14.086   8.797  1.00 90.50           C  
ATOM    171  CB  GLN A  22       0.587 -14.727   9.016  1.00 90.50           C  
ATOM    172  O   GLN A  22      -2.559 -15.008   9.164  1.00 90.50           O  
ATOM    173  CG  GLN A  22       0.875 -13.633  10.039  1.00 90.50           C  
ATOM    174  CD  GLN A  22       1.984 -14.000  11.000  1.00 90.50           C  
ATOM    175  NE2 GLN A  22       2.676 -12.992  11.531  1.00 90.50           N  
ATOM    176  OE1 GLN A  22       2.219 -15.188  11.273  1.00 90.50           O  
ATOM    177  N   TYR A  23      -2.129 -12.844   9.008  1.00 88.56           N  
ATOM    178  CA  TYR A  23      -3.297 -12.461   9.797  1.00 88.56           C  
ATOM    179  C   TYR A  23      -4.559 -12.492   8.945  1.00 88.56           C  
ATOM    180  CB  TYR A  23      -3.105 -11.062  10.398  1.00 88.56           C  
ATOM    181  O   TYR A  23      -5.672 -12.523   9.477  1.00 88.56           O  
ATOM    182  CG  TYR A  23      -1.936 -10.969  11.344  1.00 88.56           C  
ATOM    183  CD1 TYR A  23      -1.852 -11.797  12.461  1.00 88.56           C  
ATOM    184  CD2 TYR A  23      -0.914 -10.047  11.125  1.00 88.56           C  
ATOM    185  CE1 TYR A  23      -0.777 -11.703  13.344  1.00 88.56           C  
ATOM    186  CE2 TYR A  23       0.165  -9.953  12.000  1.00 88.56           C  
ATOM    187  OH  TYR A  23       1.291 -10.695  13.969  1.00 88.56           O  
ATOM    188  CZ  TYR A  23       0.225 -10.781  13.102  1.00 88.56           C  
ATOM    189  N   LEU A  24      -4.316 -12.492   7.574  1.00 86.75           N  
ATOM    190  CA  LEU A  24      -5.449 -12.500   6.652  1.00 86.75           C  
ATOM    191  C   LEU A  24      -6.039 -13.898   6.527  1.00 86.75           C  
ATOM    192  CB  LEU A  24      -5.020 -11.984   5.273  1.00 86.75           C  
ATOM    193  O   LEU A  24      -7.164 -14.062   6.051  1.00 86.75           O  
ATOM    194  CG  LEU A  24      -4.559 -10.531   5.207  1.00 86.75           C  
ATOM    195  CD1 LEU A  24      -4.168 -10.164   3.777  1.00 86.75           C  
ATOM    196  CD2 LEU A  24      -5.652  -9.602   5.719  1.00 86.75           C  
ATOM    197  N   ILE A  25      -5.301 -14.938   6.992  1.00 83.81           N  
ATOM    198  CA  ILE A  25      -5.699 -16.344   6.887  1.00 83.81           C  
ATOM    199  C   ILE A  25      -6.902 -16.594   7.785  1.00 83.81           C  
ATOM    200  CB  ILE A  25      -4.535 -17.281   7.258  1.00 83.81           C  
ATOM    201  O   ILE A  25      -7.633 -17.578   7.586  1.00 83.81           O  
ATOM    202  CG1 ILE A  25      -4.082 -17.031   8.703  1.00 83.81           C  
ATOM    203  CG2 ILE A  25      -3.367 -17.125   6.281  1.00 83.81           C  
ATOM    204  CD1 ILE A  25      -3.172 -18.125   9.266  1.00 83.81           C  
ATOM    205  N   TYR A  26      -7.156 -15.750   8.711  1.00 83.19           N  
ATOM    206  CA  TYR A  26      -8.234 -15.922   9.680  1.00 83.19           C  
ATOM    207  C   TYR A  26      -9.555 -15.406   9.117  1.00 83.19           C  
ATOM    208  CB  TYR A  26      -7.906 -15.195  10.984  1.00 83.19           C  
ATOM    209  O   TYR A  26     -10.617 -15.617   9.711  1.00 83.19           O  
ATOM    210  CG  TYR A  26      -6.680 -15.727  11.680  1.00 83.19           C  
ATOM    211  CD1 TYR A  26      -6.684 -16.984  12.273  1.00 83.19           C  
ATOM    212  CD2 TYR A  26      -5.516 -14.977  11.750  1.00 83.19           C  
ATOM    213  CE1 TYR A  26      -5.555 -17.484  12.922  1.00 83.19           C  
ATOM    214  CE2 TYR A  26      -4.379 -15.453  12.398  1.00 83.19           C  
ATOM    215  OH  TYR A  26      -3.289 -17.203  13.609  1.00 83.19           O  
ATOM    216  CZ  TYR A  26      -4.410 -16.719  12.977  1.00 83.19           C  
ATOM    217  N   LEU A  27      -9.516 -14.750   7.938  1.00 87.38           N  
ATOM    218  CA  LEU A  27     -10.703 -14.203   7.285  1.00 87.38           C  
ATOM    219  C   LEU A  27     -11.289 -15.211   6.301  1.00 87.38           C  
ATOM    220  CB  LEU A  27     -10.367 -12.906   6.555  1.00 87.38           C  
ATOM    221  O   LEU A  27     -10.555 -15.930   5.621  1.00 87.38           O  
ATOM    222  CG  LEU A  27      -9.930 -11.727   7.430  1.00 87.38           C  
ATOM    223  CD1 LEU A  27      -9.555 -10.531   6.566  1.00 87.38           C  
ATOM    224  CD2 LEU A  27     -11.031 -11.359   8.414  1.00 87.38           C  
ATOM    225  N   ASP A  28     -12.562 -15.391   6.316  1.00 89.94           N  
ATOM    226  CA  ASP A  28     -13.164 -16.203   5.266  1.00 89.94           C  
ATOM    227  C   ASP A  28     -13.133 -15.477   3.922  1.00 89.94           C  
ATOM    228  CB  ASP A  28     -14.609 -16.562   5.633  1.00 89.94           C  
ATOM    229  O   ASP A  28     -12.805 -14.297   3.857  1.00 89.94           O  
ATOM    230  CG  ASP A  28     -15.516 -15.359   5.738  1.00 89.94           C  
ATOM    231  OD1 ASP A  28     -15.359 -14.398   4.949  1.00 89.94           O  
ATOM    232  OD2 ASP A  28     -16.391 -15.359   6.625  1.00 89.94           O  
ATOM    233  N   ARG A  29     -13.352 -16.203   2.865  1.00 89.38           N  
ATOM    234  CA  ARG A  29     -13.242 -15.711   1.495  1.00 89.38           C  
ATOM    235  C   ARG A  29     -14.109 -14.469   1.289  1.00 89.38           C  
ATOM    236  CB  ARG A  29     -13.648 -16.797   0.499  1.00 89.38           C  
ATOM    237  O   ARG A  29     -13.672 -13.508   0.656  1.00 89.38           O  
ATOM    238  CG  ARG A  29     -13.453 -16.406  -0.956  1.00 89.38           C  
ATOM    239  CD  ARG A  29     -13.844 -17.531  -1.902  1.00 89.38           C  
ATOM    240  NE  ARG A  29     -13.750 -17.125  -3.301  1.00 89.38           N  
ATOM    241  NH1 ARG A  29     -14.484 -19.141  -4.160  1.00 89.38           N  
ATOM    242  NH2 ARG A  29     -13.930 -17.422  -5.570  1.00 89.38           N  
ATOM    243  CZ  ARG A  29     -14.055 -17.891  -4.340  1.00 89.38           C  
ATOM    244  N   GLN A  30     -15.305 -14.516   1.827  1.00 91.06           N  
ATOM    245  CA  GLN A  30     -16.250 -13.414   1.674  1.00 91.06           C  
ATOM    246  C   GLN A  30     -15.719 -12.141   2.328  1.00 91.06           C  
ATOM    247  CB  GLN A  30     -17.609 -13.789   2.270  1.00 91.06           C  
ATOM    248  O   GLN A  30     -15.812 -11.055   1.749  1.00 91.06           O  
ATOM    249  CG  GLN A  30     -18.703 -12.750   2.010  1.00 91.06           C  
ATOM    250  CD  GLN A  30     -20.031 -13.148   2.611  1.00 91.06           C  
ATOM    251  NE2 GLN A  30     -20.906 -12.164   2.801  1.00 91.06           N  
ATOM    252  OE1 GLN A  30     -20.281 -14.320   2.900  1.00 91.06           O  
ATOM    253  N   LEU A  31     -15.156 -12.234   3.494  1.00 91.06           N  
ATOM    254  CA  LEU A  31     -14.625 -11.094   4.230  1.00 91.06           C  
ATOM    255  C   LEU A  31     -13.383 -10.531   3.545  1.00 91.06           C  
ATOM    256  CB  LEU A  31     -14.289 -11.500   5.668  1.00 91.06           C  
ATOM    257  O   LEU A  31     -13.203  -9.312   3.482  1.00 91.06           O  
ATOM    258  CG  LEU A  31     -15.477 -11.758   6.598  1.00 91.06           C  
ATOM    259  CD1 LEU A  31     -14.992 -12.258   7.953  1.00 91.06           C  
ATOM    260  CD2 LEU A  31     -16.328 -10.500   6.750  1.00 91.06           C  
ATOM    261  N   LYS A  32     -12.562 -11.391   2.977  1.00 90.06           N  
ATOM    262  CA  LYS A  32     -11.391 -10.969   2.215  1.00 90.06           C  
ATOM    263  C   LYS A  32     -11.797 -10.172   0.976  1.00 90.06           C  
ATOM    264  CB  LYS A  32     -10.539 -12.172   1.808  1.00 90.06           C  
ATOM    265  O   LYS A  32     -11.211  -9.133   0.671  1.00 90.06           O  
ATOM    266  CG  LYS A  32      -9.773 -12.805   2.957  1.00 90.06           C  
ATOM    267  CD  LYS A  32      -8.922 -13.977   2.484  1.00 90.06           C  
ATOM    268  CE  LYS A  32      -8.227 -14.672   3.648  1.00 90.06           C  
ATOM    269  NZ  LYS A  32      -7.422 -15.844   3.193  1.00 90.06           N  
ATOM    270  N   GLU A  33     -12.797 -10.625   0.329  1.00 90.62           N  
ATOM    271  CA  GLU A  33     -13.297  -9.953  -0.866  1.00 90.62           C  
ATOM    272  C   GLU A  33     -13.898  -8.594  -0.521  1.00 90.62           C  
ATOM    273  CB  GLU A  33     -14.328 -10.820  -1.586  1.00 90.62           C  
ATOM    274  O   GLU A  33     -13.734  -7.625  -1.267  1.00 90.62           O  
ATOM    275  CG  GLU A  33     -13.719 -12.000  -2.336  1.00 90.62           C  
ATOM    276  CD  GLU A  33     -14.766 -12.914  -2.959  1.00 90.62           C  
ATOM    277  OE1 GLU A  33     -14.383 -13.859  -3.688  1.00 90.62           O  
ATOM    278  OE2 GLU A  33     -15.969 -12.680  -2.721  1.00 90.62           O  
ATOM    279  N   THR A  34     -14.578  -8.562   0.562  1.00 93.19           N  
ATOM    280  CA  THR A  34     -15.195  -7.312   1.006  1.00 93.19           C  
ATOM    281  C   THR A  34     -14.133  -6.277   1.354  1.00 93.19           C  
ATOM    282  CB  THR A  34     -16.109  -7.547   2.223  1.00 93.19           C  
ATOM    283  O   THR A  34     -14.266  -5.102   1.009  1.00 93.19           O  
ATOM    284  CG2 THR A  34     -16.781  -6.246   2.668  1.00 93.19           C  
ATOM    285  OG1 THR A  34     -17.125  -8.492   1.877  1.00 93.19           O  
ATOM    286  N   ILE A  35     -13.094  -6.742   2.049  1.00 92.50           N  
ATOM    287  CA  ILE A  35     -11.992  -5.855   2.395  1.00 92.50           C  
ATOM    288  C   ILE A  35     -11.312  -5.355   1.122  1.00 92.50           C  
ATOM    289  CB  ILE A  35     -10.961  -6.562   3.309  1.00 92.50           C  
ATOM    290  O   ILE A  35     -11.023  -4.164   0.993  1.00 92.50           O  
ATOM    291  CG1 ILE A  35     -11.562  -6.801   4.699  1.00 92.50           C  
ATOM    292  CG2 ILE A  35      -9.672  -5.746   3.400  1.00 92.50           C  
ATOM    293  CD1 ILE A  35     -10.680  -7.645   5.613  1.00 92.50           C  
ATOM    294  N   LEU A  36     -11.109  -6.258   0.229  1.00 91.06           N  
ATOM    295  CA  LEU A  36     -10.484  -5.898  -1.041  1.00 91.06           C  
ATOM    296  C   LEU A  36     -11.328  -4.871  -1.789  1.00 91.06           C  
ATOM    297  CB  LEU A  36     -10.289  -7.145  -1.910  1.00 91.06           C  
ATOM    298  O   LEU A  36     -10.797  -3.898  -2.326  1.00 91.06           O  
ATOM    299  CG  LEU A  36      -9.578  -6.930  -3.248  1.00 91.06           C  
ATOM    300  CD1 LEU A  36      -8.164  -6.402  -3.021  1.00 91.06           C  
ATOM    301  CD2 LEU A  36      -9.547  -8.227  -4.051  1.00 91.06           C  
ATOM    302  N   GLN A  37     -12.570  -5.102  -1.840  1.00 93.25           N  
ATOM    303  CA  GLN A  37     -13.469  -4.172  -2.510  1.00 93.25           C  
ATOM    304  C   GLN A  37     -13.445  -2.801  -1.840  1.00 93.25           C  
ATOM    305  CB  GLN A  37     -14.898  -4.723  -2.523  1.00 93.25           C  
ATOM    306  O   GLN A  37     -13.445  -1.772  -2.520  1.00 93.25           O  
ATOM    307  CG  GLN A  37     -15.852  -3.932  -3.406  1.00 93.25           C  
ATOM    308  CD  GLN A  37     -15.414  -3.896  -4.859  1.00 93.25           C  
ATOM    309  NE2 GLN A  37     -15.328  -2.695  -5.422  1.00 93.25           N  
ATOM    310  OE1 GLN A  37     -15.164  -4.938  -5.469  1.00 93.25           O  
ATOM    311  N   ALA A  38     -13.508  -2.758  -0.552  1.00 95.00           N  
ATOM    312  CA  ALA A  38     -13.453  -1.507   0.200  1.00 95.00           C  
ATOM    313  C   ALA A  38     -12.156  -0.755  -0.076  1.00 95.00           C  
ATOM    314  CB  ALA A  38     -13.602  -1.778   1.695  1.00 95.00           C  
ATOM    315  O   ALA A  38     -12.164   0.464  -0.264  1.00 95.00           O  
ATOM    316  N   VAL A  39     -11.031  -1.478  -0.087  1.00 93.62           N  
ATOM    317  CA  VAL A  39      -9.727  -0.888  -0.366  1.00 93.62           C  
ATOM    318  C   VAL A  39      -9.695  -0.346  -1.793  1.00 93.62           C  
ATOM    319  CB  VAL A  39      -8.586  -1.911  -0.162  1.00 93.62           C  
ATOM    320  O   VAL A  39      -9.203   0.759  -2.035  1.00 93.62           O  
ATOM    321  CG1 VAL A  39      -7.266  -1.365  -0.704  1.00 93.62           C  
ATOM    322  CG2 VAL A  39      -8.453  -2.271   1.316  1.00 93.62           C  
ATOM    323  N   GLN A  40     -10.234  -1.134  -2.711  1.00 93.12           N  
ATOM    324  CA  GLN A  40     -10.312  -0.685  -4.098  1.00 93.12           C  
ATOM    325  C   GLN A  40     -11.125   0.604  -4.211  1.00 93.12           C  
ATOM    326  CB  GLN A  40     -10.938  -1.771  -4.977  1.00 93.12           C  
ATOM    327  O   GLN A  40     -10.758   1.509  -4.965  1.00 93.12           O  
ATOM    328  CG  GLN A  40      -9.969  -2.891  -5.340  1.00 93.12           C  
ATOM    329  CD  GLN A  40     -10.586  -3.924  -6.262  1.00 93.12           C  
ATOM    330  NE2 GLN A  40      -9.797  -4.918  -6.656  1.00 93.12           N  
ATOM    331  OE1 GLN A  40     -11.766  -3.832  -6.617  1.00 93.12           O  
ATOM    332  N   ASP A  41     -12.219   0.750  -3.473  1.00 94.38           N  
ATOM    333  CA  ASP A  41     -13.078   1.927  -3.488  1.00 94.38           C  
ATOM    334  C   ASP A  41     -12.367   3.139  -2.893  1.00 94.38           C  
ATOM    335  CB  ASP A  41     -14.375   1.651  -2.725  1.00 94.38           C  
ATOM    336  O   ASP A  41     -12.703   4.281  -3.205  1.00 94.38           O  
ATOM    337  CG  ASP A  41     -15.305   0.700  -3.457  1.00 94.38           C  
ATOM    338  OD1 ASP A  41     -15.117   0.479  -4.672  1.00 94.38           O  
ATOM    339  OD2 ASP A  41     -16.234   0.169  -2.814  1.00 94.38           O  
ATOM    340  N   LEU A  42     -11.406   2.842  -2.096  1.00 95.38           N  
ATOM    341  CA  LEU A  42     -10.672   3.920  -1.444  1.00 95.38           C  
ATOM    342  C   LEU A  42      -9.562   4.441  -2.346  1.00 95.38           C  
ATOM    343  CB  LEU A  42     -10.086   3.443  -0.114  1.00 95.38           C  
ATOM    344  O   LEU A  42      -9.094   5.570  -2.176  1.00 95.38           O  
ATOM    345  CG  LEU A  42     -11.070   3.326   1.056  1.00 95.38           C  
ATOM    346  CD1 LEU A  42     -10.422   2.578   2.217  1.00 95.38           C  
ATOM    347  CD2 LEU A  42     -11.539   4.707   1.500  1.00 95.38           C  
ATOM    348  N   LEU A  43      -9.125   3.582  -3.297  1.00 93.69           N  
ATOM    349  CA  LEU A  43      -8.062   3.994  -4.207  1.00 93.69           C  
ATOM    350  C   LEU A  43      -8.461   5.242  -4.984  1.00 93.69           C  
ATOM    351  CB  LEU A  43      -7.719   2.859  -5.176  1.00 93.69           C  
ATOM    352  O   LEU A  43      -9.547   5.289  -5.570  1.00 93.69           O  
ATOM    353  CG  LEU A  43      -6.973   1.664  -4.586  1.00 93.69           C  
ATOM    354  CD1 LEU A  43      -6.883   0.536  -5.609  1.00 93.69           C  
ATOM    355  CD2 LEU A  43      -5.578   2.078  -4.121  1.00 93.69           C  
ATOM    356  N   GLY A  44      -7.672   6.320  -4.973  1.00 88.69           N  
ATOM    357  CA  GLY A  44      -7.973   7.555  -5.676  1.00 88.69           C  
ATOM    358  C   GLY A  44      -8.719   8.562  -4.816  1.00 88.69           C  
ATOM    359  O   GLY A  44      -8.977   9.688  -5.254  1.00 88.69           O  
ATOM    360  N   GLN A  45      -9.164   8.102  -3.604  1.00 93.81           N  
ATOM    361  CA  GLN A  45      -9.789   8.961  -2.598  1.00 93.81           C  
ATOM    362  C   GLN A  45      -8.859   9.172  -1.405  1.00 93.81           C  
ATOM    363  CB  GLN A  45     -11.117   8.359  -2.129  1.00 93.81           C  
ATOM    364  O   GLN A  45      -9.117   8.664  -0.312  1.00 93.81           O  
ATOM    365  CG  GLN A  45     -12.102   8.094  -3.256  1.00 93.81           C  
ATOM    366  CD  GLN A  45     -12.711   9.367  -3.816  1.00 93.81           C  
ATOM    367  NE2 GLN A  45     -13.133   9.312  -5.074  1.00 93.81           N  
ATOM    368  OE1 GLN A  45     -12.797  10.383  -3.121  1.00 93.81           O  
ATOM    369  N   ARG A  46      -7.844   9.961  -1.500  1.00 92.94           N  
ATOM    370  CA  ARG A  46      -6.758  10.086  -0.532  1.00 92.94           C  
ATOM    371  C   ARG A  46      -7.277  10.602   0.807  1.00 92.94           C  
ATOM    372  CB  ARG A  46      -5.668  11.016  -1.065  1.00 92.94           C  
ATOM    373  O   ARG A  46      -6.918  10.078   1.862  1.00 92.94           O  
ATOM    374  CG  ARG A  46      -4.449  11.117  -0.166  1.00 92.94           C  
ATOM    375  CD  ARG A  46      -3.307  11.859  -0.844  1.00 92.94           C  
ATOM    376  NE  ARG A  46      -2.064  11.750  -0.086  1.00 92.94           N  
ATOM    377  NH1 ARG A  46      -1.137  10.133  -1.451  1.00 92.94           N  
ATOM    378  NH2 ARG A  46       0.025  10.906   0.366  1.00 92.94           N  
ATOM    379  CZ  ARG A  46      -1.062  10.930  -0.392  1.00 92.94           C  
ATOM    380  N   GLU A  47      -8.078  11.586   0.705  1.00 94.06           N  
ATOM    381  CA  GLU A  47      -8.602  12.180   1.931  1.00 94.06           C  
ATOM    382  C   GLU A  47      -9.453  11.180   2.713  1.00 94.06           C  
ATOM    383  CB  GLU A  47      -9.430  13.430   1.611  1.00 94.06           C  
ATOM    384  O   GLU A  47      -9.328  11.078   3.936  1.00 94.06           O  
ATOM    385  CG  GLU A  47      -8.602  14.609   1.125  1.00 94.06           C  
ATOM    386  CD  GLU A  47      -9.430  15.844   0.808  1.00 94.06           C  
ATOM    387  OE1 GLU A  47      -8.859  16.859   0.346  1.00 94.06           O  
ATOM    388  OE2 GLU A  47     -10.664  15.789   1.022  1.00 94.06           O  
ATOM    389  N   GLU A  48     -10.289  10.484   1.992  1.00 95.44           N  
ATOM    390  CA  GLU A  48     -11.117   9.453   2.613  1.00 95.44           C  
ATOM    391  C   GLU A  48     -10.258   8.336   3.195  1.00 95.44           C  
ATOM    392  CB  GLU A  48     -12.109   8.875   1.602  1.00 95.44           C  
ATOM    393  O   GLU A  48     -10.531   7.844   4.293  1.00 95.44           O  
ATOM    394  CG  GLU A  48     -13.070   7.855   2.195  1.00 95.44           C  
ATOM    395  CD  GLU A  48     -13.984   8.438   3.266  1.00 95.44           C  
ATOM    396  OE1 GLU A  48     -14.570   7.660   4.055  1.00 95.44           O  
ATOM    397  OE2 GLU A  48     -14.109   9.680   3.316  1.00 95.44           O  
ATOM    398  N   MET A  49      -9.289   7.875   2.465  1.00 96.62           N  
ATOM    399  CA  MET A  49      -8.383   6.836   2.934  1.00 96.62           C  
ATOM    400  C   MET A  49      -7.652   7.277   4.199  1.00 96.62           C  
ATOM    401  CB  MET A  49      -7.367   6.477   1.846  1.00 96.62           C  
ATOM    402  O   MET A  49      -7.484   6.488   5.129  1.00 96.62           O  
ATOM    403  CG  MET A  49      -6.465   5.309   2.211  1.00 96.62           C  
ATOM    404  SD  MET A  49      -5.215   4.953   0.915  1.00 96.62           S  
ATOM    405  CE  MET A  49      -6.305   4.527  -0.473  1.00 96.62           C  
ATOM    406  N   GLN A  50      -7.168   8.531   4.258  1.00 96.62           N  
ATOM    407  CA  GLN A  50      -6.496   9.070   5.434  1.00 96.62           C  
ATOM    408  C   GLN A  50      -7.426   9.086   6.645  1.00 96.62           C  
ATOM    409  CB  GLN A  50      -5.980  10.484   5.152  1.00 96.62           C  
ATOM    410  O   GLN A  50      -7.000   8.781   7.762  1.00 96.62           O  
ATOM    411  CG  GLN A  50      -5.055  11.023   6.234  1.00 96.62           C  
ATOM    412  CD  GLN A  50      -3.752  10.258   6.332  1.00 96.62           C  
ATOM    413  NE2 GLN A  50      -3.498   9.664   7.496  1.00 96.62           N  
ATOM    414  OE1 GLN A  50      -2.980  10.195   5.371  1.00 96.62           O  
ATOM    415  N   LYS A  51      -8.664   9.469   6.406  1.00 96.88           N  
ATOM    416  CA  LYS A  51      -9.656   9.453   7.477  1.00 96.88           C  
ATOM    417  C   LYS A  51      -9.828   8.047   8.047  1.00 96.88           C  
ATOM    418  CB  LYS A  51     -11.000   9.977   6.977  1.00 96.88           C  
ATOM    419  O   LYS A  51      -9.914   7.871   9.266  1.00 96.88           O  
ATOM    420  CG  LYS A  51     -11.031  11.484   6.750  1.00 96.88           C  
ATOM    421  CD  LYS A  51     -12.398  11.953   6.289  1.00 96.88           C  
ATOM    422  CE  LYS A  51     -12.406  13.445   5.961  1.00 96.88           C  
ATOM    423  NZ  LYS A  51     -13.727  13.891   5.422  1.00 96.88           N  
ATOM    424  N   VAL A  52      -9.922   7.074   7.156  1.00 97.31           N  
ATOM    425  CA  VAL A  52     -10.070   5.684   7.562  1.00 97.31           C  
ATOM    426  C   VAL A  52      -8.852   5.242   8.359  1.00 97.31           C  
ATOM    427  CB  VAL A  52     -10.281   4.754   6.348  1.00 97.31           C  
ATOM    428  O   VAL A  52      -8.984   4.602   9.406  1.00 97.31           O  
ATOM    429  CG1 VAL A  52     -10.289   3.289   6.781  1.00 97.31           C  
ATOM    430  CG2 VAL A  52     -11.578   5.105   5.621  1.00 97.31           C  
ATOM    431  N   GLU A  53      -7.652   5.559   7.852  1.00 97.38           N  
ATOM    432  CA  GLU A  53      -6.410   5.230   8.547  1.00 97.38           C  
ATOM    433  C   GLU A  53      -6.391   5.828   9.953  1.00 97.38           C  
ATOM    434  CB  GLU A  53      -5.199   5.719   7.750  1.00 97.38           C  
ATOM    435  O   GLU A  53      -6.051   5.148  10.922  1.00 97.38           O  
ATOM    436  CG  GLU A  53      -3.863   5.312   8.359  1.00 97.38           C  
ATOM    437  CD  GLU A  53      -2.672   5.957   7.660  1.00 97.38           C  
ATOM    438  OE1 GLU A  53      -1.522   5.523   7.902  1.00 97.38           O  
ATOM    439  OE2 GLU A  53      -2.891   6.898   6.871  1.00 97.38           O  
ATOM    440  N   ASP A  54      -6.742   7.066  10.125  1.00 96.81           N  
ATOM    441  CA  ASP A  54      -6.773   7.750  11.414  1.00 96.81           C  
ATOM    442  C   ASP A  54      -7.770   7.090  12.367  1.00 96.81           C  
ATOM    443  CB  ASP A  54      -7.125   9.227  11.227  1.00 96.81           C  
ATOM    444  O   ASP A  54      -7.480   6.906  13.547  1.00 96.81           O  
ATOM    445  CG  ASP A  54      -6.012  10.023  10.570  1.00 96.81           C  
ATOM    446  OD1 ASP A  54      -4.859   9.547  10.539  1.00 96.81           O  
ATOM    447  OD2 ASP A  54      -6.293  11.141  10.086  1.00 96.81           O  
ATOM    448  N   ALA A  55      -8.930   6.750  11.844  1.00 95.81           N  
ATOM    449  CA  ALA A  55      -9.961   6.109  12.656  1.00 95.81           C  
ATOM    450  C   ALA A  55      -9.492   4.754  13.172  1.00 95.81           C  
ATOM    451  CB  ALA A  55     -11.242   5.949  11.844  1.00 95.81           C  
ATOM    452  O   ALA A  55      -9.734   4.410  14.328  1.00 95.81           O  
ATOM    453  N   LEU A  56      -8.867   3.990  12.367  1.00 95.69           N  
ATOM    454  CA  LEU A  56      -8.383   2.674  12.766  1.00 95.69           C  
ATOM    455  C   LEU A  56      -7.273   2.797  13.805  1.00 95.69           C  
ATOM    456  CB  LEU A  56      -7.859   1.908  11.539  1.00 95.69           C  
ATOM    457  O   LEU A  56      -7.211   1.999  14.742  1.00 95.69           O  
ATOM    458  CG  LEU A  56      -8.914   1.444  10.531  1.00 95.69           C  
ATOM    459  CD1 LEU A  56      -8.250   0.699   9.383  1.00 95.69           C  
ATOM    460  CD2 LEU A  56      -9.953   0.565  11.219  1.00 95.69           C  
ATOM    461  N   GLU A  57      -6.383   3.826  13.633  1.00 96.12           N  
ATOM    462  CA  GLU A  57      -5.344   4.090  14.625  1.00 96.12           C  
ATOM    463  C   GLU A  57      -5.953   4.449  15.977  1.00 96.12           C  
ATOM    464  CB  GLU A  57      -4.418   5.211  14.156  1.00 96.12           C  
ATOM    465  O   GLU A  57      -5.492   3.971  17.016  1.00 96.12           O  
ATOM    466  CG  GLU A  57      -3.449   4.789  13.062  1.00 96.12           C  
ATOM    467  CD  GLU A  57      -2.607   5.938  12.523  1.00 96.12           C  
ATOM    468  OE1 GLU A  57      -1.670   5.688  11.734  1.00 96.12           O  
ATOM    469  OE2 GLU A  57      -2.889   7.098  12.898  1.00 96.12           O  
ATOM    470  N   ASP A  58      -6.984   5.332  15.859  1.00 94.62           N  
ATOM    471  CA  ASP A  58      -7.691   5.711  17.078  1.00 94.62           C  
ATOM    472  C   ASP A  58      -8.320   4.492  17.750  1.00 94.62           C  
ATOM    473  CB  ASP A  58      -8.766   6.758  16.766  1.00 94.62           C  
ATOM    474  O   ASP A  58      -8.258   4.348  18.969  1.00 94.62           O  
ATOM    475  CG  ASP A  58      -8.195   8.141  16.516  1.00 94.62           C  
ATOM    476  OD1 ASP A  58      -7.012   8.383  16.828  1.00 94.62           O  
ATOM    477  OD2 ASP A  58      -8.930   8.992  15.977  1.00 94.62           O  
ATOM    478  N   ALA A  59      -8.961   3.648  16.922  1.00 93.44           N  
ATOM    479  CA  ALA A  59      -9.586   2.432  17.438  1.00 93.44           C  
ATOM    480  C   ALA A  59      -8.555   1.528  18.109  1.00 93.44           C  
ATOM    481  CB  ALA A  59     -10.289   1.683  16.312  1.00 93.44           C  
ATOM    482  O   ALA A  59      -8.820   0.945  19.172  1.00 93.44           O  
ATOM    483  N   MET A  60      -7.348   1.406  17.594  1.00 93.50           N  
ATOM    484  CA  MET A  60      -6.258   0.597  18.141  1.00 93.50           C  
ATOM    485  C   MET A  60      -5.770   1.161  19.469  1.00 93.50           C  
ATOM    486  CB  MET A  60      -5.098   0.522  17.141  1.00 93.50           C  
ATOM    487  O   MET A  60      -5.367   0.408  20.359  1.00 93.50           O  
ATOM    488  CG  MET A  60      -5.359  -0.402  15.969  1.00 93.50           C  
ATOM    489  SD  MET A  60      -3.852  -0.716  14.969  1.00 93.50           S  
ATOM    490  CE  MET A  60      -2.865  -1.654  16.172  1.00 93.50           C  
ATOM    491  N   ASP A  61      -5.848   2.461  19.594  1.00 93.06           N  
ATOM    492  CA  ASP A  61      -5.398   3.154  20.797  1.00 93.06           C  
ATOM    493  C   ASP A  61      -6.508   3.227  21.844  1.00 93.06           C  
ATOM    494  CB  ASP A  61      -4.910   4.562  20.453  1.00 93.06           C  
ATOM    495  O   ASP A  61      -6.324   3.803  22.922  1.00 93.06           O  
ATOM    496  CG  ASP A  61      -3.605   4.566  19.672  1.00 93.06           C  
ATOM    497  OD1 ASP A  61      -2.863   3.561  19.719  1.00 93.06           O  
ATOM    498  OD2 ASP A  61      -3.314   5.582  19.016  1.00 93.06           O  
ATOM    499  N   GLY A  62      -7.688   2.656  21.500  1.00 89.12           N  
ATOM    500  CA  GLY A  62      -8.812   2.648  22.422  1.00 89.12           C  
ATOM    501  C   GLY A  62      -9.523   3.986  22.516  1.00 89.12           C  
ATOM    502  O   GLY A  62     -10.195   4.273  23.500  1.00 89.12           O  
ATOM    503  N   LYS A  63      -9.297   4.910  21.531  1.00 90.50           N  
ATOM    504  CA  LYS A  63      -9.930   6.223  21.438  1.00 90.50           C  
ATOM    505  C   LYS A  63     -11.242   6.156  20.672  1.00 90.50           C  
ATOM    506  CB  LYS A  63      -8.984   7.234  20.797  1.00 90.50           C  
ATOM    507  O   LYS A  63     -11.453   5.227  19.891  1.00 90.50           O  
ATOM    508  CG  LYS A  63      -7.684   7.449  21.562  1.00 90.50           C  
ATOM    509  CD  LYS A  63      -6.766   8.422  20.828  1.00 90.50           C  
ATOM    510  CE  LYS A  63      -5.430   8.570  21.547  1.00 90.50           C  
ATOM    511  NZ  LYS A  63      -4.496   9.461  20.797  1.00 90.50           N  
ATOM    512  N   ALA A  64     -12.109   7.102  20.953  1.00 87.19           N  
ATOM    513  CA  ALA A  64     -13.336   7.223  20.172  1.00 87.19           C  
ATOM    514  C   ALA A  64     -13.023   7.492  18.703  1.00 87.19           C  
ATOM    515  CB  ALA A  64     -14.219   8.328  20.734  1.00 87.19           C  
ATOM    516  O   ALA A  64     -12.180   8.328  18.391  1.00 87.19           O  
ATOM    517  N   THR A  65     -13.625   6.629  17.828  1.00 87.94           N  
ATOM    518  CA  THR A  65     -13.375   6.770  16.406  1.00 87.94           C  
ATOM    519  C   THR A  65     -14.422   7.672  15.758  1.00 87.94           C  
ATOM    520  CB  THR A  65     -13.375   5.398  15.703  1.00 87.94           C  
ATOM    521  O   THR A  65     -15.562   7.738  16.219  1.00 87.94           O  
ATOM    522  CG2 THR A  65     -12.344   4.461  16.328  1.00 87.94           C  
ATOM    523  OG1 THR A  65     -14.672   4.809  15.812  1.00 87.94           O  
ATOM    524  N   GLN A  66     -13.992   8.484  14.797  1.00 89.19           N  
ATOM    525  CA  GLN A  66     -14.945   9.273  14.023  1.00 89.19           C  
ATOM    526  C   GLN A  66     -15.883   8.375  13.219  1.00 89.19           C  
ATOM    527  CB  GLN A  66     -14.211  10.242  13.086  1.00 89.19           C  
ATOM    528  O   GLN A  66     -15.531   7.242  12.891  1.00 89.19           O  
ATOM    529  CG  GLN A  66     -13.375   9.539  12.016  1.00 89.19           C  
ATOM    530  CD  GLN A  66     -12.602  10.516  11.148  1.00 89.19           C  
ATOM    531  NE2 GLN A  66     -11.797   9.984  10.234  1.00 89.19           N  
ATOM    532  OE1 GLN A  66     -12.742  11.734  11.289  1.00 89.19           O  
ATOM    533  N   LYS A  67     -17.062   8.828  13.000  1.00 88.75           N  
ATOM    534  CA  LYS A  67     -18.016   8.078  12.172  1.00 88.75           C  
ATOM    535  C   LYS A  67     -17.578   8.055  10.711  1.00 88.75           C  
ATOM    536  CB  LYS A  67     -19.422   8.688  12.281  1.00 88.75           C  
ATOM    537  O   LYS A  67     -17.266   9.094  10.133  1.00 88.75           O  
ATOM    538  CG  LYS A  67     -20.516   7.824  11.672  1.00 88.75           C  
ATOM    539  CD  LYS A  67     -21.891   8.422  11.906  1.00 88.75           C  
ATOM    540  CE  LYS A  67     -22.984   7.582  11.273  1.00 88.75           C  
ATOM    541  NZ  LYS A  67     -24.344   8.172  11.492  1.00 88.75           N  
ATOM    542  N   LEU A  68     -17.359   6.840  10.258  1.00 93.75           N  
ATOM    543  CA  LEU A  68     -16.969   6.668   8.859  1.00 93.75           C  
ATOM    544  C   LEU A  68     -18.172   6.293   8.008  1.00 93.75           C  
ATOM    545  CB  LEU A  68     -15.883   5.602   8.734  1.00 93.75           C  
ATOM    546  O   LEU A  68     -19.141   5.691   8.500  1.00 93.75           O  
ATOM    547  CG  LEU A  68     -14.578   5.875   9.469  1.00 93.75           C  
ATOM    548  CD1 LEU A  68     -13.625   4.691   9.328  1.00 93.75           C  
ATOM    549  CD2 LEU A  68     -13.930   7.152   8.953  1.00 93.75           C  
ATOM    550  N   GLU A  69     -18.219   6.707   6.754  1.00 91.69           N  
ATOM    551  CA  GLU A  69     -19.203   6.258   5.762  1.00 91.69           C  
ATOM    552  C   GLU A  69     -18.516   5.477   4.637  1.00 91.69           C  
ATOM    553  CB  GLU A  69     -19.969   7.453   5.180  1.00 91.69           C  
ATOM    554  O   GLU A  69     -17.297   5.496   4.512  1.00 91.69           O  
ATOM    555  CG  GLU A  69     -20.750   8.234   6.219  1.00 91.69           C  
ATOM    556  CD  GLU A  69     -21.531   9.406   5.625  1.00 91.69           C  
ATOM    557  OE1 GLU A  69     -22.297  10.055   6.363  1.00 91.69           O  
ATOM    558  OE2 GLU A  69     -21.359   9.664   4.414  1.00 91.69           O  
ATOM    559  N   GLY A  70     -19.375   4.668   3.910  1.00 94.56           N  
ATOM    560  CA  GLY A  70     -18.859   4.004   2.725  1.00 94.56           C  
ATOM    561  C   GLY A  70     -17.859   2.900   3.045  1.00 94.56           C  
ATOM    562  O   GLY A  70     -18.094   2.104   3.957  1.00 94.56           O  
ATOM    563  N   PRO A  71     -16.734   2.850   2.264  1.00 94.44           N  
ATOM    564  CA  PRO A  71     -15.750   1.771   2.373  1.00 94.44           C  
ATOM    565  C   PRO A  71     -15.008   1.780   3.707  1.00 94.44           C  
ATOM    566  CB  PRO A  71     -14.797   2.053   1.213  1.00 94.44           C  
ATOM    567  O   PRO A  71     -14.625   0.723   4.211  1.00 94.44           O  
ATOM    568  CG  PRO A  71     -15.047   3.477   0.842  1.00 94.44           C  
ATOM    569  CD  PRO A  71     -16.484   3.803   1.164  1.00 94.44           C  
ATOM    570  N   GLY A  72     -14.906   2.988   4.352  1.00 94.94           N  
ATOM    571  CA  GLY A  72     -14.305   3.109   5.672  1.00 94.94           C  
ATOM    572  C   GLY A  72     -15.125   2.445   6.762  1.00 94.94           C  
ATOM    573  O   GLY A  72     -14.570   1.767   7.633  1.00 94.94           O  
ATOM    574  N   ASN A  73     -16.453   2.602   6.680  1.00 95.31           N  
ATOM    575  CA  ASN A  73     -17.344   1.963   7.637  1.00 95.31           C  
ATOM    576  C   ASN A  73     -17.344   0.444   7.488  1.00 95.31           C  
ATOM    577  CB  ASN A  73     -18.766   2.500   7.477  1.00 95.31           C  
ATOM    578  O   ASN A  73     -17.391  -0.281   8.484  1.00 95.31           O  
ATOM    579  CG  ASN A  73     -19.719   1.978   8.539  1.00 95.31           C  
ATOM    580  ND2 ASN A  73     -20.828   1.382   8.109  1.00 95.31           N  
ATOM    581  OD1 ASN A  73     -19.453   2.107   9.742  1.00 95.31           O  
ATOM    582  N   ILE A  74     -17.281  -0.023   6.254  1.00 95.62           N  
ATOM    583  CA  ILE A  74     -17.234  -1.450   5.957  1.00 95.62           C  
ATOM    584  C   ILE A  74     -15.992  -2.062   6.617  1.00 95.62           C  
ATOM    585  CB  ILE A  74     -17.203  -1.713   4.434  1.00 95.62           C  
ATOM    586  O   ILE A  74     -16.078  -3.100   7.277  1.00 95.62           O  
ATOM    587  CG1 ILE A  74     -18.562  -1.326   3.811  1.00 95.62           C  
ATOM    588  CG2 ILE A  74     -16.875  -3.178   4.145  1.00 95.62           C  
ATOM    589  CD1 ILE A  74     -18.547  -1.277   2.289  1.00 95.62           C  
ATOM    590  N   LEU A  75     -14.812  -1.418   6.453  1.00 94.88           N  
ATOM    591  CA  LEU A  75     -13.562  -1.908   7.023  1.00 94.88           C  
ATOM    592  C   LEU A  75     -13.625  -1.923   8.547  1.00 94.88           C  
ATOM    593  CB  LEU A  75     -12.383  -1.044   6.562  1.00 94.88           C  
ATOM    594  O   LEU A  75     -13.219  -2.900   9.180  1.00 94.88           O  
ATOM    595  CG  LEU A  75     -11.969  -1.191   5.098  1.00 94.88           C  
ATOM    596  CD1 LEU A  75     -10.898  -0.165   4.742  1.00 94.88           C  
ATOM    597  CD2 LEU A  75     -11.469  -2.607   4.824  1.00 94.88           C  
ATOM    598  N   LEU A  76     -14.125  -0.886   9.109  1.00 93.69           N  
ATOM    599  CA  LEU A  76     -14.242  -0.789  10.562  1.00 93.69           C  
ATOM    600  C   LEU A  76     -15.148  -1.887  11.109  1.00 93.69           C  
ATOM    601  CB  LEU A  76     -14.789   0.585  10.969  1.00 93.69           C  
ATOM    602  O   LEU A  76     -14.844  -2.492  12.141  1.00 93.69           O  
ATOM    603  CG  LEU A  76     -14.734   0.925  12.461  1.00 93.69           C  
ATOM    604  CD1 LEU A  76     -13.289   0.931  12.945  1.00 93.69           C  
ATOM    605  CD2 LEU A  76     -15.398   2.271  12.727  1.00 93.69           C  
ATOM    606  N   THR A  77     -16.234  -2.156  10.430  1.00 93.12           N  
ATOM    607  CA  THR A  77     -17.188  -3.174  10.852  1.00 93.12           C  
ATOM    608  C   THR A  77     -16.547  -4.559  10.828  1.00 93.12           C  
ATOM    609  CB  THR A  77     -18.438  -3.168   9.953  1.00 93.12           C  
ATOM    610  O   THR A  77     -16.734  -5.348  11.758  1.00 93.12           O  
ATOM    611  CG2 THR A  77     -19.422  -4.254  10.375  1.00 93.12           C  
ATOM    612  OG1 THR A  77     -19.094  -1.892  10.047  1.00 93.12           O  
ATOM    613  N   ILE A  78     -15.828  -4.844   9.805  1.00 92.69           N  
ATOM    614  CA  ILE A  78     -15.188  -6.145   9.633  1.00 92.69           C  
ATOM    615  C   ILE A  78     -14.102  -6.332  10.688  1.00 92.69           C  
ATOM    616  CB  ILE A  78     -14.586  -6.297   8.219  1.00 92.69           C  
ATOM    617  O   ILE A  78     -13.914  -7.438  11.203  1.00 92.69           O  
ATOM    618  CG1 ILE A  78     -15.703  -6.422   7.172  1.00 92.69           C  
ATOM    619  CG2 ILE A  78     -13.641  -7.500   8.156  1.00 92.69           C  
ATOM    620  CD1 ILE A  78     -15.211  -6.355   5.734  1.00 92.69           C  
ATOM    621  N   LEU A  79     -13.484  -5.242  11.078  1.00 93.69           N  
ATOM    622  CA  LEU A  79     -12.320  -5.305  11.953  1.00 93.69           C  
ATOM    623  C   LEU A  79     -12.734  -5.293  13.422  1.00 93.69           C  
ATOM    624  CB  LEU A  79     -11.375  -4.133  11.664  1.00 93.69           C  
ATOM    625  O   LEU A  79     -11.914  -5.562  14.297  1.00 93.69           O  
ATOM    626  CG  LEU A  79     -10.734  -4.102  10.273  1.00 93.69           C  
ATOM    627  CD1 LEU A  79     -10.000  -2.783  10.062  1.00 93.69           C  
ATOM    628  CD2 LEU A  79      -9.789  -5.285  10.094  1.00 93.69           C  
ATOM    629  N   LYS A  80     -13.984  -5.027  13.648  1.00 91.81           N  
ATOM    630  CA  LYS A  80     -14.469  -4.961  15.031  1.00 91.81           C  
ATOM    631  C   LYS A  80     -14.539  -6.352  15.648  1.00 91.81           C  
ATOM    632  CB  LYS A  80     -15.836  -4.285  15.086  1.00 91.81           C  
ATOM    633  O   LYS A  80     -14.977  -7.305  15.000  1.00 91.81           O  
ATOM    634  CG  LYS A  80     -15.781  -2.770  15.000  1.00 91.81           C  
ATOM    635  CD  LYS A  80     -17.156  -2.148  15.203  1.00 91.81           C  
ATOM    636  CE  LYS A  80     -17.078  -0.628  15.258  1.00 91.81           C  
ATOM    637  NZ  LYS A  80     -18.438  -0.015  15.445  1.00 91.81           N  
ATOM    638  N   GLU A  81     -14.016  -6.531  16.797  1.00 87.56           N  
ATOM    639  CA  GLU A  81     -14.141  -7.738  17.609  1.00 87.56           C  
ATOM    640  C   GLU A  81     -15.383  -7.688  18.484  1.00 87.56           C  
ATOM    641  CB  GLU A  81     -12.891  -7.938  18.469  1.00 87.56           C  
ATOM    642  O   GLU A  81     -16.094  -8.688  18.625  1.00 87.56           O  
ATOM    643  CG  GLU A  81     -12.891  -9.242  19.266  1.00 87.56           C  
ATOM    644  CD  GLU A  81     -11.578  -9.508  19.969  1.00 87.56           C  
ATOM    645  OE1 GLU A  81     -11.258 -10.688  20.234  1.00 87.56           O  
ATOM    646  OE2 GLU A  81     -10.859  -8.523  20.281  1.00 87.56           O  
ATOM    647  N   ASP A  82     -15.664  -6.496  19.078  1.00 86.75           N  
ATOM    648  CA  ASP A  82     -16.859  -6.141  19.859  1.00 86.75           C  
ATOM    649  C   ASP A  82     -17.172  -4.656  19.703  1.00 86.75           C  
ATOM    650  CB  ASP A  82     -16.656  -6.496  21.328  1.00 86.75           C  
ATOM    651  O   ASP A  82     -16.594  -3.963  18.875  1.00 86.75           O  
ATOM    652  CG  ASP A  82     -15.484  -5.770  21.969  1.00 86.75           C  
ATOM    653  OD1 ASP A  82     -15.234  -4.590  21.625  1.00 86.75           O  
ATOM    654  OD2 ASP A  82     -14.797  -6.379  22.812  1.00 86.75           O  
ATOM    655  N   SER A  83     -18.172  -4.227  20.500  1.00 79.06           N  
ATOM    656  CA  SER A  83     -18.703  -2.877  20.344  1.00 79.06           C  
ATOM    657  C   SER A  83     -17.625  -1.825  20.609  1.00 79.06           C  
ATOM    658  CB  SER A  83     -19.891  -2.662  21.297  1.00 79.06           C  
ATOM    659  O   SER A  83     -17.641  -0.753  20.000  1.00 79.06           O  
ATOM    660  OG  SER A  83     -19.500  -2.879  22.641  1.00 79.06           O  
ATOM    661  N   ASP A  84     -16.484  -2.242  21.219  1.00 80.38           N  
ATOM    662  CA  ASP A  84     -15.562  -1.199  21.672  1.00 80.38           C  
ATOM    663  C   ASP A  84     -14.141  -1.480  21.203  1.00 80.38           C  
ATOM    664  CB  ASP A  84     -15.609  -1.075  23.188  1.00 80.38           C  
ATOM    665  O   ASP A  84     -13.250  -0.647  21.375  1.00 80.38           O  
ATOM    666  CG  ASP A  84     -16.922  -0.525  23.703  1.00 80.38           C  
ATOM    667  OD1 ASP A  84     -17.516   0.362  23.047  1.00 80.38           O  
ATOM    668  OD2 ASP A  84     -17.375  -0.982  24.781  1.00 80.38           O  
ATOM    669  N   HIS A  85     -13.984  -2.688  20.516  1.00 88.12           N  
ATOM    670  CA  HIS A  85     -12.602  -3.025  20.203  1.00 88.12           C  
ATOM    671  C   HIS A  85     -12.484  -3.613  18.797  1.00 88.12           C  
ATOM    672  CB  HIS A  85     -12.039  -4.008  21.234  1.00 88.12           C  
ATOM    673  O   HIS A  85     -13.422  -4.242  18.312  1.00 88.12           O  
ATOM    674  CG  HIS A  85     -12.016  -3.467  22.625  1.00 88.12           C  
ATOM    675  CD2 HIS A  85     -11.070  -2.768  23.297  1.00 88.12           C  
ATOM    676  ND1 HIS A  85     -13.062  -3.631  23.500  1.00 88.12           N  
ATOM    677  CE1 HIS A  85     -12.766  -3.053  24.656  1.00 88.12           C  
ATOM    678  NE2 HIS A  85     -11.555  -2.521  24.562  1.00 88.12           N  
ATOM    679  N   VAL A  86     -11.273  -3.314  18.156  1.00 93.75           N  
ATOM    680  CA  VAL A  86     -10.945  -3.928  16.875  1.00 93.75           C  
ATOM    681  C   VAL A  86      -9.969  -5.082  17.078  1.00 93.75           C  
ATOM    682  CB  VAL A  86     -10.352  -2.896  15.883  1.00 93.75           C  
ATOM    683  O   VAL A  86      -9.305  -5.160  18.125  1.00 93.75           O  
ATOM    684  CG1 VAL A  86     -11.367  -1.794  15.578  1.00 93.75           C  
ATOM    685  CG2 VAL A  86      -9.062  -2.303  16.453  1.00 93.75           C  
ATOM    686  N   VAL A  87     -10.008  -6.039  16.203  1.00 93.75           N  
ATOM    687  CA  VAL A  87      -9.008  -7.102  16.203  1.00 93.75           C  
ATOM    688  C   VAL A  87      -7.637  -6.523  15.844  1.00 93.75           C  
ATOM    689  CB  VAL A  87      -9.383  -8.227  15.211  1.00 93.75           C  
ATOM    690  O   VAL A  87      -7.410  -6.113  14.703  1.00 93.75           O  
ATOM    691  CG1 VAL A  87      -8.352  -9.359  15.266  1.00 93.75           C  
ATOM    692  CG2 VAL A  87     -10.781  -8.766  15.523  1.00 93.75           C  
ATOM    693  N   PRO A  88      -6.652  -6.445  16.828  1.00 92.75           N  
ATOM    694  CA  PRO A  88      -5.371  -5.758  16.672  1.00 92.75           C  
ATOM    695  C   PRO A  88      -4.566  -6.289  15.484  1.00 92.75           C  
ATOM    696  CB  PRO A  88      -4.645  -6.031  17.984  1.00 92.75           C  
ATOM    697  O   PRO A  88      -4.008  -5.504  14.711  1.00 92.75           O  
ATOM    698  CG  PRO A  88      -5.738  -6.270  18.984  1.00 92.75           C  
ATOM    699  CD  PRO A  88      -6.898  -6.902  18.266  1.00 92.75           C  
ATOM    700  N   GLU A  89      -4.551  -7.582  15.312  1.00 92.81           N  
ATOM    701  CA  GLU A  89      -3.756  -8.203  14.258  1.00 92.81           C  
ATOM    702  C   GLU A  89      -4.316  -7.863  12.883  1.00 92.81           C  
ATOM    703  CB  GLU A  89      -3.699  -9.719  14.445  1.00 92.81           C  
ATOM    704  O   GLU A  89      -3.568  -7.473  11.977  1.00 92.81           O  
ATOM    705  CG  GLU A  89      -2.943 -10.156  15.695  1.00 92.81           C  
ATOM    706  CD  GLU A  89      -3.799 -10.141  16.953  1.00 92.81           C  
ATOM    707  OE1 GLU A  89      -3.281 -10.469  18.047  1.00 92.81           O  
ATOM    708  OE2 GLU A  89      -4.996  -9.789  16.844  1.00 92.81           O  
ATOM    709  N   LEU A  90      -5.586  -7.945  12.656  1.00 92.44           N  
ATOM    710  CA  LEU A  90      -6.246  -7.660  11.383  1.00 92.44           C  
ATOM    711  C   LEU A  90      -6.254  -6.160  11.102  1.00 92.44           C  
ATOM    712  CB  LEU A  90      -7.680  -8.195  11.391  1.00 92.44           C  
ATOM    713  O   LEU A  90      -6.035  -5.734   9.969  1.00 92.44           O  
ATOM    714  CG  LEU A  90      -7.832  -9.719  11.344  1.00 92.44           C  
ATOM    715  CD1 LEU A  90      -9.305 -10.102  11.352  1.00 92.44           C  
ATOM    716  CD2 LEU A  90      -7.137 -10.289  10.109  1.00 92.44           C  
ATOM    717  N   THR A  91      -6.477  -5.363  12.180  1.00 94.75           N  
ATOM    718  CA  THR A  91      -6.449  -3.912  12.047  1.00 94.75           C  
ATOM    719  C   THR A  91      -5.051  -3.434  11.656  1.00 94.75           C  
ATOM    720  CB  THR A  91      -6.887  -3.219  13.352  1.00 94.75           C  
ATOM    721  O   THR A  91      -4.906  -2.539  10.820  1.00 94.75           O  
ATOM    722  CG2 THR A  91      -6.902  -1.702  13.188  1.00 94.75           C  
ATOM    723  OG1 THR A  91      -8.203  -3.666  13.703  1.00 94.75           O  
ATOM    724  N   GLY A  92      -4.062  -4.027  12.273  1.00 95.12           N  
ATOM    725  CA  GLY A  92      -2.684  -3.727  11.922  1.00 95.12           C  
ATOM    726  C   GLY A  92      -2.369  -3.998  10.461  1.00 95.12           C  
ATOM    727  O   GLY A  92      -1.688  -3.205   9.812  1.00 95.12           O  
ATOM    728  N   THR A  93      -2.832  -5.145   9.953  1.00 94.75           N  
ATOM    729  CA  THR A  93      -2.615  -5.520   8.562  1.00 94.75           C  
ATOM    730  C   THR A  93      -3.277  -4.516   7.621  1.00 94.75           C  
ATOM    731  CB  THR A  93      -3.160  -6.934   8.273  1.00 94.75           C  
ATOM    732  O   THR A  93      -2.670  -4.086   6.637  1.00 94.75           O  
ATOM    733  CG2 THR A  93      -2.980  -7.301   6.801  1.00 94.75           C  
ATOM    734  OG1 THR A  93      -2.459  -7.883   9.078  1.00 94.75           O  
ATOM    735  N   VAL A  94      -4.527  -4.113   7.922  1.00 95.12           N  
ATOM    736  CA  VAL A  94      -5.258  -3.143   7.109  1.00 95.12           C  
ATOM    737  C   VAL A  94      -4.562  -1.784   7.180  1.00 95.12           C  
ATOM    738  CB  VAL A  94      -6.727  -3.014   7.566  1.00 95.12           C  
ATOM    739  O   VAL A  94      -4.449  -1.087   6.168  1.00 95.12           O  
ATOM    740  CG1 VAL A  94      -7.422  -1.871   6.828  1.00 95.12           C  
ATOM    741  CG2 VAL A  94      -7.473  -4.328   7.344  1.00 95.12           C  
ATOM    742  N   LEU A  95      -4.051  -1.383   8.344  1.00 96.75           N  
ATOM    743  CA  LEU A  95      -3.299  -0.142   8.500  1.00 96.75           C  
ATOM    744  C   LEU A  95      -2.021  -0.176   7.668  1.00 96.75           C  
ATOM    745  CB  LEU A  95      -2.959   0.101   9.969  1.00 96.75           C  
ATOM    746  O   LEU A  95      -1.649   0.825   7.051  1.00 96.75           O  
ATOM    747  CG  LEU A  95      -4.082   0.664  10.844  1.00 96.75           C  
ATOM    748  CD1 LEU A  95      -3.701   0.583  12.312  1.00 96.75           C  
ATOM    749  CD2 LEU A  95      -4.398   2.102  10.445  1.00 96.75           C  
ATOM    750  N   TYR A  96      -1.345  -1.333   7.719  1.00 96.19           N  
ATOM    751  CA  TYR A  96      -0.154  -1.513   6.895  1.00 96.19           C  
ATOM    752  C   TYR A  96      -0.469  -1.276   5.422  1.00 96.19           C  
ATOM    753  CB  TYR A  96       0.425  -2.918   7.086  1.00 96.19           C  
ATOM    754  O   TYR A  96       0.260  -0.561   4.734  1.00 96.19           O  
ATOM    755  CG  TYR A  96       1.691  -3.164   6.301  1.00 96.19           C  
ATOM    756  CD1 TYR A  96       1.642  -3.652   5.000  1.00 96.19           C  
ATOM    757  CD2 TYR A  96       2.938  -2.908   6.863  1.00 96.19           C  
ATOM    758  CE1 TYR A  96       2.807  -3.883   4.273  1.00 96.19           C  
ATOM    759  CE2 TYR A  96       4.109  -3.135   6.145  1.00 96.19           C  
ATOM    760  OH  TYR A  96       5.188  -3.848   4.141  1.00 96.19           O  
ATOM    761  CZ  TYR A  96       4.031  -3.621   4.855  1.00 96.19           C  
ATOM    762  N   LEU A  97      -1.504  -1.882   4.957  1.00 96.31           N  
ATOM    763  CA  LEU A  97      -1.952  -1.739   3.578  1.00 96.31           C  
ATOM    764  C   LEU A  97      -2.275  -0.284   3.258  1.00 96.31           C  
ATOM    765  CB  LEU A  97      -3.182  -2.615   3.318  1.00 96.31           C  
ATOM    766  O   LEU A  97      -1.802   0.256   2.256  1.00 96.31           O  
ATOM    767  CG  LEU A  97      -3.832  -2.482   1.941  1.00 96.31           C  
ATOM    768  CD1 LEU A  97      -2.816  -2.781   0.844  1.00 96.31           C  
ATOM    769  CD2 LEU A  97      -5.039  -3.406   1.827  1.00 96.31           C  
ATOM    770  N   LEU A  98      -3.105   0.390   4.098  1.00 96.94           N  
ATOM    771  CA  LEU A  98      -3.484   1.781   3.873  1.00 96.94           C  
ATOM    772  C   LEU A  98      -2.258   2.688   3.885  1.00 96.94           C  
ATOM    773  CB  LEU A  98      -4.484   2.242   4.938  1.00 96.94           C  
ATOM    774  O   LEU A  98      -2.160   3.615   3.078  1.00 96.94           O  
ATOM    775  CG  LEU A  98      -5.859   1.572   4.914  1.00 96.94           C  
ATOM    776  CD1 LEU A  98      -6.746   2.145   6.016  1.00 96.94           C  
ATOM    777  CD2 LEU A  98      -6.512   1.744   3.549  1.00 96.94           C  
ATOM    778  N   GLY A  99      -1.350   2.441   4.797  1.00 96.56           N  
ATOM    779  CA  GLY A  99      -0.102   3.186   4.844  1.00 96.56           C  
ATOM    780  C   GLY A  99       0.708   3.076   3.564  1.00 96.56           C  
ATOM    781  O   GLY A  99       1.236   4.074   3.072  1.00 96.56           O  
ATOM    782  N   ALA A 100       0.803   1.811   3.061  1.00 96.12           N  
ATOM    783  CA  ALA A 100       1.509   1.584   1.803  1.00 96.12           C  
ATOM    784  C   ALA A 100       0.847   2.346   0.657  1.00 96.12           C  
ATOM    785  CB  ALA A 100       1.563   0.092   1.484  1.00 96.12           C  
ATOM    786  O   ALA A 100       1.531   2.961  -0.164  1.00 96.12           O  
ATOM    787  N   LEU A 101      -0.438   2.348   0.642  1.00 96.31           N  
ATOM    788  CA  LEU A 101      -1.191   3.004  -0.420  1.00 96.31           C  
ATOM    789  C   LEU A 101      -1.035   4.520  -0.340  1.00 96.31           C  
ATOM    790  CB  LEU A 101      -2.672   2.627  -0.339  1.00 96.31           C  
ATOM    791  O   LEU A 101      -1.002   5.199  -1.368  1.00 96.31           O  
ATOM    792  CG  LEU A 101      -3.018   1.165  -0.628  1.00 96.31           C  
ATOM    793  CD1 LEU A 101      -4.504   0.915  -0.397  1.00 96.31           C  
ATOM    794  CD2 LEU A 101      -2.623   0.794  -2.055  1.00 96.31           C  
ATOM    795  N   LEU A 102      -0.968   5.090   0.845  1.00 96.25           N  
ATOM    796  CA  LEU A 102      -0.850   6.527   1.050  1.00 96.25           C  
ATOM    797  C   LEU A 102       0.538   7.020   0.656  1.00 96.25           C  
ATOM    798  CB  LEU A 102      -1.137   6.887   2.510  1.00 96.25           C  
ATOM    799  O   LEU A 102       0.725   8.211   0.378  1.00 96.25           O  
ATOM    800  CG  LEU A 102      -2.609   6.938   2.918  1.00 96.25           C  
ATOM    801  CD1 LEU A 102      -2.738   6.934   4.438  1.00 96.25           C  
ATOM    802  CD2 LEU A 102      -3.287   8.172   2.322  1.00 96.25           C  
ATOM    803  N   VAL A 103       1.506   6.148   0.605  1.00 95.12           N  
ATOM    804  CA  VAL A 103       2.850   6.480   0.143  1.00 95.12           C  
ATOM    805  C   VAL A 103       2.838   6.703  -1.367  1.00 95.12           C  
ATOM    806  CB  VAL A 103       3.865   5.375   0.512  1.00 95.12           C  
ATOM    807  O   VAL A 103       3.615   7.504  -1.891  1.00 95.12           O  
ATOM    808  CG1 VAL A 103       5.195   5.609  -0.200  1.00 95.12           C  
ATOM    809  CG2 VAL A 103       4.066   5.320   2.025  1.00 95.12           C  
ATOM    810  N   LEU A 104       1.957   6.047  -2.086  1.00 93.50           N  
ATOM    811  CA  LEU A 104       1.852   6.141  -3.537  1.00 93.50           C  
ATOM    812  C   LEU A 104       1.242   7.473  -3.953  1.00 93.50           C  
ATOM    813  CB  LEU A 104       1.009   4.988  -4.090  1.00 93.50           C  
ATOM    814  O   LEU A 104       0.402   8.023  -3.240  1.00 93.50           O  
ATOM    815  CG  LEU A 104       1.479   3.574  -3.736  1.00 93.50           C  
ATOM    816  CD1 LEU A 104       0.534   2.537  -4.332  1.00 93.50           C  
ATOM    817  CD2 LEU A 104       2.906   3.348  -4.227  1.00 93.50           C  
ATOM    818  N   SER A 105       1.724   8.031  -5.039  1.00 91.81           N  
ATOM    819  CA  SER A 105       1.107   9.227  -5.609  1.00 91.81           C  
ATOM    820  C   SER A 105      -0.290   8.922  -6.141  1.00 91.81           C  
ATOM    821  CB  SER A 105       1.977   9.789  -6.730  1.00 91.81           C  
ATOM    822  O   SER A 105      -0.660   7.758  -6.305  1.00 91.81           O  
ATOM    823  OG  SER A 105       1.919   8.969  -7.879  1.00 91.81           O  
ATOM    824  N   ASP A 106      -1.063   9.945  -6.422  1.00 91.25           N  
ATOM    825  CA  ASP A 106      -2.406   9.773  -6.969  1.00 91.25           C  
ATOM    826  C   ASP A 106      -2.373   8.992  -8.273  1.00 91.25           C  
ATOM    827  CB  ASP A 106      -3.072  11.133  -7.191  1.00 91.25           C  
ATOM    828  O   ASP A 106      -3.221   8.125  -8.508  1.00 91.25           O  
ATOM    829  CG  ASP A 106      -3.461  11.828  -5.895  1.00 91.25           C  
ATOM    830  OD1 ASP A 106      -3.484  11.164  -4.836  1.00 91.25           O  
ATOM    831  OD2 ASP A 106      -3.750  13.039  -5.934  1.00 91.25           O  
ATOM    832  N   THR A 107      -1.439   9.312  -9.062  1.00 89.62           N  
ATOM    833  CA  THR A 107      -1.266   8.633 -10.344  1.00 89.62           C  
ATOM    834  C   THR A 107      -0.961   7.148 -10.125  1.00 89.62           C  
ATOM    835  CB  THR A 107      -0.139   9.273 -11.172  1.00 89.62           C  
ATOM    836  O   THR A 107      -1.530   6.289 -10.805  1.00 89.62           O  
ATOM    837  CG2 THR A 107       0.008   8.586 -12.523  1.00 89.62           C  
ATOM    838  OG1 THR A 107      -0.439  10.656 -11.383  1.00 89.62           O  
ATOM    839  N   GLN A 108      -0.115   6.789  -9.203  1.00 90.62           N  
ATOM    840  CA  GLN A 108       0.249   5.410  -8.891  1.00 90.62           C  
ATOM    841  C   GLN A 108      -0.943   4.641  -8.336  1.00 90.62           C  
ATOM    842  CB  GLN A 108       1.411   5.375  -7.898  1.00 90.62           C  
ATOM    843  O   GLN A 108      -1.128   3.463  -8.641  1.00 90.62           O  
ATOM    844  CG  GLN A 108       2.740   5.824  -8.492  1.00 90.62           C  
ATOM    845  CD  GLN A 108       3.807   6.047  -7.434  1.00 90.62           C  
ATOM    846  NE2 GLN A 108       5.062   6.090  -7.859  1.00 90.62           N  
ATOM    847  OE1 GLN A 108       3.502   6.184  -6.246  1.00 90.62           O  
ATOM    848  N   GLN A 109      -1.698   5.305  -7.457  1.00 92.12           N  
ATOM    849  CA  GLN A 109      -2.912   4.688  -6.934  1.00 92.12           C  
ATOM    850  C   GLN A 109      -3.898   4.375  -8.055  1.00 92.12           C  
ATOM    851  CB  GLN A 109      -3.568   5.594  -5.891  1.00 92.12           C  
ATOM    852  O   GLN A 109      -4.551   3.328  -8.039  1.00 92.12           O  
ATOM    853  CG  GLN A 109      -2.836   5.629  -4.555  1.00 92.12           C  
ATOM    854  CD  GLN A 109      -3.611   6.371  -3.482  1.00 92.12           C  
ATOM    855  NE2 GLN A 109      -2.895   6.930  -2.514  1.00 92.12           N  
ATOM    856  OE1 GLN A 109      -4.844   6.438  -3.521  1.00 92.12           O  
ATOM    857  N   HIS A 110      -4.031   5.246  -8.992  1.00 88.88           N  
ATOM    858  CA  HIS A 110      -4.891   5.023 -10.148  1.00 88.88           C  
ATOM    859  C   HIS A 110      -4.414   3.826 -10.969  1.00 88.88           C  
ATOM    860  CB  HIS A 110      -4.938   6.273 -11.031  1.00 88.88           C  
ATOM    861  O   HIS A 110      -5.223   3.008 -11.406  1.00 88.88           O  
ATOM    862  CG  HIS A 110      -5.848   6.145 -12.211  1.00 88.88           C  
ATOM    863  CD2 HIS A 110      -5.582   6.039 -13.531  1.00 88.88           C  
ATOM    864  ND1 HIS A 110      -7.223   6.117 -12.086  1.00 88.88           N  
ATOM    865  CE1 HIS A 110      -7.762   6.000 -13.289  1.00 88.88           C  
ATOM    866  NE2 HIS A 110      -6.789   5.949 -14.180  1.00 88.88           N  
ATOM    867  N   LEU A 111      -3.176   3.721 -11.180  1.00 86.88           N  
ATOM    868  CA  LEU A 111      -2.592   2.611 -11.922  1.00 86.88           C  
ATOM    869  C   LEU A 111      -2.812   1.290 -11.195  1.00 86.88           C  
ATOM    870  CB  LEU A 111      -1.095   2.844 -12.141  1.00 86.88           C  
ATOM    871  O   LEU A 111      -3.084   0.267 -11.828  1.00 86.88           O  
ATOM    872  CG  LEU A 111      -0.717   3.904 -13.180  1.00 86.88           C  
ATOM    873  CD1 LEU A 111       0.782   4.184 -13.125  1.00 86.88           C  
ATOM    874  CD2 LEU A 111      -1.138   3.463 -14.578  1.00 86.88           C  
ATOM    875  N   LEU A 112      -2.617   1.312  -9.875  1.00 89.56           N  
ATOM    876  CA  LEU A 112      -2.893   0.126  -9.070  1.00 89.56           C  
ATOM    877  C   LEU A 112      -4.352  -0.294  -9.211  1.00 89.56           C  
ATOM    878  CB  LEU A 112      -2.555   0.384  -7.602  1.00 89.56           C  
ATOM    879  O   LEU A 112      -4.652  -1.483  -9.336  1.00 89.56           O  
ATOM    880  CG  LEU A 112      -2.783  -0.783  -6.641  1.00 89.56           C  
ATOM    881  CD1 LEU A 112      -2.000  -2.010  -7.098  1.00 89.56           C  
ATOM    882  CD2 LEU A 112      -2.389  -0.391  -5.223  1.00 89.56           C  
ATOM    883  N   LYS A 113      -5.203   0.671  -9.156  1.00 89.69           N  
ATOM    884  CA  LYS A 113      -6.625   0.397  -9.344  1.00 89.69           C  
ATOM    885  C   LYS A 113      -6.883  -0.264 -10.695  1.00 89.69           C  
ATOM    886  CB  LYS A 113      -7.441   1.686  -9.227  1.00 89.69           C  
ATOM    887  O   LYS A 113      -7.641  -1.233 -10.781  1.00 89.69           O  
ATOM    888  CG  LYS A 113      -8.945   1.477  -9.312  1.00 89.69           C  
ATOM    889  CD  LYS A 113      -9.703   2.777  -9.078  1.00 89.69           C  
ATOM    890  CE  LYS A 113     -11.211   2.572  -9.180  1.00 89.69           C  
ATOM    891  NZ  LYS A 113     -11.961   3.844  -8.945  1.00 89.69           N  
ATOM    892  N   LEU A 114      -6.301   0.248 -11.750  1.00 85.12           N  
ATOM    893  CA  LEU A 114      -6.422  -0.299 -13.102  1.00 85.12           C  
ATOM    894  C   LEU A 114      -5.887  -1.727 -13.156  1.00 85.12           C  
ATOM    895  CB  LEU A 114      -5.668   0.579 -14.102  1.00 85.12           C  
ATOM    896  O   LEU A 114      -6.496  -2.596 -13.789  1.00 85.12           O  
ATOM    897  CG  LEU A 114      -6.352   1.883 -14.516  1.00 85.12           C  
ATOM    898  CD1 LEU A 114      -5.410   2.736 -15.352  1.00 85.12           C  
ATOM    899  CD2 LEU A 114      -7.641   1.594 -15.273  1.00 85.12           C  
ATOM    900  N   ALA A 115      -4.770  -1.938 -12.492  1.00 84.00           N  
ATOM    901  CA  ALA A 115      -4.172  -3.271 -12.430  1.00 84.00           C  
ATOM    902  C   ALA A 115      -5.113  -4.266 -11.758  1.00 84.00           C  
ATOM    903  CB  ALA A 115      -2.836  -3.223 -11.688  1.00 84.00           C  
ATOM    904  O   ALA A 115      -5.215  -5.418 -12.180  1.00 84.00           O  
ATOM    905  N   LEU A 116      -5.770  -3.822 -10.703  1.00 85.56           N  
ATOM    906  CA  LEU A 116      -6.750  -4.648 -10.008  1.00 85.56           C  
ATOM    907  C   LEU A 116      -7.926  -4.980 -10.914  1.00 85.56           C  
ATOM    908  CB  LEU A 116      -7.246  -3.938  -8.750  1.00 85.56           C  
ATOM    909  O   LEU A 116      -8.383  -6.125 -10.961  1.00 85.56           O  
ATOM    910  CG  LEU A 116      -6.301  -3.943  -7.547  1.00 85.56           C  
ATOM    911  CD1 LEU A 116      -6.770  -2.945  -6.496  1.00 85.56           C  
ATOM    912  CD2 LEU A 116      -6.195  -5.344  -6.953  1.00 85.56           C  
ATOM    913  N   GLU A 117      -8.406  -4.070 -11.703  1.00 85.19           N  
ATOM    914  CA  GLU A 117      -9.555  -4.207 -12.594  1.00 85.19           C  
ATOM    915  C   GLU A 117      -9.227  -5.125 -13.766  1.00 85.19           C  
ATOM    916  CB  GLU A 117     -10.000  -2.836 -13.102  1.00 85.19           C  
ATOM    917  O   GLU A 117     -10.070  -5.918 -14.195  1.00 85.19           O  
ATOM    918  CG  GLU A 117     -10.664  -1.972 -12.039  1.00 85.19           C  
ATOM    919  CD  GLU A 117     -10.984  -0.566 -12.523  1.00 85.19           C  
ATOM    920  OE1 GLU A 117     -11.656   0.192 -11.789  1.00 85.19           O  
ATOM    921  OE2 GLU A 117     -10.562  -0.221 -13.648  1.00 85.19           O  
ATOM    922  N   LYS A 118      -7.961  -5.047 -14.188  1.00 82.69           N  
ATOM    923  CA  LYS A 118      -7.527  -5.797 -15.359  1.00 82.69           C  
ATOM    924  C   LYS A 118      -6.910  -7.133 -14.961  1.00 82.69           C  
ATOM    925  CB  LYS A 118      -6.527  -4.980 -16.188  1.00 82.69           C  
ATOM    926  O   LYS A 118      -6.406  -7.867 -15.812  1.00 82.69           O  
ATOM    927  CG  LYS A 118      -7.129  -3.754 -16.859  1.00 82.69           C  
ATOM    928  CD  LYS A 118      -6.176  -3.148 -17.875  1.00 82.69           C  
ATOM    929  CE  LYS A 118      -6.809  -1.972 -18.609  1.00 82.69           C  
ATOM    930  NZ  LYS A 118      -7.559  -2.412 -19.812  1.00 82.69           N  
ATOM    931  N   LYS A 119      -6.949  -7.441 -13.656  1.00 83.06           N  
ATOM    932  CA  LYS A 119      -6.422  -8.688 -13.109  1.00 83.06           C  
ATOM    933  C   LYS A 119      -4.961  -8.883 -13.492  1.00 83.06           C  
ATOM    934  CB  LYS A 119      -7.258  -9.875 -13.578  1.00 83.06           C  
ATOM    935  O   LYS A 119      -4.566  -9.977 -13.906  1.00 83.06           O  
ATOM    936  CG  LYS A 119      -8.703  -9.836 -13.109  1.00 83.06           C  
ATOM    937  CD  LYS A 119      -9.461 -11.094 -13.531  1.00 83.06           C  
ATOM    938  CE  LYS A 119     -10.914 -11.055 -13.078  1.00 83.06           C  
ATOM    939  NZ  LYS A 119     -11.656 -12.289 -13.477  1.00 83.06           N  
ATOM    940  N   LEU A 120      -4.223  -7.805 -13.352  1.00 82.88           N  
ATOM    941  CA  LEU A 120      -2.812  -7.801 -13.727  1.00 82.88           C  
ATOM    942  C   LEU A 120      -1.922  -7.805 -12.484  1.00 82.88           C  
ATOM    943  CB  LEU A 120      -2.490  -6.586 -14.602  1.00 82.88           C  
ATOM    944  O   LEU A 120      -0.732  -7.492 -12.570  1.00 82.88           O  
ATOM    945  CG  LEU A 120      -3.182  -6.531 -15.961  1.00 82.88           C  
ATOM    946  CD1 LEU A 120      -2.869  -5.211 -16.656  1.00 82.88           C  
ATOM    947  CD2 LEU A 120      -2.756  -7.711 -16.828  1.00 82.88           C  
ATOM    948  N   LEU A 121      -2.484  -8.094 -11.352  1.00 83.69           N  
ATOM    949  CA  LEU A 121      -1.797  -7.953 -10.078  1.00 83.69           C  
ATOM    950  C   LEU A 121      -0.616  -8.914  -9.984  1.00 83.69           C  
ATOM    951  CB  LEU A 121      -2.764  -8.203  -8.914  1.00 83.69           C  
ATOM    952  O   LEU A 121       0.479  -8.523  -9.570  1.00 83.69           O  
ATOM    953  CG  LEU A 121      -3.682  -7.043  -8.531  1.00 83.69           C  
ATOM    954  CD1 LEU A 121      -4.562  -7.430  -7.348  1.00 83.69           C  
ATOM    955  CD2 LEU A 121      -2.863  -5.797  -8.219  1.00 83.69           C  
ATOM    956  N   PRO A 122      -0.766 -10.203 -10.406  1.00 83.56           N  
ATOM    957  CA  PRO A 122       0.355 -11.141 -10.336  1.00 83.56           C  
ATOM    958  C   PRO A 122       1.533 -10.727 -11.211  1.00 83.56           C  
ATOM    959  CB  PRO A 122      -0.253 -12.461 -10.828  1.00 83.56           C  
ATOM    960  O   PRO A 122       2.689 -10.852 -10.805  1.00 83.56           O  
ATOM    961  CG  PRO A 122      -1.714 -12.336 -10.539  1.00 83.56           C  
ATOM    962  CD  PRO A 122      -2.111 -10.898 -10.680  1.00 83.56           C  
ATOM    963  N   GLN A 123       1.230 -10.234 -12.320  1.00 81.62           N  
ATOM    964  CA  GLN A 123       2.260  -9.773 -13.250  1.00 81.62           C  
ATOM    965  C   GLN A 123       2.973  -8.539 -12.703  1.00 81.62           C  
ATOM    966  CB  GLN A 123       1.651  -9.461 -14.617  1.00 81.62           C  
ATOM    967  O   GLN A 123       4.195  -8.430 -12.805  1.00 81.62           O  
ATOM    968  CG  GLN A 123       1.125 -10.688 -15.344  1.00 81.62           C  
ATOM    969  CD  GLN A 123      -0.327 -10.992 -15.023  1.00 81.62           C  
ATOM    970  NE2 GLN A 123      -0.679 -12.273 -15.000  1.00 81.62           N  
ATOM    971  OE1 GLN A 123      -1.126 -10.078 -14.797  1.00 81.62           O  
ATOM    972  N   GLN A 124       2.229  -7.594 -12.102  1.00 82.69           N  
ATOM    973  CA  GLN A 124       2.777  -6.379 -11.508  1.00 82.69           C  
ATOM    974  C   GLN A 124       3.605  -6.703 -10.266  1.00 82.69           C  
ATOM    975  CB  GLN A 124       1.655  -5.402 -11.148  1.00 82.69           C  
ATOM    976  O   GLN A 124       4.637  -6.070 -10.023  1.00 82.69           O  
ATOM    977  CG  GLN A 124       1.099  -4.641 -12.344  1.00 82.69           C  
ATOM    978  CD  GLN A 124       0.145  -3.533 -11.945  1.00 82.69           C  
ATOM    979  NE2 GLN A 124      -0.355  -2.795 -12.930  1.00 82.69           N  
ATOM    980  OE1 GLN A 124      -0.141  -3.342 -10.758  1.00 82.69           O  
ATOM    981  N   LEU A 125       3.139  -7.648  -9.531  1.00 88.62           N  
ATOM    982  CA  LEU A 125       3.871  -8.086  -8.352  1.00 88.62           C  
ATOM    983  C   LEU A 125       5.211  -8.703  -8.742  1.00 88.62           C  
ATOM    984  CB  LEU A 125       3.047  -9.102  -7.551  1.00 88.62           C  
ATOM    985  O   LEU A 125       6.238  -8.398  -8.133  1.00 88.62           O  
ATOM    986  CG  LEU A 125       3.688  -9.641  -6.273  1.00 88.62           C  
ATOM    987  CD1 LEU A 125       4.078  -8.492  -5.352  1.00 88.62           C  
ATOM    988  CD2 LEU A 125       2.740 -10.602  -5.566  1.00 88.62           C  
ATOM    989  N   LYS A 126       5.270  -9.570  -9.711  1.00 86.81           N  
ATOM    990  CA  LYS A 126       6.500 -10.195 -10.180  1.00 86.81           C  
ATOM    991  C   LYS A 126       7.496  -9.148 -10.672  1.00 86.81           C  
ATOM    992  CB  LYS A 126       6.203 -11.195 -11.297  1.00 86.81           C  
ATOM    993  O   LYS A 126       8.695  -9.250 -10.406  1.00 86.81           O  
ATOM    994  CG  LYS A 126       7.398 -12.047 -11.703  1.00 86.81           C  
ATOM    995  CD  LYS A 126       7.020 -13.094 -12.742  1.00 86.81           C  
ATOM    996  CE  LYS A 126       8.227 -13.906 -13.188  1.00 86.81           C  
ATOM    997  NZ  LYS A 126       7.848 -14.953 -14.188  1.00 86.81           N  
ATOM    998  N   LEU A 127       6.984  -8.258 -11.328  1.00 84.75           N  
ATOM    999  CA  LEU A 127       7.816  -7.180 -11.852  1.00 84.75           C  
ATOM   1000  C   LEU A 127       8.453  -6.387 -10.711  1.00 84.75           C  
ATOM   1001  CB  LEU A 127       6.988  -6.246 -12.734  1.00 84.75           C  
ATOM   1002  O   LEU A 127       9.656  -6.137 -10.727  1.00 84.75           O  
ATOM   1003  CG  LEU A 127       7.719  -5.031 -13.312  1.00 84.75           C  
ATOM   1004  CD1 LEU A 127       8.797  -5.480 -14.289  1.00 84.75           C  
ATOM   1005  CD2 LEU A 127       6.734  -4.086 -13.992  1.00 84.75           C  
ATOM   1006  N   VAL A 128       7.672  -5.914  -9.852  1.00 88.94           N  
ATOM   1007  CA  VAL A 128       8.141  -5.129  -8.711  1.00 88.94           C  
ATOM   1008  C   VAL A 128       9.164  -5.941  -7.914  1.00 88.94           C  
ATOM   1009  CB  VAL A 128       6.977  -4.688  -7.801  1.00 88.94           C  
ATOM   1010  O   VAL A 128      10.180  -5.406  -7.477  1.00 88.94           O  
ATOM   1011  CG1 VAL A 128       7.508  -4.035  -6.523  1.00 88.94           C  
ATOM   1012  CG2 VAL A 128       6.051  -3.729  -8.547  1.00 88.94           C  
ATOM   1013  N   GLU A 129       8.922  -7.270  -7.742  1.00 90.06           N  
ATOM   1014  CA  GLU A 129       9.852  -8.156  -7.059  1.00 90.06           C  
ATOM   1015  C   GLU A 129      11.195  -8.203  -7.777  1.00 90.06           C  
ATOM   1016  CB  GLU A 129       9.266  -9.570  -6.945  1.00 90.06           C  
ATOM   1017  O   GLU A 129      12.250  -8.148  -7.141  1.00 90.06           O  
ATOM   1018  CG  GLU A 129       8.195  -9.711  -5.875  1.00 90.06           C  
ATOM   1019  CD  GLU A 129       7.602 -11.102  -5.801  1.00 90.06           C  
ATOM   1020  OE1 GLU A 129       6.973 -11.445  -4.770  1.00 90.06           O  
ATOM   1021  OE2 GLU A 129       7.758 -11.867  -6.781  1.00 90.06           O  
ATOM   1022  N   SER A 130      11.109  -8.328  -9.086  1.00 86.69           N  
ATOM   1023  CA  SER A 130      12.312  -8.391  -9.906  1.00 86.69           C  
ATOM   1024  C   SER A 130      13.141  -7.113  -9.773  1.00 86.69           C  
ATOM   1025  CB  SER A 130      11.945  -8.617 -11.375  1.00 86.69           C  
ATOM   1026  O   SER A 130      14.367  -7.176  -9.664  1.00 86.69           O  
ATOM   1027  OG  SER A 130      13.109  -8.703 -12.180  1.00 86.69           O  
ATOM   1028  N   ILE A 131      12.461  -5.973  -9.750  1.00 87.44           N  
ATOM   1029  CA  ILE A 131      13.117  -4.676  -9.625  1.00 87.44           C  
ATOM   1030  C   ILE A 131      13.781  -4.559  -8.250  1.00 87.44           C  
ATOM   1031  CB  ILE A 131      12.117  -3.516  -9.836  1.00 87.44           C  
ATOM   1032  O   ILE A 131      14.953  -4.195  -8.156  1.00 87.44           O  
ATOM   1033  CG1 ILE A 131      11.594  -3.518 -11.273  1.00 87.44           C  
ATOM   1034  CG2 ILE A 131      12.773  -2.172  -9.492  1.00 87.44           C  
ATOM   1035  CD1 ILE A 131      10.430  -2.572 -11.508  1.00 87.44           C  
ATOM   1036  N   LEU A 132      13.078  -4.867  -7.172  1.00 89.81           N  
ATOM   1037  CA  LEU A 132      13.562  -4.723  -5.801  1.00 89.81           C  
ATOM   1038  C   LEU A 132      14.688  -5.707  -5.516  1.00 89.81           C  
ATOM   1039  CB  LEU A 132      12.414  -4.930  -4.805  1.00 89.81           C  
ATOM   1040  O   LEU A 132      15.609  -5.402  -4.754  1.00 89.81           O  
ATOM   1041  CG  LEU A 132      11.375  -3.809  -4.723  1.00 89.81           C  
ATOM   1042  CD1 LEU A 132      10.203  -4.238  -3.848  1.00 89.81           C  
ATOM   1043  CD2 LEU A 132      12.016  -2.529  -4.188  1.00 89.81           C  
ATOM   1044  N   GLU A 133      14.664  -6.898  -6.113  1.00 89.31           N  
ATOM   1045  CA  GLU A 133      15.719  -7.898  -5.953  1.00 89.31           C  
ATOM   1046  C   GLU A 133      17.047  -7.395  -6.504  1.00 89.31           C  
ATOM   1047  CB  GLU A 133      15.320  -9.203  -6.648  1.00 89.31           C  
ATOM   1048  O   GLU A 133      18.109  -7.688  -5.945  1.00 89.31           O  
ATOM   1049  CG  GLU A 133      14.328 -10.047  -5.859  1.00 89.31           C  
ATOM   1050  CD  GLU A 133      13.875 -11.289  -6.605  1.00 89.31           C  
ATOM   1051  OE1 GLU A 133      13.133 -12.109  -6.020  1.00 89.31           O  
ATOM   1052  OE2 GLU A 133      14.266 -11.453  -7.781  1.00 89.31           O  
ATOM   1053  N   GLN A 134      16.953  -6.598  -7.547  1.00 85.44           N  
ATOM   1054  CA  GLN A 134      18.141  -6.137  -8.250  1.00 85.44           C  
ATOM   1055  C   GLN A 134      18.625  -4.809  -7.684  1.00 85.44           C  
ATOM   1056  CB  GLN A 134      17.859  -6.008  -9.742  1.00 85.44           C  
ATOM   1057  O   GLN A 134      19.812  -4.492  -7.766  1.00 85.44           O  
ATOM   1058  CG  GLN A 134      17.625  -7.336 -10.445  1.00 85.44           C  
ATOM   1059  CD  GLN A 134      17.406  -7.180 -11.938  1.00 85.44           C  
ATOM   1060  NE2 GLN A 134      16.250  -7.652 -12.422  1.00 85.44           N  
ATOM   1061  OE1 GLN A 134      18.250  -6.641 -12.656  1.00 85.44           O  
ATOM   1062  N   THR A 135      17.641  -4.031  -7.074  1.00 84.50           N  
ATOM   1063  CA  THR A 135      17.969  -2.637  -6.793  1.00 84.50           C  
ATOM   1064  C   THR A 135      18.031  -2.393  -5.285  1.00 84.50           C  
ATOM   1065  CB  THR A 135      16.953  -1.682  -7.426  1.00 84.50           C  
ATOM   1066  O   THR A 135      18.672  -1.441  -4.832  1.00 84.50           O  
ATOM   1067  CG2 THR A 135      16.969  -1.785  -8.945  1.00 84.50           C  
ATOM   1068  OG1 THR A 135      15.633  -2.014  -6.953  1.00 84.50           O  
ATOM   1069  N   PHE A 136      17.500  -3.250  -4.480  1.00 81.56           N  
ATOM   1070  CA  PHE A 136      17.438  -3.098  -3.031  1.00 81.56           C  
ATOM   1071  C   PHE A 136      18.594  -3.824  -2.361  1.00 81.56           C  
ATOM   1072  CB  PHE A 136      16.109  -3.627  -2.490  1.00 81.56           C  
ATOM   1073  O   PHE A 136      18.750  -5.039  -2.518  1.00 81.56           O  
ATOM   1074  CG  PHE A 136      15.766  -3.127  -1.111  1.00 81.56           C  
ATOM   1075  CD1 PHE A 136      16.281  -3.752   0.017  1.00 81.56           C  
ATOM   1076  CD2 PHE A 136      14.930  -2.029  -0.943  1.00 81.56           C  
ATOM   1077  CE1 PHE A 136      15.977  -3.291   1.294  1.00 81.56           C  
ATOM   1078  CE2 PHE A 136      14.617  -1.562   0.330  1.00 81.56           C  
ATOM   1079  CZ  PHE A 136      15.141  -2.195   1.447  1.00 81.56           C  
ATOM   1080  N   PRO A 137      19.531  -3.250  -1.633  1.00 71.81           N  
ATOM   1081  CA  PRO A 137      19.422  -1.817  -1.353  1.00 71.81           C  
ATOM   1082  C   PRO A 137      20.422  -0.981  -2.131  1.00 71.81           C  
ATOM   1083  CB  PRO A 137      19.672  -1.730   0.153  1.00 71.81           C  
ATOM   1084  O   PRO A 137      21.641  -1.184  -1.992  1.00 71.81           O  
ATOM   1085  CG  PRO A 137      20.578  -2.883   0.452  1.00 71.81           C  
ATOM   1086  CD  PRO A 137      20.328  -3.959  -0.565  1.00 71.81           C  
ATOM   1087  N   MET A 138      20.047  -0.675  -3.322  1.00 77.81           N  
ATOM   1088  CA  MET A 138      20.938   0.231  -4.051  1.00 77.81           C  
ATOM   1089  C   MET A 138      20.734   1.671  -3.586  1.00 77.81           C  
ATOM   1090  CB  MET A 138      20.688   0.129  -5.555  1.00 77.81           C  
ATOM   1091  O   MET A 138      19.672   2.250  -3.779  1.00 77.81           O  
ATOM   1092  CG  MET A 138      21.219  -1.154  -6.176  1.00 77.81           C  
ATOM   1093  SD  MET A 138      21.062  -1.164  -8.008  1.00 77.81           S  
ATOM   1094  CE  MET A 138      22.641  -1.918  -8.453  1.00 77.81           C  
ATOM   1095  N   SER A 139      21.750   2.207  -2.857  1.00 79.75           N  
ATOM   1096  CA  SER A 139      21.656   3.518  -2.221  1.00 79.75           C  
ATOM   1097  C   SER A 139      22.094   4.625  -3.178  1.00 79.75           C  
ATOM   1098  CB  SER A 139      22.516   3.557  -0.959  1.00 79.75           C  
ATOM   1099  O   SER A 139      21.844   5.805  -2.920  1.00 79.75           O  
ATOM   1100  OG  SER A 139      23.859   3.186  -1.251  1.00 79.75           O  
ATOM   1101  N   GLN A 140      22.578   4.176  -4.402  1.00 84.88           N  
ATOM   1102  CA  GLN A 140      22.984   5.117  -5.441  1.00 84.88           C  
ATOM   1103  C   GLN A 140      22.312   4.789  -6.770  1.00 84.88           C  
ATOM   1104  CB  GLN A 140      24.500   5.117  -5.605  1.00 84.88           C  
ATOM   1105  O   GLN A 140      21.797   3.686  -6.957  1.00 84.88           O  
ATOM   1106  CG  GLN A 140      25.250   5.508  -4.340  1.00 84.88           C  
ATOM   1107  CD  GLN A 140      26.750   5.594  -4.559  1.00 84.88           C  
ATOM   1108  NE2 GLN A 140      27.391   6.570  -3.914  1.00 84.88           N  
ATOM   1109  OE1 GLN A 140      27.344   4.797  -5.297  1.00 84.88           O  
ATOM   1110  N   GLU A 141      22.312   5.809  -7.605  1.00 87.25           N  
ATOM   1111  CA  GLU A 141      21.828   5.582  -8.961  1.00 87.25           C  
ATOM   1112  C   GLU A 141      22.625   4.492  -9.664  1.00 87.25           C  
ATOM   1113  CB  GLU A 141      21.875   6.879  -9.773  1.00 87.25           C  
ATOM   1114  O   GLU A 141      23.844   4.371  -9.461  1.00 87.25           O  
ATOM   1115  CG  GLU A 141      20.906   7.941  -9.289  1.00 87.25           C  
ATOM   1116  CD  GLU A 141      20.906   9.195 -10.148  1.00 87.25           C  
ATOM   1117  OE1 GLU A 141      20.203  10.172  -9.805  1.00 87.25           O  
ATOM   1118  OE2 GLU A 141      21.625   9.203 -11.172  1.00 87.25           O  
ATOM   1119  N   GLY A 142      21.938   3.695 -10.422  1.00 85.44           N  
ATOM   1120  CA  GLY A 142      22.547   2.631 -11.203  1.00 85.44           C  
ATOM   1121  C   GLY A 142      21.609   2.047 -12.250  1.00 85.44           C  
ATOM   1122  O   GLY A 142      20.453   2.451 -12.344  1.00 85.44           O  
ATOM   1123  N   HIS A 143      22.203   1.127 -13.008  1.00 85.12           N  
ATOM   1124  CA  HIS A 143      21.406   0.509 -14.062  1.00 85.12           C  
ATOM   1125  C   HIS A 143      20.984  -0.907 -13.672  1.00 85.12           C  
ATOM   1126  CB  HIS A 143      22.172   0.489 -15.383  1.00 85.12           C  
ATOM   1127  O   HIS A 143      21.719  -1.601 -12.961  1.00 85.12           O  
ATOM   1128  CG  HIS A 143      22.531   1.851 -15.891  1.00 85.12           C  
ATOM   1129  CD2 HIS A 143      23.656   2.576 -15.781  1.00 85.12           C  
ATOM   1130  ND1 HIS A 143      21.641   2.625 -16.609  1.00 85.12           N  
ATOM   1131  CE1 HIS A 143      22.219   3.770 -16.922  1.00 85.12           C  
ATOM   1132  NE2 HIS A 143      23.453   3.766 -16.438  1.00 85.12           N  
ATOM   1133  N   PHE A 144      19.797  -1.232 -14.055  1.00 85.75           N  
ATOM   1134  CA  PHE A 144      19.344  -2.611 -13.938  1.00 85.75           C  
ATOM   1135  C   PHE A 144      18.562  -3.029 -15.172  1.00 85.75           C  
ATOM   1136  CB  PHE A 144      18.469  -2.781 -12.688  1.00 85.75           C  
ATOM   1137  O   PHE A 144      18.125  -2.182 -15.953  1.00 85.75           O  
ATOM   1138  CG  PHE A 144      17.125  -2.131 -12.789  1.00 85.75           C  
ATOM   1139  CD1 PHE A 144      16.984  -0.755 -12.648  1.00 85.75           C  
ATOM   1140  CD2 PHE A 144      15.984  -2.895 -13.031  1.00 85.75           C  
ATOM   1141  CE1 PHE A 144      15.727  -0.150 -12.750  1.00 85.75           C  
ATOM   1142  CE2 PHE A 144      14.727  -2.297 -13.125  1.00 85.75           C  
ATOM   1143  CZ  PHE A 144      14.602  -0.925 -12.984  1.00 85.75           C  
ATOM   1144  N   PHE A 145      18.453  -4.336 -15.320  1.00 83.94           N  
ATOM   1145  CA  PHE A 145      17.812  -4.867 -16.516  1.00 83.94           C  
ATOM   1146  C   PHE A 145      16.516  -5.594 -16.156  1.00 83.94           C  
ATOM   1147  CB  PHE A 145      18.750  -5.812 -17.266  1.00 83.94           C  
ATOM   1148  O   PHE A 145      16.469  -6.324 -15.164  1.00 83.94           O  
ATOM   1149  CG  PHE A 145      20.000  -5.148 -17.781  1.00 83.94           C  
ATOM   1150  CD1 PHE A 145      20.031  -4.582 -19.047  1.00 83.94           C  
ATOM   1151  CD2 PHE A 145      21.141  -5.090 -16.984  1.00 83.94           C  
ATOM   1152  CE1 PHE A 145      21.188  -3.965 -19.516  1.00 83.94           C  
ATOM   1153  CE2 PHE A 145      22.297  -4.477 -17.453  1.00 83.94           C  
ATOM   1154  CZ  PHE A 145      22.328  -3.914 -18.719  1.00 83.94           C  
ATOM   1155  N   LEU A 146      15.523  -5.234 -16.953  1.00 78.56           N  
ATOM   1156  CA  LEU A 146      14.250  -5.934 -16.797  1.00 78.56           C  
ATOM   1157  C   LEU A 146      13.883  -6.660 -18.094  1.00 78.56           C  
ATOM   1158  CB  LEU A 146      13.141  -4.953 -16.422  1.00 78.56           C  
ATOM   1159  O   LEU A 146      14.180  -6.176 -19.188  1.00 78.56           O  
ATOM   1160  CG  LEU A 146      13.219  -4.363 -15.008  1.00 78.56           C  
ATOM   1161  CD1 LEU A 146      12.156  -3.279 -14.828  1.00 78.56           C  
ATOM   1162  CD2 LEU A 146      13.047  -5.461 -13.961  1.00 78.56           C  
ATOM   1163  N   THR A 147      13.406  -7.930 -17.906  1.00 70.94           N  
ATOM   1164  CA  THR A 147      12.812  -8.594 -19.062  1.00 70.94           C  
ATOM   1165  C   THR A 147      11.312  -8.320 -19.125  1.00 70.94           C  
ATOM   1166  CB  THR A 147      13.062 -10.109 -19.016  1.00 70.94           C  
ATOM   1167  O   THR A 147      10.555  -8.789 -18.266  1.00 70.94           O  
ATOM   1168  CG2 THR A 147      12.844 -10.734 -20.391  1.00 70.94           C  
ATOM   1169  OG1 THR A 147      14.406 -10.359 -18.609  1.00 70.94           O  
ATOM   1170  N   PRO A 148      10.828  -7.176 -19.906  1.00 63.34           N  
ATOM   1171  CA  PRO A 148       9.391  -6.895 -19.938  1.00 63.34           C  
ATOM   1172  C   PRO A 148       8.570  -8.078 -20.422  1.00 63.34           C  
ATOM   1173  CB  PRO A 148       9.281  -5.711 -20.891  1.00 63.34           C  
ATOM   1174  O   PRO A 148       9.109  -8.992 -21.062  1.00 63.34           O  
ATOM   1175  CG  PRO A 148      10.625  -5.629 -21.547  1.00 63.34           C  
ATOM   1176  CD  PRO A 148      11.555  -6.578 -20.859  1.00 63.34           C  
ATOM   1177  N   GLY A 149       7.520  -8.680 -19.672  1.00 63.41           N  
ATOM   1178  CA  GLY A 149       6.582  -9.742 -20.016  1.00 63.41           C  
ATOM   1179  C   GLY A 149       6.520 -10.016 -21.516  1.00 63.41           C  
ATOM   1180  O   GLY A 149       7.090  -9.273 -22.312  1.00 63.41           O  
ATOM   1181  N   PRO A 150       6.090 -11.297 -21.922  1.00 58.75           N  
ATOM   1182  CA  PRO A 150       6.148 -11.867 -23.266  1.00 58.75           C  
ATOM   1183  C   PRO A 150       5.285 -11.109 -24.266  1.00 58.75           C  
ATOM   1184  CB  PRO A 150       5.629 -13.297 -23.062  1.00 58.75           C  
ATOM   1185  O   PRO A 150       5.590 -11.086 -25.453  1.00 58.75           O  
ATOM   1186  CG  PRO A 150       4.828 -13.234 -21.812  1.00 58.75           C  
ATOM   1187  CD  PRO A 150       5.355 -12.117 -20.953  1.00 58.75           C  
ATOM   1188  N   GLU A 151       4.199 -10.109 -23.781  1.00 63.69           N  
ATOM   1189  CA  GLU A 151       3.260  -9.469 -24.703  1.00 63.69           C  
ATOM   1190  C   GLU A 151       3.510  -7.969 -24.781  1.00 63.69           C  
ATOM   1191  CB  GLU A 151       1.817  -9.742 -24.266  1.00 63.69           C  
ATOM   1192  O   GLU A 151       3.885  -7.336 -23.797  1.00 63.69           O  
ATOM   1193  CG  GLU A 151       1.409 -11.203 -24.359  1.00 63.69           C  
ATOM   1194  CD  GLU A 151      -0.068 -11.430 -24.078  1.00 63.69           C  
ATOM   1195  OE1 GLU A 151      -0.557 -12.562 -24.297  1.00 63.69           O  
ATOM   1196  OE2 GLU A 151      -0.743 -10.469 -23.656  1.00 63.69           O  
ATOM   1197  N   ASP A 152       3.418  -7.273 -25.953  1.00 60.97           N  
ATOM   1198  CA  ASP A 152       3.666  -5.871 -26.281  1.00 60.97           C  
ATOM   1199  C   ASP A 152       2.773  -4.945 -25.453  1.00 60.97           C  
ATOM   1200  CB  ASP A 152       3.443  -5.629 -27.781  1.00 60.97           C  
ATOM   1201  O   ASP A 152       3.223  -3.898 -24.984  1.00 60.97           O  
ATOM   1202  CG  ASP A 152       4.617  -6.074 -28.625  1.00 60.97           C  
ATOM   1203  OD1 ASP A 152       5.742  -6.195 -28.109  1.00 60.97           O  
ATOM   1204  OD2 ASP A 152       4.414  -6.301 -29.844  1.00 60.97           O  
ATOM   1205  N   GLU A 153       1.491  -5.332 -25.203  1.00 63.97           N  
ATOM   1206  CA  GLU A 153       0.547  -4.562 -24.406  1.00 63.97           C  
ATOM   1207  C   GLU A 153       0.930  -4.598 -22.922  1.00 63.97           C  
ATOM   1208  CB  GLU A 153      -0.876  -5.094 -24.594  1.00 63.97           C  
ATOM   1209  O   GLU A 153       0.850  -3.580 -22.234  1.00 63.97           O  
ATOM   1210  CG  GLU A 153      -1.956  -4.152 -24.078  1.00 63.97           C  
ATOM   1211  CD  GLU A 153      -3.367  -4.656 -24.328  1.00 63.97           C  
ATOM   1212  OE1 GLU A 153      -4.340  -3.984 -23.922  1.00 63.97           O  
ATOM   1213  OE2 GLU A 153      -3.500  -5.738 -24.953  1.00 63.97           O  
ATOM   1214  N   GLU A 154       1.405  -5.680 -22.453  1.00 63.47           N  
ATOM   1215  CA  GLU A 154       1.877  -5.891 -21.078  1.00 63.47           C  
ATOM   1216  C   GLU A 154       3.205  -5.180 -20.844  1.00 63.47           C  
ATOM   1217  CB  GLU A 154       2.018  -7.387 -20.797  1.00 63.47           C  
ATOM   1218  O   GLU A 154       3.422  -4.605 -19.766  1.00 63.47           O  
ATOM   1219  CG  GLU A 154       0.689  -8.109 -20.625  1.00 63.47           C  
ATOM   1220  CD  GLU A 154       0.845  -9.602 -20.375  1.00 63.47           C  
ATOM   1221  OE1 GLU A 154      -0.181 -10.312 -20.297  1.00 63.47           O  
ATOM   1222  OE2 GLU A 154       2.002 -10.062 -20.250  1.00 63.47           O  
ATOM   1223  N   ARG A 155       3.979  -5.129 -21.828  1.00 67.31           N  
ATOM   1224  CA  ARG A 155       5.266  -4.445 -21.812  1.00 67.31           C  
ATOM   1225  C   ARG A 155       5.082  -2.932 -21.781  1.00 67.31           C  
ATOM   1226  CB  ARG A 155       6.113  -4.848 -23.016  1.00 67.31           C  
ATOM   1227  O   ARG A 155       5.773  -2.229 -21.047  1.00 67.31           O  
ATOM   1228  CG  ARG A 155       7.566  -4.406 -22.922  1.00 67.31           C  
ATOM   1229  CD  ARG A 155       8.375  -4.867 -24.141  1.00 67.31           C  
ATOM   1230  NE  ARG A 155       8.375  -6.320 -24.266  1.00 67.31           N  
ATOM   1231  NH1 ARG A 155      10.648  -6.492 -24.609  1.00 67.31           N  
ATOM   1232  NH2 ARG A 155       9.344  -8.375 -24.578  1.00 67.31           N  
ATOM   1233  CZ  ARG A 155       9.453  -7.059 -24.484  1.00 67.31           C  
ATOM   1234  N   SER A 156       4.172  -2.400 -22.625  1.00 68.25           N  
ATOM   1235  CA  SER A 156       3.861  -0.977 -22.672  1.00 68.25           C  
ATOM   1236  C   SER A 156       3.240  -0.492 -21.375  1.00 68.25           C  
ATOM   1237  CB  SER A 156       2.914  -0.684 -23.844  1.00 68.25           C  
ATOM   1238  O   SER A 156       3.568   0.592 -20.891  1.00 68.25           O  
ATOM   1239  OG  SER A 156       2.629   0.703 -23.922  1.00 68.25           O  
ATOM   1240  N   PHE A 157       2.420  -1.298 -20.812  1.00 68.56           N  
ATOM   1241  CA  PHE A 157       1.788  -1.016 -19.516  1.00 68.56           C  
ATOM   1242  C   PHE A 157       2.814  -1.036 -18.391  1.00 68.56           C  
ATOM   1243  CB  PHE A 157       0.675  -2.029 -19.234  1.00 68.56           C  
ATOM   1244  O   PHE A 157       2.822  -0.149 -17.547  1.00 68.56           O  
ATOM   1245  CG  PHE A 157      -0.025  -1.807 -17.922  1.00 68.56           C  
ATOM   1246  CD1 PHE A 157       0.294  -2.576 -16.812  1.00 68.56           C  
ATOM   1247  CD2 PHE A 157      -1.001  -0.827 -17.797  1.00 68.56           C  
ATOM   1248  CE1 PHE A 157      -0.352  -2.373 -15.594  1.00 68.56           C  
ATOM   1249  CE2 PHE A 157      -1.651  -0.618 -16.578  1.00 68.56           C  
ATOM   1250  CZ  PHE A 157      -1.325  -1.394 -15.484  1.00 68.56           C  
ATOM   1251  N   THR A 158       3.746  -1.986 -18.406  1.00 68.75           N  
ATOM   1252  CA  THR A 158       4.816  -2.176 -17.438  1.00 68.75           C  
ATOM   1253  C   THR A 158       5.820  -1.031 -17.500  1.00 68.75           C  
ATOM   1254  CB  THR A 158       5.543  -3.516 -17.656  1.00 68.75           C  
ATOM   1255  O   THR A 158       6.246  -0.503 -16.469  1.00 68.75           O  
ATOM   1256  CG2 THR A 158       6.637  -3.725 -16.609  1.00 68.75           C  
ATOM   1257  OG1 THR A 158       4.594  -4.586 -17.562  1.00 68.75           O  
ATOM   1258  N   THR A 159       6.109  -0.596 -18.688  1.00 69.31           N  
ATOM   1259  CA  THR A 159       7.027   0.516 -18.906  1.00 69.31           C  
ATOM   1260  C   THR A 159       6.406   1.832 -18.453  1.00 69.31           C  
ATOM   1261  CB  THR A 159       7.426   0.621 -20.391  1.00 69.31           C  
ATOM   1262  O   THR A 159       7.066   2.648 -17.812  1.00 69.31           O  
ATOM   1263  CG2 THR A 159       8.422   1.750 -20.609  1.00 69.31           C  
ATOM   1264  OG1 THR A 159       8.016  -0.615 -20.812  1.00 69.31           O  
ATOM   1265  N   ALA A 160       5.172   2.037 -18.812  1.00 72.88           N  
ATOM   1266  CA  ALA A 160       4.422   3.215 -18.391  1.00 72.88           C  
ATOM   1267  C   ALA A 160       4.270   3.248 -16.875  1.00 72.88           C  
ATOM   1268  CB  ALA A 160       3.051   3.248 -19.062  1.00 72.88           C  
ATOM   1269  O   ALA A 160       4.371   4.312 -16.250  1.00 72.88           O  
ATOM   1270  N   LEU A 161       4.137   2.154 -16.281  1.00 77.12           N  
ATOM   1271  CA  LEU A 161       4.012   2.000 -14.844  1.00 77.12           C  
ATOM   1272  C   LEU A 161       5.332   2.307 -14.148  1.00 77.12           C  
ATOM   1273  CB  LEU A 161       3.553   0.582 -14.492  1.00 77.12           C  
ATOM   1274  O   LEU A 161       5.355   3.023 -13.141  1.00 77.12           O  
ATOM   1275  CG  LEU A 161       3.270   0.306 -13.016  1.00 77.12           C  
ATOM   1276  CD1 LEU A 161       2.027   1.067 -12.562  1.00 77.12           C  
ATOM   1277  CD2 LEU A 161       3.104  -1.190 -12.773  1.00 77.12           C  
ATOM   1278  N   LEU A 162       6.430   1.821 -14.711  1.00 80.44           N  
ATOM   1279  CA  LEU A 162       7.770   2.025 -14.172  1.00 80.44           C  
ATOM   1280  C   LEU A 162       8.164   3.496 -14.234  1.00 80.44           C  
ATOM   1281  CB  LEU A 162       8.789   1.174 -14.930  1.00 80.44           C  
ATOM   1282  O   LEU A 162       8.820   4.012 -13.328  1.00 80.44           O  
ATOM   1283  CG  LEU A 162       8.695  -0.340 -14.727  1.00 80.44           C  
ATOM   1284  CD1 LEU A 162       9.688  -1.059 -15.633  1.00 80.44           C  
ATOM   1285  CD2 LEU A 162       8.930  -0.704 -13.266  1.00 80.44           C  
ATOM   1286  N   GLU A 163       7.777   4.168 -15.250  1.00 82.19           N  
ATOM   1287  CA  GLU A 163       8.023   5.602 -15.406  1.00 82.19           C  
ATOM   1288  C   GLU A 163       7.328   6.398 -14.305  1.00 82.19           C  
ATOM   1289  CB  GLU A 163       7.559   6.082 -16.781  1.00 82.19           C  
ATOM   1290  O   GLU A 163       7.852   7.418 -13.852  1.00 82.19           O  
ATOM   1291  CG  GLU A 163       8.453   5.629 -17.922  1.00 82.19           C  
ATOM   1292  CD  GLU A 163       7.977   6.121 -19.281  1.00 82.19           C  
ATOM   1293  OE1 GLU A 163       8.734   5.996 -20.281  1.00 82.19           O  
ATOM   1294  OE2 GLU A 163       6.840   6.633 -19.359  1.00 82.19           O  
ATOM   1295  N   GLN A 164       6.168   5.930 -13.867  1.00 84.81           N  
ATOM   1296  CA  GLN A 164       5.406   6.590 -12.812  1.00 84.81           C  
ATOM   1297  C   GLN A 164       6.090   6.438 -11.453  1.00 84.81           C  
ATOM   1298  CB  GLN A 164       3.982   6.035 -12.750  1.00 84.81           C  
ATOM   1299  O   GLN A 164       5.824   7.203 -10.531  1.00 84.81           O  
ATOM   1300  CG  GLN A 164       3.137   6.367 -13.969  1.00 84.81           C  
ATOM   1301  CD  GLN A 164       3.113   7.852 -14.281  1.00 84.81           C  
ATOM   1302  NE2 GLN A 164       3.475   8.211 -15.508  1.00 84.81           N  
ATOM   1303  OE1 GLN A 164       2.775   8.672 -13.422  1.00 84.81           O  
ATOM   1304  N   TYR A 165       7.062   5.516 -11.383  1.00 82.00           N  
ATOM   1305  CA  TYR A 165       7.777   5.250 -10.141  1.00 82.00           C  
ATOM   1306  C   TYR A 165       9.203   5.789 -10.203  1.00 82.00           C  
ATOM   1307  CB  TYR A 165       7.801   3.746  -9.844  1.00 82.00           C  
ATOM   1308  O   TYR A 165      10.031   5.461  -9.359  1.00 82.00           O  
ATOM   1309  CG  TYR A 165       6.461   3.189  -9.430  1.00 82.00           C  
ATOM   1310  CD1 TYR A 165       6.047   3.240  -8.102  1.00 82.00           C  
ATOM   1311  CD2 TYR A 165       5.609   2.607 -10.359  1.00 82.00           C  
ATOM   1312  CE1 TYR A 165       4.812   2.727  -7.711  1.00 82.00           C  
ATOM   1313  CE2 TYR A 165       4.375   2.090  -9.984  1.00 82.00           C  
ATOM   1314  OH  TYR A 165       2.764   1.643  -8.281  1.00 82.00           O  
ATOM   1315  CZ  TYR A 165       3.986   2.154  -8.656  1.00 82.00           C  
ATOM   1316  N   GLY A 166       9.453   6.637 -11.336  1.00 81.06           N  
ATOM   1317  CA  GLY A 166      10.711   7.363 -11.430  1.00 81.06           C  
ATOM   1318  C   GLY A 166      11.820   6.559 -12.086  1.00 81.06           C  
ATOM   1319  O   GLY A 166      13.000   6.887 -11.945  1.00 81.06           O  
ATOM   1320  N   LEU A 167      11.375   5.375 -12.703  1.00 84.62           N  
ATOM   1321  CA  LEU A 167      12.320   4.520 -13.414  1.00 84.62           C  
ATOM   1322  C   LEU A 167      12.258   4.777 -14.914  1.00 84.62           C  
ATOM   1323  CB  LEU A 167      12.031   3.043 -13.125  1.00 84.62           C  
ATOM   1324  O   LEU A 167      11.172   4.766 -15.508  1.00 84.62           O  
ATOM   1325  CG  LEU A 167      12.047   2.621 -11.656  1.00 84.62           C  
ATOM   1326  CD1 LEU A 167      11.539   1.192 -11.508  1.00 84.62           C  
ATOM   1327  CD2 LEU A 167      13.453   2.756 -11.086  1.00 84.62           C  
ATOM   1328  N   GLU A 168      13.367   5.211 -15.445  1.00 80.94           N  
ATOM   1329  CA  GLU A 168      13.406   5.574 -16.859  1.00 80.94           C  
ATOM   1330  C   GLU A 168      14.211   4.559 -17.672  1.00 80.94           C  
ATOM   1331  CB  GLU A 168      13.992   6.977 -17.031  1.00 80.94           C  
ATOM   1332  O   GLU A 168      15.211   4.027 -17.188  1.00 80.94           O  
ATOM   1333  CG  GLU A 168      13.164   8.078 -16.391  1.00 80.94           C  
ATOM   1334  CD  GLU A 168      13.805   9.453 -16.516  1.00 80.94           C  
ATOM   1335  OE1 GLU A 168      13.266  10.422 -15.930  1.00 80.94           O  
ATOM   1336  OE2 GLU A 168      14.844   9.562 -17.203  1.00 80.94           O  
ATOM   1337  N   LEU A 169      13.703   4.355 -18.844  1.00 80.31           N  
ATOM   1338  CA  LEU A 169      14.469   3.551 -19.797  1.00 80.31           C  
ATOM   1339  C   LEU A 169      15.742   4.273 -20.219  1.00 80.31           C  
ATOM   1340  CB  LEU A 169      13.617   3.230 -21.031  1.00 80.31           C  
ATOM   1341  O   LEU A 169      15.695   5.422 -20.656  1.00 80.31           O  
ATOM   1342  CG  LEU A 169      14.195   2.203 -22.000  1.00 80.31           C  
ATOM   1343  CD1 LEU A 169      14.180   0.812 -21.375  1.00 80.31           C  
ATOM   1344  CD2 LEU A 169      13.422   2.215 -23.312  1.00 80.31           C  
ATOM   1345  N   SER A 170      16.859   3.758 -19.859  1.00 78.44           N  
ATOM   1346  CA  SER A 170      18.141   4.445 -20.000  1.00 78.44           C  
ATOM   1347  C   SER A 170      18.938   3.887 -21.172  1.00 78.44           C  
ATOM   1348  CB  SER A 170      18.953   4.336 -18.719  1.00 78.44           C  
ATOM   1349  O   SER A 170      19.891   4.520 -21.641  1.00 78.44           O  
ATOM   1350  OG  SER A 170      18.297   4.996 -17.641  1.00 78.44           O  
ATOM   1351  N   GLY A 171      18.500   2.732 -21.844  1.00 73.50           N  
ATOM   1352  CA  GLY A 171      19.266   2.164 -22.938  1.00 73.50           C  
ATOM   1353  C   GLY A 171      18.547   1.036 -23.656  1.00 73.50           C  
ATOM   1354  O   GLY A 171      17.406   0.713 -23.328  1.00 73.50           O  
ATOM   1355  N   PRO A 172      19.281   0.422 -24.672  1.00 71.50           N  
ATOM   1356  CA  PRO A 172      18.750  -0.725 -25.422  1.00 71.50           C  
ATOM   1357  C   PRO A 172      18.641  -1.984 -24.562  1.00 71.50           C  
ATOM   1358  CB  PRO A 172      19.781  -0.915 -26.547  1.00 71.50           C  
ATOM   1359  O   PRO A 172      19.172  -2.021 -23.438  1.00 71.50           O  
ATOM   1360  CG  PRO A 172      21.047  -0.348 -26.000  1.00 71.50           C  
ATOM   1361  CD  PRO A 172      20.703   0.683 -24.953  1.00 71.50           C  
ATOM   1362  N   ASN A 173      17.641  -2.795 -24.781  1.00 71.44           N  
ATOM   1363  CA  ASN A 173      17.531  -4.109 -24.156  1.00 71.44           C  
ATOM   1364  C   ASN A 173      16.828  -4.035 -22.812  1.00 71.44           C  
ATOM   1365  CB  ASN A 173      18.906  -4.750 -24.016  1.00 71.44           C  
ATOM   1366  O   ASN A 173      17.234  -4.699 -21.859  1.00 71.44           O  
ATOM   1367  CG  ASN A 173      19.562  -5.055 -25.344  1.00 71.44           C  
ATOM   1368  ND2 ASN A 173      20.875  -4.906 -25.406  1.00 71.44           N  
ATOM   1369  OD1 ASN A 173      18.891  -5.422 -26.312  1.00 71.44           O  
ATOM   1370  N   SER A 174      16.000  -2.963 -22.609  1.00 77.31           N  
ATOM   1371  CA  SER A 174      15.172  -2.891 -21.406  1.00 77.31           C  
ATOM   1372  C   SER A 174      16.000  -2.502 -20.188  1.00 77.31           C  
ATOM   1373  CB  SER A 174      14.469  -4.227 -21.156  1.00 77.31           C  
ATOM   1374  O   SER A 174      15.797  -3.045 -19.109  1.00 77.31           O  
ATOM   1375  OG  SER A 174      13.625  -4.562 -22.250  1.00 77.31           O  
ATOM   1376  N   GLN A 175      17.047  -1.705 -20.422  1.00 84.50           N  
ATOM   1377  CA  GLN A 175      17.859  -1.129 -19.359  1.00 84.50           C  
ATOM   1378  C   GLN A 175      17.172   0.082 -18.734  1.00 84.50           C  
ATOM   1379  CB  GLN A 175      19.234  -0.733 -19.891  1.00 84.50           C  
ATOM   1380  O   GLN A 175      16.734   0.992 -19.438  1.00 84.50           O  
ATOM   1381  CG  GLN A 175      20.203  -0.277 -18.812  1.00 84.50           C  
ATOM   1382  CD  GLN A 175      21.578   0.048 -19.375  1.00 84.50           C  
ATOM   1383  NE2 GLN A 175      22.625  -0.354 -18.641  1.00 84.50           N  
ATOM   1384  OE1 GLN A 175      21.719   0.655 -20.438  1.00 84.50           O  
ATOM   1385  N   PHE A 176      17.188   0.059 -17.391  1.00 86.00           N  
ATOM   1386  CA  PHE A 176      16.500   1.123 -16.672  1.00 86.00           C  
ATOM   1387  C   PHE A 176      17.453   1.807 -15.695  1.00 86.00           C  
ATOM   1388  CB  PHE A 176      15.289   0.570 -15.906  1.00 86.00           C  
ATOM   1389  O   PHE A 176      18.375   1.170 -15.156  1.00 86.00           O  
ATOM   1390  CG  PHE A 176      14.164   0.134 -16.797  1.00 86.00           C  
ATOM   1391  CD1 PHE A 176      13.070   0.965 -17.016  1.00 86.00           C  
ATOM   1392  CD2 PHE A 176      14.195  -1.107 -17.422  1.00 86.00           C  
ATOM   1393  CE1 PHE A 176      12.023   0.564 -17.844  1.00 86.00           C  
ATOM   1394  CE2 PHE A 176      13.156  -1.515 -18.250  1.00 86.00           C  
ATOM   1395  CZ  PHE A 176      12.070  -0.678 -18.469  1.00 86.00           C  
ATOM   1396  N   LEU A 177      17.234   3.086 -15.562  1.00 87.31           N  
ATOM   1397  CA  LEU A 177      18.000   3.857 -14.586  1.00 87.31           C  
ATOM   1398  C   LEU A 177      17.328   3.818 -13.219  1.00 87.31           C  
ATOM   1399  CB  LEU A 177      18.156   5.309 -15.055  1.00 87.31           C  
ATOM   1400  O   LEU A 177      16.188   4.246 -13.070  1.00 87.31           O  
ATOM   1401  CG  LEU A 177      18.938   6.242 -14.125  1.00 87.31           C  
ATOM   1402  CD1 LEU A 177      20.391   5.805 -14.039  1.00 87.31           C  
ATOM   1403  CD2 LEU A 177      18.828   7.684 -14.602  1.00 87.31           C  
ATOM   1404  N   TRP A 178      18.078   3.184 -12.234  1.00 87.50           N  
ATOM   1405  CA  TRP A 178      17.578   3.127 -10.867  1.00 87.50           C  
ATOM   1406  C   TRP A 178      17.797   4.457 -10.156  1.00 87.50           C  
ATOM   1407  CB  TRP A 178      18.266   2.002 -10.086  1.00 87.50           C  
ATOM   1408  O   TRP A 178      18.906   5.004 -10.164  1.00 87.50           O  
ATOM   1409  CG  TRP A 178      18.047   2.068  -8.602  1.00 87.50           C  
ATOM   1410  CD1 TRP A 178      18.969   2.441  -7.656  1.00 87.50           C  
ATOM   1411  CD2 TRP A 178      16.844   1.749  -7.898  1.00 87.50           C  
ATOM   1412  CE2 TRP A 178      17.109   1.951  -6.523  1.00 87.50           C  
ATOM   1413  CE3 TRP A 178      15.578   1.311  -8.297  1.00 87.50           C  
ATOM   1414  NE1 TRP A 178      18.406   2.373  -6.402  1.00 87.50           N  
ATOM   1415  CH2 TRP A 178      14.898   1.302  -5.961  1.00 87.50           C  
ATOM   1416  CZ2 TRP A 178      16.125   1.729  -5.543  1.00 87.50           C  
ATOM   1417  CZ3 TRP A 178      14.617   1.092  -7.320  1.00 87.50           C  
ATOM   1418  N   LYS A 179      16.688   4.945  -9.516  1.00 88.50           N  
ATOM   1419  CA  LYS A 179      16.719   6.125  -8.648  1.00 88.50           C  
ATOM   1420  C   LYS A 179      16.328   5.773  -7.219  1.00 88.50           C  
ATOM   1421  CB  LYS A 179      15.812   7.219  -9.195  1.00 88.50           C  
ATOM   1422  O   LYS A 179      15.242   5.246  -6.984  1.00 88.50           O  
ATOM   1423  CG  LYS A 179      16.219   7.750 -10.562  1.00 88.50           C  
ATOM   1424  CD  LYS A 179      15.352   8.930 -10.992  1.00 88.50           C  
ATOM   1425  CE  LYS A 179      15.789   9.484 -12.336  1.00 88.50           C  
ATOM   1426  NZ  LYS A 179      14.938  10.633 -12.766  1.00 88.50           N  
ATOM   1427  N   PRO A 180      17.172   6.039  -6.273  1.00 86.25           N  
ATOM   1428  CA  PRO A 180      16.891   5.688  -4.879  1.00 86.25           C  
ATOM   1429  C   PRO A 180      15.586   6.277  -4.367  1.00 86.25           C  
ATOM   1430  CB  PRO A 180      18.094   6.277  -4.125  1.00 86.25           C  
ATOM   1431  O   PRO A 180      14.977   5.730  -3.445  1.00 86.25           O  
ATOM   1432  CG  PRO A 180      19.188   6.324  -5.133  1.00 86.25           C  
ATOM   1433  CD  PRO A 180      18.594   6.609  -6.480  1.00 86.25           C  
ATOM   1434  N   ASP A 181      15.078   7.379  -5.004  1.00 87.19           N  
ATOM   1435  CA  ASP A 181      13.820   8.023  -4.637  1.00 87.19           C  
ATOM   1436  C   ASP A 181      12.633   7.105  -4.898  1.00 87.19           C  
ATOM   1437  CB  ASP A 181      13.648   9.336  -5.406  1.00 87.19           C  
ATOM   1438  O   ASP A 181      11.555   7.297  -4.328  1.00 87.19           O  
ATOM   1439  CG  ASP A 181      14.609  10.422  -4.953  1.00 87.19           C  
ATOM   1440  OD1 ASP A 181      15.320  10.227  -3.939  1.00 87.19           O  
ATOM   1441  OD2 ASP A 181      14.664  11.484  -5.613  1.00 87.19           O  
ATOM   1442  N   ALA A 182      12.852   6.086  -5.738  1.00 87.88           N  
ATOM   1443  CA  ALA A 182      11.773   5.180  -6.145  1.00 87.88           C  
ATOM   1444  C   ALA A 182      11.602   4.051  -5.133  1.00 87.88           C  
ATOM   1445  CB  ALA A 182      12.062   4.609  -7.531  1.00 87.88           C  
ATOM   1446  O   ALA A 182      10.602   3.322  -5.176  1.00 87.88           O  
ATOM   1447  N   LEU A 183      12.531   3.873  -4.207  1.00 88.94           N  
ATOM   1448  CA  LEU A 183      12.562   2.738  -3.289  1.00 88.94           C  
ATOM   1449  C   LEU A 183      11.328   2.723  -2.395  1.00 88.94           C  
ATOM   1450  CB  LEU A 183      13.828   2.783  -2.430  1.00 88.94           C  
ATOM   1451  O   LEU A 183      10.695   1.682  -2.227  1.00 88.94           O  
ATOM   1452  CG  LEU A 183      14.008   1.643  -1.427  1.00 88.94           C  
ATOM   1453  CD1 LEU A 183      14.016   0.299  -2.146  1.00 88.94           C  
ATOM   1454  CD2 LEU A 183      15.297   1.833  -0.625  1.00 88.94           C  
ATOM   1455  N   ALA A 184      11.047   3.881  -1.827  1.00 89.31           N  
ATOM   1456  CA  ALA A 184       9.914   3.967  -0.908  1.00 89.31           C  
ATOM   1457  C   ALA A 184       8.609   3.598  -1.609  1.00 89.31           C  
ATOM   1458  CB  ALA A 184       9.812   5.371  -0.314  1.00 89.31           C  
ATOM   1459  O   ALA A 184       7.812   2.812  -1.084  1.00 89.31           O  
ATOM   1460  N   SER A 185       8.359   4.141  -2.771  1.00 91.19           N  
ATOM   1461  CA  SER A 185       7.133   3.889  -3.525  1.00 91.19           C  
ATOM   1462  C   SER A 185       7.078   2.449  -4.023  1.00 91.19           C  
ATOM   1463  CB  SER A 185       7.023   4.852  -4.711  1.00 91.19           C  
ATOM   1464  O   SER A 185       6.023   1.812  -3.982  1.00 91.19           O  
ATOM   1465  OG  SER A 185       8.125   4.695  -5.586  1.00 91.19           O  
ATOM   1466  N   LEU A 186       8.211   1.887  -4.461  1.00 91.44           N  
ATOM   1467  CA  LEU A 186       8.266   0.514  -4.953  1.00 91.44           C  
ATOM   1468  C   LEU A 186       8.102  -0.480  -3.809  1.00 91.44           C  
ATOM   1469  CB  LEU A 186       9.594   0.258  -5.676  1.00 91.44           C  
ATOM   1470  O   LEU A 186       7.465  -1.524  -3.977  1.00 91.44           O  
ATOM   1471  CG  LEU A 186       9.703   0.812  -7.098  1.00 91.44           C  
ATOM   1472  CD1 LEU A 186      11.148   0.724  -7.586  1.00 91.44           C  
ATOM   1473  CD2 LEU A 186       8.766   0.065  -8.039  1.00 91.44           C  
ATOM   1474  N   SER A 187       8.688  -0.160  -2.625  1.00 92.44           N  
ATOM   1475  CA  SER A 187       8.469  -0.974  -1.434  1.00 92.44           C  
ATOM   1476  C   SER A 187       7.004  -0.974  -1.021  1.00 92.44           C  
ATOM   1477  CB  SER A 187       9.336  -0.470  -0.276  1.00 92.44           C  
ATOM   1478  O   SER A 187       6.449  -2.020  -0.677  1.00 92.44           O  
ATOM   1479  OG  SER A 187      10.711  -0.587  -0.588  1.00 92.44           O  
ATOM   1480  N   ALA A 188       6.418   0.226  -1.024  1.00 93.81           N  
ATOM   1481  CA  ALA A 188       5.000   0.386  -0.707  1.00 93.81           C  
ATOM   1482  C   ALA A 188       4.125  -0.369  -1.705  1.00 93.81           C  
ATOM   1483  CB  ALA A 188       4.625   1.865  -0.686  1.00 93.81           C  
ATOM   1484  O   ALA A 188       3.158  -1.028  -1.317  1.00 93.81           O  
ATOM   1485  N   LEU A 189       4.477  -0.271  -2.980  1.00 93.06           N  
ATOM   1486  CA  LEU A 189       3.746  -0.977  -4.027  1.00 93.06           C  
ATOM   1487  C   LEU A 189       3.840  -2.486  -3.832  1.00 93.06           C  
ATOM   1488  CB  LEU A 189       4.289  -0.596  -5.410  1.00 93.06           C  
ATOM   1489  O   LEU A 189       2.842  -3.197  -3.973  1.00 93.06           O  
ATOM   1490  CG  LEU A 189       3.582  -1.227  -6.609  1.00 93.06           C  
ATOM   1491  CD1 LEU A 189       2.105  -0.846  -6.617  1.00 93.06           C  
ATOM   1492  CD2 LEU A 189       4.258  -0.800  -7.910  1.00 93.06           C  
ATOM   1493  N   TYR A 190       5.027  -2.980  -3.549  1.00 93.56           N  
ATOM   1494  CA  TYR A 190       5.215  -4.398  -3.260  1.00 93.56           C  
ATOM   1495  C   TYR A 190       4.305  -4.848  -2.123  1.00 93.56           C  
ATOM   1496  CB  TYR A 190       6.676  -4.684  -2.904  1.00 93.56           C  
ATOM   1497  O   TYR A 190       3.621  -5.867  -2.236  1.00 93.56           O  
ATOM   1498  CG  TYR A 190       6.918  -6.086  -2.396  1.00 93.56           C  
ATOM   1499  CD1 TYR A 190       7.090  -6.332  -1.036  1.00 93.56           C  
ATOM   1500  CD2 TYR A 190       6.969  -7.160  -3.273  1.00 93.56           C  
ATOM   1501  CE1 TYR A 190       7.312  -7.621  -0.564  1.00 93.56           C  
ATOM   1502  CE2 TYR A 190       7.191  -8.453  -2.812  1.00 93.56           C  
ATOM   1503  OH  TYR A 190       7.578  -9.953  -0.996  1.00 93.56           O  
ATOM   1504  CZ  TYR A 190       7.359  -8.672  -1.458  1.00 93.56           C  
ATOM   1505  N   GLY A 191       4.379  -4.145  -1.008  1.00 94.12           N  
ATOM   1506  CA  GLY A 191       3.518  -4.453   0.121  1.00 94.12           C  
ATOM   1507  C   GLY A 191       2.045  -4.480  -0.241  1.00 94.12           C  
ATOM   1508  O   GLY A 191       1.326  -5.410   0.129  1.00 94.12           O  
ATOM   1509  N   ALA A 192       1.582  -3.469  -0.938  1.00 93.56           N  
ATOM   1510  CA  ALA A 192       0.185  -3.354  -1.346  1.00 93.56           C  
ATOM   1511  C   ALA A 192      -0.211  -4.496  -2.277  1.00 93.56           C  
ATOM   1512  CB  ALA A 192      -0.062  -2.008  -2.023  1.00 93.56           C  
ATOM   1513  O   ALA A 192      -1.244  -5.137  -2.078  1.00 93.56           O  
ATOM   1514  N   LEU A 193       0.608  -4.773  -3.295  1.00 91.94           N  
ATOM   1515  CA  LEU A 193       0.324  -5.836  -4.254  1.00 91.94           C  
ATOM   1516  C   LEU A 193       0.288  -7.195  -3.562  1.00 91.94           C  
ATOM   1517  CB  LEU A 193       1.372  -5.844  -5.367  1.00 91.94           C  
ATOM   1518  O   LEU A 193      -0.581  -8.023  -3.854  1.00 91.94           O  
ATOM   1519  CG  LEU A 193       1.292  -4.699  -6.383  1.00 91.94           C  
ATOM   1520  CD1 LEU A 193       2.518  -4.711  -7.293  1.00 91.94           C  
ATOM   1521  CD2 LEU A 193       0.011  -4.801  -7.203  1.00 91.94           C  
ATOM   1522  N   SER A 194       1.211  -7.398  -2.697  1.00 92.31           N  
ATOM   1523  CA  SER A 194       1.312  -8.664  -1.984  1.00 92.31           C  
ATOM   1524  C   SER A 194       0.064  -8.930  -1.149  1.00 92.31           C  
ATOM   1525  CB  SER A 194       2.549  -8.680  -1.086  1.00 92.31           C  
ATOM   1526  O   SER A 194      -0.433 -10.062  -1.108  1.00 92.31           O  
ATOM   1527  OG  SER A 194       3.734  -8.641  -1.861  1.00 92.31           O  
ATOM   1528  N   LEU A 195      -0.437  -7.906  -0.498  1.00 91.06           N  
ATOM   1529  CA  LEU A 195      -1.595  -8.023   0.382  1.00 91.06           C  
ATOM   1530  C   LEU A 195      -2.885  -8.109  -0.427  1.00 91.06           C  
ATOM   1531  CB  LEU A 195      -1.661  -6.836   1.346  1.00 91.06           C  
ATOM   1532  O   LEU A 195      -3.867  -8.703   0.023  1.00 91.06           O  
ATOM   1533  CG  LEU A 195      -0.651  -6.840   2.494  1.00 91.06           C  
ATOM   1534  CD1 LEU A 195      -0.690  -5.508   3.236  1.00 91.06           C  
ATOM   1535  CD2 LEU A 195      -0.928  -7.996   3.447  1.00 91.06           C  
ATOM   1536  N   LEU A 196      -2.879  -7.566  -1.592  1.00 88.62           N  
ATOM   1537  CA  LEU A 196      -4.055  -7.531  -2.451  1.00 88.62           C  
ATOM   1538  C   LEU A 196      -4.105  -8.758  -3.355  1.00 88.62           C  
ATOM   1539  CB  LEU A 196      -4.062  -6.258  -3.301  1.00 88.62           C  
ATOM   1540  O   LEU A 196      -5.117  -9.008  -4.012  1.00 88.62           O  
ATOM   1541  CG  LEU A 196      -4.277  -4.941  -2.549  1.00 88.62           C  
ATOM   1542  CD1 LEU A 196      -4.062  -3.756  -3.484  1.00 88.62           C  
ATOM   1543  CD2 LEU A 196      -5.672  -4.898  -1.934  1.00 88.62           C  
ATOM   1544  N   ASP A 197      -3.082  -9.453  -3.514  1.00 83.94           N  
ATOM   1545  CA  ASP A 197      -3.008 -10.664  -4.332  1.00 83.94           C  
ATOM   1546  C   ASP A 197      -3.926 -11.750  -3.787  1.00 83.94           C  
ATOM   1547  CB  ASP A 197      -1.568 -11.172  -4.406  1.00 83.94           C  
ATOM   1548  O   ASP A 197      -3.818 -12.133  -2.621  1.00 83.94           O  
ATOM   1549  CG  ASP A 197      -1.383 -12.281  -5.434  1.00 83.94           C  
ATOM   1550  OD1 ASP A 197      -2.232 -12.414  -6.340  1.00 83.94           O  
ATOM   1551  OD2 ASP A 197      -0.379 -13.016  -5.332  1.00 83.94           O  
ATOM   1552  N   ARG A 198      -4.957 -12.180  -4.602  1.00 68.88           N  
ATOM   1553  CA  ARG A 198      -6.082 -13.055  -4.305  1.00 68.88           C  
ATOM   1554  C   ARG A 198      -5.621 -14.508  -4.176  1.00 68.88           C  
ATOM   1555  CB  ARG A 198      -7.156 -12.945  -5.387  1.00 68.88           C  
ATOM   1556  O   ARG A 198      -6.375 -15.359  -3.701  1.00 68.88           O  
ATOM   1557  CG  ARG A 198      -7.855 -11.594  -5.422  1.00 68.88           C  
ATOM   1558  CD  ARG A 198      -9.031 -11.594  -6.387  1.00 68.88           C  
ATOM   1559  NE  ARG A 198      -9.664 -10.273  -6.465  1.00 68.88           N  
ATOM   1560  NH1 ARG A 198     -10.562 -10.602  -8.562  1.00 68.88           N  
ATOM   1561  NH2 ARG A 198     -10.906  -8.625  -7.461  1.00 68.88           N  
ATOM   1562  CZ  ARG A 198     -10.375  -9.836  -7.496  1.00 68.88           C  
ATOM   1563  N   ARG A 199      -4.402 -14.844  -4.594  1.00 62.16           N  
ATOM   1564  CA  ARG A 199      -3.846 -16.188  -4.508  1.00 62.16           C  
ATOM   1565  C   ARG A 199      -3.367 -16.500  -3.090  1.00 62.16           C  
ATOM   1566  CB  ARG A 199      -2.691 -16.359  -5.496  1.00 62.16           C  
ATOM   1567  O   ARG A 199      -2.967 -17.625  -2.795  1.00 62.16           O  
ATOM   1568  CG  ARG A 199      -3.119 -16.312  -6.953  1.00 62.16           C  
ATOM   1569  CD  ARG A 199      -1.923 -16.375  -7.895  1.00 62.16           C  
ATOM   1570  NE  ARG A 199      -1.095 -15.172  -7.785  1.00 62.16           N  
ATOM   1571  NH1 ARG A 199       0.392 -15.805  -9.438  1.00 62.16           N  
ATOM   1572  NH2 ARG A 199       0.667 -13.812  -8.336  1.00 62.16           N  
ATOM   1573  CZ  ARG A 199      -0.014 -14.930  -8.523  1.00 62.16           C  
ATOM   1574  N   ASN A 200      -3.613 -15.531  -2.170  1.00 51.94           N  
ATOM   1575  CA  ASN A 200      -3.334 -15.758  -0.754  1.00 51.94           C  
ATOM   1576  C   ASN A 200      -4.578 -16.219  -0.003  1.00 51.94           C  
ATOM   1577  CB  ASN A 200      -2.771 -14.484  -0.113  1.00 51.94           C  
ATOM   1578  O   ASN A 200      -5.695 -15.836  -0.347  1.00 51.94           O  
ATOM   1579  CG  ASN A 200      -1.271 -14.352  -0.295  1.00 51.94           C  
ATOM   1580  ND2 ASN A 200      -0.775 -13.125  -0.255  1.00 51.94           N  
ATOM   1581  OD1 ASN A 200      -0.566 -15.352  -0.470  1.00 51.94           O  
TER    1582      ASN A 200                                                      
ENDMDL                                                                          
END                                                                             
