# Supplementary material for: Caspase-1 activates gasdermin A in non-mammals
Source: eLife. 2024 Mar 18;12:RP92362. doi: 10.7554/eLife.92362 (PMC10948149; doi:10.7554/eLife.92362)
Supplement: Figure 5—source data 3. [file elife-92362-fig5-data3.zip › Figure 5source data 3.csv]

exp	spec	tetra	top	bot	ratio	max_to_1
ZB03-113	Gg	WT	6722.619	57.95	0.008620152	0.292083999
ZB03-113	Gg	YVAD	5992.326	176.849	0.02951258	1
ZB03-113	Gg	AAAD	3758.912	0	0	0
ZB03-113	Hs	WT	6273.497	947.82	0.1510832	0.53061777
ZB03-113	Hs	YVAD	4661.79	1327.355	0.284730758	1
ZB03-113	Hs	AAAD	6636.497	1477.77	0.222673196	0.782048269
ZB03-161	Gg	WT	7108.355	1515.456	0.213193629	0.294540642
ZB03-161	Gg	YVAD	5026.355	3638.163	0.723817359	1
ZB03-161	Gg	AAAD	7084.355	265.899	0.037533269	0.051854613
ZB03-161	Hs	WT	6575.962	2211.426	0.336289352	0.777736158
ZB03-161	Hs	YVAD	5532.962	2392.426	0.432395162	1
ZB03-161	Hs	AAAD	6768.962	1475.184	0.217933562	0.504014802
ZB03-162	Gg	WT	7490.134	607.749	0.081139937	0.159997697
ZB03-162	Gg	YVAD	3700.134	1876.456	0.507131904	1
ZB03-162	Gg	AAAD	7790.134	0	0	0
ZB03-162	Hs	WT	3275.648	989.82	0.302175325	0.756357793
ZB03-162	Hs	YVAD	2739.648	1094.527	0.399513733	1
ZB03-162	Hs	AAAD	6271.648	972.82	0.155113935	0.388256828
