# Supplementary material for: Caspase-1 activates gasdermin A in non-mammals
Source: eLife. 2024 Mar 18;12:RP92362. doi: 10.7554/eLife.92362 (PMC10948149; doi:10.7554/eLife.92362)
Supplement: Figure 6—source data 1. [file elife-92362-fig6-data1.zip]

Archive with 1 entries (1 files):
- Figure 6source data 1.tif
